# Supplementary material for: O‐glycan initiation directs distinct biological pathways and controls epithelial differentiation
Source: EMBO Rep. 2020 Apr 23;21(6):e48885. doi: 10.15252/embr.201948885 (PMC7271655; doi:10.15252/embr.201948885)
Supplement: Supplementary file 3 — Dataset EV1 [file EMBR-21-e48885-s003.zip]

Archive with 5 entries (4 files):
- Dataset EV1.rtf
- __MACOSX/
- __MACOSX/._Dataset EV1.rtf
- Dataset EV1 RNA Seq.xlsx
- __MACOSX/._Dataset EV1 RNA Seq.xlsx
