# Supplementary material for: O‐glycan initiation directs distinct biological pathways and controls epithelial differentiation
Source: EMBO Rep. 2020 Apr 23;21(6):e48885. doi: 10.15252/embr.201948885 (PMC7271655; doi:10.15252/embr.201948885)
Supplement: Supplementary file 3 — Dataset EV1 [file EMBR-21-e48885-s003.zip › Dataset EV1 RNA Seq.xlsx]

## Sheet: All genes
GeneID	Length	T1KO1_Uniq_reads_num(44060502)	T1KO1_Coverage	T1KO1_RPKM	T1KO2_Uniq_reads_num(45997574)	T1KO2_Coverage	T1KO2_RPKM	T1KO3_Uniq_reads_num(44615741)	T1KO3_Coverage	T1KO3_RPKM	T2KO1_Uniq_reads_num(45413195)	T2KO1_Coverage	T2KO1_RPKM	T2KO2_Uniq_reads_num(46609764)	T2KO2_Coverage	T2KO2_RPKM	T2KO3_Uniq_reads_num(44810720)	T2KO3_Coverage	T2KO3_RPKM	T3KO1_Uniq_reads_num(45639646)	T3KO1_Coverage	T3KO1_RPKM	T3KO2_Uniq_reads_num(43889178)	T3KO2_Coverage	T3KO2_RPKM	T3KO3_Uniq_reads_num(44616625)	T3KO3_Coverage	T3KO3_RPKM	WT1_Uniq_reads_num(16527612)	WT1_Coverage	WT1_RPKM	WT2_Uniq_reads_num(41758824)	WT2_Coverage	WT2_RPKM	Symbol
1915	3528	499158	0.9963	3211.15	408772	0.9875	2518.94	705266	0.9972	4480.6	567446	0.9875	3541.72	653264	0.9887	3972.68	809939	0.9904	5123.21	718471	0.9889	4462.09	469851	0.9889	3034.41	413860	0.9881	2629.23	187343	0.9935	3212.91	637975	0.987	4330.39	EEF1A1
3852	2320	476858	0.9944	4665	863247	0.997	8089.32	398706	0.9909	3851.91	138180	0.9978	1311.52	103074	0.9978	953.2	140114	0.9966	1347.76	87102	0.9866	822.617	68206	0.994	669.849	136168	0.9944	1315.5	110022	0.9944	2869.34	164629	0.9892	1699.3	KRT5
3861	1653	331120	0.9976	4546.35	469124	0.9964	6169.92	290864	0.9964	3943.93	139727	0.9958	1861.34	30612	0.9933	397.321	141045	0.997	1904.16	11675	0.9921	154.754	34617	0.9952	477.155	186823	0.997	2533.15	77877	0.9952	2850.53	155664	0.9958	2255.11	KRT14
2495	1245	194782	0.9912	3550.83	176965	0.9783	3090.18	268846	0.9936	4840.01	152320	0.9775	2694.05	231913	0.9831	3996.49	304659	0.9888	5460.88	166300	0.9847	2926.72	124061	0.9727	2270.43	140008	0.9743	2520.5	72069	0.9406	3502.43	418217	0.992	8044.22	FTH1
3860	1719	87597	0.9994	1156.55	269215	0.9994	3404.78	234731	0.9994	3060.6	171280	0.9994	2194.06	87494	0.9994	1092.01	255927	0.9994	3322.45	25947	0.9988	330.727	33852	0.9959	448.695	2753	0.9948	35.895	36580	0.9983	1287.53	327614	0.9994	4563.92	KRT13
5315	2853	202957	0.9867	1614.55	167745	0.9954	1278.24	157974	0.9933	1241.07	134715	0.9937	1039.76	124223	0.9797	934.164	107507	0.9863	840.917	82836	0.9548	636.173	133022	0.9786	1062.34	159647	0.9835	1254.19	63014	0.9327	1336.37	109129	0.9888	915.989	PKM
2597	1425	242294	0.9951	3859.03	198802	0.9979	3032.99	178065	0.9958	2800.76	200861	0.9719	3103.84	203729	0.9712	3067.33	114442	0.9607	1792.21	169140	0.9888	2600.69	239137	0.9923	3823.62	177852	0.9846	2797.35	70433	0.9263	2990.55	127343	0.9768	2139.99	GAPDH
3320	3887	138831	0.9871	810.63	174057	0.9933	973.514	58564	0.9874	337.698	135439	0.9964	767.268	150858	0.9889	832.678	52920	0.983	303.825	108906	0.9835	613.896	130424	0.9804	764.514	95761	0.9892	552.176	45751	0.9828	712.157	39260	0.9884	241.873	HSP90AA1
1937	1552	110070	0.9968	1609.64	86439	0.9948	1210.83	103568	0.9942	1495.7	134557	0.9961	1909.12	128607	0.9974	1777.85	157430	0.9839	2263.67	177005	0.9987	2498.92	90749	0.9923	1332.27	80840	0.9994	1167.45	40183	0.9948	1566.54	146206	0.9961	2255.93	EEF1G
6319	5473	65566	0.9837	271.897	99795	0.9868	396.413	181826	0.9954	744.633	82885	0.9954	333.479	184072	0.9982	721.581	61568	0.9848	251.043	151541	0.992	606.684	94634	0.9927	393.971	124692	0.9991	510.642	61927	0.9859	684.612	251133	0.9985	1098.83	SCD
3312	2331	139461	0.982	1357.88	110391	0.9803	1029.57	27563	0.9768	265.031	96932	0.9858	915.678	135879	0.9906	1250.64	28698	0.9781	274.744	119763	0.9854	1125.74	171295	0.9743	1674.35	121551	0.982	1168.74	48830	0.9768	1267.46	25876	0.976	265.832	HSPA8
7045	2805	67805	0.9854	548.63	36660	0.9733	284.135	38787	0.98	309.931	42649	0.9932	334.807	31770	0.9914	243.001	49350	0.9722	392.62	16127	0.9829	125.973	30002	0.9843	243.702	184340	0.9996	1472.96	16032	0.9786	345.816	41259	0.9964	352.239	TGFBI
6175	1289	137413	0.9682	2419.5	91935	0.9077	1550.58	97701	0.917	1698.86	136341	0.9449	2329.12	136291	0.9077	2268.49	148837	0.9209	2576.77	143209	0.9061	2434.31	92759	0.9116	1639.63	90189	0.9853	1568.21	41528	0.9038	1949.3	131338	0.9077	2440	RPLP0
6124	1458	144227	0.9904	2245.12	91145	0.9931	1359.07	118681	0.9904	1824.47	144425	0.9938	2181.24	116717	0.9918	1717.51	180720	0.9931	2766.09	107644	0.9904	1617.67	73465	0.9911	1148.06	99015	0.9918	1522.11	43341	0.987	1798.59	119059	0.9904	1955.49	RPL4
60	1852	102151	0.9816	1251.85	93324	0.9833	1095.51	63354	0.9827	766.734	92828	0.9849	1103.71	126274	0.9833	1462.84	75422	0.9978	908.814	138138	0.9816	1634.29	228933	0.9833	2816.5	228162	0.9854	2761.25	73993	0.986	2417.35	30729	0.9795	397.337	ACTB
3866	1861	111870	0.9962	1364.32	150730	0.9925	1760.83	174772	0.9946	2104.93	99778	0.9962	1180.61	38182	0.9962	440.185	214735	0.9968	2574.98	23805	0.9936	280.272	17039	0.9914	208.612	28460	0.9952	342.761	44699	0.993	1453.25	287205	0.9984	3695.71	KRT15
1938	3163	117923	0.9981	846.155	98838	0.9968	679.344	143864	0.9975	1019.45	154936	0.9991	1078.63	97725	0.9984	662.872	192768	0.9981	1360.05	208585	0.9981	1444.91	123463	0.9981	889.365	102317	0.9972	725.023	39342	0.9975	752.57	159296	0.9984	1206.03	EEF2
8140	4543	113819	0.9996	568.621	103128	0.9998	493.513	103914	0.9998	512.676	28137	0.9996	136.381	24836	0.9998	117.29	20355	0.9998	99.9877	42591	0.9996	205.415	54313	0.9996	272.398	55604	0.9996	274.326	27694	0.9993	368.836	31781	0.9996	167.524	SLC7A5
6187	962	131560	0.9979	3103.84	107159	0.9958	2421.69	116057	0.9979	2704.01	182819	0.9958	4184.7	110602	0.9948	2466.67	116148	0.9969	2694.35	105014	0.9906	2391.83	90954	0.9844	2154.22	48464	0.9854	1129.14	46961	0.9834	2953.6	99794	0.9938	2484.17	RPS2
1509	2141	73295	0.9944	776.977	88984	0.9944	903.567	68960	0.9883	721.926	58002	0.9888	596.546	66934	0.9893	670.738	66449	0.9907	692.612	70328	0.9902	719.73	41614	0.9874	442.859	35729	0.9925	374.031	27020	0.9832	763.587	156227	0.9925	1747.4	CTSD
6188	2187	73216	0.9762	759.815	63124	0.9918	627.496	68965	0.9643	706.792	90154	0.9744	907.725	90348	0.9547	886.325	104763	0.9721	1069	112692	0.9543	1129.02	66128	0.9648	688.936	59684	0.9241	611.663	28808	0.9053	796.992	81588	0.9355	893.366	RPS3
2023	2567	111606	0.9887	986.762	100064	0.9879	847.456	47591	0.9942	415.538	98714	0.9548	846.78	71870	0.9832	600.682	48370	0.9957	420.502	37012	0.9357	315.918	101304	0.9852	899.173	65279	0.993	569.969	30033	0.9314	707.885	27369	0.984	255.32	ENO1
3853	2450	172613	0.9906	1599.04	355354	0.9906	3153.26	136412	0.991	1247.95	56425	0.9792	507.135	8979	0.9792	78.6294	16991	0.9845	154.764	5766	0.9751	51.5663	11473	0.9784	106.697	92985	0.9931	850.648	27054	0.9861	668.121	24097	0.9706	235.531	KRT6A
567	987	63336	0.9757	1456.41	42517	0.9828	936.506	139452	0.9818	3166.79	34125	0.9716	761.331	62644	0.9737	1361.71	88529	0.9726	2001.64	35948	0.9615	798.023	47220	0.9757	1090.06	108618	0.9828	2466.54	17263	0.9716	1058.25	81767	0.9818	1983.87	B2M
10376	1771	99585	0.9768	1276.22	91858	0.9424	1127.62	15178	0.9266	192.091	63175	0.9283	785.497	81411	0.926	986.251	16324	0.917	205.696	62752	0.939	776.366	107612	0.9322	1384.47	52190	0.9232	660.499	29630	0.956	1012.29	12179	0.9774	164.681	TUBA1B
71	2123	57633	0.96	616.129	36048	0.9609	369.144	87674	0.9609	925.62	49327	0.9609	511.626	82759	0.9637	836.351	105393	0.9713	1107.85	175666	0.9609	1812.99	131242	0.9614	1408.53	121858	0.9703	1286.49	50215	0.9604	1431.11	61300	0.9628	691.452	ACTG1
3326	2716	94320	0.9378	788.179	88601	0.9702	709.208	42097	0.9378	347.403	115311	0.9584	934.887	107668	0.9705	850.511	63414	0.9426	521.043	93399	0.9624	753.477	107475	0.9514	901.613	91796	0.968	757.526	31177	0.9698	694.535	33996	0.9404	299.744	HSP90AB1
7316	2594	72416	0.9429	633.6	98736	0.9958	827.505	69579	0.9969	601.202	85380	0.995	724.777	104043	0.9692	860.53	90340	0.9557	777.192	89182	0.9279	753.295	82368	0.958	723.488	78741	0.9614	680.353	30250	0.9776	705.578	79486	0.9634	733.791	UBC
506	1857	82986	0.986	1014.25	74448	0.9973	871.578	49247	0.9957	594.401	55105	0.9882	653.427	71272	0.9952	823.437	29737	0.9758	357.358	60084	0.9962	708.932	59963	0.9957	735.722	47673	0.9871	575.392	23116	0.9925	753.166	52649	0.9914	678.938	ATP5B
302	1665	122947	0.9868	1675.92	96089	0.9844	1254.66	79059	0.988	1064.26	132435	0.9844	1751.49	101089	0.9652	1302.61	101345	0.9652	1358.33	76635	0.9628	1008.49	102632	0.9808	1404.47	160772	0.9892	2164.21	46030	0.9616	1672.69	61319	0.9634	881.927	ANXA2
6130	890	114620	0.9989	2922.95	96485	0.9989	2356.87	120208	0.9989	3027.3	128814	0.9989	3187.07	108912	0.9933	2625.48	164284	0.9978	4119.3	147431	0.9989	3629.58	90193	0.9978	2309.01	73898	0.9989	1861	36578	0.9978	2486.68	97458	0.9944	2622.28	RPL7A
6137	4672	68820	0.7577	334.32	51100	0.7992	237.784	73359	0.9867	351.935	57026	0.9266	268.774	70039	0.8908	321.633	68113	0.9683	325.346	90934	0.7568	426.463	40870	0.8966	199.317	42072	0.8106	201.834	21162	0.7977	274.059	73816	0.8213	378.355	RPL13
7178	829	98074	0.9988	2685.03	75222	0.9988	1972.67	169065	0.9988	4571	94581	0.9988	2512.28	141871	0.9988	3671.66	102235	0.9988	2752.09	148197	0.9988	3916.9	79508	0.9988	2185.24	109289	0.9988	2954.78	32968	0.9988	2406.18	131715	0.9988	3804.81	TPT1
6134	2335	53582	0.4612	520.814	41869	0.415	389.826	66769	0.3627	640.914	68880	0.4677	649.567	83912	0.4869	771.01	86160	0.4188	823.449	90075	0.3846	845.23	75834	0.3752	739.979	44175	0.4651	424.026	20257	0.3764	524.902	69951	0.376	717.396	RPL10
2316	8557	52109	0.9957	138.211	42122	0.9937	107.017	21545	0.9897	56.4335	41524	0.9912	106.855	42893	0.9895	107.544	43549	0.9914	113.573	85239	0.994	218.26	120472	0.9952	320.78	85833	0.9903	224.821	31907	0.9899	225.608	13500	0.9924	37.7802	FLNA
857	3212	53070	0.9415	374.994	29095	0.9243	196.928	36307	0.9813	253.353	30121	0.9405	206.496	68761	0.9455	459.293	43079	0.9412	299.301	68360	0.9888	466.32	72654	0.9592	515.379	35081	0.963	244.793	27376	0.9222	515.685	42485	0.9654	316.747	CAV1
6122	1348	74641	0.9763	1256.72	60800	0.9792	980.57	58328	0.977	969.838	87459	0.98	1428.67	75722	0.9844	1205.19	91557	0.9792	1515.72	87418	0.9963	1420.92	52883	0.9748	893.858	53992	0.9837	897.724	22892	0.9718	1027.5	67755	0.9718	1203.66	RPL3
5478	2276	75894	0.9938	756.808	82861	0.9921	791.486	30543	0.9881	300.782	77463	0.9859	749.445	131799	0.9965	1242.4	58534	0.9881	573.924	71780	0.9921	691.017	76401	0.9842	764.838	68562	0.9868	675.172	27939	0.9873	742.726	40083	0.9903	421.735	PPIA
4869	1449	79003	0.9717	1237.44	52922	0.942	794.023	35175	0.9193	544.099	77202	0.9434	1173.22	82323	0.9634	1218.92	54852	0.9082	844.777	73124	0.9103	1105.73	74762	0.9551	1175.59	49346	0.911	763.285	23442	0.9434	978.85	40954	0.9048	676.83	NPM1
6171	593	63250	0.9123	2420.79	57647	0.9224	2113.43	87108	0.9207	3292.42	58548	0.9224	2174.08	80760	0.9207	2921.9	82801	0.9258	3116.01	89277	0.9224	3298.7	63312	0.9309	2432.62	51812	0.9224	1958.3	20729	0.9207	2115.02	65906	0.9224	2661.47	RPL41
10399	1125	68215	0.9938	1376.19	39508	0.9956	763.48	57337	0.9964	1142.34	67287	0.9938	1317.03	68095	0.9938	1298.63	78842	0.9956	1563.95	69819	0.9929	1359.81	52448	0.9929	1062.23	40965	0.9938	816.138	19462	0.984	1046.71	64646	0.9956	1376.07	GNB2L1
3880	1490	89102	0.994	1357.22	126963	0.9913	1852.49	72446	0.9893	1089.78	105201	0.9973	1554.72	85984	0.9926	1238.1	124157	0.998	1859.53	90131	0.9913	1325.4	54427	0.9866	832.282	50694	0.9826	762.559	26813	0.9805	1088.8	144177	0.9919	2317.19	KRT19
3939	2323	90526	0.963	884.453	84677	0.966	792.467	44023	0.9415	424.759	109776	0.9643	1040.58	68896	0.9514	636.309	45496	0.9565	437.061	49875	0.9608	470.426	105030	0.9681	1030.16	90399	0.9703	872.203	32858	0.9105	855.819	28247	0.9445	291.189	LDHA
6132	967	62195	0.9628	1459.75	53059	0.9648	1192.88	67939	0.9824	1574.72	69760	0.9659	1588.54	66573	0.971	1477.05	65336	0.9876	1507.8	72314	0.9638	1638.53	68626	0.9659	1616.98	44841	0.9607	1039.33	19273	0.9483	1205.9	56862	0.9442	1408.15	RPL8
26986	2869	59499	0.9997	470.684	49619	0.999	375.995	78766	0.9976	615.347	87675	0.9986	672.92	88256	0.9997	659.989	101709	0.999	791.128	88792	0.9997	678.111	78190	0.9997	620.959	57141	0.9997	446.396	21716	0.9955	457.972	68421	0.9979	571.098	PABPC1
6176	512	75459	0.998	3344.97	43321	0.9961	1839.47	73979	0.9961	3238.55	69390	0.998	2984.32	57139	0.9961	2394.34	85611	0.998	3731.45	46484	0.998	1989.26	34689	0.9961	1543.71	55442	0.9961	2427.01	19971	0.9941	2360.04	62513	0.9961	2923.83	RPLP1
3181	3702	67531	0.9968	414.016	70451	0.9992	413.729	29673	0.99	179.654	74640	0.9941	443.97	104207	0.9986	603.926	38522	0.9941	232.215	55701	0.9959	329.674	64095	0.9943	394.485	53103	0.9968	321.504	27085	0.99	442.672	29425	0.9968	190.341	HNRNPA2B1
6191	956	47070	0.9979	1117.47	41030	0.9979	933.058	51896	0.9864	1216.71	57260	0.9979	1318.9	69341	0.999	1556.16	64697	0.999	1510.23	83869	0.999	1922.21	69365	0.999	1653.2	35218	0.9979	825.677	18825	0.9885	1191.43	64090	0.9927	1605.4	RPS4X
226	2408	66866	0.9693	630.231	57538	0.9655	519.473	92560	0.9547	861.547	70737	0.968	646.857	50023	0.978	445.694	46893	0.9593	434.58	49417	0.9585	449.653	64282	0.9498	608.241	39127	0.9506	364.186	24574	0.9585	617.461	54146	0.963	538.47	ALDOA
79026	18836	63859	0.9977	76.9456	146152	0.9994	168.687	113904	0.9994	135.538	86614	0.9988	101.255	44774	0.9978	50.9988	187609	0.9992	222.271	38535	0.9985	44.8254	41651	0.9972	50.3825	44703	0.9976	53.1926	25385	0.9974	81.5414	134101	0.9978	170.488	AHNAK
7356	452	6639	0.9757	333.361	12162	0.9779	584.967	12912	0.9889	640.276	37294	0.9867	1816.85	20763	0.9934	985.541	32207	0.9912	1590.12	21716	0.9912	1052.69	4642	0.9712	233.996	4021	0.9845	199.388	2908	0.9735	389.265	42622	0.9801	2258.12	SCGB1A1
6129	866	51017	0.985	1337.05	43762	0.9734	1098.61	56983	0.9734	1474.82	65209	0.9769	1658.09	63699	0.9781	1578.11	73735	0.9758	1900.09	65933	0.9792	1668.18	53869	0.9758	1417.31	40976	0.9781	1060.51	18204	0.9723	1271.86	50139	0.9965	1386.47	RPL7
1982	4028	53511	0.9856	301.512	58662	0.9958	316.616	44772	0.9841	249.132	48264	0.9804	263.847	67152	0.9918	357.678	53964	0.9908	298.974	69334	0.994	377.15	70559	0.9918	399.122	67277	0.9943	374.352	25506	0.9903	383.127	59555	0.9916	354.063	EIF4G2
595	4304	23321	0.9981	122.977	24633	0.9961	124.426	29369	0.9979	152.943	18800	0.9984	96.1842	23412	0.9981	116.705	38533	0.9984	199.792	41785	0.997	212.719	34398	0.9986	182.097	37970	0.9981	197.73	13431	0.9981	188.81	19827	0.9965	110.315	CCND1
4691	2732	51205	0.9967	425.385	47725	0.9949	379.778	28010	0.996	229.797	55860	0.9963	450.234	55914	0.9967	439.1	37246	0.9952	304.24	53589	0.9971	429.786	64479	0.9949	537.75	48095	0.9938	394.569	17965	0.9978	397.866	19267	0.9901	168.883	NCL
6128	1148	65011	0.953	1285.27	55825	0.9425	1057.19	38852	0.9477	758.549	53493	0.9521	1026.06	62129	0.946	1161.12	59106	0.9573	1148.97	79724	0.9443	1521.62	42255	0.9643	838.646	45396	0.9425	886.296	20250	0.9321	1067.27	51564	0.9425	1075.61	RPL6
445	1863	52291	0.876	637.037	25385	0.8717	296.23	46104	0.8551	554.674	88433	0.912	1045.25	39248	0.8878	451.989	61200	0.8808	733.089	77859	0.8943	915.701	64665	0.8637	790.859	11307	0.8529	136.031	11765	0.8524	382.093	93847	0.8556	1206.31	ASS1
1508	3945	21810	0.9919	125.476	36610	0.9916	201.752	93493	0.9967	531.183	17648	0.9972	98.5068	9414	0.9899	51.1977	26482	0.9929	149.803	6910	0.9683	38.3786	9447	0.9894	54.5619	55954	0.9934	317.898	7813	0.9886	119.829	21451	0.9911	130.212	CTSB
3914	4339	44046	0.9933	230.392	56140	0.9942	281.286	65991	0.9945	340.884	34828	0.9926	176.749	19613	0.9922	96.9789	47948	0.9942	246.603	25305	0.991	127.783	18699	0.9931	98.1909	78128	0.9947	403.571	14166	0.9942	197.537	65124	0.9926	359.421	LAMB3
203068	2510	76235	0.9956	689.336	65747	0.9932	569.465	14025	0.9924	125.239	68634	0.9932	602.121	60078	0.9916	513.529	35745	0.9884	317.804	42562	0.9932	371.54	67170	0.9928	609.739	48369	0.9928	431.913	24959	0.9916	601.649	12682	0.9912	120.995	TUBB
6194	829	40538	0.994	1109.83	37359	0.9988	979.729	50597	0.9916	1367.99	51443	0.9988	1366.44	60019	0.9964	1553.31	72180	0.9976	1943.03	66872	0.9976	1767.45	45762	0.9988	1257.75	35600	0.9976	962.496	17182	0.9964	1254.03	56409	0.9976	1629.47	RPS6
26509	6860	71356	0.9991	236.079	55348	0.9984	175.405	67036	0.9987	219.026	80372	0.9988	257.987	51987	0.9985	162.59	81961	0.9987	266.625	53738	0.9987	171.639	105518	0.9988	350.465	55425	0.9993	181.086	21349	0.9988	188.297	66810	0.9969	233.222	MYOF
5757	1223	47305	0.9935	877.872	53535	0.9935	951.648	38977	0.9984	714.322	47636	0.9918	857.683	67014	0.9967	1175.61	39735	0.9935	725.045	50041	0.9943	896.514	48233	0.9943	898.587	27758	0.9951	508.704	15575	0.9935	770.533	24236	0.9926	474.555	PTMA
8407	1608	36575	0.9428	516.237	38030	0.9751	514.168	16807	0.9415	234.27	28122	0.9733	385.104	28117	0.9801	375.151	19432	0.9359	269.68	28996	0.9036	395.103	30375	0.9515	430.401	29765	0.995	414.881	14990	0.8719	564.034	26391	0.9764	393.026	TAGLN2
6229	2820	52597	0.5191	423.314	36511	0.5447	281.475	39826	0.817	316.541	64602	0.8926	504.446	58202	0.7191	442.804	69447	0.8493	549.569	59320	0.8145	460.903	56995	0.684	460.501	41393	0.6479	328.989	17780	0.3255	381.481	45313	0.8621	384.791	RPS24
3691	5925	33881	0.9949	129.783	36593	0.9961	134.269	64421	0.9954	243.697	31158	0.9949	115.797	31191	0.9941	112.944	68545	0.9963	258.17	42861	0.9956	158.501	29263	0.9944	112.531	42179	0.9939	159.555	12338	0.9936	125.993	66077	0.9954	267.063	ITGB4
6222	549	45904	0.9945	1897.71	45282	0.9945	1793.16	66808	0.9982	2727.52	54557	0.9982	2188.25	63908	0.9982	2497.5	83192	0.9982	3381.64	74880	0.9945	2988.49	48450	0.9982	2010.78	44837	0.9982	1830.49	17749	0.9945	1956.1	53292	0.9964	2324.56	RPS18
6282	595	46676	0.9933	1780.44	50999	0.9933	1863.42	32047	0.9798	1207.21	29479	0.9933	1090.97	32180	0.9933	1160.36	32625	0.9933	1223.63	40386	0.995	1487.21	27869	0.9933	1067.2	36261	0.9933	1365.92	15928	0.9765	1619.7	40055	0.995	1612.1	S100A11
3855	1753	51235	0.9743	663.339	28596	0.9692	354.641	71044	0.9749	908.359	83400	0.9732	1047.62	74617	0.9681	913.227	82708	0.9755	1052.89	151768	0.9738	1896.95	121008	0.9715	1572.8	152525	0.9749	1950.12	31583	0.9584	1090.09	72769	0.9629	994.068	KRT7
6143	748	77637	0.9813	2355.69	63392	0.9813	1842.46	44287	0.9853	1327.05	59335	0.9906	1746.74	52549	0.9813	1507.25	68801	0.984	2052.63	46887	0.9786	1373.44	38787	0.9799	1181.48	61988	0.9826	1857.42	19246	0.9799	1556.79	53084	0.9799	1699.47	RPL19
220	3510	34175	0.9952	220.979	11130	0.9934	68.9371	47334	0.9977	302.258	70132	0.9977	439.974	29628	0.9966	181.1	86204	0.998	548.073	89639	0.9977	559.561	66514	0.9969	431.766	49443	0.9969	315.719	16724	0.9969	288.286	56477	0.9974	385.315	ALDH1A3
5268	2633	69374	0.9992	597.993	101899	0.9992	841.364	85262	0.9973	725.799	59049	0.9985	493.832	40343	0.9951	328.731	51391	0.9992	435.566	70700	0.9985	588.337	34072	0.9989	294.842	47269	0.9989	402.373	36080	0.9962	829.097	75783	0.9992	689.243	SERPINB5
7009	3255	44435	0.941	309.831	39079	0.9613	261.01	59764	0.9588	411.529	34474	0.9662	233.216	61274	0.9828	403.876	34756	0.976	238.285	55960	0.9806	376.69	46651	0.98	326.552	45165	0.9702	310.996	15374	0.9361	285.776	45081	0.9555	331.661	TMBIM6
57674	21062	14640	0.9125	15.7758	14878	0.9102	15.3571	31856	0.9264	33.9003	19393	0.9126	20.2751	22600	0.9538	23.0214	36147	0.9599	38.2993	12290	0.9109	12.7853	24800	0.9292	26.8284	15172	0.9218	16.1453	4450	0.8891	12.7835	20692	0.9248	23.5264	RNF213
1072	1260	43211	0.9881	778.349	38615	0.9857	666.27	19714	0.969	350.684	40340	0.9675	704.991	45728	0.9937	778.636	19665	0.9079	348.29	52328	0.954	909.958	51407	0.969	929.596	44386	0.996	789.548	17661	0.9881	848.076	20401	0.904	387.733	CFL1
2810	1336	44026	0.9925	747.917	44720	0.9955	727.713	52325	0.9925	877.839	32067	0.9933	528.53	29131	0.9918	467.813	16223	0.9918	270.983	30895	0.9918	506.687	39556	0.991	674.603	49839	0.9948	836.115	15376	0.994	696.349	28985	0.9918	519.54	SFN
5230	2439	32822	0.9799	305.424	33190	0.9762	295.842	26374	0.9725	242.368	37741	0.982	340.737	38410	0.9721	337.875	19876	0.9615	181.859	39469	0.9795	354.57	51623	0.9787	482.252	38040	0.9774	349.568	13481	0.9721	334.426	22117	0.9717	217.153	PGK1
64065	4319	31800	0.9884	167.107	55158	0.9919	277.645	61145	0.9912	317.314	25245	0.9868	128.709	32934	0.9833	163.6	31736	0.9907	163.979	29465	0.9653	149.479	18594	0.9426	98.0917	27561	0.9889	143.026	12275	0.9708	171.96	60272	0.9882	334.183	PERP
4070	2080	35518	0.9808	387.557	29355	0.9144	306.82	91892	0.9697	990.208	69035	0.9938	730.843	44246	0.9038	456.388	53808	0.949	577.3	67415	0.9236	710.151	68160	0.9077	746.636	47644	0.9952	513.391	16406	0.9337	477.232	60213	0.9606	693.232	TACSTD2
821	4953	41913	0.9919	192.057	28668	0.9746	125.833	23749	0.9871	107.47	38975	0.9952	173.275	45199	0.9976	195.787	31333	0.9786	141.173	37743	0.9925	166.965	46810	0.997	215.334	31747	0.9974	143.661	14313	0.9937	174.845	28873	0.9954	139.597	CANX
3728	3508	61896	0.9994	400.455	112565	0.9994	697.604	56926	0.9989	363.716	72624	0.9991	455.867	40587	0.9994	248.228	73984	0.9994	470.648	35434	0.9989	221.319	47286	0.9994	307.125	94240	0.9997	602.114	25673	0.9986	442.799	59503	0.9997	406.192	JUP
3655	5810	40901	0.9959	159.775	93837	0.9971	351.126	90600	0.9995	349.513	21798	0.9892	82.6149	17623	0.9895	65.0769	24218	0.9991	93.0208	13363	0.9969	50.3948	19313	0.9952	75.7384	22797	0.9971	87.9437	14461	0.999	150.596	28404	0.9897	117.073	ITGA6
3851	2147	9107	0.9925	96.2706	25984	0.9958	263.111	53112	0.9977	554.463	9948	0.9884	102.029	11949	0.9935	119.405	39004	0.9963	405.411	17571	0.9972	179.317	937	0.9865	9.94375	409	0.9804	4.26967	9759	0.9935	275.019	44958	0.9939	501.449	KRT4
6157	4906	43033	0.8867	199.079	41917	0.8748	185.75	46442	0.8857	212.176	54144	0.9588	243.019	57470	0.8589	251.326	69807	0.8023	317.533	69563	0.8475	310.677	39027	0.8359	181.251	38317	0.8759	175.052	17976	0.7723	221.695	52983	0.8441	258.619	RPL27A
498	2263	45299	0.9695	454.312	33614	0.9651	322.924	28543	0.9479	282.701	43557	0.9213	423.83	51095	0.9262	484.414	22937	0.943	226.188	36889	0.9386	357.166	30251	0.9549	304.577	30678	0.9532	303.841	15764	0.9085	421.475	33673	0.9174	356.327	ATP5A1
6170	439	25615	0.9636	1324.28	25844	0.9681	1279.85	31904	0.9408	1628.89	30987	0.9772	1554.29	42221	0.9818	2063.42	40374	0.9613	2052.37	47421	0.9658	2366.81	36752	0.9772	1907.48	23331	0.9636	1191.17	10723	0.9522	1477.89	36271	0.9613	1978.55	RPL39
3329	2339	35301	0.9906	342.537	32548	0.991	302.524	14441	0.9855	138.382	43042	0.9936	405.21	50876	0.9949	466.666	21738	0.9932	207.399	44146	0.9919	413.541	43609	0.9872	424.804	30754	0.9863	294.696	11473	0.982	296.781	13553	0.9791	138.758	HSPD1
6228	3325	36931	0.994	252.087	23354	0.991	152.698	30188	0.9955	203.495	38472	0.9988	254.783	41925	0.9898	270.523	41891	0.9994	281.156	33675	0.997	221.908	26734	0.9916	183.196	23144	0.9949	156.009	9608	0.9765	174.836	30870	0.988	222.329	RPS23
6418	2936	61693	0.9969	476.903	52214	0.9952	386.63	42135	0.9956	321.661	78711	0.9963	590.333	72358	0.9952	528.754	57320	0.9973	435.681	70535	0.9959	526.388	68045	0.998	528.059	42907	0.9963	327.548	21909	0.9952	451.499	36253	0.9956	295.692	SET
292	1351	30237	0.9697	507.965	26855	0.9238	432.15	19061	0.9275	316.229	31017	0.9793	505.548	45701	0.946	725.761	16475	0.9504	272.137	44935	0.9623	728.764	45176	0.9615	761.895	21548	0.9164	357.483	12277	0.9156	549.828	33950	0.9852	601.778	SLC25A5
7534	3077	44680	0.999	329.561	59170	0.9987	418.061	49156	0.9987	358.064	48131	0.999	344.441	45982	0.9968	320.615	33674	0.9997	244.222	36015	0.9994	256.456	51883	0.9968	384.185	53892	0.9997	392.555	17066	0.9994	335.579	33657	0.9968	261.939	YWHAZ
2778	3784	30279	0.38	181.611	36090	0.3819	207.348	33395	0.3803	197.807	42008	0.3803	244.455	45041	0.3798	255.376	44442	0.3805	262.096	46920	0.3805	271.684	29803	0.3782	179.453	41641	0.3811	246.646	15130	0.3763	241.923	32327	0.3803	204.581	GNAS
4478	3981	34452	0.999	196.414	44151	0.9997	241.109	19701	0.996	110.92	16920	0.9957	93.5893	22497	0.9955	121.243	14827	0.9967	83.115	17484	0.9997	96.2291	30174	0.999	172.696	30855	0.999	173.715	12257	0.996	186.287	13266	0.997	79.7994	MSN
57636	5913	40839	0.99	156.754	46154	0.9963	169.694	32613	0.9983	123.622	28869	0.9981	107.508	29597	0.9981	107.39	52510	0.9985	198.177	25894	0.9985	95.9509	20965	0.998	80.7848	23827	0.998	90.316	14104	0.9915	144.319	69440	0.9995	281.225	ARHGAP23
9076	3452	15471	0.9959	101.718	16427	0.9968	103.455	37803	0.9991	245.452	21957	0.9971	140.062	19011	0.9986	118.156	42749	0.9983	276.359	30995	0.9991	196.734	13862	0.9986	91.4951	19453	0.9965	126.305	7628	0.9954	133.7	51685	0.9986	358.546	CLDN1
2950	986	32230	0.9584	741.88	38559	0.9828	850.186	26007	0.9341	591.187	26550	0.9746	592.933	28188	0.9767	613.353	14207	0.9696	321.546	31076	0.8966	690.567	23612	0.9341	545.63	23650	0.8966	537.598	11120	0.93	682.367	20772	0.9787	504.491	GSTP1
5660	2848	43231	0.9944	344.513	38754	0.9905	295.83	99134	0.9902	780.18	48783	0.9916	377.178	51558	0.9968	388.4	71197	0.9916	557.879	38969	0.9888	299.804	48784	0.9954	390.283	64910	0.9902	510.828	13498	0.9831	286.761	65872	0.9905	553.876	PSAP
6167	1586	32474	0.9943	464.711	18748	0.9773	256.99	28213	0.9748	398.711	28922	0.9741	401.553	38918	0.9477	526.466	37230	0.9716	523.851	32733	0.9641	452.21	22324	0.9874	320.709	18977	0.9716	268.181	9325	0.947	355.742	34534	0.9956	521.429	RPL37
3190	2995	41681	0.9863	315.858	41744	0.9907	303.014	38082	0.9886	284.993	42587	0.9836	313.111	51561	0.9923	369.358	42069	0.9917	313.461	42460	0.9863	310.628	40271	0.9907	306.364	34526	0.9873	258.376	16351	0.9866	330.322	32054	0.99	256.293	HNRNPK
3106	1578	27716	0.9937	398.634	16324	0.9854	224.898	43842	0.9918	622.723	9783	0.9899	136.516	20353	0.988	276.723	19368	0.9905	273.902	12031	0.9842	167.052	30634	0.9949	442.323	39916	0.9911	566.948	4062	0.9797	155.748	23959	0.9924	363.591	HLA-B
5317	5447	36055	0.9884	150.231	88549	0.9906	353.42	48044	0.9879	197.694	24126	0.9868	97.5317	12871	0.9829	50.6965	27986	0.984	114.657	9333	0.9862	37.5424	11722	0.9794	49.0328	19845	0.9862	81.6577	13976	0.9827	155.244	35803	0.9857	157.403	PKP1
2752	4737	12236	0.8769	58.6255	21773	0.936	99.9263	31216	0.936	147.702	14817	0.9027	68.8771	19190	0.821	86.915	49528	0.9527	233.327	19914	0.8554	92.1113	8947	0.7881	43.0345	10971	0.7978	51.9094	9349	0.7655	119.413	62612	0.9422	316.523	GLUL
1832	9730	40944	0.996	95.5054	119977	0.9978	268.071	56282	0.9922	129.649	45094	0.9968	102.053	22916	0.9891	50.53	38693	0.9925	88.7437	18625	0.9964	41.9412	23702	0.9984	55.5028	35088	0.9977	80.8256	13403	0.9983	83.3449	32391	0.9934	79.7193	DSP
4627	7505	34198	0.998	103.419	37953	0.9987	109.941	32271	0.9985	96.377	38003	0.9971	111.503	27230	0.9988	77.8431	47873	0.9973	142.35	32611	0.9969	95.2075	72052	0.9991	218.745	71887	0.9972	214.686	17180	0.9971	138.504	37905	0.9981	120.948	MYH9
476	3778	35592	0.8994	213.816	48703	0.9005	280.259	60476	0.9328	358.784	34076	0.923	198.612	32325	0.9537	183.569	29608	0.9841	174.89	20756	0.9349	120.376	33631	0.8997	202.824	21500	0.8997	127.55	12991	0.8981	208.051	30113	0.9447	190.873	ATP1A1
831	4550	38883	0.9897	193.954	32989	0.9976	157.624	34874	0.9978	171.792	47251	0.9963	228.674	39560	0.9936	186.538	39422	0.9982	193.351	21655	0.9791	104.281	27485	0.9976	137.634	22821	0.982	112.416	13881	0.9829	184.586	41902	0.991	220.534	CAST
9124	1598	28316	0.9343	402.166	16557	0.9355	225.253	71964	0.9393	1009.37	36539	0.9512	503.498	30572	0.9349	410.459	95865	0.9524	1338.76	37614	0.9362	515.74	39397	0.9506	561.732	22794	0.9324	319.703	14181	0.9249	536.933	60042	0.9437	899.767	PDLIM1
7170	7116	41096	0.5738	131.073	33965	0.3947	103.767	17138	0.3444	53.9804	29286	0.3761	90.6238	28017	0.2393	84.4712	16646	0.3503	52.2026	29948	0.2556	92.2125	30623	0.3124	98.0515	28487	0.4524	89.7251	14429	0.24	122.685	19612	0.421	65.9991	TPM3
10383	1591	63155	0.9899	900.924	68232	0.9906	932.359	18310	0.9824	257.947	38400	0.9862	531.47	35490	0.9906	478.585	21035	0.9906	295.046	45638	0.9931	628.513	45226	0.983	647.68	32680	0.9868	460.379	19192	0.9843	729.861	14121	0.9799	212.543	TUBB4B
960	5748	42946	0.9819	169.573	42094	0.9901	159.209	46471	0.9923	181.208	49414	0.9871	189.3	49200	0.9981	183.642	75778	0.9934	294.201	66591	0.9972	253.838	69917	0.9984	277.146	68587	0.9882	267.441	17427	0.9843	183.441	67951	0.9861	283.094	CD44
6147	979	34312	0.9826	795.452	30212	0.9969	670.906	45424	0.9928	1039.96	43935	0.9969	988.202	40364	0.9857	884.575	57523	0.9888	1311.22	34959	0.9939	782.409	27849	0.9877	648.141	29274	0.9857	670.197	10726	0.9734	662.895	34964	0.9837	855.244	RPL23A
5216	1365	49244	0.9934	818.788	34227	0.9788	545.131	16880	0.9788	277.173	39359	0.9634	634.935	36413	0.9766	572.331	20858	0.967	341.003	30092	0.937	483.032	45684	0.978	762.56	46371	0.9817	761.407	15505	0.9289	687.273	16375	0.967	287.277	PFN1
4904	1561	46003	0.9853	668.858	40663	0.9865	566.32	20725	0.9865	297.58	48911	0.9872	689.956	48311	0.991	663.997	25858	0.9936	369.667	23403	0.9833	328.493	41407	0.9917	604.385	26435	0.991	379.559	14430	0.9718	559.311	17116	0.9846	262.574	YBX1
301	1399	62949	0.9979	1021.23	68998	0.9971	1072.22	36931	0.9979	591.678	70869	0.9993	1115.47	61501	0.9986	943.165	46226	0.9986	737.372	53498	0.9986	837.872	62312	0.9979	1014.84	47145	0.9986	755.303	19770	0.9986	855.025	38059	0.9986	651.465	ANXA1
283131	3756	24620	0.9939	148.769	17368	0.9936	100.529	66605	0.9944	397.46	20995	0.9931	123.086	19232	0.9939	109.856	34336	0.9955	204.006	21949	0.9915	128.04	22547	0.988	136.775	48317	0.9939	288.322	8922	0.9846	143.723	102972	0.9952	656.516	NEAT1
6154	602	38468	0.9468	1450.29	34988	0.9352	1263.54	48408	0.9219	1802.32	49009	0.9502	1792.66	47733	0.9502	1701.16	67229	0.9651	2492.17	43971	0.9319	1600.4	33738	0.9684	1276.93	36167	0.9568	1346.54	14174	0.9219	1424.58	39160	0.9219	1557.75	RPL26
7114	657	28611	0.9741	988.367	20588	0.9726	681.262	40845	0.9772	1393.43	36958	0.9741	1238.69	105729	0.9817	3452.64	71186	0.9893	2417.95	59852	0.968	1996.05	47280	0.9817	1639.66	46595	0.9787	1589.56	13263	0.9635	1221.42	21449	0.9696	781.796	TMSB4X
1718	4286	20768	0.9965	109.975	23710	0.9965	120.266	18119	0.9974	94.7532	30711	0.9991	157.783	34466	0.9939	172.529	17046	0.997	88.7541	26770	0.9979	136.853	35792	0.9963	190.273	28612	0.9951	149.623	13314	0.9902	187.952	35937	0.9974	200.79	DHCR24
6142	671	34536	0.9881	1168.15	27356	0.9762	886.329	40875	0.9523	1365.36	38703	0.9806	1270.11	36761	0.9821	1175.41	47433	0.9478	1577.52	38245	0.9762	1248.85	29327	0.9747	995.836	24661	0.9717	823.742	10825	0.9687	976.102	34112	0.9717	1217.41	RPL18A
6135	644	41764	0.9876	1471.86	36378	0.9876	1228.06	48571	0.9814	1690.45	48439	0.9969	1656.26	43494	0.9969	1448.99	54947	0.9891	1904.04	31594	0.9938	1074.92	34218	0.9814	1210.63	23728	0.9783	825.807	12527	0.9814	1176.93	38779	0.9814	1441.99	RPL11
823	3125	30427	0.9766	220.983	35275	0.9866	245.404	28228	0.9786	202.461	35949	0.9782	253.311	35168	0.9782	241.446	30420	0.9904	217.234	38467	0.9818	269.709	35024	0.9808	255.363	31382	0.9795	225.078	15200	0.9773	294.295	45033	0.9824	345.09	CAPN1
6125	1035	42446	0.999	930.78	35488	0.9981	745.429	40971	0.999	887.254	50069	0.999	1065.24	52301	0.999	1084.16	61273	0.999	1321.13	43050	0.9961	911.361	43049	0.999	947.688	30208	0.9981	654.161	16326	0.9981	954.398	41814	0.9981	967.46	RPL5
7314	971	30960	0.9959	723.656	38098	0.9979	852.998	32993	0.9938	761.578	34190	0.9949	775.35	35173	0.9959	777.165	34533	0.999	793.658	23282	0.9969	525.362	31598	0.9876	741.452	28588	0.9876	659.884	10184	0.9825	634.584	26065	0.9876	642.821	UBB
7167	1602	36663	0.9557	519.417	34959	0.9338	474.418	25871	0.9569	361.962	31360	0.9576	431.054	32581	0.8889	436.34	13141	0.9594	183.056	26064	0.9295	356.481	42637	0.9619	606.41	32387	0.9613	453.118	11001	0.9382	415.489	14590	0.9532	218.094	TPI1
6233	1068	32543	0.9682	691.571	27606	0.9981	561.95	33972	0.9616	712.954	39909	0.941	822.844	41563	0.9934	834.947	44555	0.9513	930.986	39382	0.9934	807.95	31635	0.9738	674.9	29315	0.9672	615.208	11901	0.9813	674.221	29296	0.9719	656.884	RPS27A
1984	1355	37090	0.9985	621.252	34856	0.9978	559.247	15034	0.9882	248.684	33946	0.9963	551.655	28795	0.9956	455.933	14273	0.9919	235.068	25404	0.9963	410.791	38681	0.9963	650.431	31212	0.9978	516.28	10784	0.9897	481.538	8727	0.9956	154.233	EIF5A
6273	970	27275	0.9928	638.181	35017	0.9969	784.824	12431	0.9979	287.241	15033	0.9897	341.265	14468	0.9938	320.007	16185	0.9907	372.357	22161	0.9979	500.582	12664	0.9938	297.469	41098	0.9959	949.625	8885	0.9907	554.212	13613	0.9866	336.073	S100A2
3664	4505	21068	0.996	106.14	25675	0.9951	123.903	29005	0.9938	144.308	30490	0.9953	149.032	19795	0.9927	94.2722	23739	0.9922	117.594	30398	0.9962	147.845	15561	0.9925	78.7019	41743	0.9953	207.679	8583	0.992	115.275	32583	0.9922	173.2	IRF6
3895	4930	24946	0.9878	114.843	26472	0.9858	116.736	39363	0.9892	178.959	26726	0.989	119.373	35847	0.9862	156.002	38803	0.9858	175.645	28664	0.9852	127.394	29769	0.9882	137.581	26572	0.9858	120.804	13171	0.984	161.645	33832	0.9878	164.336	KTN1
6208	793	30035	0.9306	859.617	20860	0.9218	571.882	29203	0.9193	825.403	23741	0.9256	659.24	33758	0.9382	913.328	33168	0.9218	933.392	40510	0.9193	1119.3	26423	0.9168	759.192	21771	0.9231	615.331	9864	0.9079	752.61	29887	0.9105	902.528	RPS14
3856	2160	109385	0.9972	1149.36	66811	0.9963	672.449	57307	0.9991	594.656	113026	0.9977	1152.24	142987	0.9977	1420.25	35710	0.9981	368.939	95829	0.9991	972.078	132508	0.9954	1397.75	129306	0.9972	1341.74	32024	0.9912	897.04	42594	0.9995	472.222	KRT8
23521	1196	33315	0.9724	632.207	27389	0.9557	497.863	67005	0.9532	1255.71	44503	0.9523	819.362	44730	0.9724	802.4	77078	0.9749	1438.19	50373	0.9624	922.836	27100	0.9841	516.274	28117	0.9674	526.916	11275	0.9465	570.394	50458	0.9523	1010.3	RPL13A
4000	3239	53934	0.9914	377.922	58805	0.9972	394.701	30161	0.9941	208.712	29106	0.9929	197.874	29300	0.992	194.08	23875	0.991	164.494	32994	0.987	223.194	32051	0.9892	225.462	25813	0.9914	178.62	19004	0.9926	354.996	39559	0.9935	292.473	LMNA
4666	3191	33968	0.8386	241.598	30350	0.938	206.774	41683	0.7681	292.782	30359	0.7772	209.497	36012	0.6876	242.127	38251	0.8753	267.506	39233	0.8612	269.391	29420	0.9094	210.067	26242	0.9038	184.32	10591	0.6117	200.817	34482	0.8515	258.772	NACA
4430	5113	21032	0.9941	93.3588	22362	0.9916	95.0824	21889	0.9873	95.9538	20988	0.9822	90.3885	17598	0.9818	73.8432	22412	0.9703	97.8189	18616	0.9902	79.7753	31882	0.9896	142.073	30722	0.9943	134.672	9889	0.9875	117.022	9212	0.9881	43.1449	MYO1B
6232	361	23318	0.964	1466	21304	0.9945	1282.98	34866	0.9778	2164.75	23909	0.9668	1458.38	27352	0.9695	1625.57	38841	0.9695	2401.05	30523	0.9889	1852.58	14608	0.9668	921.99	17817	0.964	1106.19	8655	0.9778	1450.61	37085	0.9834	2460.04	RPS27
7057	5820	24606	0.9947	95.9552	11158	0.9942	41.6801	6313	0.9873	24.3122	26649	0.9948	100.827	31085	0.9945	114.591	23234	0.9892	89.088	56266	0.9973	211.827	76527	0.9955	299.595	194101	0.9964	747.495	28107	0.9936	292.201	8270	0.9945	34.0278	THBS1
6281	1069	35089	0.9616	744.979	34063	0.9551	692.74	22400	0.8644	469.659	28513	0.9588	587.331	24120	0.9486	484.086	19750	0.8906	412.294	26997	0.899	553.344	21705	0.8559	462.62	27788	0.8522	582.617	13986	0.8644	791.6	19182	0.8428	429.703	S100A10
3178	1941	35578	0.9938	416.013	34460	0.9974	385.971	41695	0.9897	481.471	45424	0.9948	515.321	51828	0.9938	572.878	55854	0.9948	642.165	54773	0.9954	618.299	31087	0.9938	364.918	24812	0.9933	286.51	13871	0.9948	432.387	29450	0.9861	363.339	HNRNPA1
689	1262	30176	0.9739	542.691	20173	0.981	347.517	33465	0.9849	594.352	29175	0.9842	509.061	35239	0.9857	599.083	36581	0.9556	646.866	28669	0.9849	497.75	24666	0.9865	445.33	19187	0.9889	340.762	9957	0.9501	477.374	30189	0.9849	572.85	BTF3
4841	3228	26374	0.9455	185.436	24956	0.96	168.076	23117	0.8693	160.513	30320	0.9331	206.83	40987	0.9315	272.418	36656	0.9312	253.413	44547	0.9002	302.373	37962	0.956	267.953	20161	0.9656	139.985	10602	0.868	198.721	27901	0.8594	206.985	NONO
100861532	13357	32516	0.9274	55.2508	28568	0.8899	46.4982	42906	0.9102	71.9981	26282	0.898	43.3279	25715	0.8798	41.3048	25603	0.8554	42.776	35070	0.8908	57.5287	26152	0.9	44.6106	26356	0.8646	44.2256	13786	0.8505	62.4481	41710	0.9146	74.7796	RNA45S5
7086	2957	28377	0.9692	217.804	25904	0.9702	190.45	45940	0.9723	348.218	31799	0.9682	236.799	38084	0.9675	276.321	34814	0.9787	262.737	32261	0.9709	239.048	27434	0.9645	211.388	25261	0.9679	191.471	13151	0.9696	269.09	46590	0.9685	377.305	TKT
2196	14565	17272	0.9982	26.9143	27875	0.9985	41.6073	18486	0.9983	28.4475	11079	0.9953	16.7497	10106	0.9973	14.8865	16955	0.9975	25.978	9136	0.9973	13.7437	7688	0.9954	12.0267	9168	0.9979	14.1081	5728	0.995	23.7948	18981	0.9968	31.2076	FAT2
3313	3506	31128	0.9492	201.507	21556	0.9832	133.666	10475	0.9738	66.9659	20236	0.9515	127.096	24093	0.992	147.435	12096	0.9415	76.9924	13842	0.9686	86.5057	23715	0.9681	154.118	17707	0.9897	113.197	8127	0.9392	140.252	10308	0.9718	70.4067	HSPA9
5034	2596	30175	0.9649	263.811	26460	0.9804	221.59	25238	0.9831	217.902	30277	0.9742	256.818	31482	0.9727	260.184	19892	0.9727	170.998	34001	0.9638	286.975	38045	0.9765	333.915	29100	0.9807	251.242	10642	0.968	248.032	27654	0.9738	255.097	P4HB
7184	2879	33784	0.9729	266.33	37732	0.9764	284.927	22590	0.9764	175.868	36072	0.9719	275.897	41296	0.9899	307.744	26698	0.9805	206.945	41328	0.9646	314.529	32449	0.9715	256.804	53779	0.9726	418.672	12762	0.9687	268.205	18916	0.9753	157.34	HSP90B1
3315	914	13871	0.9825	344.439	35067	0.9869	834.099	29726	0.9737	728.957	11933	0.9902	287.489	18993	0.988	445.831	13700	0.988	334.497	20776	0.9847	498.051	9525	0.977	237.444	16367	0.988	401.353	8224	0.9737	544.411	27389	0.9792	717.599	HSPB1
5250	1919	31229	0.9917	369.346	25385	0.9838	287.586	20691	0.9635	241.668	24272	0.9583	278.515	30549	0.9479	341.543	18994	0.9547	220.882	32271	0.9948	368.464	23126	0.9792	274.579	24477	0.9364	285.882	10616	0.9625	334.716	28791	0.987	359.28	SLC25A3
1975	4041	30933	0.9943	173.734	27084	0.9948	145.71	45189	0.996	250.643	35968	0.9946	195.995	47475	0.9809	252.057	50012	0.9743	276.187	50349	0.9916	272.998	26229	0.9772	147.889	26599	0.9903	147.53	10631	0.9765	159.175	47283	0.9767	280.2	EIF4B
7531	1860	35013	0.9796	427.235	37814	0.9914	441.982	27900	0.9844	336.204	37579	0.9796	444.888	38987	0.9989	449.707	31941	0.9844	383.225	27760	0.9973	327.012	32005	0.9839	392.055	31480	0.9806	379.337	14585	0.9796	474.442	22300	0.9995	287.107	YWHAE
3486	2638	15281	0.9909	131.47	9080	0.9674	74.8301	60482	0.9936	513.882	44131	0.9674	368.372	55729	0.9697	453.241	220944	0.9716	1869.07	42652	0.9693	354.26	57105	0.9689	493.221	17647	0.9701	149.934	13542	0.9549	310.597	184639	0.9939	1676.1	IGFBP3
6541	7357	25672	0.9984	79.1971	62781	0.9984	185.521	29382	0.9988	89.5143	10590	0.9988	31.6966	10935	0.9976	31.889	7748	0.9957	23.5021	13392	0.999	39.8843	16199	0.9973	50.1684	20008	0.9986	60.9546	9950	0.9936	81.8299	9545	0.9929	31.069	SLC7A1
6520	2350	33637	0.9906	324.863	29834	0.9847	276	22294	0.9923	212.634	11297	0.9787	105.855	10697	0.9715	97.6601	7674	0.9898	72.8739	14311	0.9847	133.432	17355	0.9847	168.267	21714	0.9847	207.098	7912	0.9774	203.708	8976	0.9834	91.4675	SLC3A2
3183	3252	34605	0.984	241.512	37803	0.9803	252.721	27326	0.9849	188.338	39377	0.9831	266.631	46610	0.98	307.505	30121	0.9791	206.698	35318	0.9837	237.96	37120	0.9843	260.076	24685	0.9843	170.132	12683	0.9886	235.972	23620	0.9828	173.933	HNRNPC
3069	6427	27446	0.9879	96.9218	27668	0.9869	93.5911	23462	0.9849	81.8217	31631	0.9862	108.373	27204	0.9879	90.8129	29169	0.9872	101.282	26740	0.9877	91.1614	30061	0.9874	106.571	27899	0.9885	97.2935	9891	0.9868	93.1155	23031	0.9846	85.8136	HDLBP
6189	1581	31014	0.9437	445.222	46276	0.9437	636.34	42802	0.8805	606.798	37821	0.9127	526.768	49503	0.9235	671.773	56175	0.9424	792.92	54838	0.9304	759.989	37695	0.9469	543.243	28376	0.9405	402.275	14771	0.9349	565.286	35963	0.8982	544.723	RPS3A
6202	705	36738	0.9986	1182.71	30069	0.9986	927.246	43073	0.9986	1369.39	45799	0.9986	1430.49	42902	0.9986	1305.6	55333	0.9986	1751.51	32302	0.9986	1003.92	32330	0.9986	1044.86	21448	0.9986	681.869	13064	0.9986	1121.18	37339	0.9972	1268.31	RPS8
5223	1762	37914	0.983	488.365	26450	0.9875	326.351	22218	0.9835	282.625	33069	0.9813	413.269	23260	0.9813	283.222	16961	0.9796	214.815	22316	0.9807	277.503	46735	0.9858	604.337	36812	0.9818	468.26	11978	0.9818	411.309	13377	0.9784	181.804	PGAM1
23650	3037	37563	0.9951	280.715	62399	0.9977	446.681	73878	0.9977	545.233	33074	0.9947	239.806	23694	0.9967	167.385	56305	0.996	413.733	28220	0.996	203.596	18159	0.996	136.235	15694	0.9951	115.822	17578	0.9908	350.199	95332	0.997	751.702	TRIM29
23193	3921	27067	0.9969	156.673	28556	0.9977	158.331	17954	0.9903	102.63	31202	0.9939	175.228	30020	0.9972	164.262	23525	0.9941	133.891	29635	0.9921	165.602	29977	0.9635	174.194	25847	0.9959	147.746	10883	0.9872	167.935	22268	0.9895	135.999	GANAB
1308	5610	53401	0.9998	216.041	63886	0.9993	247.576	63480	0.9998	253.621	21255	0.9995	83.4288	15236	0.9991	58.2681	30163	0.998	119.986	24507	0.9996	95.7161	35838	0.9989	145.554	66478	0.9996	265.594	13783	0.9988	148.652	38778	0.9996	165.529	COL17A1
22948	3403	28869	0.9785	192.54	19189	0.9838	122.59	8456	0.9694	55.6948	21430	0.995	138.669	30179	0.9921	190.268	9514	0.9777	62.3906	19419	0.9841	125.032	25379	0.9918	169.924	18475	0.9797	121.682	9104	0.9965	161.868	8110	0.9521	57.0704	CCT5
103	6730	19879	0.9917	67.0394	20000	0.9969	64.6071	20387	0.9834	67.8969	14663	0.986	47.9762	19168	0.9944	61.1061	18910	0.9854	62.7039	19196	0.9886	62.4962	16239	0.9952	54.9777	26076	0.9938	86.8419	7542	0.9926	67.8049	21644	0.9945	77.0148	ADAR
6168	434	25051	0.9355	1310.04	20873	0.97	1045.59	30387	0.9378	1569.31	31354	0.9954	1590.82	27806	0.9539	1374.59	35861	0.9608	1843.96	30712	0.9539	1550.52	21075	0.9585	1106.42	19848	0.9631	1025.02	7522	0.9493	1048.66	24596	0.9585	1357.15	RPL37A
4170	4107	19259	0.9671	106.429	19710	0.9925	104.334	25193	0.9876	137.489	17139	0.9708	91.8922	19829	0.9893	103.586	24100	0.9747	130.951	20005	0.9693	106.726	14168	0.9939	78.6007	21381	0.9703	116.683	7353	0.9625	108.325	26819	0.9698	156.376	MCL1
9349	594	50678	0.931	1936.35	39752	0.9579	1454.91	22937	0.9192	865.49	49849	0.9259	1847.94	34265	0.9327	1237.62	48890	0.8485	1836.76	35867	0.9175	1323.02	25799	0.9259	989.598	41947	0.9276	1582.77	13313	0.9209	1356.06	35232	0.9057	1420.37	RPL23
100462981	1036	28408	0.7597	622.345	13726	0.7384	288.038	25134	0.7587	543.768	29799	0.7654	633.373	14971	0.7481	310.037	45327	0.7674	976.372	23912	0.7529	505.724	22501	0.7481	494.863	34874	0.7587	754.476	9078	0.751	530.176	62324	0.7606	1440.61	MTRNR2L2
8878	2931	17329	0.9253	134.186	12594	0.9898	93.4142	20923	0.9864	160	18740	0.9703	140.79	26779	0.985	196.021	20215	0.9635	153.913	19848	0.9864	148.374	19076	0.9621	148.291	34750	0.986	265.731	6258	0.9314	129.184	47323	0.9928	386.641	SQSTM1
6156	571	24166	0.972	960.548	19971	0.9667	760.377	27812	0.9562	1091.71	31253	0.9667	1205.24	32201	0.958	1209.92	36489	0.9755	1426.08	29466	0.937	1130.69	24449	0.9667	975.59	19012	0.9702	746.268	8265	0.944	875.783	24706	0.9352	1036.14	RPL30
483	1853	21679	0.993	265.53	41271	0.9957	484.211	45307	0.9995	548.027	15772	0.9892	187.426	15336	0.9973	177.566	20796	0.9914	250.451	11024	0.9914	130.353	12310	0.9784	151.365	9523	0.9865	115.187	9936	0.9698	324.434	38127	0.9968	492.73	ATP1B3
7203	2269	23736	0.9489	237.423	21117	0.97	202.331	10769	0.9357	106.378	20893	0.9423	202.761	21279	0.9471	201.205	12400	0.9414	121.957	23554	0.8907	227.451	19780	0.9374	198.625	16138	0.9546	159.411	8310	0.9268	221.593	12835	0.9599	135.461	CCT3
375790	7343	34367	0.9981	106.223	47616	0.9988	140.976	41333	0.998	126.164	22274	0.9974	66.7948	20944	0.9969	61.1941	21676	0.9965	65.8755	14702	0.9946	43.8693	23947	0.997	74.3054	22730	0.9962	69.3792	11944	0.9956	98.4161	32471	0.9967	105.895	AGRN
11224	475	41968	0.9832	2005.28	36338	0.9874	1663.15	36492	0.9853	1721.93	36418	0.9916	1688.26	34743	0.9979	1569.27	41059	0.9916	1929	50956	0.9874	2350.5	35341	0.9684	1695.23	27946	0.9874	1318.65	13202	0.9726	1681.65	26077	0.9747	1314.67	RPL35
1981	5686	31878	0.993	127.243	49729	0.9951	190.138	18840	0.9965	74.2653	29457	0.994	114.077	23066	0.994	87.0339	19453	0.9947	76.348	31318	0.996	120.683	46943	0.9951	188.108	35351	0.994	139.347	12679	0.9916	134.917	18543	0.996	78.0953	EIF4G1
3105	1636	26705	0.9554	370.476	20320	0.9645	270.026	40197	0.9627	550.709	17713	0.9811	238.411	22570	0.9713	295.986	23888	0.9737	325.848	16541	0.9535	221.532	28370	0.9811	395.111	32593	0.9603	446.524	5923	0.9487	219.053	26621	0.9719	389.666	HLA-A
3146	3428	38375	0.9942	254.073	39789	0.995	252.341	17209	0.995	112.519	33042	0.9994	212.248	57730	0.9994	361.313	13560	0.9863	88.2748	35641	0.9939	227.807	36086	0.9956	239.85	25685	0.9962	167.935	14391	0.9752	254.004	12294	0.9883	85.8824	HMGB1
928	1321	23016	0.9841	395.437	37037	0.9902	609.534	61542	0.9917	1044.19	21954	0.9871	365.956	31605	0.9879	513.306	20521	0.9917	346.668	22539	0.9909	373.843	25477	0.9811	439.428	26438	0.9803	448.569	9884	0.9818	452.71	40441	0.9841	733.113	CD9
3192	6846	29757	0.9978	98.6513	32408	0.9996	102.915	21399	0.9991	70.0597	27896	0.9952	89.727	31944	0.9835	100.11	26414	0.9867	86.1024	31584	0.9928	101.085	30994	0.9956	103.153	22421	0.9908	73.4043	12604	0.9918	111.394	20421	0.9975	71.4318	HNRNPU
6205	646	28866	0.9598	1014.16	24886	0.9613	837.505	40493	0.9412	1404.95	33480	0.935	1141.22	34526	0.9721	1146.67	45248	0.9303	1563.09	35193	0.9536	1193.66	25606	0.9613	903.133	23963	0.935	831.404	9296	0.9303	870.67	34534	0.9334	1280.17	RPS11
2194	8481	15588	0.9978	41.7152	25319	0.9971	64.903	18440	0.9976	48.7333	21612	0.9976	56.1133	23520	0.9978	59.4995	9028	0.9973	23.7554	46997	0.9976	121.417	40598	0.9981	109.069	37886	0.998	100.123	14185	0.9976	101.198	38196	0.9973	107.851	FASN
3927	4305	50130	0.9854	264.287	42941	0.948	216.852	24830	0.9189	129.275	41501	0.981	212.277	38705	0.9433	192.893	35305	0.9777	183.013	24581	0.9489	125.108	32608	0.9512	172.581	39242	0.9582	204.306	14300	0.9415	200.98	39262	0.9663	218.399	LASP1
10410	678	19846	0.9971	664.345	11093	0.9867	355.7	16236	0.9867	536.737	15160	0.9882	492.365	21576	0.9956	682.754	20020	0.9897	658.95	23042	0.9912	744.643	24294	0.9764	816.417	31712	0.9926	1048.33	5657	0.9735	504.831	15655	0.9882	552.936	IFITM3
7127	4180	8523	0.9981	46.2772	6673	0.9993	34.7064	21729	0.9993	116.513	11983	0.9935	63.1258	10086	0.9998	51.7685	27823	0.9916	148.541	6698	0.9902	35.1097	4359	0.9983	23.7604	5292	0.9945	28.3757	4023	0.9978	58.2323	42285	0.9995	242.249	TNFAIP2
6206	532	33320	0.968	1421.49	25156	0.9643	1028	31794	0.9605	1339.51	37281	0.9662	1543.1	35533	0.968	1432.99	42010	0.9831	1762.22	37055	0.9568	1526.13	21539	0.9662	922.479	28227	0.9662	1189.2	10144	0.953	1153.69	29397	0.9624	1323.25	RPS12
6136	674	41209	0.9733	1387.66	29461	0.9896	950.282	48941	0.9599	1627.51	60073	0.9614	1962.63	43157	0.9955	1373.77	59039	0.9777	1954.78	57492	0.9748	1868.98	37761	0.9733	1276.52	28035	0.9941	932.275	14924	0.9614	1339.72	38676	0.954	1374.15	RPL12
6144	582	27593	0.988	1076.04	27722	0.9811	1035.54	29613	0.9794	1140.44	25163	0.9777	952.045	38581	0.9931	1422.24	21522	0.9777	825.235	37804	0.9845	1423.22	25369	0.9845	993.168	23306	0.9863	897.528	10188	0.9725	1059.15	26665	0.9863	1097.16	RPL21
3068	2397	25227	0.9892	238.863	25598	0.9954	232.168	15581	0.9871	145.693	24991	0.9896	229.58	28080	0.99	251.335	17689	0.9904	164.685	28802	0.9892	263.277	24607	0.9875	233.902	23657	0.9908	221.205	11152	0.9983	281.498	19482	0.9896	194.633	HDGF
22836	5566	43689	0.9996	178.147	32421	0.9996	126.633	62432	0.9991	251.406	23267	0.9995	92.0482	19257	0.9989	74.2281	73637	0.9991	295.237	13919	0.9991	54.7927	24422	0.9998	99.9725	9095	0.9991	36.6237	16912	0.9973	183.841	44813	0.9991	192.802	RHOBTB3
64710	6471	36866	0.9883	129.302	44388	0.9907	149.128	24348	0.989	84.3342	30019	0.9906	102.151	38285	0.9821	126.935	23267	0.9805	80.2393	33260	0.9903	112.618	21880	0.9717	77.0404	18083	0.9895	62.6329	14137	0.942	132.183	21188	0.9858	78.4098	NUCKS1
1655	3769	20112	0.9655	121.11	18681	0.9798	107.755	17306	0.9828	102.916	14313	0.9658	83.6224	27093	0.9854	154.225	15440	0.9748	91.4196	31687	0.9798	184.21	25257	0.979	152.686	22673	0.9774	134.83	8812	0.9777	141.461	19403	0.9769	123.281	DDX5
1829	5677	32554	0.9766	130.148	27557	0.9767	105.531	36260	0.9813	143.16	50812	0.9937	197.09	42426	0.9808	160.338	37614	0.9782	147.859	34516	0.9789	133.217	30097	0.9752	120.794	32910	0.9873	129.931	12054	0.973	128.47	33167	0.9745	139.907	DSG2
10276	3995	18240	0.9735	103.624	12930	0.9274	70.3634	11778	0.9795	66.0795	20914	0.9855	115.276	24936	0.9747	133.916	17405	0.9705	97.2244	19781	0.9752	108.49	24087	0.9207	137.375	23327	0.9755	130.872	6881	0.9134	104.214	9423	0.8809	56.4838	NET1
3959	2277	16660	0.9833	166.059	11305	0.9846	107.938	17875	0.9895	175.952	11178	0.9824	108.098	22326	0.9851	210.364	13745	0.9833	134.71	14398	0.9824	138.547	20411	0.9877	204.241	23913	0.9956	235.383	5208	0.9745	138.388	16417	0.9855	172.656	LGALS3BP
334	3827	45664	0.9862	270.811	39214	0.9895	222.765	58700	0.989	343.789	42613	0.9872	245.189	47277	0.989	265.042	42305	0.9885	246.69	58584	0.983	335.412	44315	0.9872	263.836	42308	0.9872	247.781	15693	0.983	248.106	46064	0.9862	288.24	APLP2
6224	1013	23427	0.9102	524.877	20493	0.8421	439.806	29040	0.9803	642.538	29411	0.9151	639.32	32317	0.8746	684.455	39018	0.8598	859.555	32036	0.8184	692.926	26803	0.7878	602.86	21694	0.459	479.991	8630	0.8815	515.456	24567	0.9151	580.757	RPS20
6181	511	25868	0.8337	1148.93	21660	0.8885	921.515	22320	0.8943	979.006	32215	0.8454	1388.21	31164	0.8337	1308.44	32540	0.8395	1421.07	37806	0.8395	1621.05	23481	0.8337	1046.98	18977	0.8297	832.358	9203	0.8317	1089.68	28974	0.8356	1357.81	RPLP2
351	3648	20884	0.9937	129.93	26883	0.9959	160.209	24751	0.994	152.072	26225	0.994	158.299	20949	0.9912	123.206	24140	0.9907	147.673	19179	0.9923	115.194	26607	0.9874	166.182	40360	0.9915	247.97	6402	0.9899	106.182	22615	0.9901	148.455	APP
100133941	2194	30856	0.9973	319.193	26197	0.9973	259.585	32139	0.9973	328.328	51465	0.9968	516.527	41247	0.9941	403.347	42096	0.9954	428.176	31965	0.9954	319.224	23943	0.9973	248.648	32003	0.9954	326.932	15789	0.9982	435.42	22306	0.995	243.465	CD24
3675	5044	19956	0.9954	89.7943	19707	0.9941	84.9397	28929	0.9964	128.549	14933	0.9943	65.1913	19512	0.9941	82.9946	20687	0.9964	91.5252	28343	0.997	123.12	23429	0.9948	105.833	35060	0.9941	155.79	7825	0.9923	93.864	27613	0.9966	131.096	ITGA3
163	5772	27463	0.9863	107.987	23912	0.9809	90.0647	11628	0.9839	45.1534	32106	0.9834	122.484	27462	0.9865	102.077	27837	0.9858	107.625	18125	0.9777	68.8033	29596	0.9828	116.829	27582	0.9856	107.103	9915	0.9842	103.934	18632	0.9809	77.301	AP2B1
3185	2773	26765	0.9838	219.062	18125	0.9957	142.1	17602	0.9895	142.274	27131	0.9762	215.444	30159	0.9802	233.341	29511	0.9838	237.494	26328	0.9906	208.03	30324	0.9888	249.16	22239	0.9809	179.75	9961	0.9773	217.342	22177	0.9726	191.516	HNRNPF
5094	3187	31327	0.8663	223.094	26857	0.8591	183.206	33417	0.8321	235.016	26634	0.8469	184.023	34140	0.8685	229.829	29072	0.8484	203.569	33290	0.867	228.87	31198	0.8503	223.042	25555	0.85	179.72	9567	0.7869	181.628	31108	0.8447	233.745	PCBP2
3654	3589	14417	0.9911	91.17	10538	0.988	63.8337	7213	0.9916	45.0458	16070	0.9889	98.5962	22601	0.9894	135.107	7466	0.9855	46.4229	21401	0.9919	130.653	30696	0.9911	194.873	14912	0.9889	93.1249	5648	0.9883	95.2163	9397	0.9891	62.7	IRAK1
8243	9725	11356	0.986	26.5025	14148	0.9983	31.6279	5387	0.9994	12.4156	11126	0.9993	25.1923	20260	0.9993	44.6964	5272	0.9816	12.0977	22438	0.999	50.5536	26555	0.9892	62.2156	7394	0.9949	17.0409	5912	0.989	36.7819	8963	0.997	22.0707	SMC1A
4673	5125	29801	0.9686	131.974	20602	0.9335	87.3938	27151	0.952	118.742	34500	0.9557	148.232	35608	0.9342	149.065	37570	0.9483	163.593	33856	0.9522	144.744	23819	0.9742	105.894	27213	0.9584	119.011	9328	0.8868	110.125	21837	0.8706	102.035	NAP1L1
780	3877	17428	0.9951	102.024	25259	0.9972	141.64	32521	0.9977	188.01	15829	0.9959	89.9033	19159	0.9974	106.023	22982	0.9979	132.285	19515	0.9969	110.289	14176	0.9964	83.3106	27340	0.9977	158.054	6921	0.9951	108.01	31955	0.9979	197.376	DDR1
6201	745	25074	0.9933	763.867	24761	0.9893	722.565	24621	0.9852	740.732	29593	0.996	874.683	33423	0.996	962.526	33198	0.9879	994.429	36276	0.9906	1066.89	19257	0.9893	588.945	22207	0.9893	668.093	10281	0.9826	834.966	24415	0.9826	784.788	RPS7
1933	1128	23446	0.9761	471.748	15354	0.9805	295.922	8496	0.9885	168.817	25593	0.9885	499.609	24820	0.9911	472.08	15570	0.9894	308.033	31487	0.9832	611.618	20808	0.9849	420.304	15407	0.9832	306.134	6694	0.9725	359.06	13579	0.9823	288.277	EEF1B2
6138	2860	26710	0.8699	211.962	22659	0.7818	172.242	39658	0.8531	310.797	32225	0.8699	248.11	35198	0.7472	264.043	43166	0.8549	336.817	37734	0.7713	289.084	25516	0.8094	203.277	22565	0.7839	176.837	9860	0.5413	208.594	34148	0.8224	285.924	RPL15
4076	5562	27278	0.9921	111.309	26948	0.9797	105.332	17322	0.9648	69.8038	30281	0.9682	119.883	29756	0.9881	114.78	26128	0.9488	104.832	32005	0.9966	126.08	26776	0.9903	109.688	22318	0.9507	89.9348	10712	0.9389	116.528	23864	0.9709	102.746	CAPRIN1
50848	4830	18672	0.9658	87.7393	24978	0.9673	112.428	28057	0.9592	130.199	18826	0.9598	85.828	19472	0.9617	86.4941	24691	0.9613	114.08	22392	0.972	101.579	15384	0.9592	72.5713	15362	0.964	71.2859	8802	0.9683	110.262	35395	0.987	175.488	F11R
6155	514	20532	0.9377	906.606	18387	0.9397	777.701	19751	0.9397	861.267	22509	0.9358	964.297	27635	0.9377	1153.5	22705	0.9358	985.772	27369	0.9436	1166.68	25111	0.9358	1113.12	18607	0.9455	811.365	8664	0.9319	1019.87	20698	0.9319	964.311	RPL27
6210	554	19999	0.9874	819.312	19264	0.9801	755.965	31888	0.9874	1290.12	23157	0.9838	920.429	28279	0.9801	1095.16	34402	0.9838	1385.77	29383	0.9874	1162.1	20166	0.9856	829.378	13703	0.9819	554.382	9487	0.9819	1036.12	27677	0.9729	1196.36	RPS15A
1001	4276	24025	0.95	127.519	22405	0.8922	113.913	25895	0.9682	135.734	29356	0.9387	151.174	24121	0.9813	121.027	19916	0.9761	103.94	30259	0.9647	155.051	32043	0.968	170.741	45256	0.964	237.215	9225	0.8709	130.532	21917	0.9408	122.743	CDH3
7520	3448	23568	0.9916	155.134	24007	0.9904	151.369	14079	0.9898	91.5201	24312	0.9835	155.264	24335	0.9887	151.421	17731	0.9901	114.758	20405	0.9855	129.666	22865	0.9829	151.094	16121	0.991	104.792	8391	0.9803	147.244	12260	0.9832	85.1481	XRCC5
57402	1075	29235	0.9916	617.227	36537	0.9916	738.907	40684	0.9935	848.256	43554	0.9944	892.149	13113	0.9758	261.708	24742	0.9916	513.623	11719	0.9805	238.858	20522	0.987	434.964	20680	0.9879	431.167	11189	0.9647	629.757	40125	0.9944	893.837	S100A14
26135	6764	27819	0.9956	93.3444	26560	0.9967	85.3669	19990	0.9889	66.2401	28090	0.9913	91.4463	20981	0.986	66.5496	19672	0.9846	64.9027	20098	0.9938	65.1039	29776	0.9931	100.301	16354	0.9911	54.1906	10080	0.9911	90.1668	14829	0.9904	52.5001	SERBP1
23524	9379	20824	0.9929	50.3916	21717	0.9912	50.3394	19399	0.9964	46.3591	18041	0.9956	42.3567	13431	0.9954	30.7238	20056	0.9979	47.7206	14612	0.9877	34.1359	22938	0.9906	55.7239	13617	0.9964	32.5408	6919	0.989	44.6351	29114	0.9961	74.3356	SRRM2
10728	1932	28171	0.9912	330.937	29213	0.9865	328.726	15237	0.9928	176.768	23254	0.9855	265.038	30025	0.9943	333.426	12592	0.985	145.447	25210	0.9865	285.906	26657	0.986	314.374	20524	0.9886	238.099	8733	0.985	273.493	11838	0.9865	146.731	PTGES3
4940	6646	9900	0.998	33.8085	12220	0.9979	39.9738	6789	0.9964	22.8959	5647	0.997	18.7101	9318	0.9959	30.0805	4585	0.9962	15.3956	7909	0.9973	26.0747	11954	0.9979	40.9822	42798	0.9985	144.333	2753	0.9913	25.0632	6475	0.9968	23.3309	OAS3
3021	2753	18179	0.9829	149.87	19101	0.9731	150.839	22683	0.9731	184.674	16314	0.9731	130.488	26376	0.9735	205.554	16324	0.9728	132.324	21798	0.9855	173.487	21756	0.9782	180.059	17889	0.9593	145.641	6994	0.9477	153.713	19387	0.9793	168.638	H3F3B
3911	11426	25243	0.9989	50.1415	38808	0.9994	73.8401	35993	0.9992	70.605	24605	0.9989	47.4184	15477	0.9988	29.0613	40350	0.999	78.8075	17479	0.9983	33.5182	16080	0.9985	32.0652	15499	0.9989	30.4027	8536	0.9989	45.2012	51726	0.9991	108.409	LAMA5
1173	1958	29632	0.9898	343.478	30040	0.9888	333.543	25197	0.9939	288.435	28621	0.9898	321.877	18731	0.9969	205.244	21372	0.9964	243.585	20308	0.9877	227.254	33447	0.9939	389.213	19745	0.9872	226.02	10211	0.9806	315.534	20442	0.9883	250.013	AP2M1
908	2682	25303	0.9776	214.123	20816	0.9817	168.734	6411	0.9761	53.5771	24401	0.9791	200.34	29123	0.9866	232.97	14545	0.9851	121.024	23890	0.9691	195.171	24428	0.9679	207.526	23288	0.9851	194.615	8792	0.9664	198.344	11174	0.9743	99.7704	CCT6A
284119	3651	39998	0.9942	248.643	39639	0.9888	236.035	27284	0.9899	167.497	34452	0.9907	207.788	23432	0.9915	137.696	27058	0.9948	165.387	16658	0.9901	99.9698	35811	0.991	223.484	45710	0.9934	280.61	14334	0.9825	237.545	18692	0.9929	122.601	PTRF
54205	5544	18857	0.9894	77.1969	18565	0.9865	72.8009	8108	0.9852	32.7795	12875	0.9861	51.1378	20441	0.9886	79.1046	5268	0.9818	21.2051	15160	0.9787	59.9147	17053	0.9692	70.0842	15970	0.9921	64.5632	5936	0.9336	64.7829	9623	0.9931	41.5661	CYCS
1830	5561	23290	0.9998	95.0533	39905	0.9993	156.005	46025	0.9984	185.504	19973	0.9984	79.0876	7022	0.993	27.0914	15450	0.9939	62.0003	5253	0.998	20.6972	5898	0.9975	24.1654	17299	0.9977	69.7222	7646	0.9977	83.19	20879	0.998	89.9101	DSG3
6749	2825	22824	0.9908	183.368	20999	0.9936	161.601	8179	0.9738	64.8924	24019	0.994	187.221	25971	0.9766	197.239	13606	0.9763	107.481	26139	0.9749	202.735	24244	0.9912	195.537	15181	0.9727	120.444	9197	0.9908	196.978	11403	0.9965	96.6613	SSRP1
647979	5378	23300	0.9913	98.3299	34995	0.994	141.465	38442	0.9924	160.213	40623	0.9937	166.329	28692	0.9926	114.462	48709	0.9914	202.119	25504	0.9875	103.907	14175	0.9888	60.0544	27011	0.992	112.57	10773	0.9892	121.201	30732	0.9927	136.843	LINC00657
1825	6978	26133	0.9981	84.998	46436	0.996	144.673	56544	0.9966	181.622	24243	0.9977	76.5021	16105	0.9981	49.5168	27041	0.9987	86.4788	12755	0.992	40.0504	8967	0.9967	29.2792	15597	0.9983	50.0972	9633	0.9977	83.5258	29276	0.9947	100.469	DSC3
1213	8575	20347	0.9321	53.8539	26830	0.9103	68.0223	14506	0.9682	37.9163	22361	0.9487	57.4216	21137	0.9872	52.885	16043	0.9904	41.7513	24382	0.9824	62.3007	32634	0.9543	86.7119	23341	0.9648	61.0083	8831	0.9247	62.3111	17301	0.9375	48.3158	CLTC
8661	5305	23192	0.9994	99.2209	19927	0.9987	81.6623	20961	0.997	88.5602	29553	0.9991	122.669	32723	0.9979	132.34	36598	0.9991	153.954	31981	0.9985	132.088	28045	0.9991	120.452	26473	0.9949	111.846	10065	0.9989	114.794	29428	0.9975	132.839	EIF3A
26298	5467	15690	0.9631	65.1365	21658	0.9651	86.126	17379	0.9631	71.2504	17174	0.9674	69.1736	16717	0.9623	65.6043	20175	0.9647	82.3536	19933	0.9634	79.888	16387	0.9627	68.2956	19964	0.9623	81.8468	6720	0.9623	74.3721	20667	0.9638	90.5274	EHF
488	8329	22008	0.9936	59.9706	27823	0.9964	72.6233	16174	0.9934	43.5248	13451	0.9951	35.5615	19705	0.9956	50.7583	12667	0.989	33.939	25082	0.9929	65.9822	18551	0.9945	50.7478	28402	0.9966	76.4292	8559	0.9831	62.1756	15057	0.9929	43.291	ATP2A2
5275	3197	14650	0.9919	104.003	23159	0.9944	157.486	47316	0.9925	331.724	8417	0.9928	57.9739	6057	0.9878	40.6479	5883	0.9897	41.0652	8299	0.9919	56.8775	4285	0.9922	30.5387	9604	0.9934	67.3306	6767	0.9869	128.069	19212	0.9922	143.907	SERPINB13
5818	5493	25078	0.9956	103.618	41489	0.9987	164.206	37629	0.9985	153.541	26860	0.9991	107.675	20273	0.9976	79.1829	40176	0.9982	163.221	29593	0.9973	118.042	16986	0.9958	70.457	12669	0.9971	51.6935	12453	0.9947	137.168	46152	0.9978	201.202	PVRL1
6950	2463	20321	0.9988	187.254	17318	0.9898	152.862	6890	0.948	62.6999	18130	0.989	162.088	23870	0.9846	207.927	9223	0.9854	83.5653	23513	0.985	209.171	20026	0.9882	185.256	15188	0.9813	138.21	7517	0.9765	184.659	8942	0.985	86.9405	TCP1
6160	1129	20733	0.9991	416.791	17350	0.9965	334.095	28395	0.9699	563.715	27104	0.992	528.637	25980	0.992	493.706	35819	0.9894	708.007	27464	0.9717	533	18743	0.9982	378.258	17950	0.9752	356.348	7175	0.7874	384.519	23262	0.9903	493.406	RPL31
6159	737	24447	0.9661	752.85	19619	0.9498	578.728	30266	0.9715	920.448	25308	0.9566	756.151	24671	0.9539	718.195	33094	0.9796	1002.07	31194	0.9471	927.388	20979	0.9525	648.574	19028	0.9498	578.667	7633	0.9647	626.639	24403	0.9579	792.917	RPL29
6193	755	26865	0.9934	807.589	21558	0.9894	620.764	26216	0.9921	778.272	29274	0.9907	853.794	29087	0.9934	826.561	31007	0.9907	916.497	31093	0.9907	902.347	24541	0.9881	740.607	20067	0.9907	595.715	9047	0.9841	725.016	24630	0.9907	781.213	RPS5
4779	4891	19106	0.9843	88.659	28403	0.9969	126.25	44610	0.9951	204.431	18212	0.9859	81.9932	14392	0.982	63.1316	20616	0.9892	94.0643	14476	0.9798	64.8498	15807	0.9746	73.6367	21196	0.9865	97.1314	7841	0.9791	96.9982	30334	0.9869	148.52	NFE2L1
8626	4927	15381	0.9509	70.8521	29230	0.9562	128.977	23925	0.9369	108.838	8617	0.932	38.5116	9123	0.9263	39.7263	13050	0.9137	59.108	6529	0.9028	29.035	5429	0.9081	25.1061	16509	0.9156	75.1003	3831	0.9097	47.0457	9671	0.9302	47.0046	TP63
10628	2953	13966	0.9902	107.339	19778	0.9817	145.608	32952	0.9932	250.11	17729	0.9919	132.202	19977	0.9834	145.141	29503	0.9898	222.957	15018	0.9922	111.431	5416	0.979	41.7886	10441	0.9875	79.2468	2324	0.9773	47.6171	47205	0.9902	382.804	TXNIP
6203	753	22133	0.9495	667.108	21339	0.9509	616.09	32473	0.9575	966.583	27600	0.9628	807.109	29003	0.9588	826.363	34302	0.9548	1016.58	28852	0.9522	839.535	18842	0.9535	570.131	18350	0.9522	546.191	8230	0.9509	661.294	27510	0.9641	874.878	RPS9
3151	1989	45343	0.9814	517.4	41202	0.9075	450.348	13114	0.9839	147.779	39857	0.9356	441.253	48487	0.9683	523.014	19924	0.7491	223.542	18340	0.8492	202.033	32157	0.9653	368.369	15703	0.8959	176.95	13258	0.7994	403.305	16316	0.8366	196.44	HMGN2
824	3492	22888	0.984	148.759	17139	0.9897	106.703	18696	0.9636	120.001	22549	0.9908	142.191	18857	0.9605	115.857	19614	0.9694	125.346	24492	0.9905	153.677	22488	0.9613	146.73	23722	0.9751	152.258	10208	0.9642	176.871	21103	0.9779	144.718	CAPN2
1729	5804	23053	0.9981	90.1469	19632	0.991	73.5364	15162	0.9921	58.5519	17177	0.9967	65.1685	23581	0.9955	87.1682	13530	0.9966	52.0222	12549	0.9904	47.3739	22442	0.9991	88.1002	18213	0.9905	70.3327	7285	0.9953	75.9438	14869	0.9909	61.3488	DIAPH1
55107	4811	20003	0.9626	94.3649	16027	0.9796	72.4239	2777	0.9354	12.9376	13065	0.9603	59.7987	7055	0.946	31.4619	6282	0.9549	29.1394	11697	0.9649	53.2717	13081	0.9786	61.951	14912	0.9472	69.471	5631	0.9489	70.8174	10423	0.9634	51.8811	ANO1
10594	7311	26000	0.9964	80.7137	27225	0.9958	80.9573	14027	0.9955	43.0031	28590	0.9958	86.1103	18035	0.9982	52.9252	19837	0.9958	60.5504	15640	0.9964	46.8725	26238	0.9953	81.7705	18756	0.9988	57.4999	8452	0.9903	69.9476	16499	0.9952	54.0421	PRPF8
760	1666	16019	0.9982	218.228	31195	0.9862	407.076	36202	0.9652	487.045	4138	0.9562	54.6932	11860	0.9946	152.733	5095	0.9526	68.2476	17320	0.9988	227.788	8755	0.9964	119.736	5612	0.9916	75.4998	6940	0.943	252.043	13914	0.9754	199.999	CA2
4736	719	23066	0.9958	728.105	21946	0.9972	663.577	29388	0.9944	916.121	27232	0.9972	834.005	30030	0.9972	896.086	32298	0.9972	1002.45	37918	0.9972	1155.51	22355	0.9972	708.416	18169	0.9944	566.377	9149	0.9875	769.901	29730	0.9986	990.188	RPL10A
2547	2156	29560	0.9865	311.176	28124	0.9865	283.592	14814	0.9833	154.005	30978	0.9861	316.39	24564	0.9861	244.441	18088	0.9856	187.223	16063	0.9838	163.243	29003	0.9865	306.504	21550	0.9865	224.028	10530	0.9838	295.508	13428	0.9838	149.147	XRCC6
84790	1581	32270	0.988	463.252	40735	0.9905	560.146	9341	0.9867	132.426	20053	0.9905	279.296	25839	0.9943	350.644	9389	0.9867	132.527	23437	0.9848	324.809	32256	0.9892	464.859	21892	0.988	310.354	10892	0.9848	416.836	8035	0.9956	121.704	TUBA1C
5836	2859	24592	0.9969	195.223	27717	0.9941	210.764	22609	0.9846	177.247	21492	0.9965	165.531	13690	0.9941	102.734	18234	0.9972	142.327	19530	0.9797	149.674	26500	0.9934	211.19	23319	0.9867	182.81	8629	0.9895	182.615	16835	0.9969	141.01	PYGL
54809	6855	5677	0.9939	18.7959	11110	0.9968	35.2348	24770	0.9965	80.9898	10705	0.9968	34.3872	10837	0.9889	33.9176	16598	0.9988	54.0339	4028	0.992	12.8748	6470	0.9958	21.505	14477	0.9966	47.3341	2559	0.9943	22.5867	18348	0.9993	64.0963	SAMD9
1495	3778	22985	0.996	138.081	21061	0.9942	121.194	23720	0.9931	140.723	18537	0.9929	108.043	23630	0.9947	134.191	22037	0.991	130.169	13172	0.9921	76.3919	18959	0.9944	114.339	17075	0.9926	101.298	8128	0.991	130.17	22683	0.9947	143.777	CTNNA1
3688	3879	26800	0.9843	156.807	18084	0.9704	101.354	28243	0.976	163.194	31532	0.9925	178.999	30431	0.974	168.314	29900	0.9747	172.016	33956	0.9771	191.803	57283	0.9794	336.472	48923	0.9804	282.681	11463	0.9719	178.8	19940	0.9696	123.1	ITGB1
7430	3172	20204	0.9741	144.562	20969	0.966	143.717	27921	0.966	197.292	34475	0.9669	239.326	31551	0.9912	213.404	27834	0.9697	195.822	41917	0.9669	289.544	42545	0.9896	305.603	25489	0.9653	180.104	12415	0.9669	236.812	28286	0.9729	213.545	EZR
4926	7182	15295	0.9996	48.3342	19094	0.9989	57.7985	11869	0.9994	37.0408	19132	0.9989	58.6588	16931	0.9992	50.5778	24855	0.9996	77.2301	18948	0.9994	57.8064	18011	0.9987	57.1393	13407	0.9994	41.8398	6913	0.9954	58.2386	23398	0.9996	78.0163	NUMA1
3309	3973	32853	0.9919	187.675	32923	0.9738	180.155	21614	0.9884	121.935	27463	0.9844	152.211	26648	0.963	143.903	25463	0.9806	143.024	39134	0.9829	215.821	49483	0.9728	283.779	50666	0.9857	285.826	14134	0.9459	215.247	16157	0.9879	97.3854	HSPA5
1983	5963	22605	0.9836	86.038	22129	0.9794	80.6793	18825	0.9973	70.7591	24157	0.9693	89.2064	22432	0.9898	80.7098	20678	0.9859	77.3859	21425	0.9873	78.7252	23788	0.9713	90.8941	20536	0.943	77.1888	7868	0.9425	79.8343	20907	0.9589	83.9612	EIF5
377	3556	17924	0.9969	114.399	18640	0.998	113.959	14822	0.9969	93.4237	12246	0.9961	75.8316	25020	0.9969	150.955	10225	0.9952	64.1682	20196	0.9972	124.44	23710	0.9972	151.919	17977	0.9952	113.308	5620	0.9893	95.6235	12935	0.9949	87.1077	ARF3
5901	1087	23929	0.9936	499.627	22548	0.9936	450.966	7327	0.9936	151.081	18453	0.9936	373.814	25798	0.9936	509.19	9941	0.9945	204.089	25114	0.9936	506.226	21211	0.9936	444.605	20928	0.9936	431.521	7944	0.9936	442.18	7704	0.9917	169.722	RAN
7529	3110	21879	0.9987	159.668	24045	0.999	168.085	15837	0.9994	114.136	24090	0.9997	170.567	25355	0.9997	174.915	17158	0.9994	123.119	24023	0.9987	169.248	18913	0.9994	138.562	24804	0.9987	178.758	8514	0.999	165.639	15678	0.9994	120.721	YWHAB
6207	529	19484	0.9962	835.936	17521	0.9962	720.059	17755	0.9981	752.275	25382	0.9981	1056.55	25656	0.9981	1040.53	30374	0.9981	1281.34	26731	0.9981	1107.18	20240	0.9981	871.761	17226	0.9962	729.847	8407	0.9962	961.558	24920	0.9981	1128.09	RPS13
2665	2441	21434	0.973	199.29	14967	0.9574	133.301	14049	0.9615	129	25478	0.9578	229.835	26627	0.9611	234.033	24633	0.9635	225.2	21428	0.9521	192.341	27777	0.9607	259.275	18461	0.9599	169.508	8124	0.9566	201.369	19229	0.959	188.643	GDI2
10801	4469	15369	0.991	78.0523	14545	0.9897	70.7568	15689	0.9875	78.6859	13467	0.9944	66.3557	20753	0.9919	99.6308	16537	0.9902	82.578	21967	0.9604	107.701	17619	0.9624	89.8284	15864	0.9906	79.562	6300	0.9358	85.2943	18245	0.989	97.7654	2009-09-01
10075	14770	15818	0.9735	24.3065	27771	0.9714	40.8767	17273	0.9606	26.2119	21523	0.9679	32.0878	20671	0.9684	30.0265	22470	0.9726	33.9501	22427	0.9689	33.2697	38965	0.9883	60.1086	13762	0.9479	20.8836	7073	0.9465	28.9743	19884	0.9749	32.2385	HUWE1
7812	4330	24315	0.9871	127.449	28226	0.9885	141.718	33059	0.9605	171.125	31101	0.9889	158.163	31824	0.9857	157.685	40725	0.9952	209.89	17511	0.9603	88.6096	24454	0.9684	128.678	18243	0.9635	94.4304	9975	0.9568	139.385	29711	0.949	164.316	CSDE1
1642	4372	17530	0.9764	91.0023	18530	0.979	92.1426	12835	0.9787	65.8003	21530	0.9927	108.438	19107	0.9899	93.7639	20131	0.981	102.755	22885	0.9806	114.691	19037	0.9776	99.2112	17797	0.9758	91.2368	7350	0.9735	101.718	20342	0.9792	111.421	DDB1
3918	5623	24075	0.9792	97.1737	24716	0.9443	95.5598	28492	0.9762	113.571	17425	0.9326	68.2374	10726	0.9477	40.9254	11587	0.9824	45.9855	12869	0.9312	50.1458	25860	0.947	104.786	139333	0.9915	555.379	7473	0.9511	80.4112	14835	0.9557	63.1788	LAMC2
5708	2990	22292	0.9783	169.211	30579	0.9789	222.34	10919	0.9799	81.8509	22124	0.9793	162.934	18028	0.9806	129.36	8911	0.9776	66.5079	19963	0.9756	146.289	30502	0.9793	232.434	42145	0.9796	315.921	9210	0.9766	186.371	9801	0.9756	78.4966	PSMD2
6382	3309	18281	0.9934	125.387	27123	0.9949	178.199	32651	0.9961	221.163	15107	0.9979	100.531	10654	0.9937	69.0779	12452	0.9934	83.977	7857	0.9952	52.0257	5777	0.9924	39.7785	11761	0.9864	79.6619	5683	0.9906	103.913	18998	0.9946	137.487	SDC1
2923	3060	30979	0.9987	229.772	23842	0.998	169.389	22440	0.9967	164.367	28194	0.998	202.887	26469	0.9941	185.583	20556	0.9971	149.912	18321	0.9843	131.185	18276	0.9925	136.082	38570	0.9967	282.508	10108	0.9797	199.864	15609	0.9974	122.153	PDIA3
5879	2398	19503	0.9946	184.588	23622	0.9967	214.157	23238	0.9979	217.201	22404	0.9987	205.728	32394	0.9975	289.827	24734	0.9996	230.178	20805	0.9975	190.097	25023	0.9958	237.757	24103	0.9967	225.281	9290	0.9942	234.399	23758	0.9962	237.253	RAC1
8531	1976	16560	0.9939	190.206	15070	0.9929	165.803	22981	0.998	260.672	13939	0.9944	155.333	16965	0.9995	184.2	16555	0.9868	186.965	17339	0.9975	192.263	18810	0.997	216.892	15311	0.9889	173.668	4958	0.9853	151.813	18220	0.996	220.807	YBX3
10109	1514	19089	0.9775	286.159	16952	0.9531	243.422	18140	0.9828	268.549	18440	0.967	268.196	23351	0.9716	330.905	18223	0.9815	268.604	22249	0.9538	321.99	22549	0.9993	339.347	20066	0.9359	297.056	8079	0.9234	322.865	19041	0.9789	301.173	ARPC2
4192	1194	19613	0.9229	372.812	14133	0.9405	257.333	12525	0.9807	235.118	16431	0.9631	303.024	31707	0.902	569.736	18343	0.9548	342.834	26347	0.9054	483.487	14097	0.8836	269.008	11822	0.892	221.917	5120	0.8836	259.451	28324	0.9539	568.07	MDK
3428	2750	17962	0.9793	148.242	17360	0.9858	137.24	11951	0.9876	97.4055	9888	0.9887	79.176	9592	0.9836	74.8341	12864	0.9865	104.391	5512	0.9873	43.9172	6325	0.9822	52.4047	14928	0.9822	121.667	4372	0.9825	96.1916	15373	0.9847	133.868	IFI16
6624	2812	21476	0.9908	173.336	20014	0.9915	154.733	12115	0.9922	96.5651	18785	0.9897	147.1	13632	0.9886	104.008	17154	0.9943	136.134	16008	0.9908	124.732	23019	0.9883	186.515	28580	0.9915	227.798	8724	0.9883	187.711	7998	0.9908	68.1111	FSCN1
7153	5753	53813	0.999	212.297	93776	0.9977	354.374	10084	0.9932	39.2871	38090	0.9965	145.792	32269	0.9955	120.341	22414	0.9957	86.9447	16735	0.997	63.7366	24686	0.9958	97.7685	24990	0.9983	97.3588	13661	0.993	143.674	14241	0.9983	59.2786	TOP2A
1936	2498	19204	0.9872	174.482	15547	0.9828	135.307	20050	0.9676	179.901	21265	0.9928	187.452	21560	0.9776	185.174	20752	0.9896	185.39	17919	0.9792	157.173	16706	0.9852	152.378	13577	0.9764	121.819	5849	0.9404	141.67	16796	0.9648	161.015	EEF1D
5358	3612	19965	0.9922	125.45	21299	0.9651	128.197	20816	0.9709	129.17	30031	0.9914	183.08	31830	0.9781	189.065	20192	0.9958	124.753	36318	0.9925	220.309	41288	0.9848	260.447	29337	0.9917	182.042	11026	0.9754	184.697	21909	0.9618	145.253	PLS3
10963	2219	17695	0.9716	180.986	16622	0.9766	162.851	7338	0.9662	74.1195	16195	0.982	160.71	16275	0.9779	157.357	7198	0.9712	72.389	18390	0.9748	181.586	17540	0.9648	180.1	14850	0.9923	149.993	7128	0.9617	194.357	7350	0.9662	79.3198	STIP1
5349	1588	12715	0.9975	181.726	19007	0.9943	260.212	25379	0.9981	358.209	12292	0.9943	170.447	14724	0.9987	198.929	12738	0.9937	179.007	14813	0.9975	204.386	7889	0.983	113.192	8742	0.9918	123.385	4998	0.978	190.43	28659	0.9987	432.178	FXYD3
7416	2074	19657	0.9392	215.109	13637	0.9378	142.947	9218	0.9315	99.6185	15726	0.8905	166.966	17561	0.9446	181.662	9102	0.945	97.9369	12496	0.8824	132.014	18131	0.8819	199.185	14678	0.8848	158.621	6141	0.8809	179.151	10844	0.8848	125.208	VDAC1
6133	842	20991	0.9869	565.811	20948	0.9857	540.873	31217	0.9846	830.981	25917	0.9929	677.783	30305	0.9976	772.192	38345	0.9881	1016.28	34682	0.9857	902.505	21745	0.9881	588.423	19441	0.9976	517.499	8399	0.9857	603.539	25283	0.9881	719.065	RPL9
5052	1263	26417	0.966	474.713	29058	0.9319	500.181	19812	0.9192	351.59	28690	0.9311	500.202	30945	0.9628	525.666	12750	0.9208	225.281	18018	0.9295	312.58	27091	0.9636	488.725	16140	0.9145	286.42	10101	0.9161	483.895	15522	0.9636	294.304	PRDX1
4502	466	18292	0.9249	890.894	10761	0.9142	502.032	26480	0.9249	1273.63	11178	0.9163	528.197	19780	0.927	910.675	11589	0.9227	554.981	10167	0.912	478.04	18249	0.9142	892.269	66546	0.9227	3200.66	4818	0.9206	625.563	15960	0.9571	820.16	MT2A
7385	1674	14366	0.9886	194.774	14306	0.9946	185.792	13762	0.9886	184.263	15792	0.9886	207.73	16074	0.9988	206.012	13373	0.9946	178.275	14223	0.9964	186.163	12235	0.9994	166.529	7647	0.9881	102.386	6193	0.9946	223.839	18913	0.9988	270.556	UQCRC2
7277	1514	11180	0.9769	167.597	10350	0.9855	148.621	3323	0.9742	49.1945	9555	0.9808	138.971	8816	0.9749	124.931	4557	0.9729	67.1694	9502	0.9703	137.514	12280	0.9769	184.806	13703	0.9782	202.858	5454	0.9716	217.961	2412	0.969	38.1508	TUBA4A
375	2020	17417	0.9757	195.692	17363	0.9955	186.87	12386	0.9946	137.433	13731	0.9683	149.682	16387	0.9629	174.049	9621	0.8856	106.289	21109	0.9356	228.968	17902	0.9886	201.926	15312	0.9332	169.896	7413	0.947	222.041	14878	0.9718	176.378	ARF1
10457	2775	8843	0.9971	72.3248	16284	0.9975	127.574	21147	0.9942	170.804	3490	0.9838	27.6937	5738	0.9928	44.363	24057	0.9964	193.462	6100	0.9809	48.1642	2400	0.9856	19.7057	44038	0.9971	355.687	4574	0.9856	99.7294	39468	0.9978	340.592	GPNMB
9782	5604	20056	0.9156	81.2263	17962	0.9127	69.6822	13479	0.9261	53.9103	19810	0.9276	77.8403	22081	0.9147	84.5364	17335	0.8924	69.0309	15636	0.8901	61.1343	15791	0.9299	64.2028	14316	0.8738	57.2568	7044	0.8878	76.0521	12428	0.9302	53.1074	MATR3
3005	2336	24774	0.9251	240.699	20432	0.9315	190.153	42820	0.9251	410.852	32086	0.9255	302.455	21713	0.9238	199.421	34371	0.9251	328.35	13977	0.9221	131.099	22765	0.9255	222.043	28066	0.9255	269.284	7920	0.9221	205.136	33472	0.9795	343.131	H1F0
10097	3944	17487	0.9866	100.63	20071	0.9779	110.636	16339	0.9888	92.854	17004	0.983	94.9363	19814	0.9838	107.785	13996	0.9881	79.1927	19223	0.9721	106.793	18680	0.9683	107.915	18579	0.9805	105.582	7653	0.9731	117.404	14944	0.9734	90.7364	ACTR2
3837	4276	19508	0.9885	103.544	20205	0.9895	102.727	14697	0.9797	77.0376	21943	0.9876	112.999	24211	0.9867	121.478	17229	0.9829	89.9167	22656	0.9895	116.092	24615	0.9899	131.161	21493	0.9857	112.658	7896	0.9869	111.727	14621	0.9871	81.8825	KPNB1
4637	827	17688	0.9867	485.427	15940	0.8924	419.033	21818	0.9214	591.318	16079	0.9577	428.126	25242	0.9613	654.849	17282	0.9516	466.344	21148	0.9335	560.301	20249	0.9516	557.88	24938	0.9831	675.864	6820	0.9008	498.963	13767	0.9758	398.644	MYL6
7037	5241	15503	0.9952	67.1355	21785	0.9952	90.3667	9781	0.9748	41.8293	13196	0.9828	55.4429	17147	0.9943	70.1935	12655	0.996	53.8848	29534	0.9943	123.471	18784	0.9969	81.6613	28731	0.9952	122.868	11192	0.9927	129.206	9906	0.9941	45.2622	TFRC
6141	893	23309	0.9608	592.41	18799	0.9317	457.666	31146	0.9597	781.741	26370	0.9642	650.244	24793	0.9608	595.663	31299	0.9003	782.163	29072	0.9586	713.315	23653	0.9608	603.5	17886	0.9586	448.916	7513	0.9586	509.04	24835	0.8634	665.985	RPL18
27069	2449	18080	0.962	167.556	13290	0.9486	117.978	10692	0.9608	97.8548	17256	0.9686	155.156	22467	0.9894	196.825	10254	0.9592	93.4378	14295	0.9633	127.895	21299	0.9424	198.159	15124	0.9608	138.414	6367	0.9265	157.303	14087	0.9559	137.747	GHITM
8662	3084	16002	0.9961	117.763	17691	0.9974	124.711	10267	0.9964	74.6176	20122	0.9968	143.673	27005	0.9987	187.868	15028	0.9932	108.744	18411	0.9971	130.804	25114	0.9974	185.543	20304	0.9971	147.561	7747	0.9942	151.988	9814	0.9955	76.205	EIF3B
6165	511	20547	0.9609	912.595	21812	0.9609	927.982	22381	0.9569	981.681	25006	0.9667	1077.56	17979	0.9785	754.862	28307	0.9843	1236.21	26186	0.9706	1122.81	17812	0.9609	794.208	16328	0.9609	716.169	6853	0.9687	811.428	19795	0.9609	927.655	RPL35A
25824	913	11876	0.954	295.223	11128	0.977	264.979	15662	0.965	384.493	13739	0.9759	331.362	13881	0.9573	326.192	14743	0.977	360.357	17142	0.9562	411.385	9061	0.954	226.125	13230	0.9671	324.782	4871	0.954	322.803	16554	0.9398	434.194	PRDX5
871	2333	12438	0.9473	121	10518	0.952	98.013	10740	0.9464	103.181	12591	0.9606	118.84	12952	0.9584	119.109	10211	0.9674	97.6723	18658	0.9533	175.23	10465	0.9396	102.204	9813	0.9451	94.2737	5253	0.9293	136.233	8737	0.9554	89.6808	SERPINH1
10971	2166	22332	0.9991	234.002	25161	0.9991	252.543	17923	0.9991	185.466	21274	0.9991	216.276	21836	0.9949	216.291	15816	0.9991	162.951	18871	0.9991	190.895	15313	0.9991	161.081	19463	0.9991	201.398	8415	0.9949	235.064	12314	0.9991	136.142	YWHAQ
85456	5822	15346	0.9985	59.8237	24044	0.9983	89.7841	16198	0.9983	62.3593	14337	0.9974	54.2256	13189	0.9993	48.603	17289	0.9964	66.2698	17729	0.9998	66.7221	13998	0.9983	54.7818	17804	0.9979	68.5407	5767	0.9974	59.9332	23229	0.9985	95.5455	TNKS1BP1
6152	579	21523	0.9879	843.674	26254	0.9879	985.785	23293	0.9827	901.693	25223	0.9827	959.26	27317	0.9879	1012.23	26942	0.9914	1038.41	31969	0.9827	1209.79	26301	0.9862	1034.99	21417	0.9827	829.055	8624	0.9741	901.198	21115	0.9845	873.302	RPL24
8826	7219	32988	0.9992	103.712	33460	0.9964	100.766	32965	0.9972	102.35	32097	0.9974	97.9051	25511	0.9961	75.8182	36606	0.9963	113.16	17848	0.9949	54.1714	22924	0.9958	72.3529	35208	0.9983	109.312	11945	0.992	100.115	24793	0.9958	82.2439	IQGAP1
54407	4961	24415	0.9815	111.696	22753	0.9813	99.709	32351	0.9778	146.161	11958	0.9798	53.0771	27439	0.9833	118.665	20231	0.9784	91.0052	22651	0.9746	100.041	19878	0.9778	91.2948	26000	0.9784	117.465	8425	0.9651	102.752	18734	0.9764	90.4301	SLC38A2
10527	6209	16737	0.9973	61.1796	15876	0.9963	55.5884	14281	0.9913	51.5524	27171	0.9965	96.3611	31063	0.9894	107.336	23403	0.9966	84.1139	28711	0.9984	101.317	18050	0.9929	66.2366	20721	0.9971	74.7984	7113	0.9879	69.314	14513	0.994	55.9741	IPO7
23019	8644	20553	0.9585	53.9649	30830	0.9625	77.5397	23519	0.9622	60.984	17467	0.9807	44.4961	25148	0.9639	62.4183	20918	0.974	54.0037	22100	0.9733	56.019	18761	0.9705	49.452	17169	0.9617	44.5178	8030	0.9445	56.207	21817	0.9702	60.4411	CNOT1
3159	2198	30617	0.9572	316.144	21493	0.965	212.586	12761	0.9554	130.127	38452	0.9672	385.22	32486	0.9777	317.097	17412	0.9727	176.782	36572	0.9682	364.568	41027	0.9759	425.289	27086	0.9868	276.198	8684	0.9577	239.046	19929	0.954	217.125	HMGA1
4061	1194	13493	0.9874	256.481	10340	0.9858	188.27	11613	0.9899	217.998	18362	0.9916	338.636	16777	0.9883	301.462	9469	0.9891	176.977	11072	0.9849	203.179	13453	0.9916	256.719	10665	0.9874	200.198	3509	0.9724	177.815	6445	0.9849	129.262	LY6E
220988	5808	19367	0.9955	75.6809	18550	0.995	69.4356	11628	0.9694	44.8735	22517	0.9731	85.3693	24314	0.9637	89.8158	13195	0.9628	50.6992	22580	0.9709	85.1834	19377	0.9685	76.0156	14419	0.9773	55.6432	7403	0.9826	77.1207	9257	0.9716	38.1676	HNRNPA3
5725	3340	21852	0.979	148.489	22052	0.9772	143.538	14163	0.9751	95.0431	19671	0.9766	129.687	20111	0.9754	129.184	15544	0.9763	103.857	23616	0.9778	154.924	25518	0.9799	174.078	17812	0.9814	119.528	8635	0.9686	156.425	13315	0.9751	95.4655	PTBP1
6161	1787	22308	0.9709	283.326	18190	0.9715	221.296	21908	0.9379	274.783	25110	0.9709	309.414	24230	0.986	290.906	27028	0.9771	337.526	29505	0.9591	361.767	21865	0.9782	278.784	17527	0.9636	219.83	7724	0.9205	261.522	19868	0.9776	266.245	RPL32
6146	2099	23765	0.99	256.966	22328	0.9924	231.261	26473	0.9971	282.685	30561	0.9967	320.607	30752	0.9905	314.329	35317	0.9919	375.482	20658	0.9948	215.642	20388	0.9895	221.312	12890	0.9933	137.64	7658	0.9919	220.746	22737	0.989	259.401	RPL22
84823	4644	25158	0.9841	122.952	30066	0.9901	140.75	7980	0.9798	38.5143	20795	0.9912	98.6018	16681	0.9828	77.0643	7722	0.9772	37.107	26759	0.9826	126.251	25114	0.98	123.216	16065	0.9819	77.5339	9500	0.9806	123.772	5643	0.9789	29.0984	LMNB2
10209	1326	24296	0.9879	415.855	22509	0.9917	369.044	22769	0.9947	384.868	25803	0.9917	428.494	23216	0.991	375.636	29400	0.9902	494.791	18222	0.9894	301.1	19459	0.9902	334.364	27886	0.9932	471.353	6982	0.9887	318.586	23160	0.9902	418.26	EIF1
5036	2643	22132	0.9845	190.053	16147	0.9705	132.819	8059	0.9379	68.3433	17557	0.9671	146.275	18462	0.9883	149.867	8426	0.9243	71.1447	21116	0.9803	175.054	24096	0.9939	207.726	14929	0.9849	126.601	6304	0.9504	144.314	6722	0.9811	60.905	PA2G4
2934	2797	27112	0.9775	219.998	48978	0.9803	380.692	90395	0.9882	724.376	29465	0.9839	231.97	15207	0.9896	116.647	39344	0.9811	313.909	13562	0.9764	106.24	8324	0.975	67.8082	17689	0.9771	141.747	8724	0.9853	188.718	49857	0.9803	426.86	GSN
360	1882	6933	0.974	83.6088	20481	0.974	236.59	16135	0.975	192.159	6442	0.9676	75.3736	5059	0.9756	57.6724	8755	0.9825	103.814	1070	0.9447	12.4572	915	0.9575	11.0776	2520	0.9617	30.0113	2226	0.9644	71.5641	10452	0.9697	132.994	AQP3
1512	1494	10172	0.9839	154.528	9608	0.9819	139.813	30148	0.9859	452.293	11795	0.9853	173.846	7102	0.9739	101.989	33312	0.9853	497.586	10792	0.988	158.274	3975	0.9806	60.6218	3174	0.9726	47.6167	4716	0.9772	190.991	35238	0.9873	564.823	CTSH
51142	831	14299	0.988	390.531	13000	0.994	340.101	5735	0.994	154.684	14343	0.9892	380.064	16489	0.994	425.712	9265	0.9916	248.807	15900	0.9928	419.231	13983	0.9892	383.391	12453	0.9916	335.874	4655	0.9892	338.929	8248	0.9928	237.684	CHCHD2
6227	418	15200	0.9593	825.311	19026	0.9952	989.547	20670	0.9593	1108.35	21331	0.9713	1123.71	21169	0.9856	1086.54	28775	0.9713	1536.23	22468	0.9785	1177.73	12801	0.9665	697.767	17844	0.9785	956.796	6377	0.9737	923.06	16340	0.9593	936.111	RPS21
4173	4928	18242	0.933	84.0141	15816	0.9243	69.7736	4468	0.9152	20.3214	15924	0.9318	71.154	16711	0.9231	72.7537	5810	0.9351	26.3102	15524	0.8561	69.0225	18137	0.9176	83.8566	10432	0.875	47.4461	5722	0.892	70.2534	4229	0.9217	20.5503	MCM4
8751	3141	18882	0.9892	136.437	14312	0.9911	99.0598	6878	0.9911	49.0802	13215	0.9901	92.644	12812	0.9863	87.5129	7057	0.9924	50.1384	13127	0.9908	91.5704	10195	0.9815	73.954	10757	0.9917	76.7585	5171	0.9586	99.6085	16186	0.9943	123.402	ADAM15
3872	1574	34188	0.9981	492.969	36610	0.9975	505.662	48554	0.9962	691.404	45519	0.9924	636.804	19291	0.9828	262.95	83261	0.9975	1180.47	35304	0.986	491.447	18705	0.986	270.767	112646	0.9968	1604.04	12434	0.986	477.965	19214	0.9975	292.324	KRT17
9052	2856	11927	0.9303	94.7815	10762	0.958	81.9219	22930	0.9895	179.952	27775	0.9951	214.148	25801	0.9972	193.821	42390	0.9996	331.225	41972	0.9979	322.002	39288	0.9993	313.433	15479	0.9527	121.475	7057	0.9349	149.504	26922	0.9748	225.736	GPRC5A
6277	683	20101	0.9561	667.955	20710	0.9253	659.211	35563	0.9239	1167.05	11620	0.9619	374.631	13160	0.9854	413.388	20729	0.9663	677.292	11679	0.8843	374.665	6917	0.9502	230.749	10028	0.8931	329.077	6113	0.9385	541.531	54413	0.9253	1907.8	S100A6
6230	514	24374	0.9767	1076.25	23208	0.9747	981.612	28393	0.9767	1238.11	36666	0.9844	1570.79	37587	0.9825	1568.91	52403	0.9805	2275.16	40992	0.9922	1747.41	21844	0.9805	968.304	22182	0.9767	967.255	9837	0.9728	1157.95	30734	0.9747	1431.88	RPS25
7284	2089	19244	0.9703	209.078	15938	0.9799	165.867	13400	0.9914	143.773	20759	0.9847	218.819	15369	0.9617	157.845	9607	0.9555	102.628	14594	0.9756	153.071	14036	0.9852	153.09	11178	0.9765	119.93	6396	0.9584	185.251	12168	0.966	139.487	TUFM
6158	4439	23384	0.9845	119.56	16756	0.982	82.0635	29415	0.9928	148.524	27090	0.9885	134.382	24346	0.993	117.67	32372	0.9899	162.743	26911	0.9887	132.832	22131	0.9901	113.595	18298	0.9851	92.3893	6769	0.9761	92.2634	23204	0.9928	125.178	RPL28
3673	7919	13789	0.9905	39.5196	9745	0.9821	26.7533	15745	0.9903	44.564	14024	0.9828	38.9959	16804	0.9747	45.5266	23089	0.9827	65.0658	23597	0.9888	65.2896	16251	0.9905	46.7576	33191	0.9919	93.9406	4891	0.9793	37.3695	13031	0.9867	39.4057	ITGA2
87	3809	20564	0.99	122.531	13406	0.9879	76.5162	11102	0.9709	65.3284	16121	0.9882	93.1964	17741	0.9892	99.9287	14410	0.9916	84.425	24567	0.9835	141.318	28792	0.9887	172.228	48460	0.9871	285.152	8677	0.9874	137.832	8631	0.9853	54.2628	ACTN1
10574	2044	16429	0.9878	182.424	14933	0.9423	158.83	9008	0.9653	98.7778	17772	0.977	191.458	15711	0.9741	164.91	8744	0.9198	95.4657	16082	0.9662	172.392	17320	0.8943	193.068	14027	0.9687	153.811	5245	0.9535	155.258	6912	0.9178	80.9794	CCT7
3945	1539	21465	0.9896	316.55	20549	0.9805	290.28	6208	0.7869	90.4118	23363	0.9896	334.278	29604	0.9922	412.7	13819	0.9272	200.381	20666	0.7901	294.222	18692	0.9175	276.732	15939	0.9597	232.127	6332	0.7875	248.939	8449	0.8545	131.468	LDHB
6223	872	21985	0.9794	572.217	18523	0.9381	461.806	26332	0.9633	676.829	27352	0.9828	690.702	22963	0.8899	564.983	29239	0.7741	748.28	24742	0.8991	621.693	18278	0.9117	477.589	17364	0.8521	446.31	6518	0.7959	452.26	19325	0.9128	530.707	RPS19
6507	4188	6236	0.9308	33.7948	3456	0.9334	17.9404	4829	0.9565	25.8442	4718	0.9389	24.8067	18626	0.9511	95.4193	18015	0.9878	95.9943	9892	0.9372	51.753	2996	0.9341	16.2996	2353	0.9367	12.5927	2843	0.9336	41.0733	5753	0.9274	32.8957	SLC1A3
8031	3748	16650	0.9597	100.824	12084	0.9258	70.0933	15992	0.9282	95.6346	16176	0.96	95.0363	17789	0.9552	101.83	16622	0.9322	98.9696	15469	0.9384	90.4316	17048	0.9634	103.637	15058	0.9301	90.0474	6239	0.925	100.718	19057	0.9256	121.761	NCOA4
682	2107	38130	0.9445	410.727	31495	0.8766	324.969	33171	0.9402	352.863	33057	0.7978	345.475	15597	0.8173	158.818	19836	0.8377	210.091	27845	0.8733	289.561	22834	0.8818	246.922	28060	0.9184	298.488	9637	0.8586	276.737	20403	0.9506	231.89	BSG
1956	5616	17930	0.9998	72.4609	21296	0.9975	82.4396	13235	0.9972	52.8213	17355	0.9977	68.048	10021	0.9957	38.2831	25262	0.9973	100.383	10939	0.9938	42.6784	14574	0.9988	59.1281	16273	0.9975	64.9447	7147	0.9972	76.9993	12899	0.997	55.0023	EGFR
6426	5668	18250	0.9956	73.0775	15783	0.9933	60.5375	9199	0.9822	36.3766	12504	0.9906	48.5777	20237	0.991	76.6019	11570	0.9944	45.5535	18752	0.9929	72.4896	19436	0.9935	78.1303	13603	0.9901	53.7908	7739	0.9908	82.6123	8870	0.9905	37.4753	SRSF1
10155	2989	19416	0.994	147.43	18388	0.992	133.744	13550	0.9926	101.607	19273	0.9943	141.985	20954	0.993	150.406	12195	0.9876	91.0487	19185	0.993	140.635	21341	0.9933	162.679	14623	0.9896	109.651	6449	0.9896	130.544	11563	0.9846	92.6395	TRIM28
10808	3680	15650	0.9976	96.5199	16764	0.9948	99.0364	6495	0.9951	39.5588	11121	0.9973	66.5448	18316	0.9973	106.784	2417	0.9927	14.6571	15200	0.9978	90.501	15887	0.9992	98.3641	15786	0.9973	96.1452	5479	0.9921	90.0831	5353	0.9959	34.8338	HSPH1
3030	3048	12760	0.9872	95.0137	13227	0.9957	94.3434	11959	0.9846	87.9411	14154	0.9859	102.254	18524	0.9934	130.39	14633	0.9902	107.136	13181	0.9934	94.7526	9054	0.9934	67.6812	11255	0.9875	82.7625	5293	0.9587	105.07	14046	0.981	110.354	HADHA
6427	3003	15597	0.9883	117.879	14438	0.9737	104.524	7570	0.989	56.5005	9841	0.9737	72.1609	14657	0.9837	104.716	6741	0.982	50.0942	14464	0.9777	105.534	17362	0.9867	131.731	10194	0.9614	76.0839	6163	0.978	124.173	6949	0.9833	55.4139	SRSF2
23204	2280	17625	0.9982	175.447	23365	0.9978	222.79	18389	0.9969	180.774	15190	0.9917	146.704	22564	0.9965	212.327	15889	0.9974	155.518	16955	0.9991	162.937	17952	0.9974	179.399	9306	0.9969	91.4811	9122	0.9982	242.072	16084	0.9974	168.932	ARL6IP1
3609	6135	21596	0.9888	79.8931	20489	0.9959	72.6058	11793	0.9874	43.0846	23159	0.9871	83.1234	21262	0.9919	74.3554	15327	0.9899	55.752	20598	0.9927	73.5645	22582	0.9935	83.8669	16846	0.9894	61.544	7145	0.9871	70.4657	10217	0.9897	39.8805	ILF3
1999	3263	9044	0.9816	62.9063	13166	0.9856	87.7207	23777	0.9908	163.325	23039	0.9859	155.476	19086	0.9896	125.493	23585	0.9887	161.301	15052	0.9908	101.073	9335	0.9887	65.1838	2478	0.9733	17.0211	2713	0.969	50.3063	46078	0.992	338.165	ELF3
9388	4143	7191	0.9928	39.3935	2553	0.9817	13.3968	2673	0.9824	14.4609	17586	0.9973	93.4695	22547	0.9971	116.761	6609	0.9824	35.5991	24084	0.9947	127.371	16270	0.999	89.4778	41050	0.9983	222.076	4117	0.9942	60.1251	2981	0.9928	17.2305	LIPG
4946	1146	17136	0.9948	339.372	20474	0.9991	388.404	18727	0.9991	366.265	19910	0.9948	382.564	20277	0.9948	379.614	12134	0.9956	236.286	31789	0.9974	607.785	23614	0.9974	469.491	18568	0.9983	363.148	7824	0.9974	413.08	15131	0.9948	316.18	OAZ1
23367	6644	16744	0.9878	57.1979	13790	0.9932	45.1232	10813	0.9603	36.4778	12905	0.9672	42.7707	17052	0.991	55.0641	11215	0.9827	37.6693	16692	0.9803	55.0474	17917	0.9747	61.4438	15224	0.9633	51.3573	5482	0.955	49.9228	8735	0.9905	31.4836	LARP1
7415	3859	13114	0.9894	77.1278	16156	0.9769	91.0173	13167	0.9935	76.4758	14186	0.9865	80.9474	16663	0.9798	92.6406	11955	0.9777	69.1342	14517	0.9865	82.4252	17158	0.9832	101.306	17584	0.9795	102.128	6221	0.9552	97.5383	12305	0.9705	76.3587	VCP
9991	8009	19357	0.9213	54.8543	24980	0.9499	67.8077	22144	0.9492	61.9712	16564	0.9542	45.5412	20043	0.915	53.6917	16514	0.9361	46.0142	21809	0.9203	59.6644	18590	0.9187	52.8864	17424	0.8991	48.761	7832	0.9106	59.1676	16101	0.904	48.1422	PTBP3
37	2371	13926	0.9781	133.305	15591	0.9646	142.958	14228	0.965	134.501	13528	0.9684	125.638	15219	0.9755	137.714	12705	0.973	119.581	9675	0.9629	89.4082	10666	0.9642	102.497	11865	0.9625	112.16	4628	0.9629	118.1	16574	0.9739	167.397	ACADVL
9221	3936	16353	0.9682	94.2959	9487	0.9942	52.4009	5680	0.9593	32.3448	17920	0.9972	100.254	13791	0.997	75.1733	9959	0.9878	56.4649	19584	0.9873	109.019	28199	0.9896	163.238	17231	0.9845	98.1203	5256	0.9644	80.7961	3959	0.9835	24.087	NOLC1
2288	3757	15097	0.9808	91.2011	11499	0.9678	66.5402	5899	0.9375	35.1924	11019	0.8166	64.5831	12592	0.9295	71.9079	5418	0.8927	32.1822	15153	0.9878	88.3721	20548	0.9555	124.615	10735	0.971	64.0419	4138	0.7604	66.6406	4821	0.8022	30.7289	FKBP4
1434	3627	21401	0.9906	133.917	24911	0.9804	149.317	8301	0.984	51.2973	28365	0.9846	172.208	19544	0.9779	115.608	13449	0.976	82.7486	18163	0.9757	109.723	15448	0.9923	97.0437	19393	0.9824	119.84	8704	0.9774	145.198	6988	0.9752	46.1378	CSE1L
1660	4680	17556	0.9575	85.1393	20223	0.9838	93.9431	7133	0.9632	34.1616	15498	0.9853	72.9202	14755	0.9893	67.642	8666	0.944	41.3229	13856	0.9895	64.8709	17126	0.9889	83.3782	11417	0.9647	54.6776	6055	0.9859	78.2813	7625	0.9686	39.0163	DHX9
7295	886	34129	0.9661	874.26	35504	0.9402	871.181	15896	0.842	402.13	30226	0.9278	751.216	21470	0.8713	519.902	15804	0.8307	398.063	27867	0.8871	689.151	28222	0.9131	725.766	22786	0.8284	576.418	10384	0.772	709.122	14674	0.9424	396.613	TXN
805	1309	19026	0.9473	329.882	18451	0.9335	306.44	15828	0.9374	271.018	22612	0.9801	380.38	27111	0.9396	444.354	17766	0.8938	302.878	21314	0.9649	356.766	29224	0.9679	508.678	23733	0.9335	406.365	8437	0.9175	389.976	11261	0.9274	206.01	CALM2
5621	2755	24143	0.9379	198.893	23366	0.9528	184.386	19373	0.9361	157.611	19358	0.951	154.724	13550	0.9503	105.521	11210	0.9379	90.8034	24792	0.9521	197.173	14587	0.9423	120.639	53411	0.9604	434.523	7900	0.9575	173.498	10576	0.9358	91.9288	PRNP
3898	2869	16685	0.9909	131.992	21103	0.9777	159.911	8986	0.9878	70.2017	10148	0.9861	77.8875	9188	0.985	68.709	7353	0.9906	57.1942	13260	0.9766	101.268	11025	0.9787	87.5569	10719	0.9902	83.7389	6310	0.9777	133.073	9823	0.9899	81.9908	LAD1
114908	3605	14241	0.9637	89.6573	13690	0.977	82.5588	13024	0.9634	80.975	22907	0.9947	139.92	29509	0.9786	175.619	25669	0.9795	158.899	23984	0.9409	145.772	18713	0.9778	118.272	15666	0.9695	97.3994	6501	0.9612	109.11	17563	0.9895	116.666	TMEM123
23028	3125	6095	0.9859	44.2664	12156	0.9888	84.5679	13002	0.9917	93.255	8017	0.9901	56.4911	18635	0.992	127.939	7713	0.993	55.0797	5014	0.9709	35.1554	8728	0.9926	63.6366	4303	0.9917	30.862	3854	0.976	74.6194	8459	0.9904	64.8217	KDM1A
23654	6356	16156	0.9978	57.69	23153	0.997	79.1933	27611	0.9973	97.3666	20883	0.9972	72.3481	13150	0.998	44.3879	31537	0.9984	110.727	11674	0.9972	40.2433	16949	0.9972	60.7579	13694	0.9975	48.2892	6659	0.9962	63.3892	32830	0.9981	123.691	PLXNB2
6256	5547	20306	0.9825	83.0839	31869	0.9814	124.904	39443	0.9813	159.376	19213	0.9789	76.2702	14500	0.9805	56.0832	30565	0.9803	122.966	16195	0.9802	63.9706	11172	0.9816	45.8897	7797	0.9785	31.5045	7907	0.9789	86.2469	30611	0.9827	132.151	RXRA
801	4268	20906	0.982	111.172	19129	0.9869	97.439	13980	0.9848	73.4167	16863	0.9892	87.0018	16822	0.9829	84.5622	10584	0.9817	55.3406	15696	0.9824	80.5791	19303	0.9806	103.049	22155	0.9845	116.346	7306	0.9827	103.573	10280	0.9843	57.6794	CALM1
51474	3748	12695	0.9853	76.8747	11547	0.9864	66.9784	24178	0.9824	144.588	17661	0.9829	103.761	20659	0.9797	118.259	23389	0.9901	139.261	22797	0.9832	133.271	23147	0.9789	140.714	32557	0.9867	194.692	6627	0.9712	106.981	18346	0.9885	117.218	LIMA1
7532	3779	15556	0.9881	93.4268	15735	0.9857	90.5222	15454	0.9886	91.6592	12627	0.9892	73.5769	19469	0.9889	110.532	12098	0.9873	71.4422	14856	0.9831	86.1356	14346	0.9841	86.4961	22127	0.9847	131.235	6015	0.9817	96.305	8356	0.987	52.9509	YWHAG
7458	2546	21197	0.9984	188.959	19810	0.9984	169.157	17698	0.9992	155.804	22887	0.9984	197.947	29560	0.9984	249.097	17429	0.9984	152.768	22179	0.9984	190.872	23273	0.9992	208.275	19005	0.9988	167.306	7809	0.9969	185.578	15116	0.9984	142.177	EIF4H
3838	2011	19217	0.9871	216.882	25231	0.9881	272.764	5047	0.9771	56.2514	12017	0.9886	131.584	20050	0.9846	213.907	5106	0.9901	56.6613	18191	0.9866	198.199	23224	0.9891	263.128	14366	0.9876	160.113	7621	0.9851	229.292	6162	0.9786	73.3772	KPNA2
29927	3656	16627	0.9929	103.219	16693	0.9921	99.2643	11134	0.9899	68.2585	14887	0.9896	89.6642	23388	0.9904	137.249	11627	0.9866	70.9708	18343	0.991	109.931	22915	0.9888	142.809	16760	0.9943	102.747	6555	0.9874	108.482	11117	0.9921	72.8171	SEC61A1
2877	1311	12399	0.9649	214.652	19714	0.9664	326.917	32410	0.9657	554.1	11773	0.9573	197.744	8257	0.8802	135.127	24383	0.9863	415.052	11636	0.9748	194.473	5346	0.8642	92.9114	5044	0.8513	86.2334	4438	0.8635	204.821	38389	0.9771	701.223	GPX2
81	3966	18333	0.9962	104.914	23163	0.995	126.972	22998	0.9947	129.972	17758	0.9977	98.596	19702	0.9879	106.581	18947	0.9939	106.612	22383	0.9919	123.658	28960	0.9929	166.375	19444	0.9854	109.884	8736	0.9788	133.275	16468	0.9894	99.4351	ACTN4
10576	2193	17049	0.9106	176.446	13068	0.9462	129.549	8593	0.9375	87.825	13609	0.9603	136.649	19777	0.9448	193.484	8846	0.9202	90.0174	16634	0.9394	166.194	14955	0.9594	155.378	16576	0.9384	169.412	5519	0.8413	152.269	5898	0.9476	64.4047	CCT2
10146	2855	15522	0.9888	123.393	12063	0.9916	91.8574	8420	0.9867	66.1025	11186	0.9867	86.2753	14108	0.9902	106.019	9235	0.9853	72.1853	12136	0.9905	93.1381	14086	0.9888	112.415	11651	0.9902	91.4661	4883	0.9832	103.483	7605	0.987	63.7889	G3BP1
4288	12507	31264	0.999	56.7338	41009	0.9987	71.2838	5495	0.9977	9.84751	28730	0.9986	50.5825	23827	0.9987	40.8733	14545	0.9979	25.9525	20521	0.9995	35.9503	37667	0.9986	68.62	14983	0.997	26.8503	10547	0.9978	51.023	9310	0.993	17.8258	MKI67
214	4923	13787	0.9961	63.561	17047	0.9959	75.2806	18632	0.9655	84.8284	17281	0.9957	77.296	25633	0.9947	111.71	16942	0.989	76.7985	21237	0.9935	94.5194	19313	0.9955	89.3845	16123	0.9959	73.4039	6736	0.9848	82.787	20228	0.9884	98.3954	ALCAM
3107	1586	12906	0.9823	184.688	8355	0.9905	114.527	18759	0.995	265.105	7156	0.9868	99.3539	15130	0.9805	204.672	10853	0.9823	152.709	9856	0.9798	136.162	13068	0.9887	187.736	15435	0.9924	218.126	2806	0.9924	107.047	14415	0.9981	217.652	HLA-C
10575	2352	15607	0.9902	150.603	15210	0.9966	140.591	8333	0.9826	79.4101	18124	0.9894	169.682	16424	0.9902	149.818	10232	0.9834	97.0826	16532	0.9889	154.009	18023	0.9932	174.595	13859	0.9843	132.068	4961	0.9834	127.621	8330	0.986	84.8124	CCT4
9188	4839	15194	0.9773	71.2635	8541	0.9862	38.3723	6298	0.9686	29.1715	14509	0.9525	66.0237	17122	0.9955	75.914	9895	0.9936	45.6329	18861	0.9975	85.4018	25926	0.999	122.074	20576	0.9729	95.3034	6293	0.9287	78.685	4827	0.9973	23.8876	DDX21
10749	7935	15108	0.9946	43.2126	14328	0.9946	39.2558	12655	0.9966	35.746	15584	0.9946	43.2464	12609	0.9961	34.0923	12243	0.9922	34.4317	9920	0.9903	27.3919	13071	0.9937	37.5322	17922	0.994	50.6224	5767	0.986	43.9737	12062	0.9941	36.4019	KIF1C
3308	3385	14091	0.9991	94.4787	11271	0.9988	72.3884	7138	0.9979	47.2639	11547	0.9982	75.1153	15464	0.9991	98.0136	7180	0.9997	47.3352	9772	0.9973	63.2532	14860	0.9994	100.024	11694	0.9994	77.4297	5232	0.995	93.5188	6668	0.9976	47.1725	HSPA4
10992	2902	14823	0.9921	115.928	15595	0.9983	116.83	9193	0.9955	71.0022	16167	0.9945	122.673	17640	0.9952	130.414	11692	0.9935	89.9103	18527	0.9986	139.883	17082	0.9935	134.117	14569	0.991	112.522	6628	0.9886	138.189	11460	0.9893	94.5669	SF3B2
9703	7452	14338	0.9925	43.6683	15520	0.9972	45.2777	10360	0.9938	31.1601	15609	0.9972	46.1233	15608	0.995	44.9363	11601	0.9933	34.7409	12379	0.994	36.3974	16653	0.9937	50.9169	16849	0.9949	50.6763	5457	0.9914	44.3069	10524	0.9954	33.8189	KIAA0100
5591	13509	19092	0.9964	32.0759	24617	0.9986	39.6166	6442	0.9936	10.6883	21464	0.9947	34.9869	11056	0.9958	17.5589	11526	0.9984	19.0403	12992	0.9957	21.0722	22161	0.9984	37.3774	10063	0.9993	16.6958	5223	0.9949	23.393	5350	0.997	9.4838	PRKDC
23196	4957	21256	0.9976	97.3225	21333	0.9998	93.5617	20797	0.9998	94.0359	21346	0.9976	94.8234	19101	0.9998	82.6723	21215	0.9998	95.5085	26497	0.9998	117.121	27096	0.9996	124.546	18619	0.9996	84.1862	8235	0.9937	100.516	16487	0.9998	79.6479	FAM120A
7417	1963	16439	0.8523	190.067	14475	0.9246	160.311	13185	0.9521	150.547	19014	0.9119	213.29	13745	0.8747	150.227	15013	0.8879	170.673	12685	0.919	141.588	18016	0.892	209.113	17325	0.974	197.814	5273	0.8446	162.528	13813	0.9002	168.508	VDAC2
3909	10511	19231	0.9978	41.5249	14869	0.9916	30.7541	22504	0.999	47.9874	17567	0.9973	36.802	9907	0.999	20.2219	10165	0.9923	21.5815	10117	0.9876	21.0895	18572	0.9973	40.2585	88225	0.9967	188.127	5742	0.9956	33.0529	14018	0.998	31.937	LAMA3
5029	8736	7117	0.9966	18.4899	10977	0.9993	27.3172	6324	0.9936	16.2252	6315	0.9998	15.9176	4662	0.9839	11.4494	6753	0.9994	17.2505	3951	0.991	9.90951	3460	0.9756	9.02414	6532	0.9976	16.7586	2865	0.9788	19.8428	6670	0.9942	18.2837	P2RY2
1366	2029	13946	0.9921	155.998	10703	0.9783	114.68	11251	0.9951	124.286	21150	0.9941	229.534	17661	0.9921	186.748	12212	0.9956	134.314	16612	0.9823	179.39	17518	0.9941	196.718	14023	0.9842	154.904	5301	0.9872	158.076	13754	0.9916	162.33	CLDN7
27339	2342	14532	0.9658	140.828	12051	0.9701	111.867	5826	0.959	55.7565	13700	0.9684	128.811	13355	0.9671	122.343	8368	0.9547	79.7357	15881	0.9714	148.576	13490	0.9599	131.24	10761	0.9705	102.984	5176	0.9667	133.72	7342	0.9641	75.0722	PRPF19
2197	579	13215	0.9724	518.011	11302	0.9896	424.367	10657	0.962	412.542	14173	0.9914	539.015	14436	0.9758	534.923	13132	0.962	506.14	18420	0.9741	697.058	13011	0.9637	512.006	10686	0.9516	413.657	4817	0.9775	503.371	12102	0.9637	500.53	FAU
10134	1828	11004	0.9923	136.623	9186	0.9874	109.248	9443	0.9956	115.783	10529	0.9852	126.832	16096	0.994	188.914	9701	0.9902	118.429	15942	0.9896	191.084	16595	0.9945	206.844	11617	0.9923	142.436	4550	0.9847	150.6	11470	0.994	150.258	BCAP31
4176	2900	19653	0.921	153.809	15112	0.9262	113.289	5971	0.9686	46.1489	20116	0.88	152.743	27502	0.9648	203.465	7733	0.9852	59.507	20333	0.9152	153.625	17696	0.8576	139.034	12103	0.92	93.5402	6400	0.9407	133.528	3859	0.9862	31.8661	MCM7
114569	2831	34438	0.9961	276.089	28646	0.9979	219.983	26578	0.9968	210.424	46512	0.9979	361.779	39099	0.9965	296.312	24093	0.9915	189.919	39936	0.9968	309.088	52196	0.9961	420.088	21618	0.9887	171.151	11348	0.9954	242.532	21564	0.9975	182.407	MAL2
5093	1772	17209	0.9453	220.416	16261	0.9537	199.503	15081	0.9464	190.756	14862	0.9503	184.685	13536	0.9345	163.889	13100	0.9385	164.978	13683	0.9391	169.19	14463	0.9402	185.968	13796	0.9436	174.499	6131	0.9413	209.343	11400	0.9475	154.061	PCBP1
140576	1085	15255	0.9954	319.105	21080	0.9972	422.383	10834	0.9935	223.806	13414	0.9954	272.237	12527	0.9945	247.708	8239	0.9963	169.458	17142	0.9954	346.17	15053	0.9963	316.108	12693	0.9945	262.203	7343	0.9926	409.481	16855	0.9954	372.007	S100A16
9445	1896	22991	0.9931	275.214	36658	0.9879	420.335	38464	0.9963	454.703	10038	0.9942	116.581	19171	0.9921	216.935	9921	0.9631	116.771	13745	0.9905	158.842	11247	0.9868	135.158	15424	0.9821	182.332	6524	0.9926	208.193	20713	0.9905	261.611	ITM2B
3646	1516	14825	0.9974	221.945	13039	0.996	186.986	20966	0.996	309.976	19180	0.996	278.591	21410	0.9974	302.999	29329	0.9974	431.734	21888	0.996	316.348	17250	0.996	259.258	12912	0.9954	190.896	5746	0.9967	229.328	17321	0.996	273.606	EIF3E
6897	2996	17810	0.9833	134.919	10000	0.9529	72.5643	7088	0.9673	53.0266	12077	0.984	88.7637	19468	0.998	139.413	8121	0.9366	60.4903	14484	0.972	105.926	17437	0.9783	132.609	18182	0.966	136.02	5219	0.9352	105.399	8118	0.9289	64.8872	TARS
4677	2868	19712	0.9909	155.992	12361	0.9881	93.7	12765	0.9941	99.7593	18416	0.993	141.395	17336	0.9906	129.686	9881	0.9899	76.8847	18241	0.9983	139.356	15312	0.993	121.645	16943	0.9906	132.408	6492	0.9808	136.959	12744	0.992	106.409	NARS
5954	2529	10168	0.9609	91.2509	8729	0.9561	75.0379	8098	0.9561	71.7697	12555	0.9612	109.317	18757	0.9581	159.125	13006	0.9506	114.766	20146	0.9597	174.541	13590	0.9783	122.437	10772	0.9162	95.4665	4263	0.9233	101.99	11656	0.9767	110.37	RCN1
3397	1239	16025	0.9903	293.547	29364	0.9935	515.239	41985	0.9984	759.512	19452	0.9895	345.709	6405	0.9879	110.91	33939	0.9903	611.288	7678	0.9903	135.78	5819	0.9879	107.009	3862	0.9855	69.8625	6875	0.9887	335.731	27416	0.9968	529.889	ID1
4082	4304	9647	0.9972	50.871	13036	0.9933	65.8472	32241	0.9977	167.899	10792	0.9974	55.2138	22564	0.9974	112.478	36872	0.9967	191.18	14818	0.9928	75.4354	7914	0.9935	41.8954	11044	0.9958	57.5119	5708	0.993	80.242	23019	0.997	128.075	MARCKS
56937	4934	1296	0.9775	5.96151	567	0.9795	2.49833	2096	0.9889	9.52147	2243	0.9706	10.0103	6999	0.9803	30.4341	12362	0.9842	55.9123	9441	0.9801	41.9253	3777	0.9775	17.4418	19500	0.9905	88.5806	2817	0.9909	34.5444	2664	0.9771	12.9297	PMEPA1
5097	4779	12982	0.9795	61.6531	10567	0.9801	48.0706	13143	0.9816	61.641	14383	0.9805	66.272	10908	0.9824	48.9701	13644	0.981	63.7122	11539	0.9795	52.904	15174	0.9782	72.3445	10806	0.977	50.6794	4826	0.9761	61.0999	16956	0.9805	84.9646	PCDH1
7171	2645	17447	0.9516	149.708	17542	0.952	144.184	19787	0.9958	167.674	20826	0.9894	173.38	26996	0.9909	218.976	22816	0.9531	192.501	29945	0.9962	248.06	35110	0.952	302.446	37394	0.9482	316.869	10500	0.9898	240.189	11911	0.9875	107.839	TPM4
9168	482	17121	0.9959	806.181	16168	0.9876	729.246	11639	0.9813	541.228	14606	0.9979	667.271	18375	0.973	817.906	16955	0.9959	784.999	16903	0.9834	768.377	16283	0.9896	769.715	24642	0.9917	1145.86	4437	0.9689	556.971	5672	0.9751	281.8	TMSB10
718	5101	6445	0.9963	28.676	13268	0.9986	56.5477	2882	0.9976	12.6634	10943	0.9973	47.2388	6253	0.9988	26.3	22496	0.9988	98.4165	4493	0.9961	19.2992	4950	0.9978	22.1102	21332	0.999	93.7302	852	0.9943	10.1059	14867	0.9969	69.7943	C3
2314	4387	18721	0.9624	96.8528	19711	0.9672	97.6801	14446	0.9535	73.806	24394	0.9581	122.443	16685	0.9521	81.5984	16526	0.9622	84.0656	16230	0.9549	81.0604	25554	0.9795	132.719	31215	0.99	159.477	8011	0.9514	110.486	18908	0.9535	103.212	FLII
81539	8487	17479	0.9963	46.7426	19655	0.9962	50.3482	18848	0.9954	49.7763	13392	0.9961	34.7463	23737	0.9855	60.006	17743	0.9938	46.6542	21419	0.9953	55.2971	19503	0.9936	52.3588	19927	0.987	52.6249	7164	0.9905	51.073	14987	0.9848	42.2875	SLC38A1
6217	603	17897	0.9867	673.618	13204	0.9784	476.051	20459	0.9569	760.465	18931	0.9685	691.312	18541	0.9851	659.689	22536	0.9652	834.022	21631	0.9834	785.99	15990	0.9635	604.19	12610	0.9569	468.707	5688	0.99	570.732	17105	0.9851	679.294	RPS16
2017	3319	12378	0.9864	84.6435	9677	0.9777	63.3868	9160	0.9816	61.8586	9624	0.9795	63.8508	13633	0.9858	88.1267	10805	0.9825	72.65	18020	0.9831	118.961	14714	0.9837	101.01	14298	0.9792	96.5542	5371	0.9798	97.9124	13563	0.9804	97.8589	CTTN
23164	11023	19937	0.9941	41.0498	19377	0.9959	38.2166	30094	0.9968	61.1916	23029	0.9956	46.0037	13815	0.9946	26.889	26759	0.9945	54.1737	13741	0.993	27.3134	19848	0.9936	41.026	15898	0.9933	32.3256	7983	0.9956	43.8184	19591	0.9926	42.5607	MPRIP
7555	3399	17123	0.9779	114.335	18729	0.9891	119.792	17300	0.9826	114.079	20712	0.97	134.18	22005	0.9841	138.897	17595	0.9829	115.52	20600	0.9812	132.793	17952	0.9741	120.338	17017	0.9809	112.211	6382	0.8688	113.604	12067	0.9688	85.0158	CNBP
6720	5012	18624	0.9856	84.3359	39009	0.986	169.207	66366	0.993	296.788	15957	0.9852	70.1065	10799	0.9759	46.227	18374	0.987	81.8108	10889	0.9796	47.603	10460	0.996	47.5514	8591	0.9749	38.4181	9512	0.9806	114.829	57268	0.995	273.623	SREBF1
5430	6738	16165	0.9994	54.4497	18313	0.9993	59.0872	15576	0.9997	51.8128	14493	0.999	47.3637	9153	0.9994	29.1444	9395	0.999	31.116	9320	0.9988	30.307	19070	0.999	64.4855	10640	0.9996	35.3927	4710	0.9982	42.2941	15020	0.9997	53.3815	POLR2A
26010	6335	9365	0.6308	33.5515	7594	0.5828	26.0609	11966	0.7114	42.3364	21324	0.6458	74.1208	20856	0.7618	70.633	11564	0.7433	40.7361	14462	0.6998	50.0195	18079	0.8324	65.0235	9326	0.6478	32.9953	4007	0.5103	38.2704	13592	0.708	51.3793	SPATS2L
9761	6367	14029	0.9958	50.0083	13019	0.9969	44.4537	10903	0.9951	38.3816	12496	0.9943	43.2169	21628	0.9953	72.8794	10662	0.9972	37.3699	19401	0.9926	66.7647	13809	0.997	49.4163	11642	0.9898	40.9823	5070	0.9888	48.1796	11915	0.9945	44.8137	MLEC
811	1929	20483	0.9902	240.997	24375	0.9876	274.712	16459	0.9886	191.242	22786	0.9886	260.108	27062	0.9907	300.989	17495	0.9824	202.395	22581	0.9943	256.489	31238	0.9922	368.972	31059	0.9902	360.876	9198	0.9881	288.503	12013	0.9964	149.132	CALR
4735	3598	16237	0.9836	102.422	17076	0.9914	103.179	16983	0.9742	105.795	16400	0.985	100.369	19949	0.995	118.955	17321	0.9883	107.431	17789	0.9872	108.33	16311	0.9864	103.291	14319	0.9861	89.1979	6734	0.988	113.241	13329	0.9886	88.7132	2002-09-01
23020	7230	14364	0.9924	45.0908	17157	0.9893	51.5903	12157	0.9981	37.6877	18567	0.9846	56.5485	17241	0.9911	51.162	17715	0.9931	54.679	15348	0.9945	46.5127	16648	0.9877	52.4646	12498	0.9905	38.7441	5542	0.9846	46.3787	14122	0.9941	46.7746	SNRNP200
55353	2242	9722	0.9077	98.4171	9330	0.9723	90.4714	9767	0.9112	97.6422	11149	0.9117	109.501	10517	0.9072	100.642	6322	0.9095	62.927	11577	0.9715	113.141	13204	0.9492	134.188	7032	0.9487	70.2986	4063	0.9054	109.648	7228	0.9077	77.203	LAPTM4B
4670	2547	17658	0.9941	157.349	19509	0.9949	166.522	8622	0.9804	75.8736	18566	0.9914	160.512	23858	0.9953	200.969	11600	0.9914	101.636	17600	0.9851	151.405	19285	0.9914	172.518	12327	0.9941	108.476	7248	0.987	172.179	9835	0.9741	92.4692	HNRNPM
6209	531	16914	0.9944	722.94	14233	0.9887	582.729	15799	0.9868	666.879	17377	0.9906	720.607	13131	0.9868	530.55	17726	0.9906	744.962	25432	0.9906	1049.41	15974	0.9962	685.428	12150	0.9944	512.844	5680	0.9868	647.208	14577	0.9642	657.393	RPS15
7311	2823	16076	0.9639	129.246	13213	0.9561	101.755	17060	0.977	135.45	17201	0.9809	134.172	18822	0.9756	143.047	17381	0.9798	137.398	17573	0.983	136.393	16195	0.9727	130.711	12749	0.9812	101.221	5338	0.9571	114.408	14693	0.9816	124.638	UBA52
142	4001	15615	0.998	88.5776	18378	0.9943	99.8607	5893	0.992	33.0126	11983	0.9955	65.95	13372	0.994	71.7052	7833	0.9905	43.6896	13733	0.9973	75.2064	11662	0.992	66.4121	9454	0.9923	52.9603	5531	0.9915	83.6421	7344	0.9915	43.9558	PARP1
10128	6637	15081	0.9881	51.5714	14641	0.986	47.9583	9996	0.9887	33.7572	20653	0.9813	68.5219	19415	0.9893	62.7608	16535	0.9789	55.5969	18194	0.9896	60.064	12283	0.9839	42.1672	11571	0.9736	39.0753	5886	0.9751	53.6585	11398	0.9744	41.1253	LRPPRC
2746	3486	22136	0.9492	144.119	17289	0.9819	107.822	16982	0.9687	109.188	25774	0.9796	162.807	18398	0.9874	113.231	17642	0.9125	112.938	14787	0.9455	92.9417	21056	0.9822	137.623	11951	0.9679	76.8387	6960	0.9762	120.801	15583	0.9699	107.047	GLUD1
5720	1187	10535	0.9907	201.435	8598	0.9848	157.475	15413	0.9832	291.037	10183	0.9874	188.905	17185	0.9882	310.615	16605	0.9916	312.181	11220	0.9832	207.109	10221	0.9865	196.194	11353	0.9907	214.37	3675	0.9781	187.325	12572	0.9933	253.633	PSME1
6891	5679	8922	0.9984	35.6567	7566	0.9949	28.9641	7465	0.9954	29.4625	7041	0.9942	27.3011	9244	0.9947	34.923	5024	0.9961	19.7422	5811	0.9938	22.4201	11789	0.9988	47.2985	10029	0.9993	39.5812	2360	0.9843	25.1437	5068	0.9942	21.3706	TAP2
6389	2405	14349	0.9717	135.412	11231	0.9701	101.524	8630	0.9651	80.4281	11079	0.9613	101.439	15097	0.9692	134.679	7391	0.9759	68.5814	8567	0.9834	78.0497	9123	0.963	86.4301	6624	0.9788	61.7317	4320	0.958	108.682	10024	0.9613	99.8108	SDHA
4179	3402	9336	0.9906	62.2841	11169	0.9903	71.3748	19056	0.9897	125.548	8859	0.9932	57.3414	14015	0.99	88.3857	12959	0.995	85.0071	18529	0.9912	119.337	10065	0.9897	67.4096	13410	0.99	88.3482	5154	0.9891	91.6643	24066	0.9894	169.403	CD46
6235	1414	14600	0.8182	234.344	14494	0.831	222.846	23345	0.9986	370.047	19063	0.9929	296.866	22985	0.9922	348.753	29124	0.9936	459.642	19946	0.9335	309.075	15810	0.9173	254.756	14002	0.6492	221.944	5533	0.6146	236.756	16611	0.9809	281.318	RPS29
3608	1953	13499	0.9488	156.874	12467	0.9626	138.779	5688	0.956	65.2784	11230	0.9575	126.618	12076	0.9647	132.661	6554	0.9222	74.8897	12379	0.9386	138.88	11251	0.956	131.26	10169	0.9273	116.702	5242	0.9488	162.399	7271	0.935	89.1546	ILF2
9961	2943	7958	0.9728	61.3711	7390	0.9698	54.5908	15774	0.9762	120.133	9084	0.966	67.968	11225	0.9762	81.8312	12294	0.9864	93.2226	6373	0.9755	47.4473	8497	0.9769	65.7836	7994	0.9806	60.8804	3389	0.9613	69.6741	18977	0.9762	154.415	MVP
3875	1485	39921	0.9825	610.134	13763	0.9771	201.489	21246	0.9778	320.673	38399	0.9845	569.392	66964	0.9933	967.471	17486	0.9872	262.774	54990	0.9778	811.363	67608	0.9939	1037.32	66545	0.9845	1004.37	10418	0.9771	424.471	13452	0.9872	216.926	KRT18
3182	1837	13288	0.9804	164.173	9594	0.9869	113.542	4146	0.9804	50.5862	8774	0.9799	105.174	13570	0.9826	158.487	4017	0.9809	48.799	12944	0.9875	154.389	13463	0.9858	166.984	9500	0.9793	115.909	4254	0.9793	140.113	3530	0.9842	46.0169	HNRNPAB
347735	2871	12472	0.9269	98.5947	8609	0.9781	65.1905	11945	0.9634	93.2534	9581	0.9794	73.4845	9514	0.9265	71.0973	10111	0.9784	78.5921	11909	0.9296	90.8866	11974	0.9286	95.0273	16277	0.9617	127.07	4988	0.8885	105.119	14529	0.9763	121.187	SERINC2
7514	4830	18187	0.9952	85.4603	22135	0.9952	99.6317	10607	0.9913	49.2218	19706	0.9988	89.8399	18381	0.9923	81.6479	11864	0.9857	54.8153	14633	0.9884	66.381	18462	0.9967	87.0912	15539	0.9948	72.1073	6910	0.9884	86.5607	9201	0.9917	45.6184	XPO1
80218	6148	15110	0.9943	55.7803	19651	0.9956	69.489	12007	0.9967	43.7736	15643	0.9945	56.0279	19960	0.9976	69.6546	11198	0.9933	40.6466	17935	0.9924	63.9183	18483	0.9932	68.4985	13939	0.9959	50.8161	5952	0.9941	58.5759	9632	0.9943	37.5175	NAA50
6169	411	12693	0.9538	700.927	11419	0.9684	604.02	13430	0.9343	732.396	15240	0.9708	816.509	17355	0.9611	905.953	16452	0.9611	893.295	19754	0.983	1053.1	12997	0.9562	720.516	10893	0.9781	594.031	4424	0.9416	651.273	13475	0.9319	785.125	RPL38
6184	2372	15005	0.9844	143.573	16355	0.9836	149.9	11695	0.9688	110.509	17212	0.9827	159.784	23091	0.9789	208.858	11193	0.9819	105.305	16526	0.9718	152.655	18616	0.9781	178.819	14624	0.9819	138.183	5479	0.9768	139.758	10487	0.9815	105.874	RPN1
6510	2873	16111	0.9993	127.273	10944	0.9993	82.8143	11692	0.9976	91.2147	12123	0.9993	92.9164	11615	0.9993	86.7375	10360	0.9986	80.4715	15485	0.9997	118.095	17675	0.9976	140.174	16587	0.9993	129.4	4601	0.9976	96.8961	7170	0.9997	59.7634	SLC1A5
1431	2997	19048	0.9943	144.249	18125	0.993	131.479	10564	0.9923	79.0048	14514	0.993	106.64	18056	0.9967	129.258	11146	0.9927	82.9947	14543	0.9917	106.322	17725	0.9923	134.754	15651	0.9927	117.047	5486	0.989	110.754	9991	0.9903	79.8314	CS
3735	2197	14741	0.9882	152.282	12725	0.9923	125.919	8014	0.9822	81.7582	13776	0.9859	138.074	17608	0.9991	171.95	9143	0.9854	92.8703	17198	0.9909	171.516	12834	0.9977	133.099	11801	0.9923	120.39	5055	0.9927	139.213	9280	0.9813	101.151	KARS
2821	4275	23324	0.9556	123.828	20398	0.9345	103.733	13021	0.9747	68.2685	27914	0.9644	143.782	14429	0.9656	72.4141	8943	0.9647	46.6837	14354	0.9366	73.5689	23913	0.9333	127.45	14188	0.9382	74.3855	6912	0.9263	97.8267	9560	0.9338	53.5517	GPI
81876	1955	12277	0.9923	142.527	12829	0.9974	142.663	11513	0.9949	131.994	11937	0.9954	134.452	12728	0.998	139.681	10501	0.9964	119.868	14678	0.9939	164.505	10083	0.9928	117.513	11543	0.9928	132.335	4802	0.9811	148.616	13732	0.9964	168.205	RAB1B
5887	4167	24231	0.9981	131.977	27560	0.995	143.787	22310	0.995	120.002	33407	0.9899	176.535	20945	0.9906	107.84	20151	0.9902	107.917	22044	0.9914	115.911	26144	0.9916	142.952	23698	0.9906	127.465	8303	0.9882	120.559	13116	0.9873	75.3754	RAD23B
7879	2240	14250	0.9951	144.383	17603	0.996	170.846	14677	0.9987	146.859	13853	0.9942	136.18	19183	0.9924	183.735	10493	0.9924	104.537	15046	0.9938	147.174	16820	0.996	171.088	19703	0.996	197.146	5089	0.9884	137.459	11085	0.9929	118.506	RAB7A
125144	1391	22097	0.9619	360.543	22058	0.949	344.75	38118	0.9526	614.207	34677	0.9533	548.949	25134	0.9497	387.666	51975	0.954	833.845	24920	0.9748	392.535	19175	0.9497	314.088	21519	0.9878	346.735	6405	0.9547	278.601	24979	0.9482	430.031	C17orf76-AS1
2202	3094	14730	0.9121	108.052	7622	0.873	53.5567	12231	0.8878	88.604	19667	0.9392	139.97	13447	0.882	93.2456	17104	0.8911	123.366	17172	0.8927	121.607	23600	0.9522	173.794	28359	0.9454	205.435	6459	0.8769	126.309	6773	0.8817	52.4219	EFEMP1
9918	4806	22045	0.9973	104.106	29634	0.9973	134.051	8879	0.999	41.4088	16841	0.9977	77.1617	21653	0.9983	96.6624	9773	0.9979	45.3798	16339	0.9971	74.4903	23215	0.9977	110.059	12335	0.9933	57.5253	7392	0.999	93.0611	9272	0.9963	46.1999	NCAPD2
2036	6327	11624	0.9818	41.6973	16210	0.9836	55.6994	25667	0.9832	90.9262	14278	0.9823	49.6921	12558	0.9836	42.5839	25977	0.9839	91.624	9870	0.967	34.1804	7085	0.9821	25.5144	4815	0.9665	17.057	6472	0.982	61.8914	33062	0.9847	125.136	EPB41L1
6692	2484	15223	0.996	139.091	13703	0.9968	119.93	29083	0.996	262.422	22338	0.9948	198.021	16869	0.9968	145.7	22741	0.9964	204.304	16024	0.9964	141.344	15766	0.9936	144.615	23023	0.9944	207.737	5467	0.9907	133.164	26844	0.9948	258.79	SPINT1
2533	4858	4666	0.9916	21.7991	3955	0.9949	17.6992	15970	0.9979	73.6816	8574	0.9957	38.8637	2641	0.9907	11.6636	7923	0.9944	36.3957	2669	0.9924	12.0378	4208	0.9938	19.7361	7253	0.9957	33.4629	1276	0.9961	15.8922	13742	0.9963	67.7398	FYB
7453	2884	24715	0.9976	194.498	15443	0.9941	116.413	18750	0.9958	145.72	14681	0.9965	112.093	12650	0.9931	94.1062	10968	0.9997	84.8692	7908	0.9969	60.0799	23101	0.9965	182.506	30259	0.9969	235.16	3918	0.9962	82.1976	7498	0.9951	62.259	WARS
9555	1940	14287	0.9876	167.144	9920	0.9938	111.167	7678	0.9959	88.7071	9892	0.9959	112.279	12110	0.9959	133.926	6858	0.9969	78.8885	7525	0.9897	84.989	12860	0.9835	151.036	8851	0.9928	102.257	4321	0.983	134.764	7718	0.9964	95.2697	H2AFY
10051	5297	22716	0.9968	97.3313	34017	0.997	139.615	7968	0.9966	33.7156	24412	0.9985	101.483	27955	0.9964	113.228	10094	0.993	42.5257	15947	0.994	65.964	23168	0.9968	99.6555	14041	0.9975	59.4116	8430	0.9962	96.2914	7450	0.9962	33.6805	SMC4
2058	5021	17155	0.9843	77.5445	15283	0.9974	66.1734	5388	0.9994	24.0519	11750	0.9831	51.5306	11158	0.9886	47.6781	8969	0.9877	39.8632	16209	0.9974	70.7333	13714	0.9988	62.2324	10147	0.9659	45.295	5913	0.9735	71.2537	9614	0.9932	45.8528	EPRS
8743	1953	3594	0.9703	41.7663	7157	0.9729	79.6698	22330	0.9913	256.27	7116	0.9473	80.2327	10972	0.9831	120.533	52982	0.978	605.402	6168	0.9749	69.199	2175	0.9611	25.3746	6787	0.9724	77.8895	2566	0.959	79.4958	34875	0.979	427.626	TNFSF10
6421	3073	15459	0.998	114.175	18312	0.9964	129.55	7454	0.9971	54.3674	11035	0.9967	79.0729	18544	0.9984	129.468	10760	0.9967	78.139	14265	0.998	101.711	14144	0.9967	104.87	11054	0.9974	80.6232	6492	0.9958	127.822	7404	0.9974	57.6973	SFPQ
6428	3600	16013	0.9672	100.953	15702	0.9617	94.8238	7415	0.9225	46.1658	12506	0.9386	76.4951	18732	0.9553	111.636	9609	0.9839	59.5654	16504	0.9694	100.449	13887	0.9603	87.8918	11547	0.9533	71.8902	6259	0.8778	105.194	5787	0.8867	38.4949	SRSF3
9643	2047	12851	0.9438	142.485	13741	0.9907	145.937	10705	0.9814	117.214	15904	0.9775	171.083	16168	0.9692	169.458	12028	0.9824	131.127	19086	0.9775	204.294	22099	0.9419	245.979	11747	0.9682	128.621	5625	0.938	166.263	11282	0.9761	131.984	MORF4L2
518	3305	11962	0.99	82.1453	8063	0.9546	53.0384	7153	0.9607	48.5097	9786	0.9891	65.2006	10556	0.9507	68.5253	5530	0.9531	37.3398	9516	0.9861	63.0871	8846	0.9504	60.9843	6833	0.9537	46.3386	3954	0.9116	72.3861	8140	0.9555	58.98	ATP5G3
3921	1155	20771	0.9775	408.156	18672	0.9732	351.458	17326	0.9697	336.224	22834	0.9584	435.329	23970	0.974	445.255	20535	0.9714	396.763	21563	0.9662	409.058	18859	0.9939	372.031	14912	0.9801	289.372	6986	0.9403	365.962	14887	0.9515	308.658	RPSA
1654	5433	19237	0.9131	80.3615	20452	0.9593	81.8392	26052	0.9752	107.476	15405	0.9514	62.4367	16352	0.8986	64.5735	25791	0.9477	105.937	13649	0.9772	55.0451	12131	0.9821	50.8744	18214	0.9391	75.1396	7100	0.9286	79.0694	16208	0.9827	71.44	DDX3X
3992	4432	3120	0.9761	15.9774	4590	0.9835	22.5153	7425	0.9917	37.5499	6808	0.9838	33.825	16187	0.9932	78.3591	4980	0.9885	25.0754	14107	0.995	69.7417	8313	0.9944	42.7367	7099	0.9907	35.9005	4638	0.9858	63.3171	7785	0.9941	42.064	FADS1
311	2731	18212	0.9967	151.351	12058	0.9886	95.9884	15604	0.9956	128.064	23093	0.9967	186.199	16957	0.9978	133.214	17860	0.9927	145.941	19485	0.9974	156.328	25410	0.9956	211.995	13736	0.996	112.731	6949	0.9919	153.954	24139	0.9971	211.665	ANXA11
6949	5113	14060	0.9836	62.4108	9829	0.9838	41.7925	2849	0.9822	12.489	10694	0.9822	46.0556	9714	0.9865	40.7611	3549	0.982	15.4899	9533	0.983	40.8518	14230	0.9847	63.412	9993	0.9806	43.805	3500	0.9779	41.4173	2344	0.9801	10.9783	TCOF1
5493	6256	21693	0.9971	78.6998	27887	0.997	96.9103	28799	0.9966	103.179	25600	0.9976	90.1075	15765	0.9973	54.0655	20566	0.997	73.362	13928	0.9982	48.7809	19773	0.9968	72.0142	8916	0.9982	31.9431	9014	0.9974	87.1788	26635	0.9974	101.955	PPL
9045	939	16361	0.9627	395.453	13592	0.9638	314.69	16596	0.9691	396.141	21615	0.9681	506.883	19743	0.967	451.098	25115	0.9734	596.878	21387	0.9638	499.048	16682	0.9574	404.786	13747	0.9606	328.13	5545	0.9563	357.294	14321	0.9563	365.224	RPL14
25878	9800	12717	0.9993	29.4516	11991	0.9992	26.6008	10452	0.9998	23.9048	9040	0.999	20.3124	3762	0.9991	8.23599	13021	0.9994	29.6508	4296	0.9991	9.60497	4246	0.9992	9.8718	2460	0.9981	5.62616	2760	0.9989	17.0401	9774	0.9992	23.8835	MXRA5
808	2277	16225	0.9908	161.723	19434	0.9925	185.551	11979	0.9939	117.915	14626	0.9925	141.443	14832	0.9912	139.753	11587	0.9912	113.56	11973	0.9886	115.212	14813	0.9859	148.225	15242	0.9859	150.031	5719	0.9895	151.966	9331	0.9881	98.1334	CALM3
25873	557	14979	0.9874	610.349	12021	0.982	469.192	14424	0.9767	580.42	17493	0.9767	691.556	15918	0.991	613.135	18707	0.9749	749.492	20435	0.991	803.854	13405	0.9838	548.345	10533	0.982	423.838	4382	0.9695	476	12607	0.9803	542.011	RPL36
2107	3947	12298	0.9815	70.716	8575	0.981	47.2315	8626	0.9881	48.984	9592	0.982	53.5131	11908	0.9772	64.7284	7813	0.9795	44.1742	8362	0.9845	46.4195	12144	0.9851	70.1031	10632	0.979	60.3742	4543	0.9706	69.6411	8634	0.9777	52.3838	ETF1
4323	3558	14680	0.9868	93.642	16051	0.9927	98.0757	27076	0.9966	170.565	17497	0.9961	108.287	18801	0.9966	113.37	19556	0.9944	122.657	21761	0.9947	134.008	20722	0.993	132.699	29418	0.9952	185.315	5807	0.9778	98.7497	18957	0.989	127.59	MMP14
11198	4684	18372	0.9778	89.0205	18998	0.9906	88.1772	9964	0.9797	47.6792	20048	0.9893	94.248	20425	0.9908	93.5553	14955	0.9823	71.2504	18803	0.9831	87.9565	18527	0.994	90.122	15017	0.9878	71.8571	6823	0.9863	88.135	8292	0.9885	42.393	SUPT16H
4942	2102	11827	0.9648	127.7	7449	0.98	77.0425	7997	0.9705	85.272	18638	0.9805	195.247	24451	0.9729	249.567	10964	0.9596	116.4	33471	0.9719	348.894	32961	0.9705	357.281	28534	0.9691	304.252	6960	0.9762	200.339	12402	0.97	141.29	OAT
64114	2375	8439	0.9882	80.6451	11123	0.9752	101.818	27256	0.9815	257.223	15050	0.9853	139.537	14855	0.9832	134.194	18632	0.9848	175.071	20391	0.9899	188.119	13987	0.984	134.185	18453	0.9891	174.143	5024	0.9899	127.99	19215	0.9899	193.744	TMBIM1
23451	4314	12349	0.9921	64.9684	14699	0.9942	74.0752	16549	0.9928	85.9812	15480	0.9924	79.0149	18096	0.9951	89.9965	17951	0.9921	92.8596	15443	0.9935	78.4349	14885	0.9951	78.6161	11701	0.9933	60.792	5571	0.9912	78.1345	14769	0.9961	81.9828	SF3B1
191	2375	16915	0.8598	161.644	13025	0.8585	119.228	10137	0.8611	95.666	28600	0.8627	265.168	18681	0.8611	168.756	17896	0.8602	168.155	21783	0.8611	200.961	16583	0.8615	159.09	17687	0.8611	166.914	6661	0.8611	169.694	11469	0.8585	115.641	AHCY
2806	2473	15259	0.9895	140.04	14165	0.9899	124.525	6666	0.9822	60.4162	11807	0.9858	105.132	13660	0.9879	118.509	5931	0.9863	53.5207	14582	0.9887	129.196	12990	0.9891	119.682	13438	0.9927	121.791	5459	0.9911	133.561	8318	0.9863	80.5465	GOT2
9685	4061	9422	0.9271	52.6576	9133	0.8582	48.8929	13630	0.9407	75.2272	9996	0.9109	54.2015	11298	0.9318	59.6886	14418	0.8875	79.2301	9478	0.8892	51.1377	7623	0.9072	42.7696	4996	0.8786	27.5736	4123	0.882	61.4285	21610	0.9153	127.431	CLINT1
146691	5825	16457	0.9873	64.1217	18474	0.9859	68.9493	26590	0.989	102.314	19308	0.9906	72.9893	9538	0.9887	35.1305	13962	0.9916	53.4897	15470	0.9868	58.1905	14468	0.9852	56.592	6303	0.9914	24.2524	7430	0.9842	77.1761	19927	0.9861	81.9215	TOM1L2
84726	11062	20741	0.9997	42.5546	29154	0.9989	57.2967	31410	0.9998	63.6423	25421	0.9976	50.6031	21250	0.9976	41.2143	30578	0.9989	61.687	24790	0.9973	49.1022	21802	0.999	44.9061	18951	0.9989	38.3974	6923	0.9974	37.8661	18374	0.9993	39.7761	PRRC2B
54101	3890	9289	0.991	54.1963	15208	0.9905	84.9939	19917	0.9925	114.759	8189	0.9938	46.3553	7483	0.9887	41.2714	17208	0.9913	98.7186	4810	0.9923	27.0928	4113	0.9933	24.0908	4675	0.991	26.9361	3179	0.991	49.446	23997	0.9923	147.727	RIPK4
2512	889	14036	0.9899	358.337	11369	0.9876	278.026	19179	0.991	483.544	22457	0.9854	556.247	24495	0.991	591.151	24879	0.9955	624.524	13189	0.9921	325.063	19822	0.9921	508.029	29510	0.991	743.996	5399	0.9876	367.453	16415	0.9921	442.172	FTL
11335	2330	14483	0.9845	141.076	14342	0.979	133.819	10024	0.9708	96.4266	16381	0.9807	154.811	30414	0.9888	280.053	14678	0.9794	140.582	15372	0.9833	144.555	16430	0.9785	160.666	15846	0.9923	152.429	6392	0.9712	165.986	9219	0.9944	94.7501	CBX3
1968	3486	16126	0.9923	104.99	13866	0.9923	86.4747	18984	0.9885	122.06	19685	0.9894	124.344	18231	0.992	112.203	24683	0.9914	158.011	19704	0.9928	123.847	17709	0.994	115.747	14951	0.9917	96.1272	5189	0.9868	90.063	16975	0.9885	116.61	EIF2S3
6836	2985	17064	0.997	129.744	13345	0.9966	97.194	13684	0.9943	102.75	17862	0.999	131.766	16243	0.995	116.747	13304	0.9956	99.4617	21048	0.9966	154.498	16766	0.9966	127.976	18061	0.9963	135.613	6658	0.995	134.955	11729	0.9963	94.0954	SURF4
10487	2798	16595	0.9703	134.611	14194	0.9925	110.286	15845	0.9675	126.928	15208	0.9589	119.686	18312	0.9904	140.414	16441	0.9621	131.129	12501	0.9428	97.8937	18437	0.9625	150.136	19910	0.9614	159.488	6841	0.9532	147.932	11884	0.9685	101.711	CAP1
23450	9736	17120	0.9873	39.9093	18253	0.9908	40.7586	7843	0.9956	18.0557	14430	0.9833	32.6365	15434	0.9939	34.0111	9389	0.9804	21.5207	16879	0.9745	37.986	13738	0.9516	32.1503	11860	0.9692	27.3028	5103	0.9018	31.7128	8390	0.9843	20.6364	SF3B3
4522	3466	17017	0.9937	111.431	12411	0.9867	77.8473	4754	0.9769	30.7427	16195	0.9668	102.889	13142	0.9905	81.3497	8458	0.9527	54.4574	12733	0.9342	80.4933	16500	0.9798	108.467	8579	0.9645	55.4768	4906	0.929	85.6424	4302	0.9544	29.7231	MTHFD1
9689	3400	13223	0.9894	88.2677	12946	0.9897	82.7793	14810	0.9876	97.6311	17032	0.9932	110.307	21509	0.99	135.726	14791	0.9859	97.0815	20796	0.9879	134.017	22345	0.99	149.742	17990	0.985	118.592	6355	0.9526	113.091	12881	0.9812	90.724	BZW1
3376	4716	30647	0.9877	147.491	22894	0.9881	105.539	8144	0.9881	38.7058	20754	0.9854	96.9049	16373	0.9892	74.4865	11504	0.986	54.4369	25726	0.9905	119.524	25184	0.9856	121.673	19781	0.9799	94.0108	8338	0.9699	106.974	5734	0.9805	29.1163	IARS
1452	2661	15976	0.9861	136.262	16438	0.9846	134.298	13880	0.9767	116.911	11840	0.9891	97.9771	14865	0.9688	119.851	9878	0.9714	82.8404	13194	0.9944	108.64	13713	0.9658	117.417	13704	0.9853	115.427	4768	0.9647	108.413	12188	0.9899	109.683	CSNK1A1
9588	1715	16027	0.9773	212.099	13472	0.979	170.778	8088	0.9743	105.703	17801	0.9778	228.559	16281	0.9773	203.676	9882	0.9743	128.588	21558	0.9784	275.424	16048	0.9784	213.206	11250	0.9773	147.025	6480	0.979	228.613	11033	0.9738	154.057	PRDX6
1327	839	15197	0.9559	411.099	13616	0.9583	352.82	13139	0.9464	351.004	10662	0.994	279.83	16136	0.9571	412.626	8919	0.9416	237.231	16388	0.9535	427.978	9068	0.9845	246.259	10543	0.9428	281.647	5281	0.9607	380.841	15549	0.9845	443.805	COX4I1
1778	14361	15759	0.9985	24.9055	23212	0.9981	35.1393	11518	0.9971	17.9765	21701	0.9968	33.2746	12219	0.9969	18.2547	26617	0.9978	41.3611	11283	0.9978	17.2146	20315	0.9957	32.2311	19133	0.9946	29.8608	4719	0.9922	19.8818	13151	0.9959	21.9294	DYNC1H1
999	4815	17594	0.9992	82.9314	22846	0.9988	103.152	27052	0.9985	125.926	22316	0.9994	102.056	27373	0.9998	121.969	18322	0.9981	84.917	22899	0.9979	104.202	32479	0.9992	153.691	22356	0.9983	104.064	7758	0.9956	97.4863	24801	0.9985	123.346	CDH1
5829	3835	14729	0.9987	87.1683	10903	0.9935	61.8081	13176	0.9963	77.007	12054	0.9961	69.2124	18982	0.9966	106.194	12603	0.9956	73.3376	18850	0.9961	107.697	19154	0.9963	113.799	22252	0.9956	130.049	6072	0.995	95.798	13204	0.9948	82.4502	PXN
1108	6511	13525	0.9963	47.1455	17040	0.9986	56.8967	15137	0.9963	52.108	13943	0.9995	47.1549	16641	0.9908	54.8346	12100	0.9983	41.4721	14287	0.9926	48.0785	17138	0.9957	59.9729	12139	0.992	41.7867	5039	0.9986	46.8259	13015	0.9968	47.8683	CHD4
2896	2323	8973	0.926	87.6676	9813	0.932	91.837	30069	0.9737	290.123	10524	0.9966	99.7584	14669	0.9854	135.48	16972	0.9884	163.043	16215	0.963	152.942	8465	0.9522	83.0272	20095	0.9337	193.884	4027	0.9238	104.887	30355	0.9897	312.92	GRN
2317	9560	15480	0.9978	36.7505	17824	0.9984	40.5333	21392	0.9982	50.154	25425	0.9978	58.5627	13831	0.9972	31.0398	23070	0.998	53.8527	19588	0.9993	44.8942	32735	0.9983	78.0184	28116	0.9985	65.9172	6624	0.9987	41.923	18249	0.9986	45.7123	FLNB
396	2126	12770	0.977	136.326	10340	0.9798	105.736	6734	0.9675	70.994	8967	0.9704	92.8756	10495	0.9727	105.911	6393	0.9755	67.1057	15789	0.9793	162.723	13787	0.9732	147.757	15355	0.977	161.879	4447	0.9727	126.559	7048	0.9774	79.3879	ARHGDIA
57142	4871	14355	0.8458	66.8861	14161	0.8641	63.2035	11952	0.6136	54.9964	12298	0.9641	55.5948	12689	0.9004	55.8898	11862	0.5968	54.3448	13402	0.6912	60.285	14367	0.8142	67.2033	17744	0.9575	81.6463	5796	0.6861	71.9946	9397	0.5617	46.198	RTN4
6185	2538	17382	0.9842	155.439	23372	0.9803	200.202	12053	0.987	106.443	21049	0.9886	182.624	20266	0.987	171.317	11532	0.9827	101.398	17700	0.9787	152.806	16976	0.9858	152.4	16959	0.9846	149.766	6808	0.9811	162.3	8762	0.9736	82.6729	RPN2
2181	4369	11364	0.9995	59.0337	13888	0.9959	69.1071	19852	0.9986	101.844	12863	0.9989	64.8303	16409	0.9986	80.5792	14836	0.9995	75.7797	16185	0.9991	81.1687	9755	0.997	50.8731	9990	0.9963	51.2492	5370	0.9959	74.3673	16642	0.9984	91.2169	ACSL3
754	2843	7501	0.9518	59.8815	7788	0.955	59.5544	9675	0.9268	76.2757	11076	0.9627	85.7875	10063	0.9515	75.9405	9395	0.9219	73.7459	8687	0.9279	66.95	16972	0.9261	136.019	8044	0.9282	63.4159	3743	0.923	79.6586	13663	0.9282	115.086	PTTG1IP
10131	2310	13199	0.9827	129.682	11191	0.9896	105.323	4402	0.9762	42.712	14960	0.9883	142.606	10887	0.9944	101.116	5440	0.9883	52.5539	10888	0.9771	103.275	10929	0.9918	107.798	5706	0.9797	55.3634	4426	0.9766	115.928	4593	0.9887	47.6142	TRAP1
6709	7907	18638	0.9949	53.4981	24929	0.9948	68.5422	18452	0.9949	52.305	31049	0.9962	86.4677	14845	0.9958	40.2802	25610	0.9952	72.2796	18884	0.9946	52.3287	35048	0.9972	100.994	17892	0.9948	50.7166	7087	0.9939	54.2301	20778	0.9967	62.928	SPTAN1
135228	9464	22050	0.9936	52.8791	24886	0.9931	57.167	24222	0.9946	57.365	24223	0.9962	56.36	17999	0.997	40.8034	19329	0.9917	45.5777	19498	0.9961	45.1412	21506	0.9938	51.7759	12128	0.9952	28.7222	7232	0.9909	46.2353	15310	0.9955	38.7393	CD109
55699	3549	12140	0.9992	77.636	12986	0.9986	79.549	7089	0.9972	44.7704	9505	0.9983	58.9745	12204	0.9986	73.7767	9024	0.9966	56.7429	13917	0.9994	85.9206	8960	0.9992	57.5234	9472	0.9986	59.819	5538	0.9961	94.4141	11476	0.9989	77.4348	IARS2
153090	5472	11796	0.9598	48.9259	15839	0.974	62.9284	25988	0.9783	106.448	10425	0.9602	41.9515	7093	0.9622	27.8104	21073	0.9576	85.9406	9614	0.9592	38.496	7421	0.9558	30.9	7777	0.9547	31.8544	5282	0.9768	58.4039	16638	0.9594	72.8126	DAB2IP
1314	5666	13286	0.9388	53.2192	15552	0.9848	59.6726	12364	0.9469	48.9096	13752	0.9426	53.445	12684	0.9628	48.0289	14322	0.9513	56.4086	13836	0.9822	53.5047	13139	0.9596	52.8358	12079	0.9437	47.7813	5858	0.9356	62.5551	18583	0.9444	78.54	COPA
2817	3686	14659	0.9981	90.2609	20228	0.9997	119.306	30928	0.9997	188.065	10829	0.9981	64.6921	9571	0.9995	55.709	9375	0.9997	56.7589	10422	0.9986	61.9517	10979	0.9989	67.8656	10170	0.9986	61.8399	6322	0.9989	103.774	14816	0.9997	96.2559	GPC1
5792	7733	17371	0.9987	50.9832	24231	0.9987	68.1222	26857	0.9987	77.8433	22761	0.999	64.8129	18190	0.9987	50.467	27905	0.9991	80.529	11151	0.9944	31.5954	13184	0.9956	38.8456	19408	0.9986	56.2518	6269	0.9906	49.0501	29322	0.9982	90.8024	PTPRF
150696	4739	14110	0.9975	67.5757	14542	0.9987	66.7118	17588	0.9992	83.1844	7658	0.9989	35.5833	5502	0.9951	24.909	7701	0.9992	36.2642	4547	0.996	21.0231	6249	0.9956	30.0446	5203	0.9947	24.6077	3473	0.993	44.3413	17638	0.9992	89.128	PROM2
4723	1631	8931	0.9779	124.279	8055	0.9853	107.368	3874	0.9847	53.2375	8407	0.9638	113.502	9087	0.9804	119.534	5454	0.9632	74.6241	10613	0.9896	142.575	7669	0.9638	107.134	5567	0.9565	76.5016	3278	0.9706	121.603	8718	0.9534	128.001	NDUFV1
7913	2879	18407	0.9951	145.108	20007	0.9889	151.079	13452	0.9931	104.727	18523	0.9924	141.673	24288	0.9934	180.998	12949	0.9951	100.372	17631	0.9931	134.182	18203	0.9931	144.06	13762	0.9941	107.138	6884	0.9913	144.674	10276	0.9937	85.474	DEK
10959	2126	13875	0.9831	148.122	12644	0.9831	129.296	9184	0.9826	96.8234	11410	0.9784	118.179	14827	0.9826	149.628	9939	0.9751	104.327	15378	0.9835	158.487	11743	0.9793	125.851	14248	0.9835	150.208	5244	0.9831	149.241	9576	0.9755	107.863	TMED2
5371	5600	8994	0.9779	36.4515	6026	0.9762	23.3941	8232	0.9884	32.948	8089	0.948	31.8071	9250	0.9921	35.4386	9794	0.9921	39.0292	5669	0.9409	22.1807	6702	0.9168	27.2684	19362	0.9932	77.4935	2557	0.9484	27.6269	8469	0.9964	36.2156	PML
3301	1538	7475	0.9915	110.308	6272	0.9909	88.6574	4901	0.9818	71.4234	6879	0.9883	98.4888	11886	0.9753	165.807	4600	0.9779	66.7451	6376	0.9642	90.8343	9232	0.9766	136.767	7244	0.9766	105.566	2389	0.9746	93.9831	3855	0.9551	60.0233	DNAJA1
6768	3319	16149	0.9937	110.43	22990	0.9961	150.59	13002	0.9967	87.8041	25641	0.9973	170.116	25446	0.9976	164.488	11673	0.997	78.4862	32660	0.9952	215.609	28183	0.9964	193.474	20392	0.997	137.707	8785	0.9922	160.149	20523	0.9949	148.076	ST14
7175	9727	12407	0.9187	28.9493	15438	0.9515	34.5046	7797	0.8908	17.9664	11680	0.9113	26.4412	9596	0.888	21.1658	12811	0.8975	29.3915	12603	0.9287	28.3892	11274	0.9378	26.4084	9285	0.8778	21.3947	5046	0.8444	31.3876	11334	0.9259	27.9033	TPR
4150	2784	10270	0.9666	83.7243	9437	0.9652	73.6936	13093	0.9634	105.41	11516	0.9644	91.0857	14153	0.9641	109.069	12617	0.9616	101.136	10689	0.963	84.1251	9144	0.9623	74.8358	4996	0.9537	40.2213	3940	0.958	85.6282	11637	0.9652	100.098	MAZ
51386	2091	14853	0.9842	161.217	11477	0.9895	119.327	17019	0.9823	182.428	18570	0.9871	195.558	14926	0.9971	153.148	28564	0.9794	304.848	15219	0.977	159.474	13153	0.9952	143.322	11718	0.9895	125.604	5687	0.9775	164.558	20586	0.9995	235.76	EIF3L
23326	5220	13933	0.9996	60.5794	15050	0.9962	62.6803	15504	0.995	66.571	15182	0.9966	64.0437	16966	0.9977	69.732	18316	0.9987	78.303	13129	0.9923	55.1085	12994	0.9964	56.7172	13913	0.9962	59.7384	5712	0.9923	66.2076	13114	0.9946	60.1612	USP22
7916	6958	16147	0.9918	52.6694	19797	0.9885	61.8557	11835	0.9909	38.1238	16543	0.9947	52.3537	12918	0.9935	39.8322	13337	0.9807	42.7752	14445	0.9917	45.4874	17781	0.9928	58.2256	15224	0.9885	49.0397	5152	0.9924	44.8003	9275	0.9812	31.9213	PRRC2A
8301	4169	8371	0.9746	45.5718	9759	0.9808	50.8907	10574	0.9858	56.8485	9896	0.9746	52.2692	14162	0.9918	72.8812	11967	0.9806	64.0577	16944	0.9842	89.0516	13549	0.9894	74.0488	15687	0.9794	84.3357	4381	0.9674	63.5816	10287	0.9822	59.0893	PICALM
6139	985	16227	0.9259	373.898	11283	0.9523	249.031	18199	0.8985	414.117	22580	0.9777	504.784	21822	0.9482	475.315	21477	0.9574	486.581	20556	0.9228	457.257	12452	0.9046	288.035	14105	0.9462	320.952	5859	0.8893	359.896	16843	0.8914	409.482	RPL17
3799	5905	14546	0.9958	55.908	14484	0.9956	53.3253	11224	0.9934	42.6029	11877	0.9941	44.2899	14654	0.9932	53.2426	9903	0.9917	37.4253	12669	0.9951	47.0089	17589	0.9936	67.8678	15404	0.9956	58.4678	5875	0.9898	60.1974	11789	0.9905	47.8089	KIF5B
5464	1316	13625	0.9886	234.98	8704	0.9848	143.79	13324	0.9894	226.929	16563	0.984	277.141	16370	0.9886	266.88	15026	0.984	254.804	14797	0.9924	246.363	21835	0.9909	378.042	13708	0.984	233.465	5235	0.9802	240.686	9423	0.9863	171.469	PPA1
966	7801	10483	0.9712	30.499	9272	0.97	25.8397	17313	0.9914	49.7432	14612	0.9817	41.2456	19629	0.9938	53.9847	18115	0.9747	51.821	18946	0.9777	53.2139	16057	0.9781	46.8983	23775	0.9791	68.3083	4856	0.908	37.6633	15028	0.9847	46.132	CD59
8895	4883	11787	0.9902	54.7857	13158	0.9883	58.5825	13284	0.9902	60.9753	14174	0.9891	63.9181	11864	0.9875	52.1276	14903	0.9883	68.1091	12980	0.9894	58.2433	13087	0.9832	61.0655	11271	0.9885	51.7344	5198	0.9908	64.4079	13543	0.9889	66.4171	CPNE3
3920	6603	9421	0.9861	32.3822	10251	0.9902	33.7513	14653	0.9956	49.739	9049	0.98	30.1771	13657	0.9859	44.3749	10801	0.9885	36.504	14835	0.9844	49.2271	13540	0.9905	46.7218	12266	0.9855	41.6356	4537	0.8305	41.5736	13648	0.9926	49.4971	LAMP2
27173	2462	11403	0.9943	105.119	8301	0.9947	73.3006	9320	0.9496	84.8476	13299	0.9419	118.946	10410	0.9972	90.7164	10704	0.9764	97.0233	9894	0.9651	88.0525	9989	0.9439	92.4435	10931	0.9289	99.5119	4346	0.9314	106.805	11607	0.9935	112.897	SLC39A1
4641	4973	12462	0.9375	56.8748	10501	0.9371	45.9068	13530	0.9859	60.9805	13396	0.9377	59.3164	11394	0.9568	49.1565	15855	0.9371	71.1485	11401	0.9348	50.2322	15404	0.9377	70.5761	18707	0.9381	84.3119	5826	0.9377	70.883	12704	0.9638	61.175	MYO1C
10787	4637	12521	0.9884	61.2848	16188	0.978	75.8964	14253	0.962	68.8939	14452	0.9808	68.6292	13871	0.9812	64.1791	12494	0.9633	60.1288	15074	0.9618	71.2277	14759	0.9595	72.5208	15361	0.9582	74.2482	5515	0.9474	71.9612	12388	0.9588	63.9758	NCKAP1
9804	3407	11670	0.9927	77.7408	10024	0.9839	63.9638	12667	0.9894	83.3323	9628	0.9786	62.2274	10725	0.9751	67.538	12822	0.9748	83.985	18377	0.9924	118.184	7714	0.988	51.5882	9005	0.9715	59.24	4703	0.9927	83.5204	14497	0.9941	101.896	TOMM20
3489	980	17379	0.9959	402.485	16031	0.9969	355.631	32018	0.9969	732.285	10931	0.9969	245.613	11588	0.9949	253.691	10635	0.9969	242.175	9910	0.9939	221.567	8930	0.9857	207.619	7123	0.9959	162.907	3292	0.9837	203.247	18635	0.9929	455.36	IGFBP6
1192	1265	15110	0.9478	271.097	15995	0.9565	274.89	15898	0.9644	281.685	16298	0.97	283.702	21795	0.9771	369.649	14375	0.9731	253.592	17149	0.9439	297.034	17662	0.966	318.121	17123	0.985	303.384	6623	0.9557	316.777	15018	0.9605	284.298	CLIC1
5905	3040	15655	0.9961	116.877	15322	0.9961	109.574	6801	0.9957	50.1431	12509	0.9977	90.6081	9613	0.9961	67.8435	7532	0.9974	55.291	9174	0.998	66.1215	16148	0.9947	121.029	17650	0.997	130.129	5535	0.9941	110.163	5997	0.9944	47.2403	RANGAP1
1992	2810	5180	0.9623	41.8383	7193	0.973	55.6505	1975	0.9434	15.7533	8336	0.9751	65.3235	11275	0.9683	86.0862	3900	0.9719	30.9725	5912	0.969	46.0984	6393	0.9715	51.8371	18773	0.9705	149.738	890	0.8687	19.1634	4514	0.9772	38.4687	SERPINB1
4191	1321	13231	0.9947	227.321	11631	0.9939	191.416	7223	0.9886	122.554	12928	0.9924	215.5	15654	0.9924	254.241	6733	0.9894	113.743	13378	0.9917	221.894	12186	0.9909	210.185	10058	0.9924	170.652	4438	0.9924	203.271	7707	0.9909	139.712	MDH2
3417	2339	8421	0.9987	81.7117	9569	0.9983	88.9409	12551	0.9983	120.271	14260	0.9966	134.248	20296	0.9991	186.167	10551	0.9979	100.666	13653	0.9996	127.896	9078	0.9987	88.4306	9037	0.9991	86.5959	4301	0.9983	111.257	23241	0.9987	237.945	IDH1
25921	4582	9393	0.9943	46.5264	11072	0.9932	52.5335	8317	0.9919	40.684	8560	0.995	41.1374	11275	0.9932	52.794	8148	0.9935	39.6839	14662	0.9937	70.1126	10674	0.993	53.078	10038	0.9943	49.1016	4130	0.9921	54.5362	10846	0.9921	56.6848	ZDHHC5
25818	1570	11771	0.9981	170.163	7506	0.9949	103.938	9517	0.9981	135.866	16979	0.9994	238.139	8344	0.9949	114.024	4093	0.9955	58.1782	6325	0.9987	88.2711	18659	0.9987	270.789	8398	0.9962	119.889	4866	0.9955	187.526	8399	0.9955	128.109	KLK5
64855	4007	21201	0.987	120.085	29146	0.9853	158.134	33397	0.9878	186.81	23199	0.9701	127.488	21258	0.9691	113.822	23613	0.985	131.507	29634	0.972	162.042	23587	0.9651	134.121	25484	0.9723	142.545	9390	0.9651	141.787	20605	0.9818	123.142	FAM129B
3916	2560	21312	0.9551	188.945	20776	0.9496	176.436	20885	0.9508	182.855	20505	0.966	176.375	23514	0.9594	197.065	11143	0.952	97.136	19277	0.943	164.99	23490	0.9422	209.067	19297	0.9453	168.948	7464	0.9484	176.409	18281	0.9559	171.006	LAMP1
47	4450	14148	0.9744	72.1582	14079	0.9753	68.7823	8186	0.9771	41.231	18182	0.9766	89.9704	18269	0.9771	88.0801	10008	0.976	50.1886	17372	0.9773	85.5357	22467	0.9733	115.034	43273	0.9771	217.952	7210	0.9706	98.0314	7920	0.9757	42.6203	ACLY
79784	6930	11306	0.9811	37.0277	20194	0.9823	63.3511	21740	0.9824	70.3134	15499	0.9812	49.248	12152	0.981	37.6216	19695	0.981	63.4221	9235	0.9804	29.1986	9809	0.9795	32.2503	6069	0.9792	19.6285	4763	0.9794	41.5851	23863	0.981	82.46	MYH14
23471	3099	7457	0.9445	54.6126	5989	0.9684	42.0144	13690	0.9664	99.0134	11063	0.9742	78.6085	11308	0.9671	78.2866	23853	0.9693	171.767	13819	0.9655	97.7041	13706	0.949	100.77	13704	0.96	99.1126	4758	0.9232	92.8951	10083	0.9729	77.9148	TRAM1
5500	4991	11633	0.981	52.8999	13879	0.9806	60.4555	15452	0.981	69.3919	14922	0.9924	65.8351	11937	0.9762	51.3134	12076	0.9794	53.995	9246	0.984	40.5905	7575	0.9503	34.581	9078	0.9756	40.7667	5078	0.9846	61.5595	12533	0.9842	60.1339	PPP1CB
23277	5252	10451	0.995	45.1631	9369	0.9958	38.7823	5570	0.9939	23.7707	11976	0.9968	50.2117	9297	0.9945	37.9788	7089	0.9962	30.1216	9536	0.995	39.7832	12843	0.9949	55.7166	10744	0.995	45.8506	3966	0.9907	45.6897	7046	0.9943	32.127	CLUH
4254	5460	6792	0.9941	28.2329	10419	0.9969	41.4857	20277	0.9949	83.2383	3891	0.9941	15.6923	2672	0.9855	10.4995	7138	0.9832	29.1744	6893	0.9936	27.6613	4635	0.9932	19.3419	1489	0.9938	6.11231	2641	0.9864	29.2662	6663	0.9958	29.2233	KITLG
23215	10394	10977	0.9976	23.9691	15195	0.9991	31.7821	8998	0.9952	19.4033	10493	0.9996	22.2298	8307	0.9976	17.1469	11503	0.9991	24.6971	12475	0.996	26.2976	10957	0.998	24.0188	11165	0.9984	24.0757	4479	0.9958	26.0728	9346	0.9963	21.5325	PRRC2C
11187	2845	18600	0.9895	148.382	27509	0.9898	210.212	11803	0.987	92.987	16064	0.9909	124.334	12984	0.9856	97.915	10291	0.9873	80.7223	14273	0.987	109.924	13612	0.9891	109.014	12105	0.987	95.3643	7059	0.9842	150.124	13590	0.9852	114.39	PKP3
9780	7833	11629	0.9985	33.6949	13636	0.9997	37.8463	8015	0.9989	22.9344	8125	0.9987	22.8409	10049	0.9991	27.5244	7157	0.9992	20.3902	11541	0.9991	32.2829	10793	0.9987	31.3947	19096	0.9989	54.6409	3976	0.9982	30.712	9365	0.9987	28.6307	PIEZO1
54704	4373	4571	0.9909	23.7237	3721	0.9938	18.4989	16493	0.9925	84.5341	3005	0.9977	15.1315	5083	0.9922	24.9381	5378	0.9986	27.4448	4092	0.9936	20.5028	2923	0.9879	15.2297	10604	0.9938	54.3492	1410	0.9881	19.5088	6084	0.995	33.3167	PDP1
5688	1050	13158	0.9867	284.414	15309	0.9867	316.973	6756	0.9848	144.216	14802	0.9838	310.42	11830	0.9933	241.723	6958	0.9781	147.881	9802	0.9838	204.542	10270	0.979	222.856	12666	0.9857	270.367	5047	0.98	290.826	6127	0.9705	139.737	PSMA7
151636	5768	7771	0.9965	30.5775	8228	0.9972	31.0123	13377	0.9971	51.9811	9049	0.9972	34.5456	13833	0.9979	51.4534	14389	0.9964	55.6703	6365	0.9957	24.1786	7787	0.9964	30.7601	13901	0.9972	54.0162	2198	0.9932	23.0564	9145	0.9972	37.9673	DTX3L
6711	10238	13987	0.8091	31.007	17457	0.8673	37.0697	18177	0.872	39.7941	17137	0.8413	36.8585	13193	0.8097	27.6472	19308	0.811	42.0863	14338	0.836	30.6854	19033	0.8267	42.3579	16005	0.8821	35.0384	5052	0.8154	29.8564	11400	0.8172	26.665	SPTBN1
22974	3685	18544	0.9555	114.213	31907	0.9818	188.241	5465	0.9913	33.2403	23223	0.9517	138.771	19370	0.9512	112.776	10527	0.9547	63.7507	15858	0.9495	94.2907	17238	0.9967	106.584	14486	0.9455	88.1078	8686	0.9389	142.617	6782	0.9419	44.0729	TPX2
79888	3994	6734	0.982	38.2662	5190	0.983	28.2504	2218	0.9867	12.447	5213	0.9862	28.7407	6659	0.9837	35.7704	2148	0.98	12.0017	5501	0.9785	30.1781	6469	0.9842	36.9038	6543	0.979	36.7174	1882	0.9745	28.5103	2915	0.9777	17.4776	LPCAT1
9802	2182	11236	0.9537	116.871	11631	0.9688	115.885	17396	0.9601	178.693	9311	0.9083	93.9636	15894	0.9647	156.279	11076	0.9551	113.278	14212	0.9647	142.711	9789	0.9675	102.218	11374	0.9583	116.832	4098	0.934	113.634	15733	0.9514	172.667	DAZAP2
6767	3214	12292	0.9851	86.8015	12546	0.9897	84.8642	15945	0.9941	111.196	14537	0.9956	99.5971	11556	0.9966	77.1409	20956	0.9848	145.506	9067	0.9882	61.8124	9872	0.9876	69.9845	12749	0.9935	88.9065	4747	0.9897	89.3641	15268	0.9882	113.76	ST13
10197	3782	8274	0.9445	49.6529	7809	0.9265	44.8889	4561	0.9498	27.0303	6944	0.8818	40.4302	9727	0.8839	55.1798	4959	0.9249	29.2611	9857	0.9712	57.1059	12140	0.968	73.1374	8486	0.9463	50.2904	3585	0.8752	57.3532	5467	0.9141	34.6162	PSME3
509	1162	13351	0.9923	260.77	9658	0.9931	180.695	8502	0.9931	163.994	14599	0.9888	276.653	15529	0.9905	286.722	11027	0.9914	211.772	11974	0.9836	225.783	14726	0.9854	288.749	9657	0.9862	186.268	4790	0.9604	249.413	11694	0.9888	240.995	ATP5C1
3659	3567	5506	0.9955	35.0335	3916	0.9947	23.8674	6584	0.9944	41.3712	6139	0.9952	37.8977	10024	0.9964	60.2922	10041	0.9933	62.8191	4486	0.9762	27.5559	5099	0.9863	32.5705	6402	0.9966	40.2268	1449	0.9661	24.5785	7235	0.9922	48.5721	IRF1
2539	2395	7192	0.934	68.1545	6215	0.934	56.4158	5355	0.9399	50.1148	7281	0.9511	66.9427	11101	0.934	99.4443	3470	0.972	32.3327	10150	0.972	92.8578	17722	0.9453	168.597	7085	0.9662	66.3037	4214	0.9336	106.458	6095	0.9674	60.9425	G6PD
7112	4186	16902	0.9878	91.6409	20641	0.9849	107.2	5320	0.9826	28.4855	11328	0.9818	59.5898	18738	0.9864	96.0389	6217	0.9876	33.1436	17563	0.9878	91.93	14590	0.9797	79.4143	10514	0.9818	56.2953	6077	0.9797	87.8375	6114	0.9845	34.9766	TMPO
90861	3705	9233	0.9941	56.5595	8821	0.9933	51.76	12792	0.9916	77.386	11537	0.986	68.5682	12185	0.9938	70.5603	12969	0.986	78.1153	12744	0.9941	75.366	10329	0.9941	63.5203	6727	0.9881	40.6946	4521	0.9897	73.8306	11886	0.9951	76.8244	HN1L
9793	6730	15661	0.9933	52.8147	22882	0.9964	73.9169	7488	0.9936	24.9381	18270	0.997	59.778	15840	0.9923	50.4967	12117	0.9951	40.1789	17472	0.9936	56.8834	17042	0.9945	57.6963	14228	0.9933	47.384	6864	0.9915	61.7095	9761	0.9905	34.7321	CKAP5
6240	3234	16243	0.97	113.993	17599	0.9808	118.308	3960	0.9678	27.4452	15981	0.9861	108.813	12632	0.9691	83.8022	5943	0.9886	41.0094	14933	0.9719	101.173	15771	0.9833	111.112	8733	0.9644	60.5239	5924	0.9694	110.832	5190	0.9663	38.4308	RRM1
10694	1895	13602	0.9974	162.909	12014	0.9984	137.83	4726	0.9873	55.898	15098	0.9974	175.44	10725	0.9979	121.426	5850	0.9942	68.8914	10082	0.9921	116.572	16582	0.9963	199.375	12098	0.9979	143.089	4161	0.9953	132.855	7042	0.9863	88.9895	CCT8
4071	1712	12347	0.9778	163.685	19932	0.9825	253.112	11357	0.9831	148.687	31610	0.9796	406.573	22892	0.9831	286.882	13550	0.986	176.626	25618	0.986	327.868	26490	0.9731	352.55	11077	0.965	145.018	4946	0.9848	174.8	11619	0.9854	162.524	TM4SF1
10096	5708	9676	0.9778	38.4736	11150	0.9091	42.4674	8538	0.9574	33.5262	9752	0.8656	37.6208	14510	0.9714	54.5389	8473	0.8234	33.1262	11940	0.9704	45.833	13960	0.9599	55.7242	14635	0.9615	57.4661	4932	0.7871	52.2792	8340	0.9019	34.9892	ACTR3
9246	1642	4707	0.852	65.0611	3928	0.9013	52.0072	3625	0.9068	49.4819	4799	0.9616	64.357	8031	0.9476	104.935	6689	0.9732	90.9088	6642	0.9799	88.6306	5432	0.9549	75.3753	9812	0.9708	133.933	1430	0.849	52.693	5780	0.9348	84.2959	UBE2L6
10094	912	11351	0.9748	282.481	10855	0.9792	258.762	10338	0.977	254.07	10023	0.9671	242.003	18051	0.9792	424.648	9580	0.9781	234.417	14792	0.977	355.377	9543	0.9781	238.414	12920	0.977	317.52	4118	0.9605	273.2	12045	0.9693	316.274	ARPC3
5802	7347	10460	0.9931	32.3126	11714	0.9984	34.6625	15718	0.9924	47.9512	8901	0.9947	26.6776	1364	0.9495	3.98316	14583	0.9924	44.295	5113	0.9856	15.2484	5739	0.9951	17.7979	1347	0.978	4.10923	4188	0.9912	34.4895	15582	0.9922	50.7884	PTPRS
7157	2724	12151	0.9901	101.241	10235	0.9431	81.6857	6049	0.989	49.7724	15556	0.9435	125.75	13501	0.9413	106.336	9902	0.9849	81.1211	11884	0.9886	95.5902	10684	0.9435	89.3654	10139	0.9923	83.4241	4086	0.9824	90.7572	6766	0.9589	59.4808	TP53
1639	4518	9920	0.9084	49.8329	11530	0.9084	55.4815	9995	0.9077	49.5848	9667	0.9101	47.1155	10423	0.9057	49.4959	11001	0.9075	54.338	8551	0.9035	41.4695	11119	0.9084	56.0741	10273	0.9278	50.9629	3697	0.9015	49.51	8230	0.9084	43.622	DCTN1
57648	5422	14862	0.9976	62.2112	18879	0.9998	75.698	29255	0.9969	120.935	17643	0.9993	71.6524	17694	0.9969	70.0148	21698	0.9956	89.3055	11591	0.9935	46.8402	15770	0.9952	66.2697	9911	0.9915	40.9696	6621	0.9969	73.8846	29723	0.9972	131.276	KIAA1522
55737	3298	14759	0.9885	101.568	13833	0.9839	91.1866	13373	0.9845	90.8846	13801	0.9833	92.1463	17756	0.9857	115.509	15105	0.9861	102.209	16142	0.9818	107.242	11285	0.9836	77.9639	15259	0.983	103.7	6479	0.98	118.863	11669	0.9891	84.7295	VPS35
11014	2874	10383	0.9948	81.9949	11076	0.9878	83.784	8219	0.9979	64.0979	12099	0.9878	92.7002	14444	0.9875	107.826	7435	0.9763	57.7314	9705	0.9871	73.9889	13764	0.9878	109.119	11899	0.9819	92.7955	4746	0.983	99.915	7800	0.9788	64.992	KDELR2
3133	2679	8622	0.9552	73.0442	7823	0.9526	63.4842	27485	0.9552	229.951	12416	0.9604	102.053	11868	0.9511	95.0447	21779	0.9686	181.419	11674	0.9574	95.4783	10022	0.9784	85.2362	13412	0.9533	112.208	3043	0.9481	68.7257	24031	0.9578	214.808	HLA-E
54443	4786	27592	0.996	130.846	40929	0.9952	185.919	5665	0.9902	26.5301	24634	0.996	113.339	21887	0.9971	98.1153	8613	0.9958	40.1606	14738	0.9956	67.472	22824	0.9952	108.658	17830	0.9948	83.4991	9540	0.9916	120.605	6609	0.9927	33.0685	ANLN
2271	1877	11489	0.9851	138.921	8427	0.9542	97.6054	4189	0.9483	50.0216	6890	0.9489	80.8301	9007	0.9547	102.953	3573	0.9478	42.4802	10506	0.9755	122.64	9086	0.96	110.294	6548	0.9313	78.1894	4794	0.9329	154.534	6819	0.9584	86.9978	FH
2935	7190	9954	0.9715	31.4209	8865	0.9701	26.8049	9515	0.9745	29.6614	10766	0.9597	32.9719	12070	0.9819	36.0165	8673	0.9694	26.919	11684	0.9974	35.6058	15272	0.9743	48.396	8393	0.97	26.1632	5171	0.9597	43.5147	7756	0.9544	25.8322	GSPT1
3015	951	13206	0.9958	315.167	15998	0.9853	365.721	3883	0.9842	91.5164	11505	0.9706	266.394	15877	0.98	358.188	4873	0.9842	114.349	11447	0.9842	263.736	12350	0.9853	295.889	9771	0.96	230.283	4422	0.9874	281.338	3796	0.959	95.5867	H2AFZ
3710	9047	13218	0.9988	33.1598	14074	0.9991	33.8203	16966	0.9993	42.0326	16025	0.9992	39.0042	13316	0.9986	31.5786	13808	0.9982	34.06	12053	0.997	29.191	18143	0.9989	45.6927	16793	0.9985	41.6032	4564	0.9976	30.5233	15067	0.9981	39.8817	ITPR3
5692	925	11913	0.9989	292.301	12894	0.9968	303.048	7418	0.9924	179.745	9746	0.9978	232.008	10058	0.9946	233.288	7339	0.9978	177.057	12701	0.9924	300.853	10491	0.9989	258.415	9283	0.9978	224.931	5305	0.9903	347.003	11594	0.9924	300.153	PSMB4
51107	2290	10078	0.9463	99.8825	9242	0.9192	87.7396	9157	0.9105	89.6251	9854	0.9638	94.7534	10699	0.9223	100.238	9730	0.9214	94.819	12921	0.9799	123.628	8713	0.9459	86.6912	8526	0.9659	83.4475	4214	0.917	111.339	12856	0.9598	134.438	APH1A
6726	1648	10725	0.9842	147.703	10985	0.9788	144.913	6491	0.9812	88.2808	8672	0.9812	115.872	12194	0.9806	158.749	7742	0.9794	104.837	13409	0.9824	178.278	9809	0.9824	135.616	8054	0.9854	109.536	4759	0.9775	174.722	8157	0.9782	118.529	SRP9
5496	2302	10408	0.9696	102.615	7704	0.9657	72.7572	6153	0.9705	59.9092	12117	0.9687	115.906	12729	0.9878	118.635	7354	0.9726	71.2913	11691	0.9839	111.277	9291	0.9826	91.9602	9349	0.9683	91.0255	3369	0.9679	88.5494	5920	0.9722	61.584	PPM1G
7083	1616	10810	0.9041	151.822	9509	0.9771	127.926	3690	0.8942	51.1796	10857	0.9839	147.94	10698	0.9561	142.031	3014	0.9548	41.6217	10197	0.8979	138.258	11250	0.9028	158.618	5818	0.9802	80.693	4177	0.9158	156.391	2788	0.9375	41.3146	TK1
5756	3455	9821	0.9213	64.5146	10113	0.9841	63.6351	9324	0.9158	60.4876	7492	0.9844	47.7494	11964	0.9488	74.2936	6692	0.9737	43.2241	12184	0.9517	77.268	10654	0.9589	70.2598	12163	0.978	78.9034	3863	0.9384	67.6498	11170	0.9795	77.4207	TWF1
55832	5956	13421	0.9879	51.1424	16585	0.9903	60.5377	11580	0.9819	43.5778	11911	0.981	44.0364	12660	0.9835	45.6039	11056	0.9795	41.4249	13824	0.9805	50.8554	10518	0.9874	40.2366	10691	0.9859	40.2316	4768	0.9854	48.4364	9583	0.9874	38.53	CAND1
55920	4139	16127	0.9884	88.4319	18861	0.9884	99.0682	13371	0.9908	72.407	15742	0.9899	83.7495	18486	0.9833	95.8232	13307	0.9908	71.7468	12732	0.9891	67.3999	17455	0.9896	96.0875	9209	0.9884	49.8678	6097	0.9874	89.1273	10801	0.986	62.4914	RCC2
6892	3779	6587	0.9669	39.5605	7227	0.9664	41.5763	10324	0.9672	61.2326	8056	0.9632	46.9419	12431	0.9788	70.5752	9359	0.9664	55.2676	8282	0.9659	48.0193	11519	0.9651	69.4513	11798	0.9579	69.9737	2761	0.959	44.2058	12922	0.9632	81.885	TAPBP
116496	6926	9385	0.9967	30.7541	6418	0.9964	20.1457	5380	0.9919	17.4105	5200	0.9974	16.5325	5003	0.9958	15.4978	5960	0.9983	19.2036	6326	0.9994	20.0126	6402	0.9961	21.0608	8214	0.9977	26.5813	3462	0.9954	30.2437	6003	0.9965	20.7557	FAM129A
11331	1457	13003	0.9808	202.551	10309	0.9904	153.823	8552	0.9616	131.559	10854	0.9863	164.039	13150	0.9801	193.637	9548	0.9746	146.242	14741	0.9774	221.679	15266	0.9911	238.731	9432	0.9657	145.093	3880	0.9417	161.125	9393	0.9801	154.382	PHB2
2013	5186	7962	0.9896	34.845	12327	0.9975	51.6761	17798	0.9923	76.922	9401	0.9936	39.9171	12711	0.9975	52.586	11134	0.9954	47.9112	10160	0.9913	42.9259	6949	0.9948	30.5304	2873	0.9674	12.4167	5075	0.9759	59.2098	17256	0.9965	79.6818	EMP2
286077	5604	10117	0.9984	40.9736	11954	0.9982	46.3746	11819	0.9986	47.271	8459	0.9968	33.2383	8165	0.9963	31.2594	10751	0.9975	42.8123	11258	0.9964	44.017	10940	0.9984	44.4797	11378	0.9977	45.5063	4380	0.9945	47.2896	10115	0.9959	43.2235	FAM83H
5499	1521	10588	0.9665	157.992	10128	0.9717	144.764	7095	0.9744	104.553	9651	0.9717	139.721	11813	0.973	166.63	6647	0.9763	97.5247	12026	0.9652	173.241	9707	0.9592	145.411	8493	0.9684	125.151	3995	0.9612	158.92	8665	0.973	136.424	PPP1CA
6840	8306	11100	0.9408	30.3306	11385	0.9671	29.7993	11220	0.9836	30.277	15334	0.9439	40.652	14175	0.9326	36.6146	21152	0.9648	56.83	11459	0.9409	30.2282	15298	0.9443	41.9648	12894	0.8937	34.7936	5275	0.896	38.4256	13280	0.958	38.2876	SVIL
9612	8857	10994	0.9995	28.1721	13694	0.9998	33.6131	11056	0.9998	27.9784	8609	0.9988	21.4035	11619	0.9995	28.1453	12092	0.9992	30.467	11310	0.9986	27.9791	9670	0.9997	24.8761	8363	0.9977	21.1631	4243	0.998	28.9852	16096	0.9997	43.5194	NCOR2
10974	672	17908	0.9702	604.823	19080	0.9881	617.269	20358	0.9792	679.012	15297	0.9926	501.251	7149	0.9688	228.244	18393	0.9717	610.803	10632	0.9568	346.66	7823	0.9881	265.245	2694	0.994	89.8528	4583	0.9598	412.639	34598	0.9985	1232.92	ADIRF
6651	8412	13238	0.999	35.7169	17220	0.9993	44.504	9263	0.9966	24.6811	12545	0.9952	32.839	10367	0.9987	26.4409	10312	0.9964	27.3566	9209	0.9962	23.9867	14410	0.9986	39.0308	12897	0.9957	34.3631	4812	0.9958	34.6112	11396	0.9982	32.4418	SON
387	1926	14942	0.9813	176.077	13881	0.9922	156.686	13472	0.9927	156.779	14079	0.9907	160.966	14887	0.9927	165.834	11180	0.9798	129.54	15522	0.9756	176.583	15994	0.9891	189.21	14306	0.9917	166.481	5500	0.9678	172.781	12137	0.9901	150.906	RHOA
51582	4348	10884	0.986	56.8132	9019	0.9788	45.0956	10744	0.9807	55.3845	11741	0.974	59.4612	13323	0.9977	65.7409	9066	0.9786	46.5312	14935	0.992	75.2616	16105	0.9853	84.3944	13164	0.9922	67.8581	4040	0.9788	56.2188	6606	0.9798	36.3832	AZIN1
5245	1826	8415	0.9945	104.593	7136	0.9945	84.9609	4412	0.9945	54.156	7676	0.9945	92.5661	10662	0.9945	125.274	4309	0.9923	52.6616	11284	0.9962	135.4	10573	0.9923	131.929	6818	0.9962	83.6873	3015	0.9901	99.9025	3928	0.9956	51.5137	PHB
9927	4685	11488	0.9925	55.6526	12839	0.9938	59.5781	9353	0.9889	44.7459	10483	0.9942	49.2713	9424	0.9912	43.1568	6601	0.9883	31.4426	6899	0.9912	32.2652	12368	0.9673	60.1496	7699	0.994	36.8322	4294	0.9816	55.4552	7966	0.9838	40.7176	MFN2
5425	2182	12549	0.9684	130.528	10500	0.9551	104.616	3540	0.9001	36.3631	10957	0.9734	110.574	12111	0.9863	119.083	5995	0.9808	61.313	9661	0.9688	97.0119	9883	0.9872	103.199	7385	0.973	75.8576	3599	0.9418	99.7969	3383	0.8776	37.1278	POLD2
10730	4403	12809	0.9964	66.0263	10105	0.9821	49.8945	8002	0.9743	40.7344	15879	0.9905	79.4131	15284	0.9836	74.4752	12852	0.9732	65.1389	12102	0.9811	60.2235	19617	0.9911	101.514	13278	0.9814	67.5907	4816	0.935	66.1801	8970	0.9871	48.786	YME1L1
6472	2363	18710	0.9788	179.705	9852	0.8472	90.6412	6322	0.9209	59.9657	12064	0.8942	112.421	11125	0.8472	101.009	6080	0.8307	57.4193	14103	0.8515	130.769	15699	0.9628	151.374	13508	0.9738	128.124	4122	0.832	105.544	6136	0.92	62.1832	SHMT2
55379	2933	9444	0.987	73.0793	7787	0.9864	57.7196	4766	0.9673	36.4212	8770	0.9836	65.8424	12812	0.9847	93.7191	3994	0.9731	30.3888	15300	0.9881	114.298	20546	0.9877	159.609	12577	0.9891	96.1099	4511	0.9789	93.0573	4133	0.9867	33.7447	LRRC59
961	5346	6107	0.9761	25.9268	6412	0.9727	26.0753	11931	0.9867	50.0219	5662	0.966	23.3216	10957	0.9921	43.973	10196	0.9519	42.5617	6317	0.9794	25.8905	8249	0.991	35.1573	8971	0.9882	37.611	2151	0.9523	24.3445	5492	0.9759	24.601	CD47
8664	1949	13318	0.9877	155.088	11072	0.9841	123.504	10212	0.9841	117.439	15014	0.9887	169.63	9451	0.9897	104.037	14294	0.9928	163.667	11226	0.9759	126.203	13332	0.9938	155.857	11975	0.9918	137.71	4535	0.9764	140.785	12992	0.9795	159.631	EIF3D
8766	4943	14181	0.9927	65.1129	11504	0.9931	50.5968	15057	0.9964	68.2747	12083	0.9937	53.8272	11759	0.9937	51.0391	13782	0.9937	62.2214	9312	0.9937	41.2772	8416	0.9919	38.7934	15664	0.9927	71.0257	4906	0.9603	60.0519	11756	0.9923	56.9535	RAB11A
8570	3262	14040	0.9779	97.6863	11934	0.9798	79.5366	7961	0.9807	54.701	13505	0.9749	91.1651	14561	0.9828	95.7702	8082	0.9657	55.2908	17025	0.9672	114.357	16887	0.9709	117.954	10821	0.9684	74.351	4923	0.9681	91.3137	7259	0.9601	53.2899	KHSRP
891	2177	15527	0.9623	161.875	14608	0.9858	145.881	3932	0.9784	40.4825	10950	0.989	110.758	17316	0.9853	170.652	5643	0.9752	57.8455	10335	0.9435	104.018	14407	0.9403	150.785	8957	0.9577	92.2162	6193	0.9858	172.12	4310	0.9844	47.4101	CCNB1
8986	3149	9975	0.9978	71.8937	8400	0.9952	57.9925	3917	0.9895	27.88	6621	0.9936	46.2987	6673	0.9952	45.4644	3342	0.9933	23.6838	7458	0.9917	51.8928	10585	0.9949	76.588	8610	0.9936	61.2821	3162	0.9902	60.7546	6433	0.994	48.9207	RPS6KA4
10492	7337	12742	0.9478	39.4157	12930	0.9612	38.3129	7526	0.9693	22.991	12656	0.9729	37.9836	16630	0.9789	48.6292	10940	0.9667	33.2749	14778	0.9582	44.1321	10857	0.9234	33.7158	13102	0.9522	40.0242	5617	0.9023	46.3208	6077	0.9402	19.8346	SYNCRIP
10972	4163	11537	0.993	62.898	12559	0.993	65.5864	17206	0.9918	92.6372	13138	0.9921	69.493	14951	0.9938	77.0525	14283	0.9935	76.5651	12799	0.9928	67.3639	10822	0.9935	59.2303	10855	0.9916	58.4422	4344	0.9894	63.1355	11187	0.9983	64.3515	TMED10
5721	829	7868	0.9988	215.407	6085	0.9988	159.577	6591	0.9964	178.2	6600	0.9952	175.31	11783	0.9988	304.947	6538	0.9988	175.998	6297	0.9843	166.432	8646	0.9976	237.631	7708	0.9891	208.397	2279	0.9964	166.333	5260	0.9976	151.944	PSME2
6231	699	12100	0.9814	392.879	11506	0.98	357.859	11977	0.9828	384.046	8997	0.9871	283.425	11040	0.9914	338.856	7676	0.9957	245.062	15444	0.9785	484.106	13638	0.9843	444.545	10222	0.9843	327.765	3600	0.9671	311.613	9092	0.9785	311.483	RPS26
5885	3773	12737	0.9785	76.618	16725	0.974	96.3706	11160	0.9483	66.2963	14513	0.9579	84.701	17906	0.9756	101.82	10011	0.9695	59.2119	12386	0.9467	71.9287	14409	0.9449	87.0141	11748	0.947	69.7879	5780	0.9727	92.6896	8485	0.9446	53.8539	RAD21
9741	1783	8853	0.9764	112.691	11051	0.9826	134.746	17186	0.8609	216.041	11910	0.9759	147.088	12660	0.9837	152.337	15615	0.9254	195.438	8907	0.9843	109.456	6130	0.8727	78.3342	7649	0.9338	96.1516	3926	0.9832	133.226	12170	0.7992	163.452	LAPTM4A
202	7553	13723	0.9971	41.2363	18186	0.998	52.3459	16550	0.9991	49.1123	14212	0.9991	41.4337	11676	0.9996	33.1664	20167	0.9964	59.5854	7884	0.998	22.871	7773	0.9972	23.4483	8465	0.9974	25.1195	5170	0.9975	41.4153	11020	0.9977	34.9393	AIM1
10933	2011	17695	0.9771	199.705	16339	0.9682	176.636	19530	0.9786	217.672	16166	0.9712	177.014	14663	0.9657	156.435	20674	0.9657	229.42	10151	0.8981	110.6	9383	0.9344	106.31	15454	0.9717	172.239	6657	0.9552	200.289	12574	0.9503	149.731	MORF4L1
6778	4050	10645	0.9867	59.6542	12556	0.9891	67.4002	16864	0.9891	93.3292	9076	0.9862	49.3466	12483	0.9919	66.1283	13032	0.9946	71.8082	12372	0.9951	66.9334	11832	0.9872	66.565	15257	0.9867	84.434	3892	0.9835	58.1444	15164	0.9896	89.6624	STAT6
5111	1355	15067	0.9919	252.37	15155	0.9934	243.154	4657	0.9793	77.0334	19032	0.986	309.288	14848	0.9941	235.1	6287	0.9897	103.543	13452	0.9882	217.523	12463	0.9941	209.568	9518	0.952	157.438	5601	0.9572	250.101	3617	0.9963	63.9236	PCNA
1350	448	9783	0.9353	495.615	7678	0.9308	372.593	7915	0.9353	395.991	7556	0.933	371.391	11890	0.9353	569.412	6623	0.971	329.909	9132	0.9286	446.628	7225	0.9308	367.454	5400	0.9353	270.159	3144	0.9375	424.614	9278	0.9375	495.939	COX7C
3191	2129	14442	0.9915	153.958	14958	0.9901	152.744	5944	0.985	62.577	14235	0.9944	147.231	13660	0.9958	137.657	7296	0.9915	76.4764	12489	0.9948	128.532	14582	0.9934	156.057	9518	0.9958	100.201	4885	0.9699	138.829	7037	0.9925	79.1523	HNRNPL
5361	9071	9420	0.9978	23.5693	14018	0.998	33.5966	19323	0.9983	47.7454	8640	0.9985	20.9738	10872	0.9968	25.7145	19727	0.9987	48.5315	16333	0.9988	39.452	12097	0.9982	30.3854	12700	0.9987	31.3799	4814	0.9967	32.11	15353	0.997	40.5312	PLXNA1
2237	2308	8475	0.971	83.3402	6470	0.948	60.9444	1919	0.9519	18.6359	8006	0.9775	76.3832	8211	0.9762	76.3279	2264	0.9515	21.8907	9612	0.9753	91.2506	8256	0.9523	81.5035	4971	0.9887	48.2738	3203	0.9519	83.9675	1798	0.9892	18.6554	FEN1
7706	5744	9937	0.9977	39.2637	9207	0.9963	34.8473	11280	0.9965	44.0156	8460	0.9948	32.432	11495	0.9986	42.9356	9888	0.9995	38.416	10750	0.9972	41.0064	10557	0.9976	41.8763	9420	0.9995	36.757	3393	0.9916	35.7404	10388	0.9976	43.3081	TRIM25
16	3344	18802	0.9994	127.611	12444	0.9985	80.9019	7075	0.9991	47.4211	7106	0.9997	46.7926	10089	0.9994	64.7299	5541	0.9997	36.9777	16231	0.9994	106.35	12733	0.9994	86.7575	14670	0.9994	98.3257	5141	0.9994	93.0189	5935	0.9994	42.5017	AARS
2012	2804	27918	0.9954	225.973	21331	0.9843	165.386	28342	0.98	226.55	40043	0.9929	314.461	20603	0.9843	157.643	23056	0.9847	183.495	51693	0.9943	403.935	40994	0.9757	333.108	26113	0.9832	208.729	11915	0.9861	257.102	14574	0.975	124.467	EMP1
22883	5209	13462	0.9073	58.6551	18066	0.9284	75.4002	19858	0.9476	85.4463	12772	0.9318	53.9911	12639	0.8959	52.0573	15110	0.9226	64.7334	8845	0.8946	37.205	11906	0.9065	52.078	13149	0.8971	56.5772	5230	0.8981	60.7487	13181	0.9146	60.5962	CLSTN1
4172	3234	11348	0.9805	79.6397	7096	0.961	47.7022	3975	0.9623	27.5492	10442	0.9647	71.0987	10092	0.9607	66.9515	4725	0.9617	32.6047	10667	0.9657	72.2703	12763	0.9561	89.9198	5920	0.9586	41.0284	3514	0.9583	65.7433	2581	0.9564	19.1117	MCM3
26227	2021	21625	0.949	242.851	12726	0.9456	136.896	11888	0.9659	131.842	13953	0.9901	152.026	10044	0.951	106.626	11895	0.957	131.346	8801	0.9466	95.4165	9966	0.9842	112.356	9112	0.9678	101.053	5749	0.9723	172.114	7762	0.9565	91.9727	PHGDH
2130	2694	12967	0.9818	109.243	13346	0.9892	107.701	8494	0.9599	70.6686	13956	0.9751	114.073	15870	0.9722	126.387	11244	0.9495	93.1411	15154	0.9814	123.25	15309	0.9696	129.477	12824	0.9707	106.691	5448	0.9569	122.357	8646	0.9599	76.8545	EWSR1
6888	1319	13859	0.9477	238.472	13135	0.9477	216.496	6046	0.9507	102.739	15661	0.9492	261.452	14600	0.9484	237.482	7352	0.9386	124.388	18747	0.9492	311.419	15100	0.9477	260.84	9840	0.9492	167.207	5848	0.9363	268.258	12488	0.9477	226.725	TALDO1
3988	2669	17138	0.988	145.734	6466	0.9925	52.6687	13312	0.9933	111.791	33346	0.9966	275.114	22717	0.9906	182.61	13236	0.9756	110.669	29035	0.9936	238.359	33886	0.9918	289.277	15043	0.997	126.325	7347	0.9835	166.553	13715	0.9835	123.055	LIPA
6772	4326	6985	0.9704	36.6463	6989	0.9725	35.1232	7637	0.9783	39.5684	6616	0.9739	33.6765	9045	0.9808	44.8585	6290	0.9778	32.4476	5915	0.9699	29.9589	8684	0.9815	45.7379	22059	0.9739	114.289	2218	0.9746	31.0217	6246	0.9838	34.5754	STAT1
127933	8535	8432	0.9953	22.4222	10036	0.9944	25.5636	9870	0.9951	25.9194	6228	0.9951	16.068	6713	0.9941	16.8747	7788	0.9944	20.3629	9765	0.9952	25.0684	6841	0.9946	18.2624	8268	0.9957	21.712	4106	0.9938	29.1075	10256	0.9944	28.7757	UHMK1
23787	2334	8696	0.8303	84.5608	8762	0.8895	81.6145	13186	0.829	126.626	10472	0.871	98.7977	11782	0.835	108.303	9470	0.8899	90.5456	9252	0.8282	86.8545	9499	0.8282	92.7299	9772	0.8269	93.8395	3241	0.8346	84.0172	8216	0.8316	84.2968	MTCH1
10541	1617	18370	0.9895	257.84	18390	0.9808	247.25	13750	0.9926	190.592	22681	0.9882	308.866	21513	0.9913	285.439	18578	0.9833	256.394	23793	0.979	322.401	16985	0.9907	239.331	12990	0.9994	180.054	6081	0.9864	227.538	10730	0.9808	158.906	ANP32B
4088	6256	10959	0.9936	39.758	9693	0.993	33.6842	21913	0.9954	78.5086	11036	0.9938	38.8448	7614	0.997	26.1119	25855	0.9944	92.2287	6179	0.9879	21.6411	7831	0.9962	28.5209	11849	0.9971	42.451	3910	0.9867	37.8155	13337	0.9944	51.052	SMAD3
3399	1252	11717	0.9305	212.404	16834	0.9561	292.313	21152	0.9497	378.668	10362	0.988	182.246	2694	0.8794	46.1654	13740	0.9776	244.907	1742	0.8059	30.4861	6898	0.9473	125.534	2252	0.9209	40.3151	4665	0.7716	225.443	16380	0.9297	313.301	ID3
5515	2643	11750	0.9834	100.9	8561	0.9974	70.4194	7625	0.9955	64.6628	8189	0.9837	68.2263	11279	0.9947	91.558	6408	0.983	54.1057	7166	0.9792	59.407	10595	0.983	91.3369	8067	0.9909	68.4098	3874	0.9807	88.6854	6377	0.989	57.7791	PPP2CA
5214	2781	14296	0.8982	116.671	9136	0.9615	71.4201	6764	0.9256	54.5148	15525	0.9684	122.927	12615	0.963	97.3216	8457	0.9648	67.8631	13278	0.9712	104.614	27608	0.9241	226.192	20520	0.9241	165.379	4696	0.8849	102.168	6170	0.8982	53.1295	PFKP
54541	1752	9508	0.9943	123.17	12895	0.9966	160.012	40010	0.9983	511.854	14562	0.9903	183.023	13695	0.9954	167.707	28739	0.9937	366.063	8127	0.9932	101.637	11309	0.9949	147.073	11061	0.9954	141.502	4856	0.9943	167.701	26004	0.9983	355.433	DDIT4
4967	4319	12618	0.9812	66.3068	14544	0.9801	73.2092	5414	0.9785	28.0962	9740	0.9829	49.6585	12967	0.9863	64.4139	7103	0.9861	36.7009	8618	0.9801	43.7201	9548	0.9815	50.37	11416	0.9926	59.2426	3822	0.9745	53.5423	8691	0.9826	48.1879	OGDH
858	3121	14141	0.9769	102.834	9369	0.9766	65.2626	13475	0.9744	96.7714	8246	0.9747	58.1792	12697	0.9712	87.2832	7950	0.9731	56.8449	16787	0.9715	117.852	18910	0.9773	138.051	11845	0.9641	85.0638	5881	0.9612	114.011	11400	0.9705	87.4707	CAV2
10914	4847	12389	0.9057	58.0115	14022	0.929	62.893	12063	0.9666	55.782	12697	0.8958	57.6828	14359	0.8552	63.5586	9222	0.908	42.459	12999	0.8286	58.7617	12797	0.8715	60.1558	12340	0.9435	57.0618	4668	0.7693	58.2704	9631	0.9243	47.5828	PAPOLA
1337	593	9987	0.9798	382.235	10604	0.9629	388.759	8233	0.9562	311.183	6904	0.941	256.368	11353	0.9545	410.751	5055	0.941	190.232	12068	0.946	445.901	6950	0.9393	267.038	8298	0.9629	313.633	3477	0.9562	354.764	9254	0.9612	373.703	COX6A1
10985	8699	9742	0.9923	25.4173	10699	0.9932	26.7386	5470	0.9878	14.0939	8944	0.9897	22.6402	9420	0.9936	23.233	7560	0.9894	19.3941	11517	0.9962	29.0087	9991	0.9903	26.1687	10577	0.9878	27.2519	3049	0.9878	21.2069	7204	0.9877	19.8315	GCN1L1
708	1163	10989	0.9983	214.451	9494	0.9983	177.474	3744	0.9983	72.1553	11904	0.9983	225.388	10590	0.9871	195.362	5255	0.9931	100.835	8270	0.9957	155.806	11043	0.9966	216.347	9546	0.9931	183.969	4025	0.9983	209.4	3558	0.9957	73.2619	C1QBP
26472	1038	11426	0.8815	249.832	10173	0.8825	213.067	4130	0.8825	89.1794	7957	0.8786	168.799	10063	0.8911	207.995	5748	0.816	123.577	12320	0.8709	260.059	9822	0.8719	215.598	9517	0.8776	205.497	3811	0.8613	222.142	5460	0.8776	125.964	PPP1R14B
11282	2922	10192	0.9945	79.1644	7581	0.9873	56.4042	7792	0.9887	59.7696	9162	0.9901	69.0443	12049	0.9921	88.4696	8411	0.9908	64.237	12472	0.9767	93.522	8793	0.989	68.5645	9489	0.9884	72.7853	3468	0.9476	71.8106	15797	0.9918	129.463	MGAT4B
10956	2869	8830	0.9397	69.8523	9207	0.9341	69.7674	18747	0.9474	146.458	7655	0.9428	58.7533	14294	0.9613	106.892	11521	0.9442	89.6144	11010	0.9383	84.0842	9854	0.938	78.2572	10141	0.9439	79.2234	3268	0.9303	68.9194	16403	0.9481	136.913	OS9
6774	4978	10071	0.9918	45.9164	9774	0.9906	42.6857	12659	0.9898	56.9976	10689	0.9942	47.2825	9260	0.9934	39.9098	15817	0.9938	70.9067	6451	0.9916	28.3942	11575	0.9888	52.9796	14540	0.9938	65.4655	3352	0.9934	40.7417	11872	0.9894	57.1111	STAT3
5573	4518	9915	0.9329	49.8078	10210	0.8814	49.1298	11262	0.9526	55.8703	10228	0.9491	49.8497	12271	0.9495	58.2716	11240	0.9236	55.5186	11807	0.8822	57.26	9008	0.8849	45.4281	9853	0.942	48.8794	4171	0.927	55.8578	11717	0.9343	62.1043	PRKAR1A
5685	1235	13304	0.9628	244.493	11901	0.966	209.499	8490	0.9652	154.082	11765	0.9611	209.77	13994	0.966	243.107	10818	0.9514	195.478	8676	0.9563	153.925	9068	0.9636	167.297	11882	0.97	215.638	4965	0.9474	243.244	7915	0.966	153.474	PSMA4
2521	5119	10289	0.9361	45.6182	12464	0.9029	52.9343	7411	0.9654	32.4492	9147	0.8648	39.347	17290	0.9471	72.4658	5556	0.9289	24.2212	15175	0.9621	64.9533	12449	0.9613	55.4105	7482	0.9398	32.7594	4147	0.7214	49.0161	3402	0.9172	15.9148	FUS
54625	7713	5736	0.9952	16.8786	6197	0.9938	17.4672	9452	0.9949	27.4671	7292	0.9984	20.8181	12202	0.9981	33.9415	12564	0.994	36.3515	4183	0.994	11.8829	7708	0.9939	22.7699	14946	0.9981	43.4315	1583	0.9926	12.4179	8619	0.9942	26.7599	PARP14
9144	1694	6288	0.9882	84.2461	6315	0.9841	81.0448	7294	0.977	96.5082	7121	0.9776	92.5647	8586	0.9793	108.743	5342	0.9481	70.3734	13182	0.9882	170.5	10246	0.9882	137.811	9916	0.987	131.198	3597	0.9675	128.474	7797	0.9557	110.221	SYNGR2
51495	3213	13808	0.9991	97.5373	11502	0.9981	77.8265	8934	0.9978	62.3228	15171	0.9981	103.973	11751	0.9969	78.467	10455	0.9981	72.6158	11403	0.9981	77.7618	8517	0.9994	60.3974	12618	0.995	88.0203	4286	0.9928	80.7107	7762	0.9925	57.8515	PTPLAD1
27044	3522	12159	0.996	78.3536	11145	0.9898	68.7948	10071	0.9943	64.0907	15704	0.9957	98.1836	15290	0.9966	93.1411	14704	0.9901	93.1675	11803	0.9955	73.4278	16392	0.9943	106.044	10999	0.9932	69.995	3835	0.9872	65.8819	10835	0.9918	73.6701	SND1
29979	4177	16309	0.9866	88.6163	19466	0.9964	101.316	14895	0.9892	79.926	15383	0.982	81.0951	13780	0.9325	70.7796	10960	0.9691	58.555	16657	0.9832	87.3756	17376	0.9876	94.7824	17800	0.983	95.5122	6550	0.9636	94.8783	8743	0.9471	50.1242	UBQLN1
10133	3597	6301	0.9883	39.7575	4243	0.9836	25.6447	8949	0.9972	55.763	9138	0.9975	55.9408	10119	0.9958	60.356	13570	0.9978	84.1894	5903	0.9919	35.9575	8605	0.9967	54.5071	15161	0.9972	94.4693	1912	0.9828	32.1616	11873	0.9981	79.0445	OPTN
7536	3586	12719	0.9841	80.4995	11830	0.9833	71.7199	7763	0.9796	48.5212	8600	0.9766	52.8088	11035	0.9769	66.0215	9782	0.9841	60.8745	14044	0.9827	85.8101	12372	0.9755	78.609	10849	0.9833	67.8083	4426	0.9752	74.6777	6448	0.9852	43.0593	SF1
50488	5035	11510	0.9823	51.8832	13474	0.9813	58.1784	18979	0.9823	84.4862	11423	0.9817	49.9573	7630	0.9821	32.5123	16144	0.9821	71.5533	7232	0.9817	31.4714	9671	0.9813	43.7637	13045	0.9825	58.0695	4268	0.9813	51.2879	15097	0.9815	71.8031	MINK1
3915	7889	15640	0.9999	44.9951	21845	0.9996	60.1998	11718	0.9995	33.2923	12336	0.9995	34.4326	8696	0.9996	23.6494	11552	0.9996	32.6778	13851	0.999	38.4695	19911	0.9995	57.5061	14371	0.9996	40.829	6529	0.9992	50.0743	14340	0.9997	43.529	LAMC1
6500	2714	9045	0.9407	75.6396	7974	0.7826	63.8751	7348	0.8773	60.6836	7945	0.8622	64.4617	12786	0.9053	101.076	7057	0.8327	58.0268	6937	0.7329	56.0041	9618	0.7395	80.7453	7122	0.8088	58.816	3635	0.7251	81.0372	7327	0.9164	64.6499	SKP1
9231	7493	9471	0.9989	28.6874	9190	0.9985	26.664	10690	0.9989	31.9767	9388	0.9965	27.589	8938	0.9956	25.5922	13217	0.9977	39.3636	7371	0.9961	21.554	10117	0.9981	30.7637	10902	0.9972	32.6102	3695	0.9927	29.8365	12458	0.9969	39.8148	DLG5
166	1754	11158	0.9692	144.38	9659	0.9664	119.72	15132	0.9852	193.365	8869	0.9715	111.343	8008	0.9527	97.953	12482	0.9823	158.808	11827	0.9225	147.742	8894	0.9624	115.534	9117	0.9515	116.5	3845	0.8404	132.635	16278	0.9829	222.24	AES
5781	6300	11579	0.9687	41.7139	12407	0.9695	42.8145	8792	0.9681	31.2794	9710	0.9822	33.9388	13066	0.9692	44.4964	6533	0.9667	23.1414	14286	0.9697	49.6853	11325	0.9695	40.9581	14652	0.97	52.1266	4323	0.9643	41.5178	6829	0.9654	25.9578	PTPN11
5870	3419	6678	0.9734	44.33	8085	0.9708	51.4098	8937	0.9786	58.5874	7695	0.9737	49.5596	8867	0.9664	55.6417	8197	0.9596	53.5025	9941	0.9705	63.7072	7943	0.9728	52.9332	8946	0.9728	58.6453	3193	0.9728	56.5054	8546	0.9722	59.8571	RAB6A
3094	1069	11223	0.9925	238.277	7458	0.9757	151.674	5434	0.9663	113.934	7881	0.971	162.339	9891	0.9701	198.511	6197	0.9588	129.367	7480	0.9869	153.314	9593	0.9719	204.465	6249	0.9729	131.02	3222	0.9785	182.363	7899	0.9691	176.948	HINT1
3842	8559	11005	0.9919	29.1822	9736	0.9909	24.7299	7981	0.9931	20.9	9949	0.9925	25.5961	11681	0.9926	29.2806	8441	0.9904	22.0084	9867	0.9902	25.2592	11590	0.9897	30.8534	12533	0.9898	32.8198	3960	0.9877	27.9938	6715	0.9907	18.7877	TNPO1
10618	6431	8156	0.9868	28.7839	9390	0.9886	31.7433	12066	0.9914	42.053	8681	0.9799	29.7241	13774	0.997	45.952	12207	0.9893	42.3593	13802	0.989	47.0242	11781	0.9907	41.7394	9500	0.9857	33.1092	3516	0.9436	33.0796	10390	0.9896	38.6891	TGOLN2
468	2022	16430	0.9946	184.42	13645	0.9951	146.709	13676	0.9931	151.597	12112	0.9941	131.902	12566	0.9837	133.333	12813	0.9955	141.412	16923	0.959	183.381	17160	0.9881	193.365	19219	0.9946	213.036	4719	0.956	141.208	11459	0.9847	135.712	ATF4
10521	4811	11757	0.9975	55.4641	13040	0.9946	58.926	18152	0.9958	84.567	11576	0.9956	52.9836	11910	0.9963	53.1128	22137	0.9969	102.684	12038	0.9952	54.8248	10325	0.9956	48.8987	11994	0.9961	55.8769	4932	0.9923	62.0265	20297	0.9965	101.03	DDX17
8682	2474	7632	0.9665	70.0147	6060	0.9939	53.2523	6065	0.9665	54.9469	8234	0.9939	73.2874	8311	0.9648	72.0737	4946	0.9919	44.6141	13782	0.9656	122.059	8454	0.9947	77.8583	16699	0.966	151.284	3581	0.9559	87.5779	6731	0.9923	65.1526	PEA15
4302	7500	13330	0.9961	40.3385	10450	0.9976	30.2915	9008	0.9965	26.9202	11255	0.9975	33.0447	13939	0.9972	39.8743	14419	0.9975	42.9034	10322	0.998	30.1551	8935	0.9967	27.1441	13460	0.9964	40.2242	3618	0.992	29.1875	13633	0.9992	43.5293	MLLT6
80326	2375	7244	0.9979	69.2254	10148	0.9992	92.8928	12881	0.9996	121.562	6655	0.9992	61.7024	6511	0.9983	58.8176	8758	0.9945	82.2923	5767	0.9954	53.204	5744	0.9941	55.1053	2862	0.9899	27.009	3205	0.9891	81.6496	13247	0.9992	133.569	WNT10A
10413	5396	10909	0.9926	45.8842	13442	0.9907	54.1573	13650	0.99	56.6986	13317	0.9926	54.3441	14539	0.9885	57.8077	13400	0.9959	55.418	11959	0.9911	48.5602	10902	0.9943	46.0338	11395	0.9893	47.331	4654	0.9857	52.1848	12716	0.9905	56.4326	YAP1
10099	3871	8322	0.9357	48.7927	7479	0.8566	42.0035	14684	0.9752	85.0223	9028	0.8964	51.3554	9760	0.961	54.0941	12056	0.953	69.5021	7851	0.8954	44.4385	5747	0.7396	33.8268	7824	0.7765	45.3011	2952	0.8471	46.1406	10994	0.9563	68.0118	TSPAN3
5709	2187	18611	0.9849	193.14	21124	0.9858	209.987	5574	0.9877	57.1255	14192	0.9936	142.894	12130	0.9813	118.997	6535	0.9813	66.683	8885	0.9762	89.0157	14448	0.9813	150.523	18000	0.9959	184.471	5066	0.9927	140.154	6955	0.9867	76.1553	PSMD3
10238	6394	8581	0.9931	30.459	8856	0.99	30.1113	9316	0.9897	32.6564	8660	0.9898	29.8238	12425	0.9906	41.6914	9752	0.9897	34.036	14061	0.9948	48.1838	9894	0.9897	35.2567	7406	0.99	25.9606	3377	0.9898	31.9557	9330	0.9939	34.943	DCAF7
2332	4411	6481	0.9667	33.3469	7368	0.9898	36.3143	8549	0.9626	43.44	12007	0.9664	59.9398	9510	0.9624	46.2558	7597	0.9528	38.4347	9282	0.9669	46.1065	11510	0.9617	59.454	4958	0.9626	25.1926	2667	0.9524	36.5827	8363	0.963	45.4022	FMR1
977	1574	7899	0.979	113.898	8166	0.9752	112.79	9654	0.9873	137.472	10618	0.9803	148.544	12314	0.979	167.849	11467	0.9841	162.579	13707	0.9867	190.807	11804	0.9854	170.87	13646	0.9835	194.314	4248	0.979	163.294	11256	0.986	171.25	CD151
3340	8030	8989	0.9852	25.4066	8565	0.9664	23.1887	8568	0.9832	23.9153	9514	0.988	26.0895	9339	0.9821	24.9521	10955	0.9844	30.4449	11728	0.9795	32.0012	10397	0.9812	29.5009	12318	0.9938	34.3817	4651	0.9646	35.0446	8039	0.9778	23.9739	NDST1
1537	1235	9372	0.9862	172.233	8402	0.9846	147.904	5105	0.9862	92.649	8560	0.9798	152.625	8487	0.9846	147.438	3862	0.9887	69.7852	7982	0.9895	141.613	8453	0.9806	155.95	5947	0.9757	107.928	3175	0.9717	155.549	6581	0.983	127.608	CYC1
3998	4848	11731	0.9975	54.919	9848	0.9959	44.1622	12666	0.9959	58.5583	14865	0.9967	67.5181	14070	0.9975	62.2665	9385	0.9957	43.2006	13907	0.9957	62.8534	11816	0.9955	55.5329	11298	0.9973	52.2327	4016	0.9901	50.1211	9808	0.9963	48.4473	LMAN1
56910	3394	8328	0.9918	55.6903	7956	0.9932	50.9622	8065	0.9918	53.2604	10297	0.9882	66.8062	12789	0.9926	80.844	8285	0.9941	54.4752	10588	0.9876	68.3534	10534	0.9814	70.717	7461	0.9894	49.2707	3459	0.9779	61.6636	7769	0.992	54.8157	STARD7
51075	1818	6538	0.9494	81.6209	5074	0.9351	60.6767	4168	0.9428	51.3861	6577	0.9428	79.6621	7185	0.9477	84.7922	4735	0.9527	58.1225	8379	0.9384	100.985	7411	0.9406	92.8807	5260	0.9384	64.8478	2630	0.9274	87.529	5917	0.9373	77.9398	TMX2
2224	1555	7472	0.9878	109.058	6336	0.9595	88.5829	3719	0.9376	53.6053	7278	0.9736	103.062	11337	0.9756	156.419	3688	0.9305	52.9272	14377	0.9768	202.58	9517	0.937	139.448	13167	0.9479	189.784	4436	0.9473	172.604	5877	0.9428	90.5059	FDPS
27102	4465	8467	0.9884	43.0387	9669	0.9691	47.0788	9847	0.9781	49.4304	14641	0.9857	72.205	18711	0.9861	89.9081	14905	0.9884	74.4953	11633	0.9709	57.0858	12242	0.9651	62.4703	10628	0.9422	53.3499	4564	0.9373	61.8463	12417	0.9644	66.5958	EIF2AK1
4144	3022	10580	0.9543	79.4588	6108	0.9335	43.941	7162	0.9332	53.1192	5116	0.9345	37.2781	9960	0.9646	70.7112	8451	0.9351	62.4068	11706	0.9749	84.8734	11724	0.9573	88.3942	9809	0.9328	72.7501	3833	0.9686	76.7422	4682	0.9126	37.1013	MAT2A
481	2212	4942	0.9914	50.707	6849	0.9919	67.3143	3691	0.9923	37.3999	2819	0.9919	28.0626	3916	0.9919	37.9822	5300	0.9937	53.4698	2282	0.9914	22.6042	2903	0.9919	29.9023	4278	0.9937	43.347	2104	0.991	57.5507	5271	0.9914	57.0637	ATP1B1
5687	1035	10140	0.9894	222.356	10027	0.9913	210.618	7475	0.9865	161.876	10650	0.9923	226.583	13422	0.9894	278.227	8662	0.9845	186.765	9677	0.9787	204.86	11447	0.9865	251.996	8905	0.9884	192.84	4165	0.9913	243.481	7576	0.9836	175.288	PSMA6
5339	15249	14096	0.9997	20.98	21678	0.9986	30.906	16548	0.9974	24.3229	10916	0.9929	15.763	8314	0.9942	11.6975	17449	0.9995	25.5357	8480	0.9942	12.1846	17425	0.9986	26.036	18431	0.9995	27.0901	5364	0.9704	21.2832	12711	0.9995	19.9614	PLEC
9375	3515	11722	0.9787	75.688	12717	0.998	78.6547	17394	0.9735	110.914	14615	0.9937	91.557	20232	0.973	123.491	13166	0.9673	83.5885	16513	0.9758	102.934	13306	0.9576	86.2511	8970	0.9784	57.1966	5149	0.9653	88.6314	17483	0.9747	119.108	TM9SF2
5744	1881	8004	0.9973	96.5759	3692	0.9995	42.6715	2289	0.9915	27.2753	1341	0.9899	15.6985	3179	0.991	36.2598	2350	0.9835	27.8803	7831	0.9973	91.2192	3673	0.9931	44.4913	15696	0.9989	187.027	3760	0.9915	120.945	1212	0.9798	15.43	PTHLH
10480	1338	10182	0.9514	172.714	8474	0.9574	137.688	8536	0.9634	142.991	13015	0.9679	214.193	14944	0.9798	239.626	13086	0.9604	218.257	18492	0.9649	302.821	12696	0.9574	216.199	10486	0.9619	175.654	4488	0.9484	202.949	13118	0.9641	234.781	EIF3M
5710	1332	9762	0.9745	166.336	8635	0.979	140.936	6020	0.9752	101.299	8860	0.976	146.47	9114	0.9722	146.801	6340	0.9632	106.219	9105	0.9685	149.773	7333	0.9662	125.435	6510	0.9827	109.542	3724	0.9722	169.159	9588	0.9767	172.376	PSMD4
162394	4660	10098	0.9987	49.1813	10761	0.9981	50.2032	8685	0.9959	41.773	14435	0.9985	68.2101	9795	0.9964	45.0964	15016	0.9959	71.9095	8518	0.9976	40.0506	11313	0.9974	55.3139	18914	0.9987	90.9705	3368	0.9968	43.7297	10120	0.9976	52.0051	SLFN5
6280	586	182	0.9642	7.04895	2041	0.9761	75.72	89	0.9471	3.40412	50	0.9522	1.87884	79	0.913	2.89236	306	0.959	11.6531	16	0.8345	0.598246	4	0.3225	0.155527	5638	0.9676	215.641	77	0.9249	7.95029	607	0.9573	24.8052	S100A9
3423	5876	4985	0.9804	19.2546	4943	0.9883	18.2883	8260	0.9889	31.5072	9204	0.992	34.4916	8392	0.9905	30.6413	8268	0.9859	31.4005	8361	0.9832	31.177	13005	0.9876	50.4279	8767	0.9854	33.4405	2465	0.9804	25.382	9676	0.9866	39.4335	IDS
56889	6140	10604	0.9963	39.1969	8372	0.9945	29.6433	11928	0.9879	43.5423	12255	0.9849	43.9504	14745	0.9914	51.5228	14203	0.9697	51.6214	11830	0.9923	42.2157	13917	0.9925	51.644	12690	0.9909	46.323	4216	0.9806	41.5453	12010	0.9915	46.841	TM9SF3
6051	2430	9673	0.9914	90.3453	9010	0.9918	80.609	8890	0.9918	81.9988	7345	0.9942	66.5585	11424	0.993	100.864	6207	0.9909	57.0025	11481	0.9905	103.522	6305	0.9918	59.1182	4948	0.9897	45.638	4939	0.9918	122.977	16838	0.9922	165.934	RNPEP
10735	6277	8859	0.9896	32.0319	12426	0.9888	43.0372	12606	0.9879	45.0129	13212	0.9916	46.3484	17792	0.997	60.8129	12130	0.9909	43.1248	14804	0.9865	51.6755	13514	0.9884	49.054	8232	0.9904	29.3939	4417	0.9836	42.576	12904	0.9963	49.2293	STAG2
3843	6019	16703	0.9576	62.9826	14222	0.9593	51.369	6287	0.9566	23.4116	20422	0.9588	74.7123	20438	0.9543	72.8513	9713	0.9575	36.012	22967	0.9588	83.606	18767	0.958	71.0417	11151	0.9561	41.5234	6116	0.9591	61.4799	8531	0.9555	33.9412	IPO5
22992	7393	9823	0.9958	30.156	13884	0.998	40.8281	10939	0.9945	33.1641	11351	0.9958	33.8089	11730	0.9962	34.0409	11517	0.984	34.7646	11539	0.9724	34.1984	11261	0.9905	34.7055	8818	0.9855	26.7333	4377	0.9966	35.8217	12853	0.9968	41.6328	KDM2A
5479	1045	15883	0.9761	344.958	11654	0.9789	242.451	10417	0.9847	223.428	13162	0.9866	277.347	12760	0.9732	261.974	11005	0.9837	235.013	10163	0.9646	213.09	8941	0.9455	194.945	16975	0.9809	364.08	4778	0.9177	276.643	6337	0.977	145.218	PPIB
27316	2132	10346	0.9873	110.138	10032	0.9737	102.298	6596	0.9503	69.3434	10713	0.9887	110.648	15878	0.992	159.783	12977	0.9916	135.833	17008	0.9883	174.793	10949	0.97	117.012	7774	0.9906	81.7261	4472	0.9634	126.913	10038	0.9841	112.749	RBMX
6721	4325	7891	0.9921	41.4092	10982	0.9921	55.2027	15138	0.9919	78.4502	9411	0.9928	47.9146	9970	0.9963	49.4575	9855	0.9903	50.8497	9950	0.9924	50.4074	9195	0.991	48.4405	11043	0.9919	57.2274	4245	0.9778	59.3856	14197	0.9912	78.6072	SREBF2
24148	3120	7895	0.9894	57.4312	9234	0.9853	64.3429	6701	0.992	48.139	10931	0.9891	77.1477	10098	0.9856	69.4391	10533	0.9933	75.3383	9466	0.9946	66.4767	7255	0.9814	52.9816	7545	0.9824	54.2011	3200	0.9788	62.0562	7974	0.9929	61.2031	PRPF6
11034	1746	16049	0.9989	208.619	19396	0.9989	241.509	16557	0.9977	212.544	22164	0.992	279.526	18448	0.9994	226.688	17852	0.996	228.171	17986	0.9989	225.709	14138	0.9971	184.496	22273	0.9857	285.916	7869	0.9891	272.687	14347	0.9989	196.774	DSTN
56262	4637	15517	0.9774	75.9489	18907	0.9862	88.6443	17563	0.992	84.8933	20402	0.9914	96.8843	10022	0.9871	46.3704	14906	0.9862	71.7368	21037	0.9909	99.4041	13405	0.9875	65.8677	18860	0.9886	91.1607	5957	0.9799	77.7285	12316	0.9914	63.604	LRRC8A
3714	5845	12208	0.9516	47.4035	12527	0.9629	46.5937	15329	0.9329	58.7816	8716	0.9603	32.836	5878	0.9495	21.5759	10833	0.9523	41.3602	6482	0.9545	24.2987	7731	0.9423	30.1366	4919	0.9268	18.8623	4159	0.9211	43.0521	10324	0.954	42.2976	JAG2
100463486	1290	10265	0.8047	180.601	4949	0.962	83.4051	9543	0.9116	165.809	11393	0.8558	194.476	5763	0.7984	95.8478	18409	0.9264	318.463	8439	0.693	143.337	7592	0.7209	134.094	11886	0.7589	206.514	3232	0.8054	151.59	23366	0.814	433.757	MTRNR2L8
7317	3616	20072	0.995	125.983	24625	0.9956	148.052	16359	0.9939	101.401	21658	0.9903	131.889	10297	0.9934	61.095	18230	0.995	112.506	9971	0.9873	60.4182	11418	0.995	71.9456	21225	0.9939	131.56	6055	0.987	101.315	9564	0.9895	63.3378	UBA1
1736	2594	6918	0.9861	60.5287	5552	0.9757	46.5312	2927	0.9927	25.2909	6299	0.9765	53.4712	9587	0.9892	79.2932	4427	0.9761	38.0853	11059	0.9634	93.4122	12080	0.985	106.106	7094	0.9715	61.2949	3135	0.9676	73.1236	2677	0.9769	24.7133	DKC1
26020	3252	7864	0.9988	54.8837	7289	0.9966	48.7284	14892	0.9991	102.639	10735	0.9997	72.6891	14257	0.9988	94.0591	14358	0.9978	98.5284	13520	0.9988	91.0928	10991	0.9972	77.0068	13001	0.9975	89.6044	3773	0.9954	70.1982	20210	0.9982	148.822	LRP10
1351	521	8366	0.9942	364.444	6658	0.9904	277.825	5020	0.9942	215.962	7089	0.9981	299.616	7920	0.9962	326.145	4084	0.9962	174.931	9432	0.9962	396.665	7750	0.9923	338.927	5405	0.9923	232.521	3378	0.9904	392.294	6756	0.9923	310.53	COX8A
9219	3069	9901	0.9964	73.2205	11492	0.9938	81.4074	8464	0.9967	61.8145	9831	0.9935	70.5373	11126	0.9938	77.7795	9098	0.9935	66.1557	11483	0.9951	81.9816	9538	0.9935	70.8114	8259	0.9938	60.3162	4444	0.9762	87.6127	10016	0.9987	78.1536	MTA2
26156	5137	7762	0.9745	34.2937	6296	0.9753	26.6453	9553	0.9959	41.6814	10413	0.9799	44.6359	11120	0.9768	46.4428	12784	0.9914	55.5361	12188	0.9879	51.9853	10200	0.9761	45.2411	6337	0.9671	27.6489	3482	0.9301	41.0118	7448	0.986	34.7202	RSL1D1
23406	1850	17184	0.9908	210.816	11232	0.9897	131.993	4072	0.9876	49.3342	14746	0.9908	175.518	14355	0.9962	166.477	3809	0.9703	45.947	17919	0.9903	212.227	24300	0.9919	299.28	13816	0.9924	167.384	5755	0.9903	188.219	5719	0.9859	74.0287	COTL1
6917	2784	11154	0.9982	90.931	10288	0.9968	80.3391	11925	0.9989	96.0066	14090	0.9968	111.445	12632	0.996	97.3478	12122	0.9953	97.168	11648	0.9968	91.6727	14194	0.9964	116.166	11036	0.9982	88.8476	4265	0.991	92.6915	9237	0.9978	79.4536	TCEA1
9019	5026	8385	0.9304	37.8644	7291	0.9252	31.5377	5421	0.8701	24.1751	6508	0.8265	28.513	6675	0.9005	28.4939	5782	0.893	25.6728	8444	0.8528	36.8115	5897	0.7957	26.7332	7790	0.9138	34.7391	3386	0.8142	40.7619	7315	0.9123	34.8533	MPZL1
80830	10156	7365	0.995	16.4589	6940	0.9987	14.856	8235	0.9981	18.1741	7114	0.9982	15.4244	6570	0.9927	13.8792	9557	0.9959	20.9999	3917	0.9938	8.45062	10201	0.995	22.8856	6084	0.994	13.4267	1957	0.9933	11.6589	8057	0.9954	18.9978	APOL6
1294	9169	9624	0.9996	23.8223	11547	0.9997	27.3787	8617	0.9997	21.0643	5696	0.9987	13.6794	5514	0.9997	12.9023	6981	0.9986	16.9908	4063	0.9995	9.70918	4991	0.9986	12.4025	18272	0.9998	44.665	2514	0.9981	16.5895	10269	0.9995	26.8199	COL7A1
51246	2385	6921	0.8478	65.8614	4464	0.808	40.6912	11096	0.8587	104.277	6036	0.8964	55.7287	7901	0.969	71.075	9437	0.8813	88.3006	7799	0.8839	71.6487	6365	0.8885	60.8069	8083	0.8432	75.9604	2304	0.8612	58.4499	10752	0.9149	107.957	SHISA5
135112	6558	5830	0.9782	20.1766	4017	0.9851	13.3167	10379	0.9869	35.4728	6437	0.9916	21.6137	6650	0.9555	21.7557	8390	0.9838	28.5502	9957	0.9793	33.2671	5221	0.977	18.1395	8350	0.95	28.5377	2100	0.9193	19.3748	5218	0.9773	19.0539	NCOA7
64129	2252	7419	0.9778	74.77	6097	0.9791	58.859	26893	0.9925	267.66	13585	0.9925	132.834	12878	0.996	122.688	13488	0.9809	133.659	12460	0.9796	121.229	15971	0.9969	161.587	22682	0.9978	225.744	4129	0.9787	110.934	19788	0.9911	210.419	TINAGL1
5501	2526	11419	0.9663	102.6	10686	0.9814	91.9702	9814	0.9794	87.0812	11507	0.9707	100.311	16851	0.9735	143.125	9047	0.9794	79.9262	14257	0.9727	123.667	10077	0.9549	90.8951	9978	0.9675	88.5347	4262	0.9529	102.087	10975	0.9735	104.045	PPP1CC
293	1502	8601	0.9787	129.966	8813	0.9847	127.561	17369	0.9933	259.189	15266	0.9814	223.807	17966	0.9807	256.628	21994	0.9834	326.778	19098	0.984	278.597	8248	0.988	125.118	11143	0.9787	166.278	3817	0.9694	153.76	12910	0.9634	205.83	SLC25A6
1719	3932	10008	0.9837	57.7676	6283	0.9789	34.7391	1972	0.9685	11.241	6658	0.9708	37.2862	9068	0.9858	49.479	2645	0.9873	15.0117	6914	0.9336	38.5277	7784	0.9847	45.1057	3457	0.94	19.7056	3168	0.926	48.7485	2301	0.9728	14.0138	DHFR
26073	2723	10201	0.9343	85.0248	8394	0.9589	67.0172	5602	0.9725	46.1113	9555	0.9802	77.2682	8153	0.9288	64.2381	6395	0.953	52.4096	7258	0.9097	58.4019	8981	0.9181	75.1484	8087	0.971	66.5646	3307	0.9243	73.4812	5119	0.9603	45.0183	POLDIP2
8665	1274	10162	0.9819	181.034	8743	0.9843	149.196	11955	0.9819	210.326	12377	0.9819	213.926	14830	0.9819	249.744	17672	0.989	309.553	21358	0.9819	367.324	10625	0.9819	190.021	9306	0.978	163.718	4632	0.9812	219.983	17627	0.9843	331.33	EIF3F
10949	2983	10648	0.9977	81.015	7667	0.995	55.8775	8365	0.9879	62.8528	8710	0.9923	64.2958	10361	0.9859	74.5198	10735	0.995	80.3095	7589	0.992	55.7428	8185	0.994	62.5184	7114	0.992	53.452	3408	0.9846	69.1252	6195	0.9846	49.7324	HNRNPA0
4171	3522	11990	0.9912	77.2646	13046	0.9847	80.5291	3891	0.9793	24.7619	12673	0.9903	79.2334	12515	0.9858	76.2368	5113	0.9867	32.397	11837	0.9864	73.6394	10231	0.9869	66.1868	7620	0.979	48.4919	3910	0.9813	67.1703	1844	0.9841	12.5379	MCM2
11051	4407	13036	0.9995	67.1354	13504	0.9968	66.6169	9499	0.9982	48.3111	10179	0.9889	50.8604	16708	0.9936	81.3401	8658	0.9882	43.8422	14567	0.9984	72.4244	9429	0.9975	48.7489	8683	0.9941	44.1601	4908	0.9877	67.3832	8918	0.9902	48.4592	NUDT21
9276	3221	10463	0.9938	73.7252	14705	0.9919	99.252	10468	0.9929	72.8425	11570	0.9953	79.0971	15678	0.9941	104.429	9592	0.9879	66.4564	11002	0.9901	74.8408	12232	0.991	86.5265	12323	0.9907	85.749	4648	0.986	87.3103	7999	0.9891	59.4698	COPB2
84962	4236	9449	0.9889	50.6268	12141	0.987	62.3108	18478	0.9965	97.7712	8138	0.995	42.3038	11152	0.9955	56.4833	13285	0.9972	69.988	13733	0.9974	71.0342	10264	0.9847	55.2082	11326	0.9802	59.9272	5095	0.9835	72.7743	11544	0.9818	65.2608	AJUBA
3685	7047	7695	0.9987	24.7831	8058	0.9982	24.8593	10824	0.9969	34.4267	8059	0.9953	25.1823	12106	0.9976	36.857	8878	0.9969	28.1144	12788	0.9974	39.7609	15268	0.9972	49.3651	18342	0.9969	58.3372	3294	0.9973	28.2819	7687	0.9973	26.1219	ITGAV
1650	2144	12128	0.9571	128.385	11289	0.9417	114.471	11124	0.9613	116.292	14081	0.9557	144.619	15708	0.9496	157.188	10390	0.9496	108.146	9975	0.9496	101.94	13552	0.9627	144.019	8718	0.9552	91.1371	4481	0.9552	126.456	10058	0.9417	112.341	DDOST
2280	1643	18272	0.9629	252.406	16738	0.9641	221.478	11894	0.9623	162.257	15374	0.9665	206.047	16050	0.9726	209.585	12850	0.9677	174.535	14310	0.9629	190.836	12019	0.9635	166.676	31799	0.9641	433.79	5533	0.9586	203.757	10109	0.9659	147.341	FKBP1A
8030	5842	10058	0.9949	39.0751	7609	0.9938	28.3159	11217	0.9911	43.0355	13814	0.9949	52.0686	15255	0.9955	56.024	15618	0.994	59.6598	9640	0.9947	36.1554	12538	0.9949	48.9	6808	0.9882	26.1193	4641	0.9938	48.0662	12568	0.9935	51.5177	CCDC6
7165	2428	7765	0.9662	72.5844	8468	0.9679	75.8223	7864	0.9633	72.595	11458	0.9811	103.915	10246	0.972	90.5376	9250	0.9699	85.018	9707	0.9695	87.598	7237	0.9658	67.9129	11622	0.965	107.284	3471	0.9794	86.496	6936	0.9596	68.4088	TPD52L2
10130	2344	7335	0.8912	71.022	7809	0.8281	72.4274	6053	0.8865	57.8795	9174	0.9189	86.1825	11838	0.9177	108.354	6207	0.8776	59.0938	7907	0.8345	73.9115	6366	0.8515	61.8802	10577	0.8737	101.137	2995	0.8298	77.3088	4381	0.776	44.7577	PDIA6
7414	5647	12657	0.9849	50.8702	9193	0.9644	35.392	16104	0.9692	63.9187	17026	0.9876	66.3915	18002	0.9871	68.3953	15705	0.9876	62.0638	23214	0.9871	90.072	34549	0.988	139.399	22071	0.9726	87.6007	6777	0.9586	72.6122	13470	0.9711	57.1218	VCL
1107	7372	9127	0.9923	28.0992	14315	0.9931	42.2154	15330	0.9978	46.6089	9021	0.9961	26.9456	11988	0.9976	34.8887	19699	0.9938	59.6317	7085	0.986	21.0578	7812	0.9908	24.1446	8644	0.9896	26.2804	4146	0.9839	34.0278	19067	0.9847	61.9368	CHD3
10970	3036	11612	0.998	86.8072	8786	0.9964	62.915	5979	0.997	44.1406	8576	0.9964	62.2015	7798	0.9954	55.1067	4670	0.9888	34.3268	15732	0.9904	113.538	15204	0.9947	114.103	14944	0.9928	110.324	4361	0.9941	86.9109	3492	0.9921	27.5438	CKAP4
10921	2258	8608	0.9903	86.5225	7482	0.9832	72.0375	6507	0.988	64.5905	8514	0.9721	83.0286	8296	0.9911	78.8257	5699	0.9761	56.3239	8951	0.9734	86.8571	9598	0.9858	96.8499	5400	0.973	53.601	3384	0.9566	90.6768	5673	0.9832	60.1645	RNPS1
27020	2454	14268	0.9935	131.959	12407	0.9613	109.915	15075	0.98	137.688	9237	0.9658	82.8847	7264	0.8741	63.5074	8176	0.9576	74.3506	7924	0.9438	70.7502	6850	0.9597	63.6002	9203	0.9874	84.054	5021	0.9315	123.796	12178	0.9792	118.837	NPTN
989	4380	11820	0.9441	61.2483	13526	0.9548	67.1368	9237	0.9705	47.2682	13084	0.9573	65.7786	19128	0.9708	93.6955	11644	0.9071	59.3261	10380	0.9053	51.9255	12794	0.8555	66.5541	12633	0.9393	64.6451	5557	0.7822	76.7637	9996	0.9183	54.6517	2007-09-01
81502	2011	8486	0.7852	95.7727	8586	0.9592	92.8205	9181	0.9498	102.327	13328	0.9955	145.939	8926	0.994	95.2287	11676	0.9945	129.569	10205	0.9856	111.188	8735	0.9866	98.9677	11059	0.9901	123.256	3182	0.8996	95.7366	8803	0.9722	104.826	HM13
10092	2094	9149	0.978	99.1625	11864	0.9847	123.174	9402	0.9928	100.636	5439	0.9919	57.1953	8443	0.9947	86.5054	5162	0.9842	55.0122	9532	0.9914	99.739	6159	0.9699	67.0156	7435	0.9728	79.5807	3971	0.9876	114.74	10850	0.9914	124.081	ARPC5
1315	3490	12994	0.996	84.5022	13539	0.9986	84.3386	8986	0.9977	57.7102	14653	0.9971	92.4526	13634	0.9911	83.8148	12431	0.984	79.4875	12405	0.9966	77.8806	12278	0.9948	80.1576	16649	0.9963	106.922	5597	0.9971	97.0331	12525	0.9968	85.9417	COPB1
688	3350	12580	0.9985	85.2288	27339	0.9991	177.42	23662	0.9991	158.314	9337	0.9991	61.3734	8774	0.9985	56.1922	11944	0.9988	79.5652	10443	0.9973	68.3028	6389	0.9973	43.4541	4074	0.9964	27.2571	4274	0.9937	77.1933	20265	0.9982	144.862	KLF5
7094	8434	5956	0.9967	16.0277	5839	0.9993	15.0512	5049	0.995	13.4179	9584	0.9972	25.0225	5221	0.9957	13.2814	8037	0.995	21.2656	5277	0.9924	13.7092	8076	0.9976	21.8175	7370	0.9988	19.5856	2413	0.9929	17.3107	5468	0.9932	15.5255	TLN1
8148	2217	11138	0.9896	114.023	12911	0.9802	126.607	5421	0.9838	54.8057	12127	0.9811	120.45	12797	0.9815	123.841	12693	0.9842	127.766	7728	0.9815	76.3764	10117	0.9824	103.975	8382	0.9824	84.7394	4110	0.9833	112.167	5880	0.9802	63.5131	TAF15
515	2116	10464	0.922	112.236	10483	0.9523	107.705	7086	0.9272	75.0581	10692	0.8866	111.266	12909	0.9802	130.888	8281	0.8611	87.3344	7307	0.8757	75.6626	9202	0.9433	99.0853	5670	0.896	60.058	4123	0.8894	117.893	9533	0.9636	107.886	ATP5F1
6046	4907	9866	0.9933	45.6326	12557	0.9908	55.6333	14337	0.9955	65.4869	10191	0.9772	45.7318	13064	0.9872	57.1193	11428	0.98	51.9723	11647	0.9939	52.0063	10866	0.978	50.4541	12771	0.9825	58.3327	3536	0.9633	43.6	11254	0.9863	54.9215	BRD2
55806	5528	12721	0.9964	52.228	10586	0.9969	41.6322	19994	0.9982	81.0669	8108	0.9949	32.2971	4254	0.9949	16.5102	10474	0.9962	42.2827	4185	0.9978	16.5877	3348	0.9964	13.7994	5362	0.9904	21.7401	3606	0.9971	39.4682	11217	0.996	48.5915	HR
207	3008	10088	0.9947	76.1163	7835	0.992	56.6274	6771	0.9904	50.453	8818	0.986	64.5521	9458	0.993	67.4597	5274	0.9498	39.1273	11694	0.9904	85.1811	11778	0.994	89.2147	9401	0.9947	70.0486	3435	0.9033	69.0938	6802	0.9724	54.1515	AKT1
8655	820	10596	0.9049	293.277	12238	0.9878	324.46	7575	0.9756	207.053	8033	0.972	215.716	10565	0.9878	276.426	7260	0.9744	197.579	8393	0.8878	224.265	8311	0.9695	230.931	9103	0.9451	248.814	4001	0.928	295.219	6683	0.939	195.168	DYNLL1
7001	1052	11535	0.9553	248.858	9347	0.961	193.162	6911	0.9582	147.244	11320	0.9639	236.946	9731	0.9534	198.456	6953	0.9496	147.494	9606	0.9563	200.071	8858	0.9487	191.85	7121	0.9591	151.715	3837	0.9458	220.682	6058	0.962	137.9	PRDX2
1200	3540	9430	0.9912	60.4587	8095	0.996	49.714	9281	0.9884	58.7629	7933	0.9862	49.346	7398	0.9876	44.8368	10737	0.9884	67.6858	10509	0.9963	65.0453	6767	0.9808	43.5547	12923	0.9975	81.8207	2930	0.9842	50.0788	11115	0.9893	75.1896	TPP1
10626	2920	7073	0.9945	54.9758	6782	0.9822	50.494	7760	0.9976	59.5649	9450	0.9976	71.2635	7757	0.9877	56.9946	10349	0.9962	79.0922	8153	0.9712	61.1776	7194	0.9634	56.1345	9676	0.9969	74.2705	3252	0.8952	67.3841	7240	0.9928	59.3755	TRIM16
8668	1458	11255	0.9952	175.202	9420	0.9863	140.462	7653	0.9863	117.648	12004	0.9918	181.295	12835	0.9959	188.869	7358	0.9883	112.621	9293	0.976	139.655	14151	0.9945	221.142	9255	0.987	142.273	4212	0.9767	174.792	6889	0.9822	113.149	EIF3I
7756	2333	10716	0.9923	104.248	11762	0.9914	109.605	5989	0.991	57.5376	9104	0.9923	85.9281	11477	0.9931	105.545	6689	0.9919	63.983	10339	0.991	97.1005	10574	0.9931	103.268	10590	0.9944	101.738	4014	0.994	104.1	6720	0.994	68.9773	ZNF207
143686	9443	695	0.9821	1.67042	5987	0.9969	13.7837	9903	0.9965	23.5055	735	0.995	1.71394	663	0.9929	1.50635	2029	0.9956	4.79502	651	0.9823	1.51053	105	0.4741	0.253351	1613	0.995	3.82849	415	0.9355	2.65906	1804	0.9951	4.57487	SESN3
5269	2065	10504	0.984	115.448	11561	0.9409	121.714	11141	0.9375	120.925	11731	0.9215	125.093	10142	0.86	105.372	6329	0.9453	68.3964	9734	0.9569	103.283	9896	0.9448	109.19	6367	0.9579	69.1064	3564	0.862	104.426	7625	0.7966	88.4243	SERPINB6
25912	1909	7629	0.9691	90.701	6809	0.956	77.543	8288	0.9178	97.3096	6864	0.9487	79.1752	7973	0.9439	89.6064	7536	0.9628	88.0954	10446	0.9235	119.895	6455	0.9377	77.0429	6551	0.9214	76.9139	3201	0.9534	101.454	11921	0.968	149.54	C1orf43
8894	2592	14208	0.9923	124.408	12584	0.9942	105.548	7177	0.9865	62.0612	15051	0.9965	127.864	12659	0.9934	104.782	9522	0.9927	81.9806	14384	0.995	121.591	11199	0.9911	98.4434	15660	0.9892	135.413	4836	0.9915	112.886	6665	0.9853	61.5768	EIF2S2
2782	3180	13367	0.9925	95.402	11785	0.9695	80.5689	13359	0.9874	94.1583	13180	0.9906	91.2654	13802	0.9481	93.1189	12179	0.944	85.4678	9740	0.9481	67.1104	15658	0.9544	112.189	13198	0.9425	93.0217	4945	0.9597	94.0869	9393	0.9881	70.7341	GNB1
967	1238	12140	0.9838	222.561	9881	0.9822	173.518	15386	0.9871	278.559	8816	0.9653	156.808	15307	0.996	265.273	9950	0.9895	179.358	13723	0.9725	242.877	11158	0.9943	205.356	14507	0.9822	262.64	3433	0.9168	167.781	11671	0.9701	225.756	CD63
3098	3979	11323	0.8648	64.586	11114	0.8648	60.7242	9091	0.8665	51.2094	11079	0.8658	61.3119	7452	0.8655	40.1811	10296	0.8655	57.7448	5932	0.861	32.6652	10760	0.8645	61.6142	11427	0.8653	64.3667	4015	0.8618	61.0522	9848	0.863	59.2688	HK1
29015	2867	9966	0.9477	78.894	4095	0.9327	31.0521	582	0.9142	4.54996	7718	0.9526	59.2782	8791	0.9805	65.786	1246	0.9491	9.69859	13771	0.984	105.244	15678	0.9498	124.596	9770	0.9526	76.3783	2974	0.9693	62.7629	1265	0.94	10.5661	SLC43A3
9774	7277	11198	0.976	34.9252	13128	0.9439	39.2203	7345	0.9541	22.6231	11337	0.9279	34.3055	12485	0.9614	36.8094	8336	0.9279	25.5637	10943	0.953	32.949	8397	0.9383	26.2914	8207	0.9533	25.2776	3828	0.8787	31.828	6960	0.9782	22.9039	BCLAF1
9921	3864	9388	0.985	55.1425	9240	0.9801	51.9876	6778	0.985	39.3166	8617	0.985	49.1063	11439	0.9821	63.5147	6739	0.9858	38.9203	10869	0.9917	61.6326	9500	0.9842	56.0182	9209	0.9821	53.4169	3467	0.9777	54.2883	8455	0.9847	52.3996	RNF10
56882	3193	7242	0.9618	51.4766	9019	0.9693	61.4079	7402	0.9562	51.9592	4509	0.9051	31.0956	6429	0.9825	43.1984	6673	0.9233	46.638	8544	0.9439	58.63	5545	0.9245	39.5681	8434	0.9408	59.2022	3140	0.933	59.5005	10531	0.9327	78.981	CDC42SE1
1653	2755	8393	0.9053	69.1427	8320	0.906	65.6548	6365	0.9728	51.7832	10174	0.9343	81.3183	9156	0.9245	71.3029	7803	0.8984	63.206	8250	0.9434	65.613	6882	0.9557	56.9162	8300	0.9441	67.5243	3712	0.8966	81.5223	6237	0.9067	54.2133	DDX1
56975	2787	2265	0.9828	18.4451	2291	0.9957	17.8712	2174	0.9846	17.4837	1592	0.9917	12.5784	1240	0.9742	9.5457	1099	0.9652	8.79992	1717	0.9846	13.4987	3161	0.9925	25.8422	7061	0.9964	56.7849	1114	0.9767	24.1846	1368	0.9885	11.7544	FAM20C
1979	7531	9985	0.9955	30.0916	9190	0.9984	26.5294	11458	0.9977	34.1011	9698	0.9955	28.3562	13158	0.9956	37.4852	13139	0.9951	38.9339	9327	0.996	27.1361	11498	0.9947	34.7866	7056	0.988	20.9995	3680	0.9915	29.5655	14604	0.9938	46.4377	EIF4EBP2
23435	4236	11525	0.9847	61.7498	11860	0.9898	60.8687	6754	0.9799	35.7369	9466	0.9743	49.2072	10844	0.9889	54.9233	6740	0.9814	35.5077	8099	0.9785	41.8922	10904	0.9903	58.6506	8498	0.9927	44.9639	4251	0.9403	60.7191	6522	0.9882	36.8703	TARDBP
2029	2931	8568	0.9922	66.3459	8575	0.9915	63.6038	5431	0.9638	41.5313	7106	0.9925	53.386	7427	0.9713	54.3652	5754	0.9806	43.8099	6895	0.9864	51.5438	5765	0.9887	44.8153	5885	0.9857	45.0022	3314	0.9273	68.4111	8172	0.9932	66.7674	ENSA
143	5485	9577	0.9925	39.6281	10049	0.9953	39.8301	8801	0.9934	35.9639	9390	0.9903	37.697	12628	0.9916	49.3948	6739	0.9943	27.4181	9101	0.9953	36.3555	9168	0.9918	38.0838	9478	0.9933	38.7296	2953	0.9867	32.5744	12387	0.9949	54.0806	PARP4
57153	3434	13455	0.9977	88.9271	18733	0.9956	118.597	15308	0.9971	99.9149	25760	0.9965	165.182	16656	0.9959	104.062	14177	0.9965	92.1302	22125	0.9936	141.169	20980	0.9965	139.203	20705	0.9991	135.138	6109	0.9913	107.637	17967	0.9904	125.293	SLC44A2
4190	1665	9098	0.9153	124.017	8341	0.8811	108.91	6843	0.8907	92.1179	8885	0.991	117.506	9604	0.961	123.755	6732	0.9574	90.2294	8452	0.9183	111.225	8599	0.9021	117.673	6683	0.9532	89.9623	3749	0.8697	136.236	7566	0.8727	108.819	MDH1
1465	1996	10357	0.9765	117.767	7524	0.8898	81.9508	8147	0.8958	91.4848	6445	0.8888	71.1018	6201	0.981	66.6537	5329	0.9614	59.5804	7893	0.979	86.6442	6381	0.9148	72.8401	7417	0.8898	83.2858	3441	0.8803	104.307	6914	0.9865	82.9508	CSRP1
6652	2898	8053	0.9903	63.0681	7939	0.9645	59.557	4927	0.9665	38.1062	10454	0.9876	79.4332	7978	0.9586	59.0634	6798	0.9865	52.3481	4444	0.9579	33.5995	6764	0.9545	53.1799	5986	0.9662	46.2958	2823	0.9379	58.9389	2338	0.8844	19.3196	SORD
51629	1628	7544	0.9791	105.171	6922	0.9785	92.4362	3625	0.9822	49.9075	6469	0.9871	87.4985	6707	0.9705	88.3888	2811	0.9914	38.5323	8444	0.9834	113.645	7587	0.9865	106.184	6398	0.9773	88.0832	2284	0.9773	84.8851	4081	0.9883	60.0294	SLC25A39
10476	628	7271	0.9841	262.776	6436	0.9873	222.803	5187	0.9873	185.126	6076	0.9793	213.047	8600	0.9825	293.807	4876	0.9809	173.27	9079	0.9841	316.764	6790	0.9857	246.35	4390	0.9745	156.678	2877	0.9841	277.185	6319	0.9809	240.958	ATP5H
10236	2760	11339	0.988	93.243	11515	0.9899	90.7026	7220	0.9866	58.6327	11772	0.9888	93.9202	14052	0.9895	109.233	8501	0.9891	68.7352	9484	0.9873	75.2905	11388	0.9888	94.0115	7347	0.9909	59.6629	4469	0.987	97.9696	5654	0.9891	49.0567	HNRNPR
10598	1429	8371	0.9776	132.952	7916	0.9713	120.431	4650	0.9657	72.9344	9888	0.9748	152.368	10485	0.9678	157.42	5316	0.9678	83.0177	9067	0.9657	139.024	9144	0.9657	145.796	7876	0.972	123.531	2825	0.9727	119.612	3144	0.9734	52.6868	AHSA1
10106	5038	10650	0.9934	47.978	10647	0.9934	45.9446	22597	0.9942	100.532	11079	0.9948	48.424	20005	0.9956	85.1929	17527	0.9913	77.6368	15079	0.9805	65.5801	11469	0.9549	51.8692	11770	0.9851	52.3626	4500	0.9667	54.0436	18122	0.9843	86.139	CTDSP2
8473	5497	6884	0.99	28.4227	5891	0.9854	23.2985	6992	0.9931	28.5094	6871	0.9909	27.524	10034	0.9873	39.1626	8665	0.9909	35.1772	11553	0.9951	46.0497	14270	0.9914	59.1481	7837	0.9925	31.9542	2604	0.9816	28.6619	12276	0.9898	53.479	OGT
79098	5502	11063	0.9973	45.6355	10583	0.9975	41.817	12295	0.9996	50.0864	13094	0.9985	52.4046	7637	0.9931	29.78	8143	0.9973	33.028	17962	0.9969	71.5306	12092	0.9982	50.0749	9205	0.9964	37.4979	4735	0.9982	52.0702	13569	0.9991	59.058	C1orf116
11260	3961	14493	0.9843	83.0432	10313	0.9866	56.6038	4963	0.9851	28.0835	9070	0.9909	50.422	9656	0.9944	52.3017	5215	0.9826	29.3811	13205	0.9768	73.0451	11305	0.979	65.0292	13910	0.997	78.7092	3789	0.9846	57.8775	3795	0.9758	22.9434	XPOT
51155	1696	8339	0.898	111.593	8025	0.9086	102.869	5660	0.9086	74.8002	7385	0.9251	95.8832	10035	0.911	126.945	5052	0.8956	66.4746	10987	0.8956	141.942	14228	0.8968	191.144	11833	0.8974	156.377	3955	0.8662	141.095	5027	0.8449	70.9798	HN1
9184	2782	11146	0.972	90.9311	8717	0.9774	68.1201	4773	0.9784	38.4544	11146	0.973	88.2226	10906	0.9845	84.1069	7572	0.9784	60.7395	9971	0.9881	78.5307	13044	0.9533	106.831	9261	0.9518	74.6112	3690	0.9738	80.2526	6425	0.9734	55.3054	BUB3
51599	2292	5434	0.9734	53.8091	4970	0.9703	47.1419	9324	0.983	91.18	7103	0.9869	68.241	8024	0.9935	75.1103	4756	0.993	46.3069	6854	0.9935	65.522	8052	0.9904	80.0445	6517	0.9769	63.7289	1767	0.9738	46.6457	6483	0.9599	67.735	LSR
444	5349	9391	0.8508	39.8465	7683	0.8667	31.2265	7698	0.8473	32.2565	12238	0.8613	50.3797	11582	0.8624	46.4552	7806	0.8428	32.5667	15147	0.8618	62.0457	20140	0.8568	85.7886	11471	0.8454	48.0653	3995	0.8338	45.1891	6428	0.8633	28.7776	ASPH
3636	4726	4821	0.9784	23.1523	4239	0.9879	19.5	5993	0.985	28.4225	5345	0.9877	24.9042	4843	0.9924	21.9859	5499	0.9824	25.9662	7222	0.9896	33.4828	7286	0.9826	35.1268	7098	0.9848	33.6624	2435	0.9873	31.1742	9165	0.9843	46.4398	INPPL1
10135	4593	8829	0.9734	43.628	6126	0.9885	28.9965	8336	0.978	40.6793	10568	0.9815	50.6657	11551	0.983	53.9568	8432	0.9767	40.9687	10006	0.9769	47.7333	13005	0.9761	64.5144	16987	0.9804	82.8941	3086	0.9706	40.6527	5096	0.9719	26.5696	NAMPT
55573	4213	8125	0.9877	43.7706	9235	0.9884	47.6552	11584	0.9917	61.6281	9903	0.9888	51.7599	17300	0.9884	88.1004	10974	0.99	58.1288	13461	0.9881	70.0073	13023	0.9893	70.4307	13703	0.9869	72.9	4275	0.9841	61.3952	8269	0.9905	47.0017	CDV3
328	1563	11232	0.9507	163.098	7904	0.9456	109.939	6343	0.9386	90.9594	11689	0.9469	164.678	13871	0.9463	190.402	16522	0.9539	235.897	13464	0.9546	188.744	10151	0.9463	147.976	9075	0.9456	130.134	4153	0.9475	160.765	7563	0.9456	115.874	APEX1
55041	4424	7369	0.8707	37.8045	7654	0.8669	37.613	7063	0.8657	35.7838	7904	0.9137	39.3414	8261	0.887	40.0627	6002	0.8712	30.276	8853	0.8782	43.8463	10499	0.8829	54.0724	10032	0.8899	50.8248	2793	0.8897	38.1984	6106	0.8978	33.0517	PLEKHB2
9531	2608	11046	0.9808	96.1276	7413	0.9797	61.7947	7337	0.9816	63.0555	9193	0.9885	77.6189	8327	0.9831	68.5021	7141	0.9831	61.104	9224	0.985	77.4942	13256	0.9774	115.81	11105	0.9854	95.4364	3448	0.9755	79.9926	5728	0.9801	52.5953	BAG3
55705	11416	9351	0.997	18.5907	10853	0.9974	20.6681	5148	0.999	10.1073	7395	0.9711	14.264	7028	0.9915	13.2081	5487	0.9935	10.726	7740	0.9785	14.8554	6862	0.9699	13.6955	6060	0.9926	11.8977	3549	0.9818	18.8097	5318	0.9919	11.1554	IPO9
378938	8708	6338	0.8729	16.519	6769	0.8505	16.8994	6436	0.8782	16.5657	4585	0.8608	11.5941	3352	0.8761	8.25864	9347	0.8509	23.9537	5271	0.8842	13.2627	4147	0.8596	10.8507	9086	0.8507	23.3861	1515	0.8849	10.5265	13225	0.9185	36.3688	MALAT1
55215	4749	14506	0.9912	69.326	11826	0.9899	54.1378	3550	0.9859	16.7548	12458	0.9994	57.7649	10711	0.9907	48.3895	4591	0.9901	21.5736	7767	0.9956	35.8351	8040	0.9865	38.5742	8312	0.9903	39.2289	4408	0.9855	56.1603	3184	0.9937	16.0555	FANCI
5226	1937	11643	0.9964	136.422	11399	0.9974	127.939	6676	0.9974	77.25	12253	0.9979	139.293	12674	0.9902	140.381	9226	0.9974	106.292	8462	0.9974	95.7197	11663	0.9974	137.19	8122	0.9974	93.9803	4278	0.9974	133.629	10990	0.9995	135.869	PGD
8540	7674	7471	0.9896	22.0957	6914	0.9888	19.5872	7288	0.9915	21.2862	7086	0.9905	20.3328	7425	0.993	20.7586	7099	0.9866	20.644	7634	0.9956	21.7966	7776	0.9889	23.0875	4860	0.985	14.1944	3400	0.9728	26.8069	4400	0.9803	13.7304	AGPS
8667	1286	8480	0.9891	149.66	8406	0.9922	142.106	13421	0.9837	233.914	11329	0.9969	193.985	12680	0.9953	211.544	14881	0.9922	258.232	14119	0.9953	240.558	11536	0.9837	204.389	8146	0.9922	141.973	3572	0.9767	168.058	11167	0.9767	207.944	EIF3H
22818	2038	7920	0.9264	88.2006	7292	0.9558	77.7871	8944	0.9612	98.3648	6595	0.9406	71.2572	8340	0.9544	87.7981	6296	0.9087	68.9412	8377	0.9087	90.0621	7413	0.9637	82.8767	6776	0.9642	74.5199	2765	0.9082	82.0882	7611	0.9156	89.4312	COPZ1
26173	7000	6946	0.9956	22.521	10401	0.9974	32.3029	5205	0.9954	16.6661	8534	0.9974	26.8456	9940	0.9971	30.4657	7051	0.9971	22.4787	7734	0.9957	24.2083	9540	0.9957	31.0522	9344	0.9944	29.9184	3446	0.994	29.7857	6788	0.9943	23.2218	INTS1
372	4032	12195	0.9876	68.6455	12603	0.9881	67.9545	9269	0.9938	51.5257	13336	0.9901	72.8321	15322	0.9893	81.5301	11360	0.9836	62.8747	18917	0.9893	102.799	14453	0.9836	81.6733	15684	0.9881	87.1846	5761	0.9814	86.4504	10706	0.9876	63.5856	ARCN1
27032	5051	10950	0.9652	49.2025	11871	0.9624	51.0946	9644	0.9802	42.7949	14855	0.9545	64.761	16678	0.9683	70.8418	11342	0.9622	50.1107	14644	0.9489	63.5243	16868	0.9697	76.0902	17787	0.9691	78.9275	4061	0.9509	48.6458	7835	0.9705	37.1461	ATP2C1
51094	2190	6958	0.9612	72.1092	6822	0.9904	67.7225	5998	0.9868	61.3867	5464	0.9813	54.9395	5284	0.9895	51.7657	4423	0.9553	45.0703	8034	0.9621	80.3795	5231	0.9566	54.4231	6474	0.9767	66.257	2598	0.9484	71.7769	7406	0.9772	80.9825	ADIPOR1
3187	2304	10811	0.9809	106.496	12933	0.9813	122.034	9505	0.9874	92.4659	10228	0.9878	97.7521	13713	0.9731	127.695	7636	0.9714	73.9608	8611	0.9826	81.8896	7679	0.9796	75.939	7550	0.9874	73.4459	4306	0.9796	113.079	7527	0.9692	78.2332	HNRNPH1
5689	938	8520	0.9712	206.152	9344	0.9733	216.568	5647	0.9691	134.936	8873	0.968	208.298	13990	0.9733	319.991	5111	0.9627	121.597	11261	0.9733	263.046	8791	0.9691	213.539	7170	0.9627	171.325	3746	0.9701	241.632	6072	0.9659	155.017	PSMB1
10606	3350	11381	0.9716	77.1056	12592	0.9752	81.7175	3404	0.9725	22.7749	11722	0.9758	77.0504	11261	0.9761	72.1199	5830	0.9752	38.8367	11548	0.9716	75.53	13326	0.9776	90.6353	7751	0.9878	51.8581	3811	0.9731	68.831	2379	0.9731	17.006	PAICS
85377	4495	8262	0.9922	41.7163	9286	0.9753	44.9122	10927	0.9657	54.4858	8813	0.9818	43.173	5025	0.9749	23.9844	10124	0.9631	50.2621	6877	0.9713	33.5218	7062	0.9551	35.7965	11310	0.988	56.3944	3661	0.9497	49.2788	11298	0.9969	60.1899	MICALL1
5702	1618	11463	0.9722	160.794	11166	0.9802	150.032	3979	0.979	55.1198	10856	0.9753	147.744	12271	0.9778	162.714	4479	0.9728	61.7761	10575	0.9691	143.205	10588	0.974	149.1	8023	0.9734	111.138	4085	0.971	152.758	5427	0.9728	80.3217	PSMC3
64771	4430	9502	0.984	48.6813	10284	0.981	50.4689	13754	0.984	69.5885	15052	0.9819	74.8184	13306	0.9828	64.4417	12745	0.9813	64.2028	13880	0.9831	68.6505	13967	0.9833	71.836	9599	0.9795	48.5652	4401	0.9842	60.1087	10204	0.9824	55.1593	C6orf106
10509	3814	9809	0.9979	58.3707	11566	0.9982	65.9276	19053	0.9969	111.968	7368	0.9987	42.539	5977	0.9958	33.6222	10828	0.9997	63.3557	4135	0.9932	23.7549	4699	0.9948	28.0716	11253	0.9966	66.1288	3280	0.9966	52.0335	9230	0.9963	57.9526	SEMA4B
5589	2262	8384	0.9222	84.1219	8407	0.9642	80.8004	11173	0.924	110.711	11949	0.9682	116.321	11856	0.9204	112.452	13036	0.9664	128.609	11951	0.9125	115.763	11402	0.9704	114.85	9719	0.9708	96.3013	3881	0.9094	103.81	11608	0.9253	122.89	PRKCSH
998	2308	11269	0.9567	110.815	12101	0.9588	113.986	14626	0.9588	142.037	11382	0.9922	108.593	12793	0.9619	118.921	14649	0.9753	141.641	9349	0.9705	88.7538	12274	0.9575	121.169	9388	0.971	91.1676	4838	0.9636	126.829	12593	0.964	130.661	CDC42
3295	2899	7679	0.9855	60.1183	7679	0.9848	57.5866	6060	0.991	46.8529	6380	0.9848	48.4608	8740	0.9859	64.6824	4687	0.9614	36.0799	5734	0.9458	43.3378	5367	0.9486	42.1819	4460	0.979	34.4818	2559	0.9341	53.4087	7207	0.9859	59.533	HSD17B4
6856	2335	8824	0.9653	85.7688	9259	0.9747	86.2069	5899	0.9203	56.6244	8577	0.9255	80.8847	12180	0.9649	111.914	7710	0.9084	73.6861	8645	0.9285	81.1215	7130	0.9567	69.5737	6382	0.9276	61.2595	3164	0.9512	81.986	7815	0.955	80.1482	SYPL1
10085	2974	1720	0.9889	13.1262	2459	0.9919	17.9756	5319	0.9943	40.0868	977	0.9852	7.23388	4551	0.9909	32.8314	924	0.961	6.93345	3560	0.9939	26.2281	2760	0.9943	21.1451	850	0.9533	6.40592	1259	0.997	25.6138	5721	0.9943	46.0662	EDIL3
7905	3116	7000	0.9852	50.986	4404	0.9827	30.7266	6083	0.9775	43.7555	5588	0.9811	39.4891	8548	0.975	58.8559	6020	0.9737	43.1139	5515	0.9804	38.7798	6472	0.9788	47.3242	5941	0.9843	42.7332	2534	0.9811	49.2038	6910	0.9878	53.1046	REEP5
27101	3060	7706	0.9752	57.1555	6852	0.9735	48.6812	2812	0.9353	20.5971	6457	0.9324	46.4651	6724	0.916	47.1443	3000	0.9046	21.8785	8389	0.9761	60.0685	6288	0.9016	46.8202	4988	0.9206	36.5349	2786	0.8147	55.0871	3564	0.9699	27.8913	CACYBP
4928	6980	9923	0.9761	32.2655	13030	0.9884	40.5839	5977	0.96	19.1929	10509	0.9789	33.1531	10767	0.9764	33.095	8251	0.9673	26.3797	12715	0.9811	39.9134	12275	0.9781	40.069	10005	0.9824	32.1266	4442	0.9616	38.5046	6964	0.9756	23.8921	NUP98
219699	6907	8338	0.9889	27.3983	13807	0.992	43.4585	14932	0.9954	48.4552	6169	0.992	19.6672	3060	0.9903	9.50506	8078	0.9896	26.0995	3682	0.9858	11.6802	2774	0.9845	9.15081	1959	0.9858	6.35694	3110	0.9886	27.2434	17923	0.9922	62.1402	UNC5B
5705	1507	7667	0.9881	115.468	6853	0.9794	98.8627	4552	0.9821	67.7019	7305	0.9821	106.739	9932	0.9668	141.399	4658	0.9861	68.977	7742	0.9628	112.564	9053	0.9695	136.874	5842	0.9834	86.8864	2908	0.9635	116.754	5461	0.9655	86.7782	PSMC5
92140	7667	7136	0.9984	21.1242	7193	0.9984	20.3962	8438	0.9995	24.6675	7341	0.997	21.0837	9253	0.9986	25.8929	7562	0.9967	22.0105	9050	0.9978	25.8631	11621	0.9996	34.5351	8152	0.9992	23.831	3359	0.9903	26.5078	6060	0.9978	18.9277	MTDH
1265	2478	8183	0.883	74.9483	5199	0.881	45.6125	9450	0.9201	85.4756	8840	0.8801	78.5541	8387	0.9532	72.6154	11559	0.8797	104.097	17813	0.891	157.505	13114	0.8818	120.58	14419	0.8814	130.418	4201	0.887	102.575	6938	0.8842	67.0478	CNN2
3615	1712	9957	0.9918	132	6431	0.979	81.6657	7212	0.9854	94.42	13560	0.9895	174.411	10939	0.9907	137.087	11525	0.9871	150.23	11107	0.9883	142.151	9224	0.9737	122.76	6466	0.979	84.6516	3158	0.9685	111.609	6695	0.9825	93.648	IMPDH2
6628	1153	15357	0.9948	302.293	13147	0.9931	247.892	5768	0.9428	112.126	15157	0.9974	289.469	14137	0.9965	263.058	7469	0.9523	144.561	13559	0.9965	257.665	10862	0.9931	214.646	13670	0.9722	265.731	4535	0.941	237.979	4610	0.9775	95.7466	SNRPB
5917	2154	7490	0.9926	78.9199	5693	0.9903	57.4593	3204	0.9851	33.3395	7141	0.9926	73.0014	8190	0.993	81.5758	5300	0.9926	54.9096	6248	0.9898	63.5555	6442	0.993	68.1424	5684	0.9814	59.1441	2609	0.9851	73.2855	4264	0.9861	47.4049	RARS
2617	2759	18093	0.8974	148.836	10622	0.9014	83.6989	3855	0.8913	31.3173	11329	0.9366	90.4186	14678	0.9155	114.14	5190	0.8956	41.9792	12569	0.9083	99.8175	20164	0.9569	166.52	19897	0.9072	161.636	4961	0.8942	108.795	4054	0.8924	35.1871	GARS
8887	3506	9071	0.976	58.7211	9336	0.984	57.8914	12640	0.9886	80.8066	11538	0.9706	72.4664	19660	0.9912	120.308	14066	0.9877	89.5317	10585	0.9795	66.151	13907	0.9806	90.3783	13085	0.984	83.6498	4571	0.9855	78.8841	14207	0.984	97.0381	TAX1BP1
10592	6054	15977	0.9969	59.8968	18603	0.996	66.8045	5205	0.9952	19.2704	15318	0.998	55.7157	13257	0.9964	46.9814	7100	0.9916	26.1718	12421	0.9916	44.9544	15070	0.9914	56.717	8217	0.9874	30.421	5993	0.9952	59.8952	4608	0.9927	18.2273	SMC2
4836	4903	7197	0.9976	33.315	7913	0.9971	35.0868	7159	0.9949	32.7267	7324	0.9957	32.8931	9845	0.9965	43.0801	6110	0.9955	27.8098	9585	0.9898	42.8339	8752	0.9939	40.6713	7519	0.989	34.3717	3116	0.9931	38.4526	6925	0.9945	33.8228	NMT1
7917	3832	9599	0.9893	56.8527	9402	0.9864	53.3408	10617	0.9856	62.0995	10817	0.9883	62.1583	10036	0.982	56.1899	12536	0.9982	73.0048	9106	0.9877	52.0667	8805	0.9783	52.3536	9433	0.9851	55.1731	3077	0.989	48.5838	9537	0.9809	59.5989	BAG6
23353	3977	7677	0.9932	43.8113	11681	0.9937	63.8542	11504	0.9965	64.8344	13744	0.9935	76.0984	12138	0.9945	65.4809	11098	0.9937	62.2741	10623	0.9965	58.5261	10953	0.9965	62.7509	10411	0.9932	58.6732	4129	0.993	62.8173	11642	0.9937	70.1009	SUN1
8932	5190	8841	0.9362	38.662	7169	0.9416	30.0301	9468	0.969	40.8887	10333	0.8975	43.8407	10737	0.911	44.3853	7518	0.9035	32.3261	10035	0.926	42.3651	8761	0.8875	38.4617	6895	0.9518	29.7763	4004	0.8709	46.6785	9478	0.9295	43.7322	MBD2
55684	3151	12933	0.9943	93.154	12512	0.9933	86.3264	9913	0.9943	70.5129	12830	0.9965	89.6595	10663	0.9937	72.6029	8836	0.994	62.5785	13318	0.9971	92.608	11313	0.9937	81.8035	9191	0.9949	65.3759	4196	0.993	80.5707	9234	0.9921	70.1767	RABL6
84188	5292	8819	0.9934	37.8225	9730	0.9947	39.9722	7451	0.9938	31.5578	8272	0.9881	34.4198	8282	0.9923	33.5767	6875	0.9849	28.9915	8136	0.9951	33.686	8283	0.9968	35.6624	8569	0.993	36.2922	3952	0.983	45.1842	7338	0.9934	33.2055	FAR1
55660	7528	8791	0.9768	26.5039	9072	0.9951	26.1992	6846	0.9761	20.3831	10507	0.9617	30.7339	9691	0.9571	27.6193	9121	0.9736	27.0384	9542	0.9764	27.7727	9247	0.9698	27.9875	8613	0.9858	25.6435	3336	0.9393	26.8124	7101	0.974	22.5887	PRPF40A
1952	10540	10716	0.9993	23.0751	18601	0.9991	38.3673	20221	0.9992	43.0005	10076	0.9995	21.0506	5133	0.9972	10.4485	13354	0.9983	28.2741	3219	0.9978	6.69173	4204	0.9985	9.08792	4514	0.9989	9.59896	3540	0.9989	20.3213	13635	0.9993	30.9789	CELSR2
1717	2665	3637	0.9932	30.974	3866	0.9906	31.5377	2488	0.9906	20.925	6232	0.9876	51.493	10336	0.9974	83.2105	2648	0.9955	22.1737	14006	0.9906	115.153	10225	0.9884	87.4196	12006	0.9902	100.973	3432	0.9865	77.9184	4853	0.9914	43.6079	DHCR7
9898	4006	9961	0.9568	56.4342	10406	0.9688	56.4726	6621	0.9778	37.0446	7459	0.9566	41.0004	8142	0.9703	43.6057	7415	0.9713	41.3065	10676	0.9778	58.3923	7291	0.9576	41.4685	8674	0.976	48.5302	3492	0.9553	52.7416	6398	0.9641	38.2459	UBAP2L
22919	2640	9504	0.9758	81.7058	13145	0.9735	108.248	6200	0.9742	52.638	10517	0.978	87.7215	10062	0.9758	81.7718	6552	0.9765	55.3845	10121	0.9742	83.9996	7766	0.975	67.0249	13720	0.9761	116.481	3840	0.9682	88.007	4971	0.9731	45.0912	MAPRE1
1786	5425	11027	0.9729	46.1326	10932	0.9851	43.8092	2609	0.9718	10.7792	10554	0.9895	42.8386	9538	0.9961	37.7208	3040	0.976	12.5052	11244	0.9727	45.4129	14484	0.9729	60.8319	6943	0.9812	28.6847	3233	0.988	36.0575	2565	0.9692	11.3224	DNMT1
3858	2162	4408	0.988	46.2739	63494	0.994	638.472	12696	0.9921	131.62	13473	0.9935	137.223	2761	0.9926	27.3989	27874	0.9949	287.714	974	0.9297	9.871	987	0.87	10.4017	3880	0.9931	40.2235	1949	0.9903	54.5439	13624	0.9926	150.904	KRT10
11140	1693	9521	0.9841	127.637	7856	0.9681	100.881	6961	0.9705	92.1566	10925	0.9882	142.096	9481	0.9882	120.149	7312	0.977	96.3823	12076	0.9681	156.287	11285	0.9829	151.875	8428	0.9646	111.576	2722	0.9533	97.2794	6205	0.9669	87.7681	CDC37
8763	3128	8373	0.9923	60.7526	9491	0.993	65.9645	14090	0.9747	100.962	9199	0.992	64.7578	11598	0.9872	79.5499	11546	0.9901	82.3726	10156	0.9882	71.14	6707	0.9779	48.8544	11718	0.9879	83.9634	3588	0.9834	69.4026	11750	0.9802	89.9545	CD164
4048	2214	10007	0.9571	102.583	8837	0.9702	86.7745	8987	0.9688	90.9806	13755	0.9453	136.805	10671	0.9485	103.407	16127	0.9571	162.553	11764	0.9688	116.422	6972	0.9553	71.7501	8280	0.9864	83.8216	3144	0.9575	85.9201	10584	0.9544	114.479	LTA4H
162	4194	9941	0.9909	53.7963	9897	0.9871	51.3027	4811	0.9864	25.711	7673	0.9933	40.2861	7480	0.9874	38.2645	3593	0.9783	19.1182	11719	0.9948	61.2237	12514	0.9936	67.9846	8735	0.9912	46.6807	3415	0.9847	49.2666	5097	0.989	29.103	AP1B1
8125	2479	13509	0.9927	123.679	10106	0.9899	88.6274	7630	0.9883	68.9858	11652	0.9903	103.5	12254	0.9935	106.053	10367	0.9944	93.3243	7784	0.9875	68.7993	8296	0.981	76.2491	8711	0.9786	78.758	4056	0.9827	98.9946	6047	0.9911	58.4138	ANP32A
9368	2032	8534	0.9877	95.319	12840	0.9857	137.375	10956	0.9813	120.848	6243	0.9739	67.6531	9247	0.9744	97.6338	5394	0.9734	59.2387	7519	0.9779	81.0763	7655	0.9862	85.8349	4754	0.9823	52.4371	3821	0.9759	113.774	8293	0.9877	97.7327	SLC9A3R1
5328	2680	4346	0.8817	36.8049	4544	0.8739	36.8611	6394	0.9119	53.4749	14144	0.9877	116.213	8238	0.9892	65.9493	16121	0.9437	134.238	8276	0.8739	67.6618	11611	0.9802	98.7137	51931	0.9869	434.305	1394	0.8672	31.4715	7310	0.9847	65.3182	PLAU
5518	2519	11356	0.9305	102.317	11408	0.9377	98.457	10307	0.9254	91.7099	9832	0.9536	85.9472	10240	0.9532	87.2157	9388	0.915	83.1693	10527	0.9444	91.566	9096	0.9234	82.2744	10977	0.9119	97.6695	3568	0.9059	85.7011	8577	0.9337	81.5378	PPP2R1A
84231	3676	8482	0.9268	52.3689	9020	0.9266	53.3453	9712	0.9154	59.2168	7986	0.9524	47.8379	7485	0.9437	43.6857	5863	0.8871	35.5928	7744	0.876	46.1581	7229	0.8245	44.8069	5425	0.8874	33.0771	3276	0.8645	53.921	8829	0.8784	57.5159	TRAF7
8754	4111	8115	0.9825	44.8014	8240	0.9927	43.5757	11539	0.9971	62.9119	10525	0.9849	56.3758	9318	0.9874	48.6293	7659	0.9195	41.576	9978	0.9939	53.1807	18616	0.9968	103.177	10752	0.9973	58.6199	3566	0.9621	52.4836	6155	0.9881	35.8536	ADAM9
4720	2082	6795	0.9366	74.0729	6743	0.9433	70.4105	4734	0.9265	50.9635	5608	0.8929	59.3124	6442	0.94	66.384	5231	0.8895	56.0689	6601	0.8722	69.4683	3997	0.9467	43.7417	4859	0.891	52.3082	3009	0.8487	87.4443	7821	0.9299	89.9567	NDUFS2
28964	3778	8163	0.955	49.0386	8165	0.9598	46.985	10634	0.9579	63.088	8086	0.9558	47.1292	7975	0.9569	45.2889	8040	0.9563	47.4911	6934	0.9545	40.2142	7504	0.9555	45.2557	7189	0.9558	42.6491	3020	0.9701	48.3654	9279	0.959	58.8154	GIT1
130074	5420	7967	0.9991	33.3615	8721	0.9961	34.981	7516	0.9985	31.0813	8657	0.997	35.1711	8368	0.9915	33.1242	8212	0.9972	33.8118	8793	0.9985	35.5464	7409	0.9985	31.146	6033	0.997	24.9481	3140	0.9913	35.0526	6849	0.9967	30.2607	FAM168B
1063	10316	13800	0.9957	30.3612	23460	0.9972	49.4404	3497	0.9976	7.59795	12143	0.9983	25.9199	12029	0.9958	25.0173	8501	0.9946	18.3898	10002	0.9961	21.2439	10111	0.9971	22.3319	7018	0.9851	15.2477	6193	0.9958	36.3228	6014	0.9957	13.9606	CENPF
307	2158	8458	0.9713	88.9543	7701	0.9884	77.582	10999	0.988	114.239	5878	0.9893	59.9786	7151	0.9884	71.0949	8631	0.9838	89.254	4955	0.9722	50.3095	5378	0.9703	56.7822	5430	0.9657	56.3964	2828	0.9639	79.2899	9187	0.9801	101.947	ANXA4
5700	1586	10410	0.9937	148.97	11326	0.9962	155.252	6270	0.9987	88.6087	12398	0.9981	172.134	13697	0.995	185.287	7517	0.9981	105.769	9973	0.9962	137.778	13261	0.9943	190.509	10466	0.9981	147.904	4313	0.9931	164.538	6665	0.9956	100.635	PSMC1
55000	7115	9179	0.9881	29.28	9502	0.9864	29.0339	13851	0.9896	43.6333	10479	0.9865	32.4312	9421	0.9855	28.4083	14086	0.9893	44.1805	15282	0.9963	47.0612	10242	0.9907	32.7984	9989	0.9859	31.4666	3801	0.9917	32.3231	12419	0.9982	41.7988	TUG1
204	3789	12053	0.9728	72.1973	9019	0.9831	51.7486	6509	0.9781	38.5036	10736	0.9971	62.393	9076	0.9802	51.3917	6413	0.9678	37.7707	6541	0.9596	37.8249	12068	0.9852	72.5694	7199	0.9715	42.5844	3779	0.9781	60.3451	4642	0.9831	29.3381	AK2
6667	7667	10684	0.9987	31.6271	12494	0.999	35.4275	13447	0.9979	39.3108	11663	0.9986	33.4968	9895	0.9947	27.6894	11517	0.9893	33.5222	10444	0.9922	29.8469	9371	0.9992	27.8486	7200	0.9842	21.048	3236	0.9991	25.5372	13417	0.9935	41.9065	SP1
6234	401	11508	0.9875	651.337	10344	0.9701	560.802	16322	0.98	912.307	11753	0.9776	645.39	11438	0.9726	611.968	15999	0.9875	890.362	17977	0.9875	982.269	10210	0.9726	580.128	7627	0.9676	426.297	3535	0.9651	533.378	11311	0.9875	675.474	RPS28
6613	1066	9690	0.9859	206.309	10227	0.9878	208.572	9197	0.9944	193.375	9816	0.9944	202.766	11866	0.9859	238.82	9653	0.985	202.08	12558	0.9869	258.12	9666	0.9972	206.601	8190	0.9972	172.199	3461	0.9831	196.442	9369	0.9934	210.469	SUMO2
4609	2379	4845	0.9861	46.2221	5818	0.987	53.1673	9396	0.9899	88.5239	8449	0.9895	78.204	6825	0.9823	61.5505	16319	0.987	153.08	17538	0.9966	161.526	8419	0.9895	80.6322	12396	0.9954	116.786	2185	0.995	55.5708	2897	0.9891	29.1612	MYC
102	3927	11203	0.9865	64.7476	9779	0.9554	54.1376	16944	0.9562	96.709	9796	0.9511	54.9295	12113	0.9725	66.178	15233	0.9969	86.5651	11170	0.9496	62.3232	8063	0.9524	46.7819	12574	0.9661	71.7655	4667	0.9501	71.9063	11923	0.9888	72.707	ADAM10
9919	9059	10958	0.9972	27.4537	12773	0.9966	30.6533	8561	0.998	21.1815	10045	0.9966	24.4167	7680	0.9983	18.1888	10157	0.9989	25.0209	11308	0.9971	27.3504	11841	0.9969	29.7818	9647	0.9966	23.868	3796	0.995	25.3534	6979	0.996	18.4487	SEC16A
1605	5904	15179	0.9932	58.3509	13466	0.9866	49.5858	25619	0.9946	97.2585	14887	0.9887	55.5237	11202	0.9941	40.7073	10787	0.9841	40.773	12547	0.9949	46.5641	11876	0.971	45.8317	9058	0.9922	34.3866	5329	0.9868	54.6121	18325	0.9944	74.3275	DAG1
9320	6428	7405	0.9995	26.1457	9980	0.9988	33.7536	8569	0.9989	29.879	8807	0.9997	30.1696	10927	0.9992	36.471	9552	0.9995	33.1617	8292	0.9984	28.2645	9005	0.9995	31.9191	9490	0.9988	33.0898	3276	0.9978	30.836	8611	0.9995	32.0796	TRIP12
2305	3665	12651	0.9921	78.3432	13599	0.9954	80.6674	3496	0.9812	21.3801	8383	0.9913	50.3667	12741	0.9902	74.5852	3100	0.9817	18.8758	9245	0.9924	55.2702	17363	0.9891	107.943	8805	0.9891	53.8466	4538	0.9918	74.917	3414	0.9828	22.307	FOXM1
9343	4304	8229	0.9082	43.3936	8623	0.9061	43.5563	6123	0.9482	31.8863	9486	0.9013	48.5321	11167	0.9414	55.6657	7312	0.905	37.9125	11952	0.9484	60.8452	10554	0.9147	55.8711	8589	0.9261	44.7274	3579	0.8573	50.3129	6317	0.9303	35.1472	EFTUD2
975	1497	10680	0.9552	161.92	10011	0.9706	145.385	10163	0.992	152.164	11350	0.8844	166.952	8890	0.8844	127.41	8457	0.9018	126.07	13908	0.8824	203.564	10196	0.9359	155.185	10472	0.8858	156.787	3783	0.8818	152.899	6892	0.8838	110.249	CD81
1075	6143	7376	0.8327	27.2515	7544	0.9489	26.6985	4215	0.9611	15.379	12702	0.9891	45.5312	10031	0.9168	35.0338	14340	0.992	52.0939	9430	0.8935	33.6348	7080	0.6666	26.26	14427	0.9801	52.6379	2556	0.4859	25.175	8796	0.978	34.2891	CTSC
1374	5260	8601	0.9916	37.1119	9019	0.9932	37.2767	2410	0.9945	10.2694	7302	0.9909	30.5685	10923	0.9954	44.5532	7241	0.9916	30.7207	9622	0.9907	40.0809	8517	0.9937	36.893	6073	0.9897	25.8774	3264	0.9703	37.5452	6417	0.9916	29.2145	CPT1A
10105	2213	8579	0.9946	87.9844	4159	0.9896	40.8576	2953	0.9901	29.9085	7252	0.9928	72.1596	7900	0.9914	76.5894	3351	0.9788	33.7918	7951	0.991	78.7224	11368	0.9937	117.043	10170	0.991	103.001	2469	0.9873	67.504	3928	0.981	42.5052	PPIF
51520	4868	8449	0.977	39.3918	6016	0.9708	26.8672	3248	0.9729	14.9547	7695	0.977	34.8078	7863	0.9869	34.6546	5685	0.9799	26.0614	8049	0.9737	36.2284	6378	0.9866	29.8522	6075	0.9827	27.9704	2663	0.9727	33.0987	4128	0.9733	20.3068	LARS
3303	2445	8294	0.982	76.9902	8629	0.9885	76.7267	7976	0.9828	73.117	5456	0.9808	49.1375	5598	0.9808	49.1221	3595	0.9832	32.8124	4790	0.9836	42.9254	5084	0.9824	47.3772	5200	0.9828	47.6681	2511	0.9832	62.1381	4435	0.9808	43.4377	HSPA1A
80777	4286	9580	0.9923	50.7299	8333	0.9949	42.2683	9586	0.993	50.1299	7127	0.9963	36.6161	13501	0.9963	67.5829	5799	0.9942	30.1939	13901	0.9951	71.0643	9324	0.9876	49.567	9337	0.9956	48.8268	4419	0.9559	62.3823	12159	0.9967	67.9356	CYB5B
6431	4023	7727	0.9935	43.5925	8395	0.9923	45.3665	6324	0.9898	35.2333	5055	0.997	27.6687	8069	0.9938	43.0321	6548	0.996	36.3226	10190	0.9928	55.4986	6531	0.9953	36.989	7782	0.9955	43.3555	2984	0.9906	44.8785	6714	0.996	39.9653	SRSF6
10652	2783	8160	0.9957	66.5469	7607	0.996	59.4245	3953	0.995	31.8365	8753	0.9968	69.2567	13892	0.9968	107.096	5122	0.996	41.0719	7046	0.9946	55.4737	9317	0.996	76.2791	10341	0.9957	83.2823	2852	0.9935	62.0049	6000	0.9932	51.6285	YKT6
2760	3690	7465	0.9867	45.9149	8600	0.9902	50.6684	11236	0.9892	68.2492	5478	0.9976	32.6899	3812	0.981	22.1641	4232	0.9864	25.594	2688	0.9713	15.961	3138	0.9799	19.3762	4276	0.9959	25.9726	2270	0.9813	37.2211	6130	0.9924	39.7819	GM2A
994	3701	15834	0.98	97.1006	23749	0.9314	139.505	5536	0.9578	33.5266	18967	0.9878	112.849	9009	0.9614	52.2253	8868	0.9643	53.4718	7338	0.9714	43.4427	7100	0.8371	43.7101	15509	0.9695	93.9221	4425	0.8457	72.3409	7699	0.9814	49.8158	CDC25B
1019	2020	12496	0.8723	140.401	9841	0.8535	105.914	6187	0.947	68.65	8507	0.9203	92.7349	10774	0.7733	114.432	6415	0.8693	70.8702	12180	0.901	132.115	11403	0.8797	128.621	8638	0.9059	95.844	3204	0.7673	95.969	3999	0.9421	47.408	CDK4
4676	2564	9289	0.9797	82.2245	9874	0.9774	83.7221	5697	0.9785	49.8012	9149	0.9785	78.573	9329	0.9797	78.0621	7941	0.9785	69.1155	9547	0.9743	81.5843	7790	0.9809	69.2248	8153	0.9805	71.2693	3793	0.9782	89.5065	6958	0.9821	64.9858	NAP1L4
10657	2990	10699	0.9645	81.2124	10422	0.9722	75.7783	9738	0.9569	72.9979	12629	0.9906	93.007	14923	0.9883	107.08	13547	0.9833	101.109	10875	0.994	79.6922	11997	0.9876	91.4206	8730	0.9615	65.4405	4261	0.9548	86.2244	9155	0.9913	73.3228	KHDRBS1
11171	1924	9796	0.9839	115.556	9237	0.986	104.374	7021	0.9808	81.7911	8659	0.9761	99.1016	10963	0.9745	122.25	5663	0.9714	65.684	11698	0.9839	133.218	13564	0.988	160.629	10746	0.9802	125.183	3497	0.9735	109.972	5416	0.9766	67.4102	STRAP
3550	1955	8238	0.9872	95.6369	6109	0.9841	67.9342	5069	0.9785	58.1149	7905	0.9934	89.0375	9876	0.9847	108.382	6785	0.9811	77.45	4767	0.9913	53.4264	6740	0.9862	78.5517	5791	0.9836	66.3911	2715	0.9836	84.0259	6729	0.9857	82.4243	IK
5476	2300	8252	0.9057	81.4295	7474	0.877	70.6464	11699	0.9026	114.007	9881	0.9	94.6	8278	0.9161	77.2184	11484	0.9057	111.425	7217	0.8696	68.7522	7227	0.9078	71.5934	11260	0.9448	109.727	2819	0.8096	74.1579	16351	0.9639	170.243	CTSA
5783	8588	8710	0.9951	23.0185	17768	0.9966	44.9792	12339	0.9952	32.2033	10019	0.9958	25.6892	10375	0.9938	25.9191	13004	0.9949	33.7912	9018	0.9958	23.0078	4375	0.9957	11.6072	4202	0.9962	10.9665	3739	0.9944	26.3423	9092	0.9936	25.3524	PTPN13
7384	1636	8733	0.9804	121.152	7512	0.9841	99.8245	5882	0.9786	80.5849	7519	0.9811	101.203	8749	0.9841	114.736	4726	0.9811	64.4657	6915	0.9829	92.6119	6296	0.9762	87.6847	6069	0.9774	83.1452	3302	0.9829	122.119	6857	0.9823	100.37	UQCRC1
8804	2048	7472	0.9917	82.8052	6262	0.98	66.4734	7709	0.9761	84.3684	6543	0.9932	70.3501	5447	0.981	57.0625	5885	0.9658	64.1261	7735	0.9854	82.7538	2867	0.9873	31.8963	4864	0.9653	53.2313	2544	0.9917	75.1583	12543	0.9902	146.664	CREG1
4780	2859	6192	0.9265	49.155	7290	0.9496	55.4343	10229	0.9615	80.192	5671	0.9224	43.6781	7478	0.9584	56.117	10340	0.9535	80.7095	6905	0.9559	52.9185	5247	0.9293	41.8157	7058	0.9367	55.3313	2517	0.9251	53.2671	6458	0.9678	54.0923	NFE2L2
9775	1734	7561	0.9844	98.9648	6675	0.9867	83.6888	7737	0.966	100.008	7397	0.9787	93.9344	7750	0.9694	95.8905	5600	0.9896	72.0704	8975	0.9792	113.408	8890	0.9769	116.814	6305	0.9602	81.4966	2814	0.9498	98.1895	4613	0.955	63.7068	EIF4A3
6727	1126	11294	0.9414	227.646	8830	0.9805	170.485	9603	0.9796	191.153	9591	0.9449	187.561	11900	0.9734	226.742	11598	0.9849	229.86	7497	0.9796	145.884	6150	0.9956	124.446	9737	0.9796	193.816	3806	0.9902	204.513	8745	0.9476	185.983	SRP14
93621	2184	8950	0.7784	93.0081	9123	0.7793	90.8134	8722	0.8562	89.5108	10538	0.7294	106.249	10688	0.8333	104.995	7909	0.8045	80.8141	8504	0.7276	85.3156	9577	0.7317	99.9124	7458	0.734	76.5373	3173	0.8095	87.9037	6824	0.7244	74.8235	MRFAP1
84632	3997	10935	0.9917	62.0919	5517	0.9782	30.0078	14454	0.9952	81.0524	9099	0.9935	50.1277	10756	0.9917	57.7351	10364	0.993	57.8644	10436	0.981	57.2081	11458	0.9925	65.3156	10317	0.99	57.8526	3975	0.9695	60.1718	8323	0.9917	49.8652	AFAP1L2
2590	4463	9734	0.994	49.5011	9570	0.9987	46.6176	11722	0.9964	58.869	5199	0.9953	25.6514	6729	0.9955	32.3479	5774	0.9913	28.8714	10940	0.998	53.7091	8119	0.996	41.4494	10840	0.9948	54.4384	4790	0.9966	64.9379	9685	0.9955	51.9666	GALNT2
822	1604	9916	0.8909	140.308	10484	0.9433	142.098	8101	0.7949	113.2	9308	0.9439	127.782	7497	0.798	100.278	6901	0.8928	96.012	7015	0.7774	95.8255	5380	0.8865	76.4224	7156	0.8647	99.9929	2681	0.9483	101.131	7842	0.9059	117.078	CAPG
2879	1031	6352	0.9476	139.831	4998	0.8594	105.391	8404	0.9515	182.7	8686	0.9447	185.515	7372	0.8584	153.409	10159	0.9699	219.892	11396	0.9437	242.187	7840	0.904	173.261	6062	0.9583	131.783	3017	0.9098	177.054	9821	0.8952	228.112	GPX4
5045	4180	10710	0.9993	58.1519	8329	0.9995	43.3193	9416	0.9995	50.4896	9035	0.9993	47.5959	7212	0.9993	37.0171	8104	0.9993	43.2655	6591	0.9988	34.5488	6639	0.9983	36.1884	19390	0.9993	103.969	3544	0.999	51.2988	6996	0.9988	40.0798	FURIN
5119	2596	8428	0.968	73.6835	7843	0.9931	65.6814	8319	0.9711	71.8254	5974	0.9838	50.6732	9281	0.9607	76.7031	4767	0.973	40.9787	9148	0.968	77.211	6797	0.9669	59.6561	7259	0.9834	62.6723	3090	0.9607	72.0184	7530	0.975	69.4612	CHMP1A
5683	1466	9089	0.9891	140.713	9247	0.9782	137.13	4237	0.9809	64.7793	8996	0.9952	135.124	16203	0.9898	237.129	7083	0.9775	107.821	8375	0.9768	125.172	10144	0.9795	157.659	8649	0.9727	132.232	3569	0.9748	147.3	6147	0.9829	100.411	PSMA2
9289	4058	8763	0.9379	49.0107	8888	0.9027	47.6165	10859	0.9049	59.9777	5454	0.9019	29.5952	7498	0.9051	39.6421	8971	0.9527	49.3341	6838	0.9019	36.9211	5207	0.9024	29.236	9683	0.9059	53.4812	3218	0.9014	47.9804	10218	0.9554	60.2984	GPR56
10890	3785	8555	0.9369	51.2985	10898	0.986	62.5959	10759	0.9915	63.7115	6638	0.986	38.618	8108	0.9334	45.959	7168	0.9725	42.262	7447	0.9514	43.1095	4513	0.9358	27.167	8497	0.9804	50.3156	2844	0.9374	45.4625	7613	0.9509	48.1661	RAB10
4141	2932	15079	0.9785	116.724	8647	0.9799	64.116	3474	0.9563	26.5569	6367	0.971	47.8177	8810	0.971	64.4666	2482	0.9792	18.891	11742	0.9758	87.7477	13787	0.9594	107.139	12890	0.9748	98.5354	3493	0.9536	72.0816	2842	0.9519	23.212	MARS
6050	2057	9471	0.9912	104.499	8099	0.9898	85.5977	5709	0.9922	62.2068	7384	0.9844	79.0452	6425	0.9912	67.0134	5997	0.9888	65.0606	8057	0.9864	85.8216	7803	0.9917	86.4311	7504	0.9878	81.7639	3202	0.982	94.184	7582	0.9878	88.2676	RNH1
5682	1498	10383	0.7557	157.312	12465	0.7463	180.903	4977	0.7463	74.4677	12199	0.7537	179.321	12487	0.7463	178.842	6870	0.747	102.344	10361	0.7457	151.547	11890	0.7437	180.848	9987	0.7463	149.426	4677	0.747	188.906	8175	0.745	130.686	PSMA1
1026	2284	4087	0.9842	40.6124	8363	0.9873	79.6033	12011	0.9912	117.868	3038	0.9724	29.2893	2597	0.986	24.3949	4048	0.9869	39.5515	4541	0.9825	43.5625	4639	0.9785	46.2776	12727	0.9873	124.892	1780	0.9602	47.1535	7101	0.9864	74.4518	CDKN1A
3150	1313	10921	0.9992	188.777	10315	0.9893	170.793	4342	0.9886	74.1203	11153	0.9886	187.044	10272	0.9832	167.847	5783	0.981	98.2894	7126	0.9863	118.916	11257	0.997	195.344	5860	0.9848	100.031	3387	0.9848	156.078	6540	0.984	119.279	HMGN1
5594	5916	10866	0.9655	41.6862	11668	0.9752	42.8779	10264	0.9544	38.8866	10192	0.974	37.9358	8901	0.9704	32.28	8276	0.9692	31.2184	13167	0.9753	48.7659	10652	0.9606	41.0247	10811	0.9652	40.9582	4297	0.9486	43.9468	7077	0.9686	28.6466	MAPK1
11338	3148	10213	0.9746	73.6324	10056	0.9651	69.4473	6689	0.9657	47.6254	8683	0.9752	60.737	10454	0.9809	71.2477	6335	0.9841	44.9086	8981	0.9711	62.5097	10640	0.9695	77.0104	8224	0.9759	58.5533	3793	0.9279	72.9018	5376	0.9692	40.8956	U2AF2
9868	4381	8320	0.9998	43.1023	10076	0.9918	50.0011	6954	0.9957	35.5773	9741	0.9963	48.9608	10034	0.9993	49.1387	7228	0.9977	36.8182	10594	0.9936	52.984	9032	0.9966	46.9735	7328	0.9943	37.49	3081	0.9806	42.5509	6155	0.9952	33.6439	TOMM70A
3726	1832	5850	0.9984	72.4738	9802	0.9967	116.32	17527	0.9995	214.434	4174	0.9956	50.1701	6391	0.9973	74.8456	11912	0.9978	145.103	6963	0.9962	83.2777	4893	0.9967	60.8544	6999	0.9984	85.6276	2608	0.9962	86.1335	7439	0.9973	97.2391	JUNB
9805	5286	6820	0.9922	29.2825	7043	0.9956	28.9665	4513	0.9856	19.136	12589	0.9851	52.4423	22986	0.9913	93.2952	15223	0.9932	64.2675	11935	0.9711	49.4713	12632	0.9834	54.4487	12404	0.9868	52.5942	3339	0.9824	38.219	9706	0.9705	43.9709	SCRN1
5717	4035	10198	0.9831	57.3617	12110	0.9921	65.2478	3424	0.9807	19.0196	10580	0.9941	57.7378	9168	0.9854	48.7477	4344	0.9606	24.0251	6434	0.9861	34.9378	10724	0.9943	60.5558	10458	0.9752	58.0909	3785	0.9829	56.7561	3971	0.9819	23.5672	PSMD11
9584	2954	9026	0.9851	69.3482	10215	0.9905	75.1784	7454	0.9831	56.5576	8600	0.9763	64.1071	9399	0.9807	68.2644	8895	0.9871	67.1976	9046	0.9712	67.0971	7843	0.9844	60.4943	8981	0.9838	68.1424	3405	0.9689	69.7423	8960	0.9766	72.6356	RBM39
11047	1410	7474	0.9986	120.305	8418	0.9979	129.794	3712	0.9901	59.0066	8921	0.9979	139.32	7483	0.9986	113.862	3454	0.995	54.6665	7822	0.9972	121.55	8036	0.9972	129.856	9303	0.9979	147.879	2856	0.9922	122.554	3957	0.9972	67.2046	ADRM1
6249	5931	6587	0.9958	25.2064	9474	0.9742	34.7273	9763	0.9722	36.895	5764	0.9887	21.4	7533	0.9887	27.2498	7354	0.9754	27.6703	6740	0.9752	24.8994	5801	0.984	22.2852	9186	0.9749	34.7138	2450	0.973	24.9936	6574	0.9732	26.5432	CLIP1
28969	1883	9247	0.9888	111.455	8243	0.9883	95.17	4811	0.9772	57.266	11996	0.9894	140.283	14941	0.9899	170.236	8427	0.9888	99.8713	9389	0.9888	109.251	9977	0.9793	120.724	6417	0.9841	76.3809	3405	0.9809	109.41	6230	0.9804	79.23	BZW2
5916	2992	10330	0.9783	78.3591	12533	0.9779	91.0665	12149	0.9853	91.0104	7213	0.9816	53.0851	7686	0.9793	55.114	7477	0.9853	55.7678	7824	0.9779	57.2961	6818	0.9779	51.9204	3865	0.9756	28.9528	3575	0.9696	72.2943	13628	0.9803	109.074	RARG
23511	5710	13888	0.994	55.2019	13599	0.9935	51.7769	7119	0.997	27.9444	12683	0.9963	48.9107	8254	0.9968	31.0135	7294	0.9974	28.5068	11245	0.9968	43.15	13128	0.9916	52.3848	8845	0.9923	34.7188	4502	0.9911	47.7045	3987	0.9951	16.721	NUP188
2531	5198	8587	0.9973	37.4935	5640	0.9946	23.5889	8919	0.9987	38.4585	8626	0.9975	36.5419	7669	0.9952	31.6538	7506	0.9879	32.2248	9420	0.9979	39.7075	4761	0.9952	20.8691	9712	0.9944	41.877	2835	0.9988	32.9994	8148	0.9979	37.5376	KDSR
9887	6054	8206	0.9964	30.7638	10338	0.9942	37.1244	9014	0.9975	33.3724	6514	0.9985	23.6932	7219	0.9931	25.5834	6434	0.9962	23.7168	7874	0.9937	28.4978	5944	0.9924	22.3707	7101	0.9941	26.2894	2777	0.9931	27.7539	8487	0.9927	33.5709	SMG7
5707	3329	8238	0.9889	56.1641	10857	0.9916	70.9024	3735	0.9859	25.1471	7694	0.9949	50.8928	8536	0.9904	55.0128	3337	0.9886	22.3697	6910	0.9898	45.4802	10642	0.9898	72.837	8095	0.9889	54.5012	3461	0.9889	62.9039	3626	0.982	26.0835	PSMD1
3028	963	3774	0.9927	88.9459	3187	0.9958	71.9484	1407	0.9813	32.7476	3264	0.9875	74.6349	7521	0.9979	167.561	1317	0.9886	30.5195	8370	0.9948	190.439	9803	0.9927	231.94	2672	0.9834	62.189	2169	0.9834	136.277	3031	0.9844	75.3722	HSD17B10
9536	1787	5826	0.995	73.994	3455	0.9927	42.0328	15411	0.9989	193.294	23598	0.9989	290.783	9596	0.9972	115.21	20615	0.9989	257.44	13887	0.9989	170.271	7095	0.9905	90.4629	1345	0.9899	16.8695	2286	0.9961	77.4001	23988	0.9972	321.456	PTGES
23468	11723	13797	0.9782	26.7114	18399	0.9762	34.1209	11326	0.9753	21.6546	10181	0.9741	19.1236	15523	0.9942	28.4093	9021	0.9753	17.1725	11425	0.9736	21.3538	12643	0.9849	24.5728	3814	0.9905	7.29198	4581	0.9724	23.6435	6227	0.9867	12.7201	CBX5
54845	3806	9270	0.9989	55.2792	11175	0.9989	63.8328	9727	0.9976	57.2825	10620	0.9984	61.4432	15126	0.9989	85.2665	11023	0.9984	64.6322	12408	0.9989	71.4317	10404	0.9963	62.2837	8643	0.9979	50.8978	3865	0.9982	61.4427	13622	0.9982	85.7085	ESRP1
310	2212	11410	0.962	117.071	8566	0.972	84.1895	6265	0.9566	63.4816	9854	0.9892	98.0947	11102	0.9887	107.681	6285	0.9783	63.4072	8516	0.9833	84.3545	14040	0.9905	144.619	10883	0.9873	110.272	3967	0.9593	108.509	7835	0.958	84.8214	ANXA7
5331	5728	10262	0.9139	40.6611	11016	0.889	41.8106	6996	0.897	27.3753	8507	0.8863	32.7033	7278	0.9408	27.2604	6574	0.9441	25.6121	7256	0.9349	27.7557	7632	0.9426	30.3583	7785	0.9026	30.462	3836	0.8797	40.5196	9547	0.9054	39.9131	PLCB3
5902	884	11232	0.9796	288.374	9946	0.9977	244.603	2652	0.983	67.2408	10148	0.9989	252.782	11745	0.9989	285.052	3021	0.9842	76.2635	10731	0.9842	265.978	10531	0.9876	271.431	6921	0.9796	175.477	3144	0.9774	215.189	1797	0.9785	48.6797	RANBP1
5048	5614	9996	0.9945	40.4114	12386	0.9979	47.9649	11209	0.997	44.7514	9869	0.9995	38.7096	10277	0.997	39.2751	10356	0.9973	41.1659	7924	0.9923	30.9264	8553	0.9975	34.7127	10149	0.9955	40.5186	3949	0.9936	42.5603	7252	0.9938	30.9341	PAFAH1B1
8833	2457	9155	0.9951	84.5676	9083	0.9902	80.3691	4334	0.9691	39.5363	10345	0.9813	92.7136	10765	0.9935	94.0009	5080	0.9784	46.1399	10032	0.9915	89.4623	11194	0.9858	103.806	7182	0.9951	65.5154	3377	0.9634	83.1603	4048	0.9792	39.4536	GMPS
3065	2091	12393	0.999	134.516	12359	0.9981	128.497	16411	0.9986	175.911	10103	0.999	106.393	10521	0.9995	107.951	9544	0.9967	101.858	6301	0.9928	66.0257	11056	0.9986	120.472	7254	0.9957	77.7547	4059	0.9962	117.451	9090	0.9986	104.103	HDAC1
23344	4285	10108	0.9972	53.5383	8188	0.9972	41.5424	6466	0.9918	33.8218	7072	0.9916	36.342	7054	0.9914	35.3189	7591	0.9916	39.5336	5811	0.9967	29.7138	9152	0.9893	48.664	11551	0.9977	60.4188	2614	0.9865	36.9101	3974	0.989	22.209	ESYT1
9987	4262	10549	0.8864	56.1757	9497	0.8864	48.4438	5420	0.9303	28.5035	11510	0.9031	59.4675	10642	0.867	53.5714	7066	0.8829	36.998	9240	0.9214	47.5025	10220	0.8386	54.6361	9090	0.8559	47.8028	3844	0.8634	54.5707	4898	0.832	27.5205	HNRPDL
9377	784	10000	0.9668	289.491	7398	0.9592	205.146	5991	0.9668	171.275	8154	0.9745	229.02	7829	0.9758	214.246	6102	0.9656	173.69	6625	0.9579	185.152	5513	0.963	160.219	6811	0.9847	194.714	3147	0.9247	242.868	7336	0.9643	224.076	COX5A
2621	2523	8404	0.9909	75.5996	9870	0.9952	85.0482	13410	0.9877	119.131	7319	0.9901	63.8782	8928	0.9635	75.9207	5300	0.9853	46.8788	8175	0.9683	70.9951	7138	0.9941	64.4617	7887	0.9909	70.0645	3546	0.9029	85.0377	11045	0.9913	104.834	GAS6
29968	2221	29388	0.9883	300.312	12314	0.9878	120.536	1428	0.9838	14.4109	13227	0.9874	131.139	5740	0.9847	55.4481	2236	0.9905	22.4668	13230	0.9883	130.518	20523	0.9878	210.54	17775	0.9887	179.376	6065	0.9874	165.224	1427	0.9824	15.3861	PSAT1
7027	2651	14291	0.9909	122.35	14053	0.9962	115.246	6782	0.9774	57.3403	12420	0.9815	103.164	10841	0.98	87.737	4454	0.971	37.4937	12511	0.977	103.405	13117	0.9811	112.737	7777	0.98	65.7515	5121	0.9811	116.879	5588	0.98	50.4776	TFDP1
8202	7996	5563	0.9931	15.7902	13472	0.993	36.6289	17877	0.9962	50.1111	7095	0.9971	19.5388	5185	0.9915	13.9123	14000	0.9947	39.0727	4290	0.9924	11.7555	3505	0.992	9.98752	7444	0.9956	20.8659	2741	0.9967	20.7408	11307	0.9976	33.8631	NCOA3
3304	2551	9312	0.88	82.8482	9686	0.8922	82.5466	9389	0.9138	82.4937	6345	0.8824	54.7695	6821	0.8459	57.3668	4542	0.8514	39.7333	5584	0.7577	47.9615	6374	0.7989	56.9304	5633	0.8526	49.4917	2885	0.7993	68.4266	5955	0.8597	55.9014	HSPA1B
5211	3401	9152	0.9974	61.0745	9563	0.9976	61.1297	4384	0.9938	28.8919	9440	0.9982	61.12	5835	0.9965	36.8093	4573	0.9932	30.0063	5985	0.9962	38.5581	8758	0.9965	58.6733	6672	0.9938	43.9696	2803	0.9874	49.8662	6388	0.9965	44.979	PFKL
10169	3446	9510	0.8862	62.6348	7285	0.7304	45.9599	10410	0.8009	67.7091	7583	0.7501	48.4556	7797	0.8033	48.544	8894	0.8236	57.597	7012	0.7075	44.5845	5203	0.7188	34.4018	8962	0.816	58.2899	3281	0.632	57.6077	7665	0.7571	53.2658	SERF2
6747	3734	7217	0.9979	43.8665	6416	0.9893	37.3555	6028	0.9826	36.1835	8422	0.9949	49.666	12282	0.9863	70.5696	5905	0.9786	35.291	9440	0.9831	55.3931	10289	0.9879	62.7829	12335	0.9925	74.0403	3189	0.9861	51.6738	5944	0.9882	38.1203	SSR3
382	3939	11227	0.9995	64.6887	14412	0.9995	79.5433	11355	0.9992	64.612	12366	0.9995	69.1291	11699	0.9995	63.7215	8619	0.9995	48.8303	12976	0.9995	72.1793	12168	0.998	70.3843	8252	0.9987	46.9544	4235	0.998	65.0515	8115	0.9995	49.3349	ARF6
6890	2974	5492	0.995	41.9122	3734	0.9929	27.296	6831	0.9936	51.482	4255	0.9862	31.5048	5887	0.9929	42.4694	5272	0.995	39.5597	4279	0.9869	31.5253	6453	0.9916	49.4383	9192	0.9943	69.2743	1559	0.9866	31.7172	6399	0.9916	51.5256	TAP1
7763	5887	9537	0.9811	36.7679	12476	0.9823	46.073	20828	0.9822	79.2986	11324	0.9755	42.3569	12329	0.9733	44.9321	16457	0.9771	62.3842	15666	0.9796	58.3072	13192	0.9725	51.0575	14081	0.9806	53.6096	4493	0.9728	46.1777	12931	0.9835	52.6005	ZFAND5
5037	1507	9092	0.9821	136.929	6875	0.9934	99.1801	4575	0.9874	68.044	8243	0.9894	120.445	11263	0.99	160.348	6177	0.9874	91.4708	10353	0.9934	150.526	7962	0.9814	120.379	7164	0.9841	106.548	3488	0.992	140.04	6495	0.9814	103.209	PEBP1
116985	5155	7358	0.9957	32.3953	10379	0.9969	43.7715	10378	0.9955	45.1229	6988	0.9969	29.8499	6966	0.9965	28.992	9136	0.9952	39.5499	6387	0.9971	27.1473	5049	0.9952	22.3161	7235	0.9971	31.4567	2563	0.9886	30.0822	9506	0.9955	44.1592	ARAP1
9208	4510	7168	0.9843	36.0721	10017	0.9814	48.2866	9126	0.9749	45.354	7497	0.9785	36.604	8561	0.9796	40.7259	8429	0.9621	41.7078	6809	0.9741	33.0799	7168	0.9743	36.213	8391	0.9827	41.7004	3310	0.9854	44.406	8522	0.9716	45.2498	LRRFIP1
80331	5307	6845	0.9853	29.2735	8060	0.9927	33.018	7609	0.9932	32.1359	9755	0.9921	40.4759	8011	0.9915	32.3863	7288	0.9834	30.6463	8076	0.9906	33.343	7311	0.9934	31.3885	10326	0.991	43.61	3018	0.9759	34.408	7291	0.9868	32.8995	DNAJC5
537	2109	4677	0.9924	50.3317	4177	0.9967	43.0579	7705	0.9886	81.8857	5138	0.9924	53.6458	6936	0.9948	70.5595	5342	0.99	56.5256	7735	0.9924	80.3603	8121	0.9896	87.7355	6105	0.9867	64.8802	2287	0.9749	65.6114	9417	0.9924	106.927	ATP6AP1
10989	3018	7019	0.952	52.7845	6516	0.9341	46.9383	5279	0.9702	39.2053	7094	0.9453	51.7595	8068	0.9599	57.3548	5684	0.9215	42.0294	6815	0.9609	49.4771	6716	0.9288	50.703	5950	0.9145	44.1877	2526	0.942	50.6412	5393	0.9599	42.792	IMMT
55740	13172	6512	0.8542	11.2205	8117	0.9486	13.397	9150	0.9819	15.5697	6399	0.8438	10.6974	12438	0.8989	20.2592	8005	0.9198	13.5621	14430	0.9677	24.0034	8057	0.7415	13.9368	7674	0.7414	13.0579	4216	0.7831	19.3659	7670	0.9208	13.9443	ENAH
7851	3071	13942	0.8033	103.038	14801	0.773	104.779	10145	0.8857	74.043	9441	0.8691	67.6949	9074	0.8036	63.3931	10925	0.8089	79.3889	16914	0.8701	120.677	17293	0.8847	128.302	5008	0.7587	36.55	4926	0.7629	97.052	6700	0.7691	52.2452	MALL
4154	6404	9362	0.8631	33.1793	12616	0.8835	42.8288	8478	0.8674	29.6725	8226	0.8612	28.2849	10266	0.8645	34.3932	6577	0.8631	22.9189	7193	0.8824	24.6103	8676	0.864	30.8682	7398	0.8641	25.892	3307	0.857	31.2444	5710	0.8654	21.3519	MBNL1
3692	1269	8916	0.9251	159.463	8087	0.9708	138.545	6643	0.8983	117.331	11388	0.9094	197.608	8693	0.9409	146.971	7668	0.9874	134.846	9225	0.9314	159.28	8514	0.8983	152.867	10794	0.9433	190.644	3235	0.8534	154.242	6679	0.9117	126.038	EIF6
10960	1853	8033	0.9428	98.3904	5812	0.9617	68.1891	5049	0.9466	61.072	6093	0.9779	72.4059	8853	0.9741	102.503	3901	0.9498	46.9806	7296	0.9552	86.2715	6339	0.9552	77.9449	4821	0.9892	58.3129	2428	0.9088	79.2799	5129	0.9752	66.284	LMAN2
6464	3496	7656	0.9954	49.7028	6825	0.9971	42.442	8107	0.9966	51.9757	4973	0.9949	31.3231	4983	0.9903	30.5804	5835	0.9971	37.2467	7605	0.9943	47.6635	4806	0.9946	31.3224	7952	0.9974	50.981	2579	0.9917	44.6344	7637	0.9966	52.3122	SHC1
9516	2642	6112	0.9073	52.5051	5132	0.9118	42.2298	9530	0.9076	80.8485	5236	0.9474	43.64	5315	0.9182	43.1612	9600	0.9099	81.088	5590	0.9073	46.3593	4749	0.9107	40.9555	5050	0.9065	42.8412	2417	0.9114	55.3521	5868	0.9126	53.1874	LITAF
6780	3688	8733	0.9965	53.7431	10624	0.9916	62.6271	10418	0.993	63.3148	13128	0.9978	78.3837	10146	0.9943	59.0238	12582	0.9932	76.1337	9675	0.9924	57.4801	7577	0.9948	46.8111	12126	0.9932	73.6936	3521	0.971	57.765	9780	0.9948	63.5038	STAU1
9525	3396	9628	0.9876	64.3456	8749	0.982	56.0087	11844	0.98	78.1704	11111	0.9941	72.0449	10894	0.9759	68.8245	8626	0.9647	56.6839	10355	0.9897	66.8098	7112	0.985	47.7163	9378	0.9853	61.8936	4110	0.9759	73.2258	10870	0.9841	76.6503	VPS4B
7386	1224	8071	0.9837	149.657	8039	0.9796	142.786	5333	0.9804	97.6567	7650	0.9796	137.625	9182	0.9771	160.946	4691	0.9779	85.5268	5948	0.973	106.475	7371	0.9755	137.211	6156	0.9575	112.725	3112	0.9763	153.832	6785	0.9828	132.746	UQCRFS1
6741	1719	8042	0.9924	106.179	7325	0.9831	92.6396	4678	0.9785	60.9953	10124	0.9831	129.686	10614	0.975	132.473	7374	0.9907	95.7294	8910	0.9715	113.569	7697	0.9791	102.021	7761	0.9831	101.192	3196	0.9709	112.492	4163	0.982	57.9939	SSB
9669	4698	7580	0.9979	36.619	7625	0.9968	35.2851	5123	0.9947	24.4412	9580	0.9936	44.9025	9062	0.9838	41.3842	8339	0.9968	39.6113	8704	0.9968	40.5942	9996	0.9947	48.4792	8654	0.9962	41.2864	2561	0.9881	32.9827	4161	0.9762	21.2098	EIF5B
826	1492	10512	0.9739	159.907	8407	0.9457	122.5	12277	0.9678	184.432	11635	0.9779	171.718	10331	0.941	148.558	10739	0.9343	160.625	10234	0.929	150.291	9459	0.9437	144.45	8324	0.9504	125.045	3563	0.878	144.49	11617	0.9685	186.456	CAPNS1
10857	1928	5591	0.9891	65.8162	5089	0.9927	57.384	4235	0.9886	49.2332	6052	0.9933	69.121	8262	0.9938	91.9393	4349	0.9881	50.3385	9667	0.9964	109.861	9584	0.9896	113.262	4939	0.9891	57.4163	2793	0.9855	87.6504	5680	0.9901	70.5494	PGRMC1
6117	4345	10672	0.8773	55.7451	12160	0.832	60.8428	7203	0.9549	37.1566	11899	0.916	60.303	9977	0.8527	49.2644	8164	0.9137	41.9306	7496	0.869	37.8005	8680	0.8143	45.5169	6939	0.7241	35.794	4228	0.7473	58.8756	6146	0.8879	33.8731	RPA1
79017	1217	8492	0.9721	158.369	6103	0.9811	109.023	3092	0.9597	56.9457	9147	0.9811	165.503	10660	0.9852	187.927	4710	0.986	86.3671	6552	0.9836	117.962	7355	0.9836	137.7	4568	0.9729	84.1277	2790	0.9606	138.709	6135	0.9786	120.719	GGCT
2618	3552	9656	0.9952	61.6985	7697	0.9764	47.1101	2535	0.9758	15.9962	10027	0.984	62.1607	6182	0.9873	37.3404	4246	0.9969	26.6763	6637	0.9778	40.9408	11011	0.9904	70.6312	9112	0.9924	57.4968	2788	0.9778	47.4908	2625	0.9873	17.6973	GART
5878	1918	10236	0.8525	121.125	10623	0.8139	120.41	6873	0.8133	80.3174	10224	0.9166	117.379	7799	0.7998	87.2395	8833	0.7967	102.773	6233	0.8728	71.2043	8349	0.8848	99.181	11127	0.9067	130.027	3341	0.7993	105.394	7351	0.8196	91.7803	RAB5C
550	1612	4919	0.9355	69.2568	4115	0.9777	55.497	4019	0.933	55.8811	4860	0.9392	66.3879	5592	0.9349	74.4261	4111	0.9702	56.9116	5662	0.9361	76.9596	5081	0.928	71.8169	5107	0.9845	71.0075	1789	0.9355	67.1483	5448	0.9287	80.9327	AUP1
9632	4563	8225	0.9906	40.9106	6334	0.9912	30.1782	5939	0.9912	29.1726	8955	0.9923	43.2149	8485	0.9934	39.8956	7542	0.9906	36.8854	6998	0.9873	33.6032	12148	0.9925	60.6592	8833	0.9925	43.3871	2987	0.9798	39.6072	6923	0.9879	36.3325	SEC24C
10558	2780	10134	0.9989	82.7345	11833	0.9989	92.5369	12999	0.9993	104.804	10448	0.9986	82.7573	9968	0.9989	76.9283	10780	0.9993	86.535	10518	0.9986	82.8984	8470	0.9993	69.4194	7664	0.9989	61.7894	3899	0.995	84.8591	9688	0.9993	83.4528	SPTLC1
64759	7639	6936	0.9953	20.6074	9228	0.9959	26.2625	9774	0.9958	28.6779	6946	0.9961	20.0224	11682	0.9957	32.8098	14672	0.9961	42.8618	7781	0.9954	22.3181	9107	0.9963	27.1632	4481	0.9967	13.1475	3822	0.9914	30.2722	12909	0.9952	40.4676	TNS3
4678	3301	9782	0.9703	67.2563	8486	0.9712	55.8885	4923	0.9864	33.4269	12320	0.9712	82.1832	13207	0.9706	85.8384	6676	0.98	45.1324	6310	0.97	41.8834	9625	0.9715	66.4351	4657	0.973	31.6202	3190	0.9515	58.4703	3561	0.9697	25.8332	NASP
3949	5292	4586	0.9881	19.6682	7102	0.9879	29.176	11889	0.9856	50.3544	6387	0.9805	26.5763	13274	0.9839	53.8152	5807	0.9872	24.4878	13683	0.989	56.6525	13443	0.9769	57.8787	19983	0.9839	84.6339	4196	0.9873	47.974	8726	0.9839	39.4864	LDLR
4077	4995	6030	0.9824	27.3989	7527	0.9912	32.7606	9913	0.9958	44.4817	8652	0.9944	38.1416	11325	0.9924	48.6436	10596	0.9938	47.3396	8212	0.99	36.0223	6222	0.988	28.3816	7257	0.988	32.563	2809	0.9894	34.0256	12888	0.9942	61.7877	NBR1
29766	4682	12280	0.9936	59.5275	10622	0.9936	49.3219	13345	0.9959	63.885	16673	0.9951	78.4152	11512	0.9919	52.7524	12529	0.9915	59.7177	10560	0.9878	49.4186	11644	0.9947	56.6648	13571	0.9868	64.9656	5295	0.9921	68.4265	10298	0.9953	52.6712	TMOD3
7150	3734	7105	0.9984	43.1857	9061	0.9971	52.7554	7329	0.9936	43.9929	8821	0.9984	52.0189	10997	0.9973	63.1863	8024	0.9987	47.9551	8503	0.9968	49.8948	7433	0.9984	45.3558	10284	0.9979	61.7293	2945	0.9871	47.72	5680	0.9963	36.4272	TOP1
10577	921	11936	0.9761	294.137	6995	0.9555	165.118	9744	0.9729	237.132	14274	0.9598	341.275	14865	0.9674	346.281	15127	0.9631	366.531	15086	0.9783	358.899	9089	0.9533	224.853	15301	0.9837	372.36	4610	0.9642	302.853	10165	0.9522	264.301	NPC2
57532	10897	9120	0.9936	18.995	11247	0.9946	22.4386	11006	0.997	22.6378	9377	0.9934	18.9485	8975	0.9931	17.6706	10442	0.9974	21.3843	7474	0.9965	15.0281	8352	0.994	17.4633	10127	0.9936	20.8294	3067	0.9859	17.0293	8323	0.9945	18.2905	NUFIP2
54961	2894	6833	0.9755	53.5875	9200	0.9789	69.1121	10301	0.9831	79.7798	6545	0.9889	49.8	5017	0.9886	37.1936	10258	0.9817	79.101	7108	0.9686	53.8154	3519	0.9654	27.7053	4862	0.991	37.6547	2966	0.9727	62.0101	15036	0.9775	124.419	SSH3
8079	1888	9260	0.9121	111.317	9103	0.8713	104.821	10195	0.9963	121.031	8379	0.9073	97.7256	9578	0.9497	108.842	6331	0.9237	74.8322	9861	0.928	114.44	14147	0.8453	170.728	9944	0.9608	118.049	3346	0.9047	107.229	6320	0.946	80.1617	MLF2
57584	7185	7845	0.9928	24.7809	9182	0.9871	27.7828	9158	0.9897	28.5684	8650	0.9873	26.5099	8270	0.9883	24.6946	9975	0.9928	30.9816	7573	0.9878	23.094	11043	0.9883	35.0189	10663	0.9894	33.2626	3717	0.9833	31.3008	9828	0.9862	32.7559	ARHGAP21
9600	4248	5936	0.9906	31.7147	6695	0.9875	34.2635	5204	0.9842	27.4577	4880	0.992	25.2961	4821	0.9913	24.3487	4033	0.9911	21.1866	7976	0.9842	41.1394	4913	0.9819	26.3515	4602	0.9896	24.2809	2260	0.9913	32.1895	8405	0.9911	47.3811	PITPNM1
29956	2544	6494	0.9096	57.9356	4315	0.8805	36.8747	5618	0.8872	49.4967	5222	0.8836	45.1999	5314	0.8746	44.8154	7519	0.8982	65.957	6643	0.919	57.2143	4576	0.8825	40.9837	6522	0.8899	57.4602	2329	0.8695	55.3914	7995	0.8943	75.2581	CERS2
1499	3720	8564	0.9954	52.2498	10235	0.9922	59.815	9975	0.9935	60.101	9536	0.9874	56.447	11389	0.9941	65.6849	8342	0.9914	50.0432	8987	0.9868	52.9334	9954	0.9976	60.9673	17324	0.9911	104.378	3741	0.9755	60.8464	6433	0.9962	41.4116	CTNNB1
25800	3637	6656	0.9929	41.5356	4736	0.9912	28.3096	8782	0.9934	54.1205	6976	0.9956	42.2358	7332	0.9929	43.2516	7384	0.9959	45.3071	8468	0.9959	51.0147	6441	0.9953	40.3508	8835	0.9953	54.4461	2874	0.9929	47.8116	6265	0.9953	41.2505	SLC39A6
5768	3316	3804	0.9858	26.0361	4881	0.9943	32.0007	8211	0.9982	55.5001	5954	0.991	39.5378	5923	0.9952	38.3222	7088	0.9982	47.701	7839	0.9985	51.7969	8751	0.9982	60.1292	5044	0.9903	34.0929	2123	0.9864	38.7369	10448	0.9952	75.4519	QSOX1
160	3499	7875	0.9671	51.0807	7590	0.9437	47.1588	9024	0.9517	57.8052	7869	0.9446	49.5215	7625	0.9611	46.754	6353	0.9403	40.5185	6520	0.9457	40.8283	8047	0.9528	52.4002	6676	0.9437	42.7637	2683	0.942	46.3945	9403	0.9548	64.3538	AP2A1
8539	3844	9281	0.9927	54.7977	11334	0.9943	64.101	6391	0.9904	37.2647	10445	0.9953	59.8333	9845	0.993	54.9484	9562	0.994	55.5116	12916	0.9925	73.6211	8668	0.9844	51.3781	8628	0.9925	50.3072	4421	0.9867	69.5868	7366	0.9779	45.8881	API5
84293	2239	14306	0.987	145.016	10722	0.9803	104.109	8374	0.8191	83.8283	8951	0.9661	88.031	7117	0.8915	68.1971	10895	0.9911	108.59	7307	0.8964	71.506	4320	0.8982	43.9615	4714	0.9017	47.1888	3692	0.9603	99.7694	7955	0.9491	85.082	FAM213A
6391	2858	6691	0.9934	53.1348	6931	0.993	52.7228	4638	0.992	36.3731	5106	0.9951	39.3402	5771	0.9923	43.3223	4343	0.9941	33.9114	6264	0.9958	48.0228	4333	0.9916	34.5437	5185	0.9909	40.6621	2720	0.9808	57.5833	6358	0.9955	53.2734	SDHC
4072	1731	9379	0.9295	122.973	9430	0.9313	118.435	7564	0.922	97.9414	12405	0.9867	157.804	13651	0.9313	169.196	8393	0.9428	108.203	10021	0.933	126.845	9917	0.9313	130.535	9990	0.9365	129.352	3067	0.9214	107.203	6483	0.9353	89.6872	EPCAM
4001	3420	11996	0.8398	79.6088	10057	0.8208	63.9304	2093	0.8389	13.7169	7825	0.8164	50.3821	12487	0.848	78.3349	3530	0.8412	23.0339	5857	0.848	37.5238	9357	0.857	62.338	3573	0.8099	23.4159	3635	0.8702	64.3085	2443	0.8073	17.106	LMNB1
7419	1557	6578	0.975	95.8861	6128	0.921	85.5648	4052	0.9589	58.3301	6251	0.9608	88.4054	7101	0.9743	97.8485	4325	0.9563	61.9891	6415	0.9647	90.2746	7725	0.9615	113.045	4612	0.9685	66.3902	2411	0.9358	93.6911	4430	0.9762	68.1345	VDAC3
29028	5580	7604	0.9891	30.9285	8036	0.9921	31.3091	3186	0.9948	12.7975	7682	0.9925	30.315	7702	0.9928	29.6137	2669	0.9781	10.6741	6157	0.9928	24.1765	9407	0.995	38.4113	4585	0.9935	18.4166	2726	0.9869	29.5584	2005	0.9833	8.60462	ATAD2
22913	4790	8570	0.8497	40.6065	9657	0.9877	43.83	7717	0.9361	36.1098	11112	0.9161	51.0828	11559	0.8868	51.7735	10273	0.928	47.8608	9191	0.9461	42.0422	7982	0.9704	37.9681	10186	0.9783	47.6619	3533	0.7925	44.627	6824	0.9117	34.1158	RALY
8761	3230	9921	0.9867	69.7113	8553	0.97	57.568	6076	0.9746	42.1626	13639	0.9913	92.9818	10190	0.9765	67.6854	11208	0.9889	77.4361	8633	0.9697	58.5621	8407	0.9895	59.3036	7616	0.9786	52.8479	2993	0.9746	56.0653	8581	0.9889	63.619	PABPC4
10342	2090	8813	0.9579	95.7035	10047	0.9522	104.509	8150	0.9641	87.4024	9433	0.9608	99.3851	9522	0.9388	97.7473	7101	0.9708	75.8213	9486	0.9498	99.4477	10263	0.9411	111.885	10483	0.9703	112.42	3373	0.9364	97.6472	6233	0.9431	71.4172	TFG
6392	1525	10850	0.899	161.477	11063	0.9757	157.713	8049	0.9823	118.3	10450	0.9895	150.891	11996	0.9731	168.768	8101	0.9554	118.546	12386	0.9016	177.959	6690	0.8951	99.9537	6571	0.9613	96.575	4080	0.8898	161.875	13878	0.9764	217.926	SDHD
55748	5089	8267	0.9114	36.8694	4895	0.8436	20.9115	4409	0.8176	19.4187	8479	0.9491	36.6885	10185	0.9389	42.939	6130	0.7947	26.881	9556	0.8137	41.1435	8757	0.8733	39.2072	9898	0.9359	43.5932	2835	0.6459	33.7063	6152	0.8186	28.9491	CNDP2
57720	7096	9689	0.9831	30.9896	11429	0.9827	35.0154	17259	0.9839	54.5147	12531	0.9831	38.8857	11054	0.9807	33.4217	16610	0.9844	52.2365	12362	0.9838	38.1709	8949	0.9842	28.7345	8264	0.977	26.1024	3545	0.9552	30.2268	12364	0.9806	41.7251	GPR107
25831	9134	9175	0.9992	22.7979	12584	0.9997	29.9518	9586	0.9991	23.5228	9368	0.9989	22.5842	9194	0.9997	21.5957	10517	0.9999	25.695	8131	0.9999	19.5048	9401	0.9999	23.4507	7542	0.9993	18.5067	3537	0.9981	23.4295	9282	0.9999	24.3351	HECTD1
144348	4341	10221	0.9855	53.4385	12613	0.9889	63.1675	11176	0.9908	57.7043	8128	0.9889	41.2299	11996	0.9765	59.2884	10901	0.9818	56.0395	10866	0.9772	54.8451	7344	0.9806	38.5465	8103	0.973	41.8369	3974	0.9714	55.3896	10496	0.9802	57.901	ZNF664
23061	5189	7546	0.994	33.0053	6087	0.9961	25.5026	5498	0.9929	23.7483	6414	0.9965	27.2184	6755	0.9931	27.9296	5520	0.9934	23.7396	7406	0.9934	31.2722	6185	0.9967	27.1581	6678	0.9936	28.8447	2578	0.9933	30.06	7083	0.9929	32.6878	TBC1D9B
8669	2558	8132	0.9937	72.1518	5897	0.9957	50.1182	5512	0.9984	48.297	7591	0.9926	65.3456	8905	0.9957	74.689	7371	0.9965	64.3049	7480	0.9992	64.0706	6840	0.9969	60.9254	7638	0.9922	66.9241	3403	0.9949	80.4917	5639	0.9973	52.7902	EIF3J
57062	2967	8542	0.9939	65.342	8109	0.9963	59.4176	6963	0.9922	52.6006	8280	0.9916	61.4513	9156	0.9919	66.2081	6272	0.9892	47.1744	8877	0.9966	65.5551	10320	0.9939	79.251	9715	0.9939	73.3886	3083	0.9879	62.8703	4614	0.9912	37.2402	DDX24
1646	3621	2520	0.9155	15.7951	5810	0.8906	34.8829	2773	0.8821	17.1646	1226	0.8832	7.45555	440	0.6838	2.60704	2124	0.8832	13.0901	92	0.4303	0.556695	92	0.4529	0.578898	1350	0.8696	8.35619	861	0.836	14.3868	3592	0.9089	23.7552	AKR1C2
10847	10491	5911	0.9882	12.7878	8439	0.9883	17.488	8092	0.9913	17.2882	5741	0.995	12.05	5812	0.9793	11.8859	6510	0.9854	13.8478	5623	0.9895	11.7438	5957	0.972	12.9376	4011	0.9744	8.56918	2372	0.9665	13.6801	6853	0.9882	15.6428	SRCAP
23446	4540	11506	0.9982	57.52	13722	0.9914	65.7093	12489	0.9991	61.6572	10662	0.9852	51.7131	11324	0.9982	53.514	10232	0.9934	50.2948	11209	0.9963	54.0964	9205	0.993	46.1967	9765	0.9722	48.2081	3990	0.9727	53.1749	9259	0.9771	48.8382	SLC44A1
54921	2934	8308	0.9949	64.2668	8015	0.9952	59.3893	7596	0.9922	58.0279	7576	0.9925	56.8588	11300	0.9969	82.6307	7476	0.9928	56.8627	8738	0.9925	65.2544	6782	0.9925	52.6672	6035	0.9922	46.1021	3466	0.9911	71.4757	7967	0.9969	65.0259	CHTF8
118738	3513	5171	0.996	33.4077	2659	0.9966	16.4553	4816	0.9943	30.727	5808	0.9972	36.4054	4624	0.9966	28.2399	7099	0.9966	45.0959	5621	0.9966	35.0585	4968	0.9966	32.2215	1537	0.996	9.80616	2496	0.9949	42.9889	12582	0.9969	85.7676	ZNF488
5062	6139	8095	0.9739	29.9275	9269	0.9686	32.8247	7968	0.9822	29.0913	8635	0.9699	30.973	7633	0.9858	26.676	9728	0.9749	35.3626	9611	0.9687	34.3027	10948	0.9791	40.6331	10101	0.9811	36.8782	3600	0.9739	35.4809	8048	0.9687	31.3937	PAK2
65264	3137	5818	0.9825	42.093	5921	0.9959	41.0342	8358	0.9955	59.7172	6416	0.9834	45.0368	8231	0.9914	56.2939	7195	0.9904	51.184	7664	0.9844	53.5302	6682	0.9936	48.5327	7653	0.9815	54.679	2265	0.9796	43.6861	6864	0.9853	52.398	UBE2Z
55450	2371	5320	0.989	50.925	5488	0.9937	50.3208	13719	0.9954	129.689	6840	0.9958	63.5247	2135	0.981	19.3192	12021	0.9869	113.143	3160	0.9903	29.202	4613	0.9861	44.3297	5384	0.9941	50.8952	2487	0.9848	63.465	9830	0.9937	99.2827	CAMK2N1
529	1406	6877	0.978	111.011	6359	0.9616	98.326	8041	0.9545	128.185	7265	0.963	113.781	9593	0.9751	146.384	6124	0.9737	97.2004	9525	0.9772	148.435	8666	0.9573	140.435	8691	0.9701	138.544	3064	0.9545	131.854	6456	0.9395	109.959	ATP6V1E1
1349	456	4621	0.9956	229.997	5792	0.9956	276.14	4370	0.9868	214.797	4658	0.9978	224.933	8864	0.9978	417.05	3497	0.9978	171.139	8550	0.9934	410.827	6449	0.9934	322.233	3543	0.9934	174.144	2689	0.9934	356.793	6044	0.9956	317.403	COX7B
55611	2518	7242	0.8308	65.276	6807	0.8368	58.7713	5744	0.894	51.1294	6704	0.9801	58.6268	7472	0.8936	63.6655	5719	0.9384	50.6853	8694	0.884	75.6522	7073	0.8288	64.0015	7113	0.9523	63.3141	3124	0.8431	75.0663	7124	0.8749	67.7517	OTUB1
7132	2258	7676	0.973	77.1546	8471	0.9739	81.5597	16632	0.9779	165.094	7927	0.973	77.3042	7560	0.9708	71.8325	11384	0.9708	112.509	8782	0.9712	85.2172	10221	0.9765	103.136	5703	0.9708	56.6086	3276	0.9734	87.7829	13548	0.9761	143.682	TNFRSF1A
149603	3133	5712	0.9856	41.3788	4374	0.9844	30.3517	5132	0.9844	36.7145	4087	0.9627	28.7251	4037	0.9984	27.6453	3887	0.9882	27.6868	6648	0.9987	46.4931	4081	0.9537	29.679	5225	0.993	37.3791	2136	0.9441	41.2506	5456	0.9946	41.7028	RNF187
9213	8500	4585	0.9989	12.2425	4016	0.9926	10.2716	14160	0.9956	37.3384	2857	0.9968	7.40132	4053	0.9904	10.2301	8011	0.9934	21.0323	5991	0.9839	15.4432	3117	0.9794	8.35527	4745	0.9947	12.5118	1992	0.9647	14.1795	7825	0.9948	22.0454	XPR1
2783	1681	9041	0.9899	122.067	8793	0.9869	113.719	10387	0.9899	138.495	8971	0.9893	117.514	13735	0.9893	175.301	7223	0.9911	95.8888	10310	0.9941	134.384	9028	0.9881	122.368	8558	0.9881	114.106	3400	0.9845	122.377	9284	0.9851	132.257	GNB2
23463	4815	10505	0.9994	49.5165	8647	0.9975	39.0422	5463	0.9913	25.43	8540	0.9971	39.0553	7513	0.9915	33.4765	3693	0.9882	17.116	5416	0.9894	24.6456	9405	0.9965	44.5046	5868	0.9956	27.3147	3091	0.9898	38.8412	5055	0.9981	25.1407	ICMT
10280	1655	4772	0.9994	65.4415	3262	0.9994	42.85	2065	0.9994	27.9662	4073	0.9994	54.1919	4025	0.9994	52.1784	2325	0.9994	31.3504	5335	0.9994	70.6308	5672	0.9994	78.0874	3706	0.9976	50.1892	1355	0.9976	49.5372	1415	0.9988	20.4744	SIGMAR1
55700	3357	8594	0.9905	58.1025	10575	0.992	68.4848	7289	0.9905	48.6663	8344	0.9917	54.7319	7407	0.9884	47.3385	5336	0.989	35.4717	5345	0.9902	34.8862	12635	0.9908	85.7564	9424	0.9905	62.9198	3265	0.9866	58.8466	5635	0.9905	40.1971	MAP7D1
254102	5197	6133	0.9952	26.7837	8394	0.9954	35.1141	6754	0.9969	29.1286	6555	0.9942	27.774	9659	0.9979	39.8752	8343	0.9987	35.8251	7878	0.9967	33.214	6677	0.9962	29.2733	8756	0.9971	37.7621	2830	0.9956	32.9476	8718	0.9973	40.1713	EHBP1L1
6241	3452	10460	0.9959	68.772	11302	0.9867	71.1786	1620	0.978	10.5186	9102	0.9881	58.0609	5854	0.9844	36.3835	1632	0.9429	10.5504	5626	0.9902	35.7097	7202	0.9875	47.5362	5969	0.9919	38.7556	2499	0.9705	43.8011	1048	0.9415	7.27013	RRM2
829	2758	10257	0.9917	84.4066	11640	0.9819	91.7537	8766	0.9884	71.2392	11032	0.9848	88.0801	11768	0.9902	91.5443	8609	0.988	69.6589	6874	0.9768	54.6101	10707	0.992	88.4537	7754	0.9804	63.0137	4103	0.9739	90.0113	8779	0.9873	76.2259	CAPZA1
28232	5106	8444	0.9941	37.5334	6977	0.9963	29.7066	15147	0.9975	66.4902	8293	0.9941	35.7642	8550	0.9953	35.926	12431	0.9961	54.3305	5219	0.9988	22.3957	5712	0.9916	25.4888	5932	0.9965	26.039	3106	0.9896	36.8053	11476	0.9931	53.8222	SLCO3A1
613	6927	6849	0.96	22.4405	7053	0.9616	22.1357	6928	0.9518	22.4168	7031	0.9602	22.3506	6334	0.9596	19.6181	9718	0.9467	31.3076	9754	0.9555	30.8529	9539	0.962	31.3762	7795	0.947	25.2217	2690	0.9363	23.4962	7625	0.9534	26.3601	BCR
4898	4040	8718	0.9552	48.9763	9742	0.974	52.4242	9311	0.945	51.6567	10683	0.9468	58.2277	9233	0.949	49.0326	8706	0.9886	48.0901	7355	0.9436	39.8895	10442	0.9683	58.8905	8411	0.9428	46.6627	3815	0.9441	57.1351	8669	0.9495	51.3854	NRD1
9578	6701	7430	0.9967	25.1652	12441	0.9973	40.3627	14151	0.9991	47.3325	6848	0.9948	22.5031	8472	0.9973	27.125	10040	0.9978	33.4358	8234	0.9918	26.9233	7198	0.9937	24.4746	8203	0.9945	27.437	3350	0.9927	30.2479	10756	0.9967	38.4382	CDC42BPB
861	7274	4489	0.9956	14.0064	3610	0.9953	10.7894	3057	0.9963	9.41963	5406	0.996	16.3652	6746	0.9979	19.8974	3950	0.9979	12.1183	8004	0.999	24.1097	9505	0.9977	29.7729	11154	0.9985	34.3685	2293	0.9959	19.0731	3369	0.9953	11.0912	RUNX1
23350	7464	8255	0.9818	25.1013	9817	0.9721	28.5938	4944	0.9867	14.8463	9198	0.9811	27.1356	11590	0.9595	33.3146	5553	0.9528	16.6025	10520	0.9692	30.8817	9803	0.9747	29.9247	8399	0.9708	25.2208	3188	0.978	25.8426	4717	0.9581	15.1337	U2SURP
54732	1402	6779	0.9971	109.741	5289	0.9993	82.0145	4647	0.9993	74.2911	7422	0.9993	116.571	7090	0.9993	108.498	4230	0.9986	67.3303	6243	0.9986	97.567	7368	0.9993	119.741	6556	0.9993	104.808	2317	0.9964	99.9926	4431	0.9914	75.6842	TMED9
23517	4222	7091	0.9856	38.1189	5558	0.9725	28.6197	3920	0.9818	20.8104	5959	0.9799	31.0794	6852	0.9919	34.8195	4607	0.9832	24.3511	5240	0.9794	27.1939	6225	0.9841	33.5942	4383	0.9401	23.2679	2362	0.9396	33.8494	4138	0.964	23.4706	SKIV2L2
1163	942	8272	0.9713	199.301	8814	0.9777	203.417	2595	0.9533	61.7445	6566	0.9777	153.486	7142	0.9703	162.664	3043	0.9628	72.089	7533	0.9671	175.216	6309	0.9745	152.599	5258	0.9703	125.105	3458	0.9777	222.108	3045	0.9522	77.4084	CKS1B
55004	1198	4584	0.9574	86.8437	3799	0.9791	68.941	3666	0.9549	68.5879	4746	0.9775	87.2346	4628	0.9541	82.8819	3983	0.9566	74.1945	7063	0.9508	129.178	4972	0.9516	94.562	5195	0.9816	97.1923	2025	0.9424	102.272	4581	0.9482	91.5704	LAMTOR1
5763	1150	5322	0.9904	105.033	4118	0.993	77.8491	10485	0.9904	204.354	3324	0.9965	63.6475	7144	0.9991	133.281	6872	0.9965	133.353	7186	0.9939	136.914	6826	0.9939	135.242	5421	0.9904	105.654	2000	0.9887	105.226	8578	0.9939	178.624	PTMS
79073	2412	7365	0.9801	69.302	6296	0.9735	56.7483	3380	0.9743	31.4088	5905	0.9892	53.9089	5565	0.9793	49.5007	4682	0.9876	43.3184	9246	0.9631	83.9913	6364	0.9693	60.1167	6043	0.9826	56.1537	2454	0.9743	61.5584	3842	0.9842	38.1445	TMEM109
10944	3980	8958	0.9814	51.0833	9229	0.9807	50.4123	6517	0.9897	36.7009	9805	0.9965	54.2478	10477	0.9852	56.4777	8697	0.9857	48.7646	9381	0.9857	51.6445	9133	0.9716	52.2845	9058	0.9538	51.0097	3864	0.9693	58.7414	7701	0.9711	46.3357	C11orf58
3337	2233	8656	0.9987	87.979	10694	0.9987	104.116	11588	0.9987	116.314	9122	0.9991	89.9538	7631	0.9991	73.3189	8128	0.9987	81.2294	7664	0.9987	75.2012	9421	0.9987	96.1282	9923	0.9987	99.5996	3284	0.9987	88.9824	6804	0.9978	72.9671	DNAJB1
4282	561	8289	0.9947	335.343	8188	0.9929	317.307	5018	0.9947	200.484	8822	0.9964	346.276	6413	0.9929	245.257	4147	0.9947	164.964	11381	0.9929	444.504	8208	0.9929	333.363	6971	0.9964	278.507	3132	0.9857	337.792	2067	0.9929	88.2327	MIF
9748	5629	9683	0.9975	39.0417	10873	0.995	41.9936	10176	0.9959	40.5189	10153	0.9961	39.7174	7881	0.9954	30.0381	9960	0.9956	39.4863	9405	0.994	36.6088	9196	0.9947	37.2229	9899	0.9961	39.4152	3430	0.9963	36.8683	8643	0.9959	36.7693	SLK
25987	2725	4400	0.9809	36.6469	5349	0.9776	42.6748	4835	0.9673	39.7687	3363	0.9651	27.1755	3369	0.9728	26.5251	4056	0.9607	33.2162	4711	0.9637	37.8795	3194	0.9739	26.7061	3758	0.9747	30.9096	1799	0.9604	39.9443	5681	0.9754	49.9241	TSKU
8428	4624	12134	0.9712	59.5575	11727	0.9827	55.1359	17333	0.9935	84.0171	13718	0.9801	65.3267	14471	0.9745	67.1435	11579	0.9351	55.8819	13538	0.9816	64.1497	11557	0.9736	56.9469	8492	0.9686	41.1619	4326	0.7967	56.6055	13383	0.974	69.3086	STK24
10262	2001	6908	0.9525	78.353	5454	0.9485	59.2561	3397	0.8681	38.0505	4316	0.9955	47.4955	5440	0.991	58.3277	3479	0.965	38.7994	7565	0.9265	82.8361	5854	0.935	66.6574	5489	0.978	61.4822	2747	0.8881	83.0618	4922	0.9555	58.9042	SF3B4
122786	5066	8140	0.9972	36.4678	7080	0.9955	30.3832	19198	0.9984	84.9381	7331	0.9953	31.8652	10492	0.9984	44.4341	12683	0.9982	55.8695	7660	0.9959	33.13	9596	0.9976	43.1586	13712	0.9976	60.6651	3692	0.9887	44.0947	10992	0.9982	51.9593	FRMD6
23299	6433	11477	0.9975	40.4916	14957	0.9969	50.5471	13428	0.9974	46.7853	11499	0.9975	39.3608	6093	0.9972	20.3208	10084	0.997	34.9814	8235	0.9964	28.0484	7952	0.9974	28.1647	9894	0.9969	34.4716	4171	0.9969	39.2298	8326	0.9969	30.9938	BICD2
23381	4577	6175	0.9972	30.6201	6678	0.9945	31.7198	4098	0.9943	20.0679	5199	0.9956	25.0125	6517	0.9952	30.5485	4503	0.9945	21.9553	6527	0.9943	31.2457	5849	0.9969	29.1168	7214	0.9954	35.3263	2247	0.9945	29.7038	8240	0.995	43.112	SMG5
10072	3101	5877	0.9836	43.0135	5643	0.9748	39.5616	3345	0.9861	24.1772	5917	0.9884	42.0163	6580	0.9868	45.5247	3376	0.9694	24.2951	6442	0.9855	45.5173	6916	0.9887	50.8154	6541	0.989	47.2765	2268	0.9665	44.2518	4908	0.9742	37.9013	DPP3
4851	9309	11091	0.9983	27.0407	17930	0.9986	41.8738	11506	0.9989	27.7034	12267	0.9982	29.0171	5621	0.9981	12.9549	12525	0.9992	30.0257	6199	0.9984	14.5907	6029	0.9981	14.7565	4353	0.9987	10.4807	3239	0.9979	21.0522	12811	0.9991	32.9558	NOTCH1
1743	2857	8954	0.9807	71.1308	7442	0.9867	56.6297	8021	0.9415	62.926	8638	0.9839	66.5765	8906	0.9849	66.8799	7358	0.9797	57.4735	7674	0.9839	58.8531	7685	0.9412	61.2881	8193	0.9387	64.2741	2914	0.9716	61.7119	6398	0.9842	53.6273	DLST
3703	2803	11528	0.9971	93.3429	10831	0.9957	84.006	5464	0.9864	43.6918	11866	0.9932	93.2179	12925	0.9889	98.9306	9139	0.9782	72.7602	12966	0.9971	101.354	11740	0.9932	95.4306	11287	0.9971	90.2524	4461	0.9914	96.294	8474	0.9807	72.3964	STT3A
9821	6670	5837	0.9942	19.8616	7604	0.9969	24.7846	9970	0.9967	33.5028	9646	0.9961	31.8449	12282	0.9967	39.5063	11649	0.9916	38.9745	10324	0.9952	33.9141	9973	0.9972	34.0677	9977	0.9927	33.5257	2907	0.9948	26.3699	9105	0.9961	32.6893	RB1CC1
2101	2221	4463	0.9982	45.6067	4675	0.9941	45.7613	6165	0.9977	62.2152	5571	0.9986	55.2335	6578	0.9896	63.5431	6123	0.9811	61.5225	7548	0.9892	74.4631	4648	0.9919	47.6826	4790	0.9838	48.3382	1802	0.9919	49.0903	9860	0.9941	106.311	ESRRA
50	2744	4781	0.9555	39.5444	5377	0.9628	42.6011	6012	0.9687	49.1074	5808	0.9668	46.608	4175	0.9934	32.6434	4600	0.9807	37.4104	4188	0.9483	33.4411	5190	0.9577	43.0949	3179	0.9679	25.9663	2425	0.949	53.4709	6496	0.9759	56.6909	ACO2
6634	1385	8430	0.9978	138.143	7803	0.9964	122.483	5247	0.9964	84.9128	9777	0.9993	155.444	7555	0.9949	117.033	6731	0.9935	108.455	8347	0.9986	132.05	8441	0.9928	138.863	5935	0.9928	96.0449	2883	0.9971	125.946	4219	0.9856	72.9477	SNRPD3
54888	3389	6748	0.9767	45.1912	5112	0.9799	32.7932	3032	0.9602	20.0525	4658	0.9817	30.2654	7395	0.9835	46.8155	3333	0.9755	21.9473	5738	0.9847	37.0977	8108	0.9764	54.5111	6015	0.9708	39.7802	2619	0.9672	46.7578	3828	0.9569	27.0491	NSUN2
51552	4379	11472	0.9667	59.4586	12131	0.9445	60.2264	12769	0.9625	65.3573	11912	0.9303	59.9001	10151	0.9326	49.7344	10272	0.9071	52.3478	11491	0.9319	57.4964	11712	0.9333	60.9395	8069	0.9498	41.2998	3800	0.8559	52.5047	8624	0.9274	47.1613	RAB14
2589	3852	2020	0.9891	11.9019	461	0.9213	2.60183	1249	0.9779	7.26755	3473	0.9922	19.8535	5586	0.993	31.1127	2969	0.993	17.2005	10440	0.9961	59.3843	4900	0.9878	28.9836	4647	0.9953	27.0389	1941	0.9816	30.488	3519	0.9961	21.8768	GALNT1
7332	3451	8670	0.938	57.0197	8685	0.9725	54.7129	7281	0.9183	47.2888	8220	0.9322	52.4499	7177	0.9119	44.6191	6282	0.9023	40.6229	10914	0.9415	69.2942	8717	0.9704	57.5526	7819	0.9168	50.782	3384	0.8934	59.3301	6267	0.8841	43.4877	UBE2L3
79586	3013	4888	0.9904	36.8199	4110	0.989	29.6557	6776	0.9924	50.4065	5305	0.99	38.7707	5937	0.9904	42.2757	3995	0.9904	29.5894	10029	0.9944	72.9317	8460	0.9904	63.9755	7480	0.9904	55.6424	2212	0.9867	44.4197	4813	0.9897	38.2533	CHPF
10969	1514	8595	0.9822	128.846	6107	0.9716	87.6934	3589	0.9597	53.1324	8685	0.9888	126.317	9209	0.9736	130.5	5299	0.9657	78.1063	5188	0.9485	75.0813	10952	0.9716	164.82	5205	0.9756	77.0545	3008	0.9221	120.21	2889	0.9822	45.6955	EBNA1BP2
5209	4553	6728	0.984	33.5381	6966	0.9829	33.2622	7346	0.9945	36.1631	5872	0.9822	28.3992	3513	0.9846	16.554	14297	0.9892	70.0754	3653	0.9802	17.5796	5786	0.9914	28.955	5309	0.9829	26.1348	2269	0.9805	30.1527	6093	0.9822	32.0468	PFKFB3
23049	16065	7167	0.9982	10.1253	12081	0.9997	16.3489	18570	0.9996	25.9085	8614	0.9996	11.8071	8334	0.9998	11.13	14392	0.9984	19.9921	6686	0.9991	9.11892	8525	0.9978	12.0908	4861	0.9967	6.78185	3011	0.9987	11.3402	9026	0.9981	13.4545	SMG1
10776	5162	9874	0.9996	43.4136	8828	0.9967	37.18	13293	0.9979	57.7187	8304	0.9969	35.4232	7622	0.9977	31.6792	11142	0.9979	48.1685	7332	0.9977	31.1216	5248	0.9828	23.1643	10743	0.9977	46.6456	3755	0.9977	44.0131	7704	0.9977	35.7396	ARPP19
8815	1179	8143	0.9601	156.755	7154	0.983	131.917	3036	0.9729	57.7165	7733	0.9491	144.428	8022	0.944	145.98	4011	0.9695	75.9201	7633	0.9839	141.853	7507	0.9788	145.076	5674	0.9839	107.865	2869	0.9517	147.233	4182	0.9813	84.9419	BANF1
9813	5794	6541	0.9959	25.6222	7196	0.996	27.0009	13111	0.9946	50.7188	8147	0.9964	30.9626	11128	0.9962	41.2061	11667	0.9965	44.9365	8015	0.9962	30.3098	7721	0.9962	30.3625	6233	0.9962	24.1114	3191	0.9948	33.3225	13018	0.9903	53.8044	EFCAB14
9601	2970	9643	0.9744	73.6896	9168	0.9774	67.1094	6349	0.9869	47.9138	9998	0.9902	74.1267	13420	0.9758	96.9436	5684	0.9731	42.7086	9824	0.9747	72.4752	13942	0.9845	106.957	11615	0.9751	87.6529	3746	0.9758	76.3135	4655	0.9774	37.5331	PDIA4
1207	1378	5658	0.9935	93.1889	5921	0.9956	93.4138	4009	0.9942	65.2077	7861	0.9978	125.616	7262	0.9869	113.066	7065	0.9964	114.414	9628	0.9935	153.089	4847	0.9935	80.1431	5270	0.9985	85.7165	2087	0.9898	91.6354	5084	0.9993	88.3503	CLNS1A
79143	2615	7959	0.956	69.0776	6622	0.9499	55.0532	6529	0.9713	55.9612	8047	0.9621	67.7611	7728	0.9786	63.4043	5726	0.9495	48.865	6392	0.9243	53.5578	9630	0.9193	83.9068	6569	0.9621	56.3029	2781	0.9174	64.3456	7400	0.9774	67.766	MBOAT7
51335	1777	9029	0.9927	115.32	5915	0.9859	72.3656	6244	0.9938	78.7567	6514	0.9882	80.7195	5822	0.9865	70.2923	6375	0.9932	80.0591	5590	0.9887	68.9258	4853	0.9797	62.2251	8182	0.9893	103.199	2528	0.9842	86.0755	4512	0.9887	60.8042	NGRN
1191	3012	5940	0.6288	44.7592	7409	0.6003	53.4773	34181	0.8629	254.356	8711	0.7384	63.6841	4671	0.6288	33.2719	10718	0.6607	79.4103	5003	0.6202	36.3943	3063	0.6162	23.1705	2824	0.572	21.0142	2193	0.6218	44.0528	29565	0.7845	235.058	CLU
5362	11457	7553	0.9959	14.9623	9783	0.9961	18.5638	7313	0.9967	14.3066	6614	0.9936	12.7119	4969	0.9933	9.3051	7544	0.9907	14.6943	9109	0.9958	17.4204	6643	0.9941	13.211	5810	0.9969	11.366	3945	0.9939	20.8337	10883	0.9955	22.7473	PLXNA2
9879	5695	6950	0.9805	27.6976	6629	0.9919	25.3058	3548	0.9666	13.9637	6180	0.9654	23.8953	8073	0.9766	30.4134	4350	0.9754	17.0457	5828	0.968	22.4225	7690	0.9591	30.7663	4678	0.9823	18.4107	2527	0.9568	26.8473	4381	0.9802	18.4218	DDX46
9967	4447	9638	0.9942	49.1893	11438	0.9946	55.9175	6928	0.9937	34.9183	10989	0.9948	54.4138	9825	0.9939	47.4011	8807	0.9928	44.1956	6069	0.9919	29.9025	9951	0.9946	50.985	6860	0.9951	34.5748	3212	0.9897	43.7017	6325	0.9921	34.06	THRAP3
29127	3326	10843	0.9645	73.9908	15365	0.9248	100.433	4641	0.9236	31.2753	8086	0.923	53.534	9503	0.9883	61.3002	4189	0.9236	28.1065	8854	0.9251	58.3277	9888	0.9263	67.7374	6737	0.9624	45.3991	4135	0.9248	75.2217	3868	0.9209	27.8494	RACGAP1
11273	4425	8749	0.9862	44.8741	7937	0.9907	38.9949	8307	0.9925	42.0768	9034	0.9944	44.9557	5548	0.9788	26.8996	5460	0.9718	27.5358	5733	0.9871	28.3875	8223	0.9882	42.3408	8752	0.9964	44.33	2646	0.9867	36.1798	7382	0.9946	39.9496	ATXN2L
55165	2656	10958	0.997	93.6384	8810	0.9977	72.1129	2703	0.994	22.8102	8534	0.9951	70.7526	8153	0.997	65.8586	3306	0.9849	27.7775	6479	0.9853	53.4488	12259	0.9951	105.165	7255	0.9951	61.2227	4183	0.9827	95.2905	2660	0.9928	23.9831	CEP55
2987	1155	5997	0.9784	117.843	4676	0.9922	88.0152	3799	0.9913	73.7224	3845	0.9758	73.3048	5225	0.9818	97.0571	2883	0.9723	55.7033	6452	0.9853	122.397	5779	0.9784	114.002	4698	0.9758	91.1663	2379	0.9654	124.624	4956	0.9723	102.755	GUK1
8566	7390	8821	0.9968	27.0909	7583	0.9969	22.3081	6160	0.9943	18.6831	8852	0.9951	26.3764	6322	0.9907	18.3541	7114	0.9923	21.4826	9523	0.9942	28.235	15936	0.9969	49.1335	6542	0.9947	19.8413	4087	0.9949	33.4619	8266	0.9909	26.7857	PDXK
5861	2648	6286	0.9875	53.8774	7649	0.9856	62.7989	7811	0.9921	66.1151	6574	0.9766	54.6676	8254	0.9705	66.8759	6166	0.9758	51.9641	7027	0.9717	58.1446	7187	0.9524	61.8404	7086	0.9747	59.9772	2889	0.9464	66.0115	5971	0.9773	53.9984	RAB1A
89891	1818	13110	0.9928	163.666	10033	0.9785	119.978	6412	0.9961	79.0518	11937	0.995	144.584	10215	0.9549	120.55	6521	0.9818	80.0458	12956	0.9637	156.147	12046	0.9725	150.97	4786	0.951	59.0041	4305	0.918	143.275	6220	0.9329	81.931	WDR34
7818	2161	6469	0.969	67.9412	5873	0.9727	59.0841	3356	0.9783	34.808	6197	0.9704	63.1458	6543	0.9708	64.9599	4430	0.9648	45.7475	8455	0.9704	85.7268	6309	0.9718	66.5194	5638	0.9741	58.4755	2795	0.9667	78.2559	6707	0.9722	74.3234	DAP3
1974	1905	8448	0.99	100.649	11610	0.9911	132.496	18575	0.9879	218.547	17151	0.9906	198.25	11604	0.989	130.688	17431	0.9916	204.195	10418	0.9864	119.825	10272	0.9879	122.858	12476	0.9879	146.786	2857	0.9885	90.7413	12624	0.9864	158.692	EIF4A2
22827	1967	7397	0.9385	85.3497	6253	0.9415	69.1113	4982	0.9497	56.769	6559	0.9502	73.4262	7727	0.9141	84.281	4169	0.9476	47.2983	7328	0.9324	81.6279	8602	0.9522	99.6409	6857	0.9207	78.1327	2712	0.909	83.421	3720	0.9227	45.2887	PUF60
5754	4273	7909	0.9911	42.0087	9338	0.9848	47.5101	12949	0.9878	67.9227	8760	0.9899	45.1429	7309	0.9906	36.6985	11969	0.9829	62.5091	7495	0.9813	38.4323	5951	0.9927	31.7322	6355	0.9815	33.3339	3293	0.9731	46.6282	12017	0.9853	67.3465	PTK7
10419	2470	8536	0.9789	78.4347	6829	0.9838	60.107	5622	0.9672	51.0159	9639	0.9976	85.9316	9403	0.985	81.6756	6195	0.9838	55.9709	8154	0.9802	72.3322	9566	0.9814	88.2421	7961	0.9984	72.2394	2758	0.9846	67.5596	3909	0.998	37.8984	PRMT5
8943	5073	7285	0.9736	32.5923	7255	0.9899	31.0912	7576	0.972	33.4724	8600	0.9718	37.3294	7095	0.972	30.0062	7850	0.9909	34.5321	14113	0.9919	60.9554	13185	0.9961	59.2186	10310	0.97	45.5509	3394	0.9696	40.4797	7642	0.972	36.074	AP3D1
5859	2843	8188	0.9416	65.3659	6762	0.8991	51.7087	9217	0.918	72.6649	10080	0.9005	78.0731	10405	0.9138	78.5215	13607	0.9314	106.808	8658	0.8568	66.7265	6073	0.8632	48.6709	6696	0.9356	52.7888	3007	0.8614	63.9951	12054	0.8706	101.533	QARS
11100	4201	9763	0.9974	52.745	10145	0.9969	52.5006	7588	0.9598	40.4843	10568	0.9943	55.3934	11972	0.9795	61.1416	9360	0.9821	49.7212	11546	0.9924	60.2194	11379	0.9762	61.7155	7591	0.9898	40.4995	3757	0.9729	54.1101	7983	0.994	45.5056	HNRNPUL1
9948	3160	6697	0.956	48.0999	7041	0.9908	48.4409	6990	0.9962	49.5795	7014	0.9877	48.8761	10382	0.9658	70.4883	7067	0.9728	49.9075	9872	0.9772	68.4504	10692	0.969	77.0929	11033	0.9801	78.2546	3666	0.9614	70.1932	6016	0.9636	45.5903	WDR1
10313	4976	8132	0.9355	37.0909	8445	0.951	36.8964	7349	0.8203	33.1024	9631	0.9262	42.6196	10885	0.9365	46.9322	9197	0.907	41.2462	9410	0.9126	41.435	7585	0.9632	34.731	5427	0.8643	24.4446	3160	0.7389	38.4235	10304	0.7317	49.5881	RTN3
1728	2601	13148	0.9827	114.728	8938	0.9769	74.7076	5402	0.9739	46.5507	5250	0.9723	44.4464	7824	0.9858	64.5374	3552	0.9769	30.4755	5337	0.9919	44.9588	5441	0.9923	47.663	5189	0.9712	44.7143	3377	0.9827	78.5562	4371	0.9692	40.2432	NQO1
9993	4504	7488	0.9916	37.7327	9147	0.9913	44.1515	13121	0.9956	65.2951	7355	0.9911	35.9586	8936	0.9931	42.5665	8441	0.9913	41.8228	10233	0.992	49.7809	6456	0.9931	32.6594	6142	0.9896	30.5643	3044	0.988	40.8918	9617	0.992	51.132	DGCR2
11261	3230	9672	0.9966	67.9617	7447	0.9972	50.1238	13084	0.9981	90.7925	11371	0.9991	77.5201	8963	0.9994	59.5352	11068	0.9938	76.4689	8994	0.9972	61.011	7288	0.996	51.4101	9752	0.9972	67.6697	3496	0.995	65.4876	17143	0.9981	127.097	CHP1
224	3823	13268	0.9898	78.7683	13495	0.9898	76.7421	13071	0.9948	76.6331	9977	0.9922	57.4664	8556	0.9935	48.0164	13909	0.9953	81.1913	6143	0.9901	35.2074	4765	0.994	28.3989	4846	0.9908	28.4107	3822	0.9953	60.489	13110	0.995	82.1202	ALDH3A2
11098	3806	6026	0.9798	35.9344	5466	0.9827	31.2224	3782	0.9795	22.2723	7496	0.9821	43.3689	8154	0.9853	45.9648	7714	0.9853	45.2302	10065	0.9819	57.9432	7330	0.9777	43.8811	14524	0.9837	85.5304	3182	0.9721	50.5849	2685	0.9869	16.8938	PRSS23
56649	3549	7266	0.9865	46.4665	10749	0.9918	65.8457	10371	0.9915	65.4978	6635	0.9915	41.1673	5544	0.9879	33.5151	11237	0.9899	70.6582	8402	0.9915	51.8722	2976	0.9899	19.106	2692	0.9851	17.0009	2572	0.9699	43.8485	14387	0.9915	97.0769	TMPRSS4
1622	789	5030	0.891	144.691	6063	0.9455	167.061	8426	0.8821	239.363	4744	0.8758	132.399	11541	0.9518	313.826	3324	0.8023	94.0161	9081	0.8327	252.182	5641	0.7554	162.9	5097	0.9354	144.791	2552	0.6198	195.701	8283	0.8935	251.398	DBI
22822	5913	8381	0.9873	32.1691	4252	0.9983	15.6333	11561	0.9868	43.8227	4398	0.9785	16.3782	4003	0.9784	14.5245	2643	0.9866	9.97487	14669	0.9964	54.3564	11011	0.9902	42.4289	16465	0.9897	62.4104	2132	0.9836	21.8157	3005	0.9795	12.1699	PHLDA1
308	1624	10592	0.9858	148.028	11256	0.9865	150.683	5465	0.9895	75.4251	10412	0.9889	141.178	9062	0.9871	119.718	6541	0.9815	89.8827	8101	0.9877	109.298	9690	0.9889	135.95	10109	0.9766	139.516	3601	0.976	134.161	4690	0.9858	69.1574	ANXA5
10769	2850	4965	0.9726	39.5389	4032	0.9846	30.7568	8524	0.9825	67.0364	7499	0.9751	57.9397	11618	0.9944	87.46	10026	0.973	78.5057	16356	0.9947	125.745	16848	0.9937	134.693	12534	0.9884	98.5708	4727	0.973	100.353	5790	0.9958	48.6503	PLK2
8886	3790	6651	0.9953	39.8289	6162	0.9852	35.3466	4505	0.9926	26.642	6927	0.9839	40.2461	8172	0.9868	46.2607	6351	0.986	37.3956	8298	0.9953	47.9725	8055	0.9863	48.4249	6952	0.9921	41.1125	2792	0.9834	44.5724	3691	0.986	23.3215	DDX18
58487	7575	3876	0.9793	11.6132	3231	0.9447	9.27298	3444	0.9729	10.1904	4272	0.9572	12.4184	4209	0.9582	11.9212	3833	0.958	11.2921	5221	0.9716	15.1018	4751	0.9615	14.2904	4367	0.9745	12.9212	1357	0.9514	10.8389	6858	0.9457	21.6804	CREBZF
283149	7740	9017	0.9791	26.4406	12568	0.984	35.3013	7311	0.9596	21.1713	9463	0.9827	26.9219	9863	0.9886	27.3395	12671	0.9895	36.5332	11264	0.985	31.8867	11239	0.9585	33.0849	12145	0.9917	35.169	4333	0.9488	33.8717	13716	0.9815	42.4364	BCL9L
55666	4401	6279	0.9918	32.381	7877	0.992	38.9112	6104	0.9895	31.0867	5754	0.9905	28.7897	7515	0.9918	36.6354	3676	0.9895	18.6398	9056	0.9898	45.0861	8924	0.9848	46.2009	8460	0.9891	43.0846	3071	0.9911	42.22	6233	0.9861	33.9154	NPLOC4
5719	1763	8878	0.9807	114.291	9977	0.9949	123.03	3848	0.9949	48.9209	9392	0.9609	117.307	10871	0.9779	132.294	5686	0.9966	71.9735	10000	0.9325	124.281	11230	0.9972	145.134	8747	0.9609	111.201	3668	0.8985	125.883	6799	0.9881	92.3516	PSMD13
7328	5174	9123	0.9973	40.0186	9899	0.9975	41.5939	17769	0.9981	76.9748	14152	0.9969	60.2295	16452	0.9967	68.2206	16246	0.9969	70.071	11191	0.9969	47.3915	12279	0.9956	54.0728	11020	0.9967	47.7374	3499	0.9942	40.9173	14513	0.9971	67.1711	UBE2H
6744	5308	8383	0.9678	35.8442	9321	0.9727	38.1765	7948	0.9657	33.5613	15369	0.9734	63.7577	15269	0.9742	61.7167	9650	0.9804	40.5709	16291	0.9789	67.2473	13693	0.978	58.7774	10256	0.9644	43.3062	3520	0.9676	40.1238	7516	0.9661	33.9084	SSFA2
80829	5735	6171	0.7641	24.4215	6207	0.732	23.5295	4713	0.7721	18.4194	5104	0.7646	19.5973	6660	0.7459	24.9152	4833	0.74	18.8062	8470	0.6635	32.3599	6753	0.7407	26.8291	6126	0.7255	23.9413	2725	0.7102	28.749	5905	0.7339	24.6569	ZFP91
11222	1781	8547	0.9674	108.918	8133	0.9708	99.2778	3337	0.9674	41.9956	8691	0.9747	107.454	10538	0.9792	126.946	5677	0.9629	71.1333	9508	0.9753	116.972	9436	0.9674	120.716	6305	0.9809	79.3459	3020	0.9725	102.597	3376	0.9691	45.3931	MRPL3
359948	4677	5276	0.9966	25.6028	6333	0.9951	29.4379	10050	0.9983	48.1627	4978	0.9964	23.4372	5585	0.9949	25.62	6318	0.9966	30.146	6312	0.9959	29.5704	4573	0.9947	22.278	7318	0.9951	35.0694	2786	0.9947	36.0416	8519	0.9987	43.6187	IRF2BP2
23220	5795	2307	0.9727	9.03534	4049	0.9891	15.1901	6130	0.9948	23.7093	4410	0.9829	16.7573	8504	0.9986	31.4842	9291	0.9945	35.7789	9781	0.9986	36.9818	4162	0.9821	16.3641	2387	0.9774	9.23214	1768	0.9783	18.4594	15756	0.9995	65.1095	DTX4
1665	3019	8222	0.9944	61.8109	8795	0.993	63.3341	6182	0.9927	45.8963	8274	0.9911	60.349	8942	0.995	63.5469	5779	0.9907	42.7177	8574	0.995	62.2269	8786	0.9947	66.3087	7530	0.9904	55.903	3270	0.9854	65.5352	4298	0.9894	34.0922	DHX15
83666	6801	5016	0.9909	16.7392	5525	0.9924	17.6614	7927	0.9934	26.1245	5035	0.9887	16.3021	7346	0.9915	23.174	5619	0.9959	18.4376	3674	0.9801	11.8365	5747	0.9915	19.2536	10290	0.9851	33.9114	1536	0.8994	13.665	5527	0.9688	19.4611	PARP9
5018	1737	7518	0.9021	98.232	6070	0.8952	75.9721	8409	0.8958	108.507	10416	0.9562	132.044	11082	0.9793	136.88	12568	0.9534	161.467	10701	0.9724	134.984	8136	0.9833	106.722	6900	0.9459	89.0333	2893	0.8808	100.772	11535	0.8883	159.027	OXA1L
7447	2014	5667	0.9528	63.8623	7230	0.9563	78.0448	5813	0.9623	64.6923	6546	0.9523	71.5706	3956	0.9474	42.1425	2630	0.9777	29.1417	4110	0.9384	44.7136	1089	0.9434	12.32	1531	0.9528	17.038	1906	0.9464	57.2603	4135	0.9533	49.1663	VSNL1
10434	2578	5623	0.9763	49.5035	5620	0.9721	47.3935	5492	0.9763	47.7485	5858	0.9736	50.0362	7939	0.9973	66.0703	4906	0.9666	42.4681	9588	0.9732	81.4897	8756	0.9697	77.3865	8620	0.9717	74.9424	2677	0.9721	62.8283	5726	0.974	53.1888	LYPLA1
4313	3549	3492	0.9589	22.3315	4699	0.9879	28.7849	1646	0.9391	10.3953	2577	0.9682	15.9892	6361	0.9901	38.4541	4505	0.9882	28.3274	9474	0.9853	58.4905	3157	0.9749	20.268	5527	0.9882	34.9049	2997	0.9704	51.0941	4398	0.9896	29.6757	MMP2
3032	2196	6153	0.9745	63.5924	6381	0.9253	63.1715	8111	0.9909	82.7854	5981	0.9895	59.9735	7427	0.9791	72.5612	9097	0.99	92.4451	5593	0.9713	55.8046	3115	0.9886	32.3198	5352	0.9895	54.6244	2215	0.9658	61.0283	8457	0.9927	92.2223	HADHB
84641	3312	9909	0.9982	67.9032	10023	0.9985	65.7919	8306	0.9982	56.21	9281	0.9967	61.7053	10031	0.9934	64.9796	6828	0.9979	46.0067	12365	0.9979	81.8015	10864	0.9979	74.7381	8927	0.9979	60.4113	3692	0.9843	67.4468	6360	0.9985	45.9852	HIATL1
31	10692	7085	0.9496	15.0394	8636	0.9504	17.5598	4931	0.9495	10.3368	9084	0.9545	18.7084	8310	0.9504	16.675	7311	0.9517	15.2593	6225	0.9509	12.7567	7402	0.9716	15.7737	5789	0.9707	12.1352	2791	0.945	15.794	7714	0.9752	17.2772	ACACA
389	1415	7809	0.9555	125.253	5384	0.9887	82.7206	7589	0.9682	120.21	6957	0.959	108.264	8294	0.8417	125.757	7161	0.9802	112.937	5762	0.7965	89.2225	8518	0.9399	137.159	7494	0.9392	118.703	2411	0.7908	103.093	7242	0.9187	122.561	RHOC
399909	6584	5581	0.992	19.2386	6567	0.9939	21.6841	3665	0.9953	12.4766	4858	0.9923	16.2475	5574	0.9923	18.1635	3697	0.9941	12.5308	7967	0.9954	26.5132	6585	0.9944	22.7881	6336	0.992	21.5689	2334	0.9875	21.4487	5720	0.9923	20.8045	PCNXL3
10318	2950	5742	0.9841	44.1765	5390	0.9851	39.7221	6478	0.9875	49.2188	7378	0.9925	55.0725	6782	0.9878	49.3241	6472	0.9936	48.9592	5878	0.9925	43.6581	8484	0.9871	65.5271	12430	0.9956	94.4392	1839	0.9725	37.7181	8389	0.979	68.0989	TNIP1
7874	5412	5747	0.939	24.1009	8418	0.9653	33.8155	6874	0.9715	28.4684	6571	0.9364	26.7357	6859	0.9484	27.1911	5704	0.9577	23.5201	7627	0.9571	30.8783	8077	0.9658	34.0044	4993	0.9392	20.6779	3312	0.9477	37.0273	6861	0.9717	30.3586	USP7
3184	2257	10537	0.9991	105.959	14674	0.9925	141.346	5879	0.9903	58.3826	12828	0.9925	125.154	14047	0.9991	133.529	7834	0.9991	77.4587	11349	0.9929	110.175	12482	0.9996	126.007	8180	0.9827	81.2316	4025	0.9832	107.901	5064	0.9978	53.7296	HNRNPD
113146	18317	16259	0.9967	20.1461	42766	0.9979	50.7586	29655	0.9977	36.2874	9678	0.9967	11.6345	2431	0.9962	2.84743	34741	0.9979	42.3259	2309	0.996	2.76202	3441	0.9972	4.28029	15680	0.9969	19.1865	4987	0.9962	16.4731	15572	0.9947	20.3583	AHNAK2
10095	1551	8321	0.9845	121.763	5556	0.9774	77.8781	5226	0.9723	75.5213	6196	0.9865	87.9665	14179	0.9884	196.136	4963	0.98	71.4086	6923	0.9826	97.8003	7155	0.9832	105.109	9829	0.989	142.037	2593	0.9826	101.153	6697	0.9749	103.4	ARPC1B
10163	5676	9789	0.9972	39.1423	12659	0.9981	48.4866	14411	0.9982	56.9067	14094	0.9981	54.6776	11307	0.9982	42.7394	15525	0.9979	61.039	7103	0.9974	27.4194	10318	0.9977	41.4186	7720	0.9979	30.4844	3710	0.9958	39.5477	12343	0.9981	52.0751	WASF2
339044	6295	6243	0.9911	22.5086	5096	0.9949	17.5994	8282	0.9914	29.4884	5172	0.9967	18.0918	4388	0.9841	14.9553	8398	0.9894	29.7713	6768	0.9875	23.5571	5849	0.9911	21.1704	5819	0.9954	20.7184	2333	0.9784	22.4238	7048	0.9895	26.8115	PKD1P1
11176	8934	8837	0.9602	22.4496	11569	0.9577	28.1524	12972	0.9584	32.5441	9359	0.9588	23.0675	11024	0.9557	26.4738	10586	0.9574	26.4426	9317	0.9681	22.8501	10458	0.9576	26.6714	11383	0.9603	28.5571	2846	0.9563	19.2743	8289	0.9596	22.2182	BAZ2A
5695	1043	12482	0.9789	271.613	12375	0.9664	257.944	8392	0.9655	180.34	13817	0.9703	291.707	12185	0.9693	250.648	8807	0.9684	188.435	12939	0.9818	271.815	14081	0.9722	307.604	11815	0.9664	253.894	4398	0.9607	255.13	7269	0.9664	166.895	PSMB7
517	1178	6076	0.8514	117.064	6345	0.5925	117.099	9011	0.5985	171.451	4544	0.6358	84.9397	6678	0.8353	121.625	8156	0.5323	154.508	7540	0.5823	140.244	3329	0.5951	64.3889	3667	0.8633	69.77	2117	0.517	108.734	8550	0.6104	173.809	ATP5G2
55765	4225	4973	0.9931	26.7142	6203	0.9756	31.9183	7217	0.9934	38.2862	5022	0.9856	26.1739	4190	0.9905	21.277	4605	0.9837	24.3232	6559	0.977	34.0149	5431	0.9773	29.2884	10552	0.996	55.9772	3007	0.9943	43.0622	8633	0.9822	48.9313	C1orf106
10899	1574	6209	0.9917	89.5298	4926	0.96	68.0385	3474	0.9892	49.4694	4742	0.9956	66.3399	6045	0.9797	82.3976	3557	0.9898	50.431	6875	0.9873	95.703	5834	0.9473	84.4509	4151	0.9384	59.1087	2441	0.9905	93.8324	6128	0.9727	93.2322	JTB
57222	2949	4978	0.9742	38.3116	3562	0.9841	26.2594	4392	0.9705	33.381	4435	0.9661	33.1159	6354	0.9739	46.227	4480	0.9641	33.9017	5326	0.9617	39.5716	4973	0.9658	38.4226	4117	0.9576	31.2903	1454	0.9542	29.8318	3691	0.9603	29.9724	ERGIC1
2734	9448	11943	0.9754	28.6896	12553	0.9801	28.885	13578	0.985	32.2113	11268	0.9788	26.2618	9773	0.9836	22.1927	9419	0.9795	22.2476	8839	0.9773	20.4984	8952	0.9757	21.5885	9664	0.9763	22.9256	3562	0.9664	22.811	9235	0.9822	23.4072	GLG1
4747	3854	9853	0.9925	58.024	6952	0.9914	39.216	903	0.9777	5.25156	3820	0.9948	21.8258	3057	0.9829	17.0179	95	0.7776	0.550085	3821	0.9754	21.7232	5988	0.9977	35.4008	2572	0.9852	14.9576	2841	0.9663	44.6015	1661	0.9888	10.3207	NEFL
3482	9093	6633	0.9977	16.5559	10857	0.9992	25.9578	8307	0.9979	20.4762	8992	0.9977	21.7754	8042	0.9959	18.9749	9907	0.9986	24.3138	8917	0.9982	21.4867	9646	0.9989	24.1703	9078	0.9988	22.3762	2444	0.9902	16.2624	8796	0.9853	23.1649	IGF2R
25814	3340	6747	0.9545	45.8474	6384	0.9545	41.5539	7302	0.9644	49.0013	8676	0.9704	57.1993	6869	0.9425	44.1235	12017	0.9102	80.2911	6629	0.9713	43.487	9210	0.9272	62.8284	4562	0.9108	30.6134	3490	0.8725	63.2221	8112	0.9853	58.1612	ATXN10
11073	5378	7590	0.9877	32.0311	9696	0.9935	39.1956	4313	0.9885	17.9751	9006	0.9939	36.8748	11553	0.9939	46.089	5787	0.9926	24.0132	8296	0.9935	33.7991	8741	0.984	37.0325	6053	0.9922	25.2263	3046	0.976	34.2688	4137	0.9885	18.4211	TOPBP1
4493	519	6301	0.9942	275.545	4413	0.9672	184.855	10574	0.9846	456.65	6275	0.9827	266.234	8527	0.9711	352.494	4447	0.9961	191.213	4975	0.9923	210.031	5865	0.9846	257.48	8846	0.9942	382.017	2312	0.9827	269.532	6209	0.9884	286.488	MT1E
65125	11232	8373	0.8884	16.919	10107	0.9414	19.5628	11361	0.9501	22.671	7550	0.9819	14.8016	7810	0.9041	14.9182	8009	0.9587	15.9125	8681	0.9071	16.9344	8390	0.9354	17.0195	8523	0.9604	17.0074	2995	0.8849	16.1335	5828	0.9544	12.4255	WNK1
3572	9071	6260	0.8816	15.6628	4072	0.8892	9.75928	9399	0.911	23.2241	5676	0.8856	13.7786	7337	0.8894	17.3535	7680	0.8976	18.894	4129	0.8684	9.9735	8882	0.8802	22.3099	9442	0.9498	23.3299	1704	0.822	11.3659	5992	0.8848	15.8186	IL6ST
54906	8636	4316	0.9976	11.3428	4185	0.9964	10.5353	3569	0.9977	9.26288	4863	0.9964	12.3997	8143	0.9981	20.23	5195	0.9959	13.4243	7231	0.9981	18.3461	7838	0.9978	20.6793	6798	0.9984	17.643	2171	0.9932	15.2103	2985	0.9968	8.2772	FAM208B
51322	5924	7622	0.9537	29.2015	6737	0.8982	24.7239	7813	0.9494	29.5607	9027	0.8886	33.5542	9733	0.9274	35.2496	10001	0.9256	37.6744	7955	0.9006	29.4227	9616	0.9271	36.9847	8849	0.9264	33.4798	3098	0.827	31.6414	8279	0.9762	33.4668	WAC
5296	4030	6447	0.9911	36.3081	6954	0.9931	37.5141	9012	0.9886	50.122	6011	0.9963	32.8443	5855	0.998	31.1706	8159	0.9747	45.1804	6652	0.9871	36.1664	5029	0.9916	28.4328	5097	0.9953	28.3474	2210	0.9797	33.1801	9655	0.997	57.3719	PIK3R2
79144	794	10832	0.9761	309.627	10729	0.9849	293.768	6281	0.9773	177.305	10179	0.9773	282.295	6684	0.9786	180.609	9670	0.9798	271.784	7533	0.9861	207.876	5423	0.9786	155.619	8634	0.9887	243.722	3202	0.971	244.001	5976	0.9773	180.236	PPDPF
10625	4205	4384	0.996	23.6622	5146	0.9929	26.6053	4981	0.9986	26.5499	3824	0.9929	20.0249	3991	0.9879	20.3629	6875	0.9952	36.4859	5423	0.985	28.2573	4412	0.9812	23.9063	9983	0.995	53.2106	2467	0.9912	35.4971	4471	0.9955	25.4619	IVNS1ABP
55655	3590	6849	0.9925	43.2995	7538	0.9855	45.6485	5163	0.9833	32.2344	7602	0.9919	46.6285	8152	0.9872	48.7184	6699	0.9897	41.6422	7306	0.988	44.5906	7747	0.985	49.1679	6962	0.9855	43.4653	2651	0.9875	44.6792	4592	0.9866	30.6309	NLRP2
4175	3791	6769	0.9852	40.5248	5459	0.9802	31.3058	1463	0.981	8.64973	6698	0.9855	38.9053	6029	0.9926	34.1204	1999	0.9567	11.7673	7204	0.9913	41.6368	7520	0.9876	45.1967	3706	0.99	21.9106	2589	0.971	41.3207	776	0.9562	4.90185	MCM6
3156	4589	4609	0.9869	22.795	4965	0.983	23.5216	5314	0.9891	25.9547	5072	0.9904	24.3377	12882	0.9882	60.2266	3761	0.9841	18.2896	8720	0.9946	41.6348	7386	0.9882	36.6719	8272	0.9895	40.4013	3182	0.9823	41.9539	6230	0.9863	32.5104	HMGCR
9520	4364	7222	0.9814	37.5598	8208	0.9771	40.8901	10138	0.9791	52.069	10114	0.9785	51.0336	10540	0.9764	51.8178	9027	0.9759	46.1612	9739	0.9665	48.8976	11243	0.9746	58.7003	7053	0.9828	36.2237	2760	0.9736	38.2661	12055	0.9739	66.1507	NPEPPS
10291	5136	8765	0.994	38.7327	7692	0.991	32.5596	6894	0.9907	30.0856	10170	0.9879	43.6027	5898	0.9928	24.6379	7958	0.9936	34.5778	7194	0.985	30.6904	9402	0.9949	41.7098	6055	0.9951	26.4236	2650	0.9772	31.2184	6851	0.9827	31.9434	SF3A1
51366	10900	5253	0.9841	10.9378	6963	0.9854	13.8878	7315	0.9924	15.0418	6947	0.9949	14.0342	6846	0.9774	13.4751	7767	0.9896	15.9017	5561	0.9939	11.1785	7797	0.9924	16.2983	5030	0.9934	10.343	2156	0.9708	11.9677	5455	0.9936	11.9845	UBR5
4059	3448	11067	0.9774	72.8473	6563	0.9794	41.3809	31793	0.9872	206.669	10835	0.9759	69.1958	5912	0.9739	36.7867	14724	0.9832	95.2964	1384	0.962	8.79481	3331	0.9632	22.0115	7329	0.9742	47.641	3796	0.9629	66.6114	7862	0.9788	54.6031	BCAM
4976	6510	7873	0.9948	27.4479	10117	0.9885	33.7859	5371	0.9965	18.4921	9690	0.9966	32.7764	7884	0.9911	25.983	6614	0.9903	22.6726	9797	0.9834	32.9739	9897	0.9882	34.639	7432	0.9846	25.5875	3286	0.988	30.5405	5894	0.9896	21.6811	OPA1
2131	3376	4307	0.9914	28.955	4159	0.9692	26.7825	5124	0.9683	34.0188	5035	0.9677	32.8409	6302	0.9668	40.0497	5449	0.9689	36.0191	6537	0.9665	42.4262	6309	0.9659	42.5795	7329	0.9677	48.657	1843	0.9683	33.0303	6470	0.9683	45.8938	EXT1
8519	733	4583	0.9823	141.905	2306	0.9823	68.3944	6090	0.9836	186.22	4187	0.9782	125.782	4879	0.9836	142.807	7666	0.9836	233.39	3567	0.9795	106.624	4349	0.9482	135.185	12734	0.9809	389.371	1302	0.9591	107.472	5227	0.9905	170.766	IFITM1
10103	1639	10460	0.7956	144.845	8188	0.7944	108.609	19017	0.7968	260.061	11203	0.7968	150.513	9251	0.7913	121.097	18755	0.7938	255.362	5133	0.7913	68.6199	6172	0.7913	85.8004	7648	0.7938	104.586	2555	0.7932	94.3196	16294	0.7926	238.068	TSPAN1
23165	6286	8238	0.996	29.7439	9486	0.9911	32.8076	4215	0.9944	15.0292	9271	0.9965	32.4766	9266	0.9928	31.6258	5051	0.9914	17.9317	7203	0.9933	25.1071	11512	0.9957	41.7272	6559	0.9952	23.3866	2867	0.99	27.5958	2820	0.9957	10.743	NUP205
9055	3207	14426	0.9944	102.093	14441	0.9925	97.8956	4929	0.9604	34.4486	10081	0.9857	69.2186	10226	0.9747	68.4116	5739	0.9897	39.9352	6951	0.9626	47.4904	8324	0.9853	59.1392	8600	0.9585	60.1039	5299	0.9885	99.9735	3764	0.9588	28.1062	PRC1
10755	1964	8315	0.9883	96.0885	9754	0.9705	107.971	9793	0.9893	111.76	10296	0.9919	115.437	10032	0.9883	109.59	7567	0.9944	85.9806	10553	0.9582	117.731	12763	0.9623	148.065	10841	0.9934	123.718	3790	0.9705	116.758	10870	0.9669	132.538	GIPC1
6164	1003	8108	0.9671	183.469	10170	0.9701	220.437	11842	0.9731	264.628	8630	0.9681	189.464	10153	0.9791	217.178	12986	0.9711	288.93	11882	0.9681	259.565	7552	0.9781	171.555	7651	0.9711	170.97	2789	0.9551	168.243	10166	0.9701	242.717	RPL34
5931	2021	9522	0.9767	106.933	9078	0.9936	97.6538	5467	0.9767	60.631	9358	0.9837	101.961	13399	0.996	142.242	6548	0.9871	72.3037	9826	0.9911	106.529	9975	0.9762	112.458	7252	0.9832	80.4257	3456	0.9624	103.466	5426	0.9604	64.2932	RBBP7
84985	2946	3082	0.9871	23.7438	3100	0.998	22.8767	5784	0.9976	44.0055	1326	0.9644	9.91126	1381	0.9827	10.0574	3927	0.9813	29.7472	1021	0.9871	7.59365	2158	0.9783	16.6902	6888	0.9844	52.4039	1116	0.9847	22.9204	4775	0.9881	38.8144	FAM83A
10112	3471	14037	0.983	91.7847	13499	0.9525	84.5497	2886	0.9536	18.636	8858	0.9893	56.1952	10627	0.9614	65.687	5423	0.9306	34.8661	4694	0.9162	29.631	7785	0.9614	51.103	5225	0.9867	33.7392	4458	0.9744	77.7097	3946	0.9268	27.2241	KIF20A
7791	2325	5455	0.9914	53.2503	4094	0.9849	38.2816	5761	0.9948	55.5376	6939	0.9884	65.7191	6757	0.9871	62.3525	6232	0.9871	59.8167	9690	0.9935	91.3185	12231	0.9935	119.862	9002	0.9914	86.7799	2456	0.9596	63.9139	7310	0.9914	75.2915	ZYX
1783	4352	7253	0.9963	37.825	7500	0.9938	37.466	8704	0.9947	44.8272	5979	0.9959	30.2522	8303	0.9938	40.9326	7585	0.9959	38.8942	6695	0.9961	33.7069	5651	0.9975	29.5855	7853	0.9956	40.4436	2450	0.9853	34.0618	7133	0.9913	39.2496	DYNC1LI2
113130	2599	6720	0.9715	58.6832	6307	0.995	52.7572	1355	0.9638	11.6854	7140	0.9931	60.4937	6700	0.9677	55.3085	1733	0.9354	14.8803	7217	0.9711	60.8427	6156	0.9869	53.9678	4511	0.9846	38.9018	2158	0.9673	50.2383	1677	0.928	15.4518	CDCA5
23190	4018	7058	0.9945	39.8678	8001	0.9945	43.2912	7648	0.9938	42.6628	7877	0.9913	43.1687	9136	0.9933	48.7831	7958	0.991	44.199	8702	0.9945	47.4534	8283	0.9933	46.97	7474	0.9915	41.6914	3180	0.9898	47.8858	7206	0.9905	42.9473	UBXN4
10724	5220	8241	0.991	35.8311	7261	0.9897	30.2406	6437	0.9931	27.6392	8004	0.9902	33.764	10633	0.9918	43.7027	8881	0.9912	37.9673	10585	0.9937	44.4302	9572	0.9897	41.7806	9069	0.9897	38.9397	2889	0.9893	33.4863	6172	0.9918	28.3144	MGEA5
171177	1726	5381	0.9565	70.7575	8244	0.9612	103.839	7786	0.9844	101.108	6158	0.9676	78.5628	3239	0.9542	40.2618	8651	0.9733	111.852	1941	0.9739	24.6401	895	0.9496	11.8148	2433	0.9548	31.594	908	0.949	31.8299	8295	0.9629	115.087	RHOV
55612	5167	7819	0.9938	34.345	7864	0.9878	33.088	6478	0.9808	28.1005	10192	0.9946	43.4349	11297	0.9988	46.9081	12516	0.999	54.0562	12061	0.9955	51.1449	6879	0.9944	30.334	23261	0.9988	100.9	4281	0.9834	50.1299	7344	0.9876	34.0366	FERMT1
81552	2962	6051	0.9851	46.3653	5269	0.9811	38.673	3936	0.9858	29.7839	7522	0.9797	55.9199	11153	0.9808	80.7848	6072	0.9801	45.7472	8646	0.9845	63.957	8941	0.9821	68.7771	11279	0.9811	85.3471	2850	0.9777	58.217	5011	0.9814	40.5127	VOPP1
9810	6022	4977	0.9173	18.7576	5733	0.9073	20.6969	7130	0.9112	26.5375	5512	0.9258	20.1552	6843	0.8914	24.3797	5995	0.9196	22.216	5507	0.8743	20.037	6031	0.8987	22.8187	3930	0.8999	14.627	2508	0.9058	25.1986	6204	0.918	24.6708	RNF40
2000	4195	4236	0.9928	22.9179	6431	0.9964	33.3282	6744	0.9952	36.0328	4596	0.9936	24.1249	8006	0.994	40.9456	4577	0.9928	24.3482	9185	0.9962	47.9739	8393	0.9945	45.5856	4964	0.9962	26.5218	2203	0.9952	31.774	8305	0.995	47.4088	ELF4
4035	14905	14608	0.9985	22.2438	29925	0.9991	43.6483	27080	0.999	40.722	12642	0.9962	18.6768	3549	0.9923	5.10854	12061	0.9972	18.058	2772	0.9834	4.07492	4075	0.9843	6.22928	4715	0.9956	7.09011	3078	0.9815	12.4947	14717	0.9954	23.645	LRP1
84629	10586	6041	0.9902	12.9517	8261	0.995	16.9655	7647	0.9971	16.1909	6482	0.9923	13.4833	9903	0.9971	20.0705	9006	0.994	18.9853	7826	0.9761	16.1982	9534	0.9889	20.5204	9277	0.9902	19.6417	2987	0.9834	17.0723	8730	0.9836	19.7485	TNRC18
103910	1041	9053	0.951	197.375	3889	0.927	81.218	10982	0.9664	236.452	9150	0.9635	193.548	10993	0.9558	226.563	5632	0.9318	120.734	12277	0.9587	258.404	6699	0.9702	146.623	11159	0.9414	240.258	3939	0.926	228.942	8329	0.9769	191.599	MYL12B
1329	523	4868	0.9885	211.251	5124	0.9962	212.997	5246	0.9866	224.822	4944	0.9847	208.159	6742	0.9904	276.573	3781	0.9885	161.333	5775	0.9828	241.94	3575	0.9771	155.746	3213	0.979	137.693	1881	0.9732	217.609	5309	0.9771	243.088	COX5B
471	2094	7750	0.9575	83.9993	5436	0.9518	56.4375	2627	0.9499	28.1187	7940	0.9565	83.4952	7503	0.9484	76.8743	4399	0.9508	46.8808	8088	0.9685	84.6296	8885	0.9532	96.677	7018	0.9556	75.1173	2477	0.9398	71.5714	2427	0.9489	27.7552	ATIC
2683	4214	4907	0.995	26.4285	6203	0.9948	32.0016	6506	0.9865	34.6044	5391	0.9945	28.1704	5165	0.9915	26.2966	5884	0.9893	31.1599	4820	0.9827	25.0617	5252	0.9848	28.397	7433	0.99	39.5342	1956	0.9824	28.0843	4619	0.9898	26.2485	B4GALT1
3074	1919	6173	0.9745	73.0082	3455	0.9776	39.1416	4899	0.9734	57.2195	5247	0.9865	60.208	7450	0.9901	83.2922	4245	0.975	49.3652	5748	0.9818	65.6296	5806	0.9771	68.9358	6301	0.9833	73.5932	2007	0.9536	63.2794	5463	0.9807	68.1723	HEXB
9789	2731	4865	0.9059	40.4307	4395	0.8773	34.9866	4229	0.9465	34.7079	5189	0.9399	41.8389	5597	0.7986	43.97	4868	0.7971	39.7784	6303	0.9052	50.5689	4680	0.8612	39.0451	4352	0.7906	35.7166	2159	0.8436	47.8323	4478	0.8502	39.2658	SPCS2
81037	2164	5319	0.9889	55.7858	3230	0.9871	32.4497	2842	0.9848	29.436	4117	0.9875	41.893	6971	0.9931	69.1132	2922	0.9889	30.1329	4994	0.9949	50.5649	6589	0.9889	69.3753	4935	0.988	51.1132	1887	0.9843	52.76	4050	0.9917	44.8177	CLPTM1L
991	1697	14494	0.9888	193.846	16404	0.99	210.152	3257	0.9859	43.0178	12939	0.9888	167.895	12757	0.99	161.283	3966	0.987	52.1542	6230	0.9829	80.4385	14761	0.9882	198.188	6281	0.9882	82.9565	5503	0.9794	196.204	3161	0.9758	44.6061	CDC20
1854	2146	9900	0.9916	104.702	7265	0.9925	73.5988	2884	0.9939	30.1216	6507	0.9921	66.7681	5631	0.9949	56.2962	3384	0.9902	35.19	4997	0.987	51.0196	5027	0.9907	53.373	5214	0.9888	54.4559	2694	0.9804	75.9552	2248	0.9939	25.0852	DUT
10528	2245	13123	0.9474	132.668	9095	0.9488	88.0748	3828	0.9483	38.218	10848	0.951	106.402	8806	0.9461	84.1561	6279	0.9546	62.4155	10495	0.9439	102.429	10293	0.9457	104.464	11038	0.9559	110.199	3818	0.9443	102.899	2714	0.9506	28.9498	NOP56
6385	2615	9754	0.9931	84.6568	17056	0.9989	141.798	23984	0.9977	205.571	14203	0.9985	119.599	11541	0.9966	94.688	16546	0.9966	141.202	8471	0.9966	70.9775	6636	0.9924	57.8199	19223	0.9973	164.76	3834	0.9931	88.7095	17943	0.9962	164.314	SDC4
1892	1350	7484	0.9741	125.82	4966	0.9874	79.972	4265	0.9889	70.8104	7445	0.9889	121.436	7723	0.9867	122.737	4770	0.9881	78.8502	5844	0.9644	94.8493	7931	0.98	133.856	4985	0.9896	82.7627	2547	0.9867	114.152	4415	0.9867	78.3157	ECHS1
5524	2869	10981	0.9913	86.8684	11134	0.9902	84.3696	11062	0.9864	86.4201	12491	0.992	95.8704	11417	0.9899	85.3777	11234	0.9902	87.382	11793	0.9906	90.0641	10139	0.9885	80.5206	9137	0.985	71.38	3889	0.9826	82.0158	10134	0.9902	84.5867	PPP2R4
80206	4942	2575	0.997	11.8257	1014	0.9913	4.46067	2697	0.9982	12.2318	2060	0.9972	9.17873	5178	0.9994	22.4793	3242	0.9976	14.6396	6642	0.9992	29.4479	3196	0.9974	14.7349	5549	0.9992	25.1661	1538	0.9887	18.8297	2809	0.998	13.6113	FHOD3
9538	2279	9623	0.9903	95.8334	8820	0.9925	84.1374	4661	0.9877	45.8402	10124	0.9956	97.8196	10789	0.9903	101.569	6307	0.9741	61.7585	13186	0.9943	126.773	10238	0.9956	102.356	8701	0.9961	85.5713	3899	0.9908	103.514	7016	0.9956	73.722	EI24
6603	2770	6110	0.9848	50.0624	5288	0.9776	41.5027	5209	0.9928	42.1489	6863	0.9762	54.5572	8763	0.9877	67.8729	5318	0.9856	42.8437	10144	0.9856	80.2393	8154	0.9726	67.0708	4686	0.983	37.9163	2924	0.9834	63.8686	7189	0.9816	62.1499	SMARCD2
1739	5034	6618	0.9853	29.8376	9255	0.9913	39.9695	7737	0.9774	34.4486	6568	0.9926	28.7301	5032	0.9915	21.4462	8329	0.9994	36.9231	10766	0.9986	46.8596	8296	0.9954	37.549	12036	0.9996	53.5886	3157	0.9877	37.9447	6507	0.9964	30.9542	DLG1
55291	5145	5860	0.993	25.8501	7345	0.9864	31.0364	5621	0.9895	24.4873	5868	0.9889	25.1144	7828	0.9928	32.6429	5721	0.987	24.8144	8380	0.9899	35.6875	6258	0.9878	27.7136	6575	0.9889	28.6427	3086	0.9821	36.2911	6035	0.9905	28.0895	PPP6R3
51614	1383	5144	0.9913	84.4169	6503	0.9848	102.225	11113	0.9819	180.103	8644	0.9848	137.629	10293	0.9834	159.677	13232	0.9805	213.512	7533	0.987	119.345	4765	0.9602	78.5025	6291	0.9805	101.953	2388	0.9754	104.473	10374	0.9783	179.629	ERGIC3
3619	4146	7746	0.9954	42.4032	12876	0.9901	67.5176	2402	0.9855	12.9854	6766	0.9865	35.9352	6734	0.9911	34.8471	3134	0.9884	16.8689	6766	0.9896	35.7569	6674	0.9879	36.6775	4257	0.9884	23.0132	3172	0.9848	46.2907	3348	0.9896	19.3378	INCENP
4312	2081	1146	0.9423	12.4986	6573	0.9664	68.6684	4559	0.9697	49.1032	262	0.9169	2.77234	1939	0.9596	19.9907	5031	0.9409	53.9511	140	0.9077	1.47406	4	0.1456	0.0437956	902	0.939	9.71489	365	0.9164	10.6123	1879	0.9385	21.6225	MMP1
8078	3214	8057	0.991	56.8955	8241	0.9922	55.7441	5447	0.9941	37.986	6317	0.9938	43.2796	7189	0.9932	47.9894	3849	0.9916	26.7251	5754	0.9885	39.2267	8907	0.9907	63.1434	6605	0.9928	46.0607	2566	0.9916	48.306	4156	0.9888	30.9657	USP5
1453	3778	5060	0.9947	30.3976	5575	0.9907	32.081	6353	0.9907	37.6902	6266	0.9862	36.5213	8149	0.9958	46.277	6135	0.9936	36.2385	9865	0.9936	57.2128	7100	0.9857	42.8192	6052	0.9936	35.9038	2332	0.9881	37.3471	8429	0.9947	53.4276	CSNK1D
10927	4535	10771	0.9954	53.905	11758	0.9896	56.3665	13238	0.9885	65.427	13540	0.9925	65.7445	11167	0.9918	52.8302	16512	0.9932	81.2532	13059	0.9916	63.0943	13148	0.9951	66.0579	9983	0.9918	49.3386	5083	0.9857	67.8161	10516	0.9934	55.5297	SPIN1
79572	7384	7521	0.945	23.1172	9732	0.9449	28.6534	10507	0.9445	31.8933	9099	0.9403	27.1344	7829	0.9439	22.7477	7212	0.9372	21.7963	12609	0.9447	37.4151	10883	0.9449	33.5815	10194	0.9439	30.9426	3310	0.9397	27.1223	6514	0.9458	21.1255	ATP13A3
57003	3445	4810	0.9657	31.6888	4841	0.9829	30.55	4226	0.9614	27.4949	5298	0.9887	33.8642	6512	0.9843	40.5554	4975	0.9765	32.2272	5999	0.9675	38.1546	5991	0.9681	39.6235	4618	0.9678	30.0447	2269	0.939	39.8506	4835	0.9666	33.6093	CCDC47
54107	2422	8537	0.9393	79.9985	7661	0.9868	68.7664	5155	0.9079	47.7053	9833	0.8976	89.3984	8274	0.9694	73.2933	7009	0.943	64.5803	10345	0.936	93.5867	9376	0.903	88.2035	5944	0.9484	55.0057	3138	0.9009	78.3914	3568	0.8893	35.2779	POLE3
4322	2735	1540	0.9883	12.7795	8714	0.9938	69.2668	6673	0.9912	54.6859	438	0.9609	3.52643	3096	0.9916	24.2866	8506	0.9956	69.4043	661	0.9759	5.29544	65	0.6113	0.5415	474	0.9755	3.8844	1068	0.9952	23.6267	3879	0.9916	33.9636	MMP13
5690	4759	9730	0.9931	46.4032	10029	0.9355	45.8149	4385	0.9088	20.6522	8646	0.9781	40.0053	10584	0.9662	47.7153	4274	0.955	20.0418	5784	0.8947	26.6299	12180	0.9849	58.3142	6300	0.9626	29.6707	3615	0.954	45.9603	4239	0.9281	21.3304	PSMB2
9877	4795	6541	0.9904	30.9604	8802	0.9908	39.9078	9052	0.9923	42.3124	6034	0.9921	27.7099	6154	0.9931	27.5354	8395	0.9908	39.0706	9455	0.9973	43.2047	5576	0.9912	26.4958	6564	0.9952	30.682	3187	0.9902	40.2146	10049	0.991	50.1864	ZC3H11A
1399	5336	7762	0.9974	33.0148	10008	0.9976	40.7752	8971	0.9985	37.6823	7038	0.9976	29.0437	9874	0.9987	39.7009	6767	0.9955	28.3008	10975	0.9991	45.0657	7732	0.9936	33.0156	8133	0.9979	34.1616	2942	0.9985	33.3593	5734	0.9981	25.7332	CRKL
4697	2058	5178	0.414	57.1041	8074	0.6793	85.292	4282	0.6535	46.6351	4908	0.4791	52.5142	8739	0.7342	91.1044	4709	0.5321	51.0624	6061	0.6492	64.5293	5442	0.3513	60.2498	4839	0.2677	52.7004	2658	0.3737	78.1447	5722	0.3659	66.5816	NDUFA4
23170	3421	7679	0.9886	50.9451	7699	0.9906	48.9267	4174	0.9906	27.3471	7125	0.9915	45.8617	4457	0.983	27.952	4169	0.9883	27.1955	6515	0.986	41.7272	8554	0.9918	56.9716	5514	0.9866	36.1258	2769	0.9851	48.9733	4687	0.9886	32.809	TTLL12
2125	6587	7272	0.9991	25.0563	12699	0.997	41.9128	7141	0.9988	24.2987	6939	0.9973	23.1968	4142	0.9988	13.491	6331	0.9988	21.4488	4886	0.998	16.2526	6281	0.9971	21.7262	4760	0.9964	16.1966	2866	0.9936	26.3256	9803	0.9965	35.6388	EVPL
9169	7596	7511	0.9964	22.4421	9494	0.9967	27.1725	11039	0.9946	32.5729	6276	0.9916	18.1935	8768	0.9912	24.765	8174	0.9966	24.0142	9332	0.9943	26.9183	6725	0.9891	20.172	6606	0.9947	19.492	2809	0.9889	22.3747	6308	0.9907	19.8865	SCAF11
677	3887	4829	0.8953	28.1964	6612	0.9079	36.9814	9302	0.9249	53.6381	4777	0.9452	27.0619	8614	0.9424	47.5459	13775	0.9874	79.0852	8041	0.8207	45.3266	8614	0.9308	50.4932	15724	0.947	90.6675	2643	0.8832	41.1408	12116	0.9344	74.6443	ZFP36L1
3713	2165	3552	0.9843	37.2362	6375	0.9843	64.0158	10799	0.9908	111.799	5452	0.9852	55.4518	557	0.9824	5.51976	21419	0.9903	220.78	5284	0.9898	53.4765	821	0.9797	8.64028	2389	0.9834	24.7321	3706	0.9843	103.571	33123	0.9889	366.373	IVL
11315	979	8176	0.9734	189.543	7391	0.9704	164.129	4251	0.9694	97.3241	7825	0.9755	176.003	8715	0.9714	190.989	4939	0.9714	112.583	5445	0.9591	121.863	7910	0.9704	184.093	4773	0.9694	109.273	2656	0.9571	164.148	3623	0.9683	88.6212	PARK7
156	3478	6143	0.9373	40.0868	7157	0.9385	44.737	6315	0.9379	40.6964	6616	0.9376	41.8874	6349	0.9638	39.1651	5967	0.9347	38.2864	8172	0.9649	51.4821	5632	0.9356	36.8957	5936	0.9336	38.2532	2493	0.9362	43.3693	7634	0.9408	52.5623	ADRBK1
51433	2625	7930	0.949	68.5637	7188	0.9813	59.5311	3625	0.9832	30.9521	5802	0.9573	48.6706	8575	0.9448	70.0855	4267	0.9874	36.2753	9223	0.987	76.984	6986	0.9448	60.6376	6783	0.9794	57.9156	2330	0.9398	53.7052	4523	0.9455	41.2619	ANAPC5
5908	2172	6865	0.9701	71.735	6284	0.9719	62.8987	6776	0.9843	69.9239	5291	0.971	53.6409	8168	0.9678	80.6824	5190	0.9876	53.3244	7998	0.9609	80.6825	6867	0.9618	72.036	9033	0.9669	93.2128	2837	0.9443	79.0295	5712	0.953	62.9767	RAP1B
64423	4725	11218	0.9862	53.8845	12035	0.9862	55.3744	9916	0.9774	47.0378	8605	0.9723	40.1021	8317	0.9761	37.7649	7494	0.9752	35.394	7977	0.9852	36.991	11026	0.9697	53.169	8759	0.9733	41.5486	3494	0.9676	44.7415	8120	0.974	41.1534	INF2
113829	2676	5730	0.9948	48.5981	3288	0.9892	26.7123	3506	0.9925	29.3655	4631	0.9944	38.1072	4864	0.9944	38.9969	3692	0.9929	30.7889	3538	0.9918	28.9687	5049	0.9944	42.9894	3684	0.9948	30.8558	1768	0.9922	39.9748	3929	0.9918	35.1599	SLC35A4
64225	3444	6301	0.9779	41.5238	8365	0.9797	52.8041	6120	0.9785	39.8291	7362	0.9794	47.0707	7329	0.9779	45.6567	5017	0.9747	32.5087	5767	0.9794	36.6897	4345	0.9762	28.7455	5850	0.9779	38.0712	2153	0.9733	37.8243	3435	0.9762	23.8845	ATL2
6434	4290	9057	0.8389	47.9157	10068	0.8138	51.0212	4372	0.893	22.842	6827	0.5909	35.0421	8927	0.9135	44.6448	4656	0.7107	24.22	8263	0.8473	42.2025	7733	0.7214	41.0708	6351	0.7725	33.1809	3269	0.6641	46.1049	3111	0.5848	17.3658	TRA2B
5696	1602	4309	0.9881	61.047	3230	0.9732	43.8334	4468	0.9813	62.5119	3378	0.8377	46.4318	5921	0.9738	79.2968	4217	0.9744	58.7434	3826	0.8046	52.3287	4109	0.9151	58.4408	4015	0.9563	56.1728	1114	0.8558	42.0739	4672	0.9713	69.838	PSMB8
9908	4410	6289	0.9803	32.3663	9548	0.9805	47.0694	6641	0.9857	33.7526	6615	0.9832	33.03	8190	0.9837	39.8445	6269	0.9803	31.7233	7956	0.9866	39.5288	7439	0.9828	38.4343	6553	0.9796	33.3046	2577	0.9776	35.3562	4708	0.9798	25.5652	G3BP2
25870	2064	7387	0.9806	81.2286	6462	0.9884	68.0648	2557	0.9525	27.7673	11086	0.9864	118.272	9683	0.9893	100.652	9208	0.9908	99.5574	9805	0.9821	104.087	7344	0.9559	81.071	7111	0.9889	77.219	2714	0.9259	79.5591	6154	0.9806	71.4002	SUMF2
5976	5360	7012	0.9978	29.6912	8976	0.9983	36.4069	6460	0.9979	27.0134	8016	0.9983	32.9315	7413	0.9983	29.6724	6869	0.997	28.5987	7746	0.9963	31.6643	7751	0.9976	32.9485	7655	0.9979	32.0099	2423	0.994	27.3513	5815	0.9944	25.9799	UPF1
10988	3506	8045	0.9969	52.0792	7719	0.98	47.8646	6158	0.9823	39.3677	8777	0.9929	55.1254	10090	0.9783	61.7451	7405	0.976	47.1337	9506	0.9783	59.4078	6994	0.9886	45.4523	6867	0.9792	43.8994	2716	0.9815	46.8714	6413	0.9789	43.8027	METAP2
22820	3114	7732	0.9817	56.3539	9147	0.9891	63.8594	6380	0.9875	45.9213	8657	0.9884	61.2163	9843	0.9888	67.816	6090	0.9897	43.6432	7962	0.9875	56.0223	10674	0.9865	78.1	8096	0.9913	58.2714	2799	0.982	54.3844	5758	0.9965	44.2797	COPG1
10057	5851	5858	0.9916	22.7232	15499	0.9978	57.5889	15605	0.9997	59.7786	4775	0.9952	17.9705	2978	0.9945	10.9199	10757	0.999	41.0279	4424	0.9918	16.567	4708	0.9908	18.3336	3288	0.9887	12.5952	2376	0.9858	24.5701	16485	0.9945	67.47	ABCC5
4055	2283	5224	0.9623	51.9335	5154	0.9566	49.0799	11997	0.9645	117.782	4979	0.9838	48.0235	7131	0.989	67.0143	6568	0.9746	64.2015	9772	0.982	93.7854	7513	0.9645	74.9808	6943	0.9816	68.1623	2290	0.961	60.6903	8174	0.9628	85.7394	LTBR
29789	4356	8690	0.9284	45.2775	8152	0.9371	40.6857	6822	0.9674	35.1023	10487	0.7961	53.0129	9185	0.8283	45.2391	9740	0.7691	49.8987	8130	0.8664	40.8941	8239	0.8097	43.0952	6393	0.7332	32.8943	2827	0.6139	39.267	5389	0.6871	29.6259	OLA1
5869	5340	5774	0.8719	24.5407	7327	0.8781	29.8298	14675	0.9723	61.5955	5734	0.9464	23.6447	7717	0.8972	31.0049	7921	0.9414	33.1022	7324	0.7056	30.0514	5769	0.847	24.6151	9317	0.9238	39.1055	2361	0.7863	26.7513	12082	0.9736	54.1813	RAB5B
22985	4951	7275	0.9984	33.3496	8398	0.9972	36.8764	7892	0.9893	35.7278	7273	0.995	32.3473	8206	0.9933	35.56	8295	0.9978	37.3888	6653	0.9952	29.443	7174	0.9863	33.015	6878	0.9988	31.1367	2530	0.9739	30.9184	6921	0.9941	33.4755	ACIN1
2108	1369	10889	0.9847	180.524	10970	0.9817	174.208	10078	0.9817	165	8857	0.9876	142.463	10237	0.9847	160.433	9344	0.989	152.317	9252	0.9905	148.078	5963	0.9803	99.2439	7713	0.989	126.277	4790	0.9817	211.701	8990	0.9869	157.256	ETFA
1211	1246	4896	0.8884	89.1813	4304	0.8989	75.0964	5688	0.8957	102.318	5441	0.8957	96.1565	6610	0.8868	113.817	5632	0.9197	100.87	5848	0.878	102.836	5469	0.9021	100.007	5626	0.9189	101.201	1775	0.8716	86.1926	6916	0.8876	132.919	CLTA
3832	5101	10906	0.9878	48.5245	11819	0.9916	50.3721	2919	0.9945	12.826	9983	0.9904	43.0947	9219	0.9867	38.775	4541	0.9953	19.8662	5896	0.9965	25.3256	10817	0.99	48.3163	5088	0.9873	22.356	3880	0.9904	46.0221	2846	0.9896	13.3608	KIF11
66004	4967	648	0.49	2.96095	4465	0.9328	19.5431	9154	0.9271	41.3075	60	0.3527	1.02419	259	0.5309	1.11874	564	0.4723	2.53398	15	0.0461	0.066169	16	0.2884	0.2826	289	0.6803	1.30409	356	0.4945	4.33656	4005	0.8804	19.309	LYNX1
27230	3181	7210	0.9843	51.4425	7914	0.9761	54.0876	8375	0.9846	59.011	8083	0.9903	55.9534	10903	0.9862	73.5369	7430	0.9808	52.1247	10718	0.9887	73.8257	10269	0.9931	73.5541	7411	0.9906	52.2175	2831	0.9607	53.8476	6844	0.9934	51.5226	SERP1
4719	3473	5875	0.996	38.3931	5853	0.9965	36.6386	3478	0.9905	22.4459	6253	0.994	39.6462	7285	0.9937	45.0037	3746	0.9945	24.0703	5585	0.9963	35.2352	5869	0.9911	38.5036	5055	0.9948	32.6227	2680	0.9945	46.6896	4598	0.9945	31.7041	NDUFS1
23392	7391	10345	0.9621	31.7671	12308	0.9535	36.2034	8130	0.9401	24.6547	13796	0.9353	41.1025	8973	0.9173	26.047	13251	0.9253	40.0095	11538	0.9376	34.2046	12147	0.9099	37.4463	9686	0.911	29.3727	3697	0.8573	30.2647	8712	0.8843	28.2271	KIAA0368
5898	2828	8679	0.9943	69.6532	7815	0.9936	60.0779	6289	0.9851	49.8441	9940	0.9954	77.3971	11556	0.9943	87.67	8264	0.995	65.2122	5571	0.9862	43.163	6557	0.9859	52.8285	13925	0.994	110.362	2599	0.9816	55.6054	5784	0.989	48.978	RALA
7381	5129	4929	0.8276	21.8111	5086	0.8315	21.558	5659	0.9538	24.7297	6115	0.8528	26.2532	8121	0.9304	33.9703	6808	0.9448	29.6214	5660	0.8187	24.1792	5217	0.8491	23.1756	4216	0.7516	18.4235	1777	0.6543	20.9626	6157	0.9784	28.7467	UQCRB
6166	592	7249	0.8953	277.912	6043	0.8936	221.92	8552	0.9223	323.786	8835	0.9088	328.627	10821	0.9882	392.165	8857	0.9307	333.874	10057	0.9088	372.224	7720	0.8919	297.124	8294	0.9206	314.012	2757	0.897	281.777	7235	0.8953	292.664	RPL36AL
182	5988	6792	0.9955	25.7434	10766	0.9943	39.0875	15133	0.996	56.6442	5832	0.9978	21.4464	3417	0.9831	12.243	14709	0.9983	54.8175	3996	0.9928	14.6218	2212	0.9962	8.41678	13490	0.998	50.4933	2834	0.9775	28.6357	7736	0.9942	30.9376	JAG1
8721	658	10287	0.9909	354.824	8842	0.9894	292.139	8280	0.9863	282.044	11102	0.9878	371.529	8557	0.9909	279.009	9840	0.9909	333.724	8392	0.9878	279.446	8270	0.9772	286.366	7301	0.9909	248.691	2605	0.9772	239.537	6325	0.9772	230.19	EDF1
4605	2731	9344	0.9901	77.6536	10134	0.9901	80.6723	1357	0.9513	11.137	8543	0.9949	68.8821	7480	0.9894	58.7629	1251	0.9751	10.2224	8506	0.9916	68.2435	7220	0.9795	60.2363	4299	0.9938	35.2817	3003	0.9883	66.5309	897	0.9879	7.86543	MYBL2
1947	3344	5438	0.9877	36.9083	8697	0.997	56.5416	8285	0.9958	55.5313	4201	0.9946	27.6633	3611	0.9865	23.1678	3520	0.9901	23.4906	4063	0.9958	26.6219	4008	0.9937	27.3089	4484	0.9916	30.054	1959	0.9937	35.4453	6023	0.9868	43.1319	EFNB1
23265	4952	4876	0.9931	22.3477	5529	0.9939	24.2734	8547	0.9947	38.6852	6773	0.9937	30.1175	7949	0.9887	34.4394	9725	0.9976	43.8255	7983	0.9881	35.3218	6404	0.9962	29.4655	5861	0.9899	26.5274	2287	0.9859	27.9432	7591	0.9966	36.7088	EXOC7
57178	7555	7286	0.9985	21.888	6876	0.9929	19.7864	7027	0.9935	20.8472	5664	0.9964	16.5085	3728	0.9925	10.5868	7370	0.9936	21.7696	3512	0.9979	10.1854	4726	0.993	14.2529	3076	0.9966	9.12547	2486	0.9918	19.9093	6302	0.9962	19.9754	ZMIZ1
9416	3288	6652	0.9869	45.9167	7736	0.9887	51.1505	6769	0.9848	46.1429	6591	0.9903	44.1405	7843	0.9939	51.1768	4813	0.9842	32.6665	6535	0.986	43.5483	7320	0.993	50.725	6699	0.9912	45.6648	2211	0.9805	40.6862	5442	0.9884	39.635	DDX23
55127	8497	5072	0.8993	13.5477	5367	0.8951	13.7319	2330	0.8902	6.14614	4711	0.8529	12.2086	5068	0.8569	12.7966	4640	0.8642	12.1863	6195	0.8671	15.9747	5307	0.8236	14.2307	4634	0.8667	12.2234	2249	0.8437	16.0145	3564	0.9455	10.0444	HEATR1
23623	3503	6032	0.7442	39.0815	4597	0.7405	28.5298	2843	0.7271	18.1907	4154	0.7662	26.1123	3710	0.7491	22.7225	2569	0.7536	16.366	4977	0.6811	31.1304	4272	0.69	27.7865	4080	0.694	26.105	2039	0.6023	35.2182	4716	0.7217	32.2393	RUSC1
6647	981	7209	0.9725	166.785	7691	0.9827	170.443	2820	0.9572	64.4306	7680	0.9623	172.389	6556	0.9572	143.381	3423	0.9653	77.8675	5035	0.9368	112.457	6907	0.9592	160.422	5520	0.9582	126.117	2212	0.9388	136.429	3758	0.9633	91.7359	SOD1
80179	4418	7109	0.998	36.5202	6377	0.9973	31.3802	2271	0.9959	11.5213	7467	0.9957	37.2167	5117	0.9957	24.8492	3718	0.9973	18.7803	4670	0.981	23.1606	7050	0.9962	36.3585	5891	0.9964	29.8859	2300	0.9898	31.4987	3036	0.9842	16.4561	MYO19
56926	3749	6718	0.9824	40.6701	5879	0.9845	34.092	3798	0.9792	22.7066	6089	0.9835	35.7642	3960	0.9824	22.6622	3092	0.9824	18.4053	8632	0.9797	50.4491	8110	0.9875	49.2888	5313	0.9792	31.7634	2280	0.9859	36.7967	2580	0.9771	16.48	NCLN
51278	2350	5396	0.9804	52.114	6937	0.9119	64.1754	6778	0.9085	64.6466	3804	0.9085	35.6443	4493	0.9085	41.0196	6770	0.9311	64.2893	6579	0.9111	61.3408	3284	0.9391	31.8404	4782	0.9119	45.6084	1909	0.9081	49.1505	4787	0.9106	48.7806	IER5
51507	1654	5475	0.9649	75.1275	6128	0.9909	80.5468	5726	0.9782	77.5939	6836	0.9722	91.009	7335	0.9734	95.1454	6573	0.9861	88.6842	6176	0.9674	81.8144	4273	0.9643	58.8627	5743	0.9631	77.8228	2386	0.9692	87.282	5363	0.9649	77.6469	RTFDC1
64359	3024	6557	0.9974	49.2123	6706	0.9977	48.2111	10072	0.9947	74.6528	7899	0.9924	57.5186	4662	0.9888	33.076	7726	0.9987	57.0152	5845	0.9987	42.3507	7027	0.9924	52.9457	7710	0.9914	57.1447	3270	0.9897	65.4268	4762	0.9901	37.7102	NXN
2820	6046	6869	0.939	25.7855	7160	0.9603	25.746	3761	0.9484	13.9427	8213	0.9768	29.9124	7150	0.9722	25.3724	4297	0.9391	15.8604	4838	0.9613	17.533	8102	0.954	30.5328	4226	0.9677	15.6662	2267	0.9567	22.6868	3534	0.9509	13.9975	GPD2
23013	12227	6740	0.9948	12.511	10122	0.9994	17.9975	13609	0.9988	24.947	8953	0.9988	16.1238	7572	0.9917	13.2866	13873	0.9992	25.3203	6061	0.993	10.8613	7861	0.9925	14.6487	5362	0.9962	9.82902	3187	0.9948	15.7707	8618	0.9979	16.8787	SPEN
10076	5632	4940	0.9888	19.9074	4493	0.9876	17.3436	7974	0.9869	31.734	7699	0.9892	30.1016	4122	0.9865	15.7025	8955	0.9895	35.4831	5074	0.9853	19.7399	5143	0.987	20.8064	2508	0.9833	9.98086	1846	0.9817	19.8317	8549	0.9877	36.35	PTPRU
6746	1152	7043	0.9644	138.757	5599	0.9679	105.663	6957	0.967	135.357	5676	0.9601	108.495	8487	0.9635	158.061	8340	0.9696	161.559	9487	0.9661	180.441	6704	0.9653	132.594	5688	0.9635	110.665	3099	0.9583	162.764	9011	0.9609	187.315	SSR2
3964	6281	4866	0.7827	17.583	5390	0.8136	18.6563	4639	0.8215	16.5542	4997	0.808	17.5186	5824	0.8526	19.8937	5466	0.8534	19.4204	7829	0.851	27.3109	4776	0.7696	17.3252	4936	0.7327	17.6137	2395	0.7311	23.071	7796	0.8839	29.7231	LGALS8
388115	5344	6918	0.9987	29.3809	10822	0.9959	44.0257	5205	0.9964	21.8306	7218	0.9931	29.7419	4527	0.9935	18.1747	5672	0.9938	23.6858	4719	0.9908	19.3482	7358	0.992	31.3715	16132	0.992	67.6589	2645	0.9955	29.9467	10364	0.9927	46.4422	C15orf52
51747	3525	6207	0.9923	39.9644	5307	0.9833	32.7307	5038	0.9898	32.034	4740	0.9776	29.6099	6088	0.9881	37.0543	4562	0.9833	28.8811	6564	0.9935	40.8007	7126	0.994	46.0606	5762	0.9887	36.6368	1980	0.9767	33.9857	8901	0.9949	60.4688	LUC7L3
164	6850	7324	0.998	24.2666	9481	0.9985	30.0904	7832	0.9985	25.6268	5889	0.9982	18.9308	9710	0.9987	30.4125	6475	0.9982	21.0944	7522	0.9984	24.0603	6385	0.9982	21.238	5976	0.9975	19.5534	3215	0.9972	28.3975	7659	0.9981	26.7752	AP1G1
9031	6133	7053	0.9907	26.1007	7293	0.9896	25.8522	5988	0.9951	21.8837	6750	0.9964	24.2353	9801	0.9954	34.2863	6310	0.9936	22.9601	6820	0.9897	24.3652	6969	0.9879	25.8905	6241	0.9892	22.8079	2495	0.9837	24.6143	4684	0.992	18.2892	BAZ1B
8500	5364	4580	0.9797	19.3788	5467	0.9802	22.1577	3981	0.9938	16.6347	4757	0.9823	19.5282	4533	0.9776	18.1309	3717	0.962	15.464	5891	0.9901	24.0635	5401	0.9664	22.9418	4911	0.987	20.5203	2077	0.9739	23.4281	4678	0.9687	20.8845	PPFIA1
6879	2310	5920	0.9974	58.1648	4923	0.9952	46.3322	6667	0.9935	64.689	5663	0.9922	53.9824	7633	0.9948	70.8935	6820	0.99	65.8856	4415	0.9944	41.8771	4421	0.9944	43.6065	5203	0.9965	50.483	2136	0.9948	55.9473	7103	0.9905	73.6345	TAF7
27336	3037	4707	0.9434	35.1763	5819	0.9397	41.6551	3737	0.946	27.5797	5154	0.9453	37.3695	9958	0.9444	70.3478	5630	0.9635	41.3696	14210	0.9835	102.52	9031	0.9588	67.7538	3233	0.9618	23.8597	2769	0.9453	55.1656	5834	0.9476	46.0016	HTATSF1
55357	3363	7849	0.9756	52.971	5244	0.9786	33.9001	7910	0.9935	52.7183	6647	0.9851	43.5228	4167	0.9783	26.584	11923	0.9908	79.1183	8245	0.9875	53.7182	8110	0.9825	54.9461	11374	0.9964	75.8036	3110	0.9839	55.953	7749	0.9792	55.1786	TBC1D2
9146	2986	5063	0.9779	38.483	4219	0.9896	30.7174	3951	0.9742	29.6571	5361	0.9789	39.5343	6060	0.9889	43.5418	4558	0.9782	34.0645	8109	0.9779	59.5025	6590	0.9786	50.285	7369	0.9792	55.3123	2227	0.9655	45.1253	6023	0.9809	48.3031	HGS
10653	1817	8778	0.9521	109.646	9527	0.9615	113.99	14145	0.9604	174.486	11390	0.951	138.034	15164	0.9807	179.053	8028	0.9433	98.5985	12515	0.8987	150.915	13051	0.9857	163.656	9257	0.9499	114.188	3880	0.8844	129.201	11208	0.9081	147.715	SPINT2
3913	5817	5169	0.9807	20.1678	8087	0.9792	30.2241	16977	0.9802	65.4145	6393	0.9801	24.2005	5151	0.9842	18.9983	18177	0.9849	69.7335	4498	0.9807	16.9425	4072	0.9799	15.9497	5373	0.9794	20.7024	2021	0.973	21.0212	15822	0.9811	65.1349	LAMB2
8971	1524	9062	0.9941	134.955	11241	0.9954	160.356	10671	0.9948	156.939	8103	0.9967	117.079	8458	0.9967	119.071	5568	0.9934	81.5328	6911	0.9934	99.3605	5901	0.9934	88.2233	6977	0.9961	102.609	3008	0.9928	119.422	8487	0.9934	133.359	H1FX
7323	2623	7872	0.9767	68.1142	10759	0.9809	89.1741	9595	0.9802	81.9896	8356	0.9775	70.1485	9718	0.9779	79.488	8892	0.9798	75.6518	8577	0.9741	71.6465	8646	0.9794	75.1034	9115	0.9787	77.8864	2906	0.9703	67.0328	9630	0.9756	87.9184	UBE2D3
5684	1014	7368	0.9803	164.916	7657	0.9753	164.167	3968	0.9655	87.7093	7232	0.9763	157.05	10488	0.9901	221.91	4656	0.9665	102.469	7208	0.9704	155.752	8734	0.9882	196.254	6192	0.9892	136.866	3035	0.9803	181.097	4104	0.9763	96.9217	PSMA3
29959	2212	5296	0.995	54.3392	5538	0.9959	54.4293	6237	0.9959	63.1979	6014	0.9806	59.8682	5896	0.9928	57.1868	6414	0.9959	64.7086	6067	0.9778	60.0961	3990	0.9887	41.0989	6423	0.9901	65.0813	2482	0.9892	67.8901	6759	0.9964	73.1727	NRBP1
6786	4062	6257	0.9929	34.9604	5963	0.9946	31.9146	5293	0.9916	29.2061	6789	0.9916	36.8031	5313	0.9963	28.0623	4657	0.9931	25.5849	9059	0.9924	48.865	8193	0.9929	45.9564	7154	0.9931	39.4741	2413	0.9897	35.9424	5807	0.9938	34.2345	STIM1
7410	4865	7613	0.9901	35.516	7658	0.9755	34.2214	7734	0.9743	35.6314	6825	0.9885	30.8914	6877	0.9737	30.3277	9203	0.9735	42.2148	7135	0.9696	32.1343	5947	0.9809	27.8521	9347	0.9831	43.0618	2714	0.9644	33.7534	3997	0.9675	19.6745	VAV2
1964	4431	7362	0.9973	37.709	7747	0.9955	38.0099	5761	0.9984	29.1412	7138	0.9962	35.4726	8293	0.9989	40.1544	5822	0.998	29.3217	7738	0.9982	38.2635	8522	0.9955	43.821	7157	0.9968	36.202	2892	0.9937	39.4899	3686	0.995	19.9207	EIF1AX
3336	965	4392	0.6321	103.296	4637	0.6394	104.466	1678	0.6093	38.9741	4748	0.6342	108.343	5869	0.7337	130.485	2193	0.6321	50.7142	4462	0.6352	101.312	4273	0.6135	100.89	3419	0.6301	79.41	1482	0.6114	92.9203	1291	0.713	32.0369	HSPE1
10491	6668	6973	0.9976	23.7342	5977	0.9864	19.4873	7067	0.9843	23.7548	9001	0.9867	29.7244	7593	0.9828	24.431	7476	0.9778	25.0203	10139	0.9952	33.3163	5981	0.9909	20.4372	7322	0.9841	24.6115	2383	0.9519	21.6231	7975	0.9838	28.6409	CRTAP
7319	2678	5982	0.9821	50.6975	6138	0.9664	49.8289	5065	0.9903	42.3917	5225	0.9679	42.9629	6883	0.9541	55.143	4238	0.9679	35.3158	7778	0.9503	63.6378	7806	0.9866	66.4141	5041	0.966	42.19	2386	0.86	53.9076	6840	0.9869	61.1642	UBE2A
54606	2889	6772	0.9924	53.201	5281	0.9827	39.7405	2075	0.929	16.0984	6429	0.9498	49.002	7982	0.9841	59.2771	4367	0.9789	33.7329	6824	0.9706	51.7546	7371	0.9865	58.1328	5963	0.9778	46.2616	2368	0.9813	49.5934	3191	0.9886	26.4503	DDX56
3597	4006	3892	0.9933	22.0502	3011	0.995	16.3405	5630	0.9978	31.4999	3885	0.9938	21.3549	7041	0.9925	37.7091	4785	0.9923	26.6556	7136	0.9918	39.0303	6179	0.9975	35.1439	5196	0.9948	29.0711	1611	0.9923	24.3318	5442	0.998	32.5311	IL13RA1
1738	3579	6714	0.9939	42.5765	6587	0.9821	40.0121	3834	0.9399	24.0106	6847	0.9779	42.1266	10357	0.9925	62.0862	4556	0.9539	28.408	6187	0.974	37.8771	5730	0.9424	36.4784	5497	0.9888	34.4245	2849	0.8857	48.1638	5459	0.964	36.5261	DLD
79148	2480	7444	0.994	68.1248	9097	0.9927	79.7465	10436	0.9915	94.3179	4927	0.9927	43.7471	2674	0.9911	23.133	7093	0.9919	63.8258	5840	0.9915	51.5963	4183	0.9919	38.4307	1003	0.977	9.06468	2680	0.9887	65.3842	13251	0.9927	127.952	MMP28
4134	6337	7785	0.995	27.8821	9542	0.9901	32.7356	9921	0.9819	35.09	8214	0.9639	28.5423	7075	0.979	23.9533	8700	0.9566	30.6375	7840	0.9882	27.1075	9460	0.9648	34.0134	9867	0.9669	34.8983	2990	0.941	28.5481	5598	0.9582	21.1544	MAP4
1522	1517	3243	0.9314	48.519	3716	0.9308	53.2544	3920	0.9321	57.9178	7545	0.9703	109.52	7120	0.9328	100.697	5273	0.9572	77.5694	6934	0.9314	100.151	5042	0.9361	75.7286	5708	0.9637	84.3338	2153	0.9268	85.8714	3555	0.9736	56.1185	CTSZ
55959	4248	7016	0.9969	37.4848	7522	0.9918	38.4958	4847	0.988	25.5741	8916	0.9965	46.2172	5012	0.9951	25.3134	7108	0.9929	37.3406	7778	0.9918	40.1182	3523	0.9816	18.896	17992	0.9969	94.9288	3212	0.9892	45.7489	3591	0.9885	20.2434	SULF2
205	6998	8044	0.9979	26.0885	6282	0.9981	19.5159	5892	0.9951	18.8713	9100	0.9987	28.6342	4219	0.9961	12.9348	9388	0.9993	29.9376	5159	0.9966	16.1529	6167	0.9917	20.079	4121	0.9919	13.1987	2666	0.9981	23.0503	9734	0.9957	33.3096	AK4
9414	4725	12172	0.9744	58.467	15012	0.9962	69.072	16527	0.9632	78.3978	14630	0.9685	68.1805	18157	0.9617	82.4452	16887	0.9767	79.757	21999	0.9888	102.014	23433	0.9928	112.997	23506	0.9881	111.501	5924	0.992	75.8583	16189	0.9678	82.0484	TJP2
10904	2216	7308	0.9887	74.8479	7368	0.9386	72.2845	10611	0.9702	107.324	8865	0.981	88.0901	8191	0.9901	79.3031	14875	0.9625	149.798	8417	0.9675	83.2234	7845	0.9287	80.6614	8754	0.9531	88.5401	3198	0.9183	87.317	8620	0.9792	93.1514	BLCAP
79180	2424	6462	0.9909	60.5041	5552	0.9917	49.7946	7722	0.9884	71.4018	6563	0.995	59.6194	6625	0.988	58.6376	5950	0.9884	54.7775	5952	0.9868	53.8007	7702	0.986	72.3958	6333	0.9884	58.5572	2286	0.9847	57.0602	6935	0.986	68.5118	EFHD2
28988	2237	7903	0.9937	80.1819	9247	0.9866	89.8669	2916	0.9852	29.2169	7937	0.9946	78.1283	10239	0.9906	98.2007	5601	0.9933	55.875	6473	0.9785	63.4012	7702	0.983	78.4477	8500	0.9897	85.164	3002	0.9692	81.196	4663	0.9848	49.9173	DBNL
5160	3504	7844	0.9435	50.8071	7207	0.9418	44.7152	3561	0.9258	22.7782	7451	0.913	46.824	7570	0.9632	46.3505	3865	0.9366	24.6152	6735	0.9372	42.1145	5989	0.8896	38.9433	5312	0.8881	33.978	2632	0.8382	45.4477	4857	0.9178	33.1937	PDHA1
51479	8161	6031	0.9457	16.7725	6576	0.9668	17.518	6040	0.9816	16.5884	5516	0.956	14.8833	6222	0.988	16.3572	6082	0.9605	16.6311	4253	0.9465	11.4185	6082	0.9349	16.9803	5845	0.9712	16.0526	2159	0.936	16.0066	5647	0.9612	16.5701	ANKFY1
4645	9520	7291	0.9976	17.382	6405	0.9938	14.6267	9105	0.9931	21.4366	14103	0.9932	32.6206	11013	0.9932	24.8194	10704	0.9973	25.0915	10364	0.9975	23.8533	9379	0.9903	22.4472	8902	0.9943	20.9582	2882	0.9755	18.3167	9991	0.9959	25.1318	MYO5B
2064	4816	10291	0.9938	48.4978	10938	0.9983	49.3761	9544	0.9983	44.4177	9935	0.9934	45.4255	8095	0.9894	36.0623	11901	0.9942	55.1461	6244	0.9938	28.4076	6543	0.99	30.9552	8963	0.9882	41.7129	3279	0.9473	41.195	14223	0.994	70.7223	ERBB2
6301	3192	11174	0.9906	79.4504	7044	0.9734	47.9757	7410	0.9906	52.0316	8324	0.974	57.4232	8794	0.9856	59.1081	7341	0.9887	51.3228	6209	0.974	42.6203	11052	0.9931	78.8897	8164	0.994	57.3249	3016	0.9743	57.1687	6086	0.9696	45.6584	SARS
10422	1877	8536	0.9782	103.214	7517	0.9606	87.0654	7714	0.9755	92.1143	6475	0.9499	75.9615	5372	0.9542	61.4037	5345	0.9499	63.5479	6082	0.9536	70.997	5340	0.9499	64.8216	4061	0.9808	48.4922	2473	0.9473	79.7168	7098	0.9851	90.5573	UBAC1
5713	1686	8785	0.9899	118.259	9562	0.9887	123.298	5123	0.9846	68.1049	7498	0.9929	97.9278	9209	0.9887	117.187	3485	0.981	46.1279	9016	0.9786	117.169	6425	0.9828	86.8277	7245	0.9958	96.3128	3203	0.9751	114.945	5001	0.9846	71.0315	PSMD7
6625	1940	8603	0.9789	100.647	8300	0.9845	93.0125	4335	0.9737	50.084	7873	0.9763	89.3627	6111	0.9856	67.5824	3866	0.9763	44.4711	5662	0.9742	63.9478	7262	0.9773	85.2898	6063	0.9397	70.0469	2451	0.9412	76.4419	3413	0.9711	42.1295	SNRNP70
3066	6684	6478	0.8315	21.9966	6578	0.7225	21.3955	6241	0.9464	20.9281	7468	0.6918	24.6029	9783	0.9025	31.4021	7674	0.882	25.6214	8789	0.8592	28.8112	5773	0.8664	19.6792	6353	0.7316	21.3032	2574	0.6333	23.3003	4671	0.7144	16.735	HDAC2
539	815	7016	0.9791	195.381	6989	0.9509	186.433	3788	0.9767	104.175	7017	0.9571	189.588	5672	0.9828	149.314	3569	0.9497	97.7253	5203	0.9644	139.879	6631	0.9644	185.38	4302	0.9767	118.309	2448	0.9448	181.737	6578	0.9767	193.28	ATP5O
79892	4298	7474	0.9793	39.4673	5098	0.9591	25.7869	3438	0.994	17.9288	7744	0.993	39.675	7419	0.9953	37.0341	4380	0.9732	22.7418	8680	0.9807	44.2498	10915	0.9632	57.8629	7328	0.994	38.214	2778	0.9372	39.1071	2852	0.9463	15.8904	MCMBP
64324	12998	6684	0.9993	11.6711	7379	0.9868	12.342	6665	0.9931	11.4931	6228	0.987	10.5509	7495	0.994	12.3714	7941	0.9866	13.6338	6933	0.9944	11.687	5329	0.9949	9.3414	4502	0.9853	7.76305	2406	0.9794	11.1998	6852	0.9862	12.6239	NSD1
7329	3128	6694	0.9875	48.5702	6060	0.9875	42.1183	6002	0.9891	43.0072	6826	0.9904	48.0527	7110	0.9904	48.767	5344	0.9885	38.1257	6500	0.9888	45.5307	6364	0.9882	46.356	4015	0.9776	28.7688	2675	0.969	51.7424	7313	0.9904	55.9861	UBE2I
5538	2504	7560	0.9605	68.5233	6883	0.9301	59.7597	9638	0.9181	86.2709	11434	0.9736	100.55	12763	0.9868	109.356	14825	0.9868	132.123	8039	0.9129	70.3437	8016	0.9453	72.94	4105	0.9054	36.7436	3361	0.9117	81.2127	9660	0.9673	92.3835	PPT1
399687	7591	6760	0.8843	20.2115	8681	0.8688	24.862	7553	0.8924	22.3014	9612	0.8833	27.8826	7522	0.865	21.2597	9182	0.8884	26.9933	5860	0.8666	16.9144	5997	0.8592	18.0002	6970	0.8568	20.5796	2323	0.8539	18.5157	10361	0.8834	32.6854	MYO18A
55654	4593	3899	0.998	19.2667	4279	0.9965	20.254	6987	0.9974	34.0962	4059	0.9967	19.4599	5344	0.9967	24.9628	5955	0.9961	28.9337	5096	0.9965	24.3103	4768	0.997	23.6528	4361	0.995	21.281	1764	0.9919	23.2376	7243	0.9985	37.7636	TMEM127
2739	2071	8021	0.9754	87.902	8756	0.9797	91.9159	5209	0.9754	56.3749	9614	0.9763	102.221	7201	0.9734	74.5995	5529	0.9676	59.5778	10824	0.9807	114.516	9911	0.9773	109.039	7812	0.9619	84.5445	2849	0.9759	83.2343	3808	0.971	44.032	GLO1
51752	5584	3775	0.9572	15.3434	2815	0.9649	10.9597	6107	0.9848	24.5129	2700	0.9481	10.6472	5133	0.9069	19.7219	5721	0.9484	22.8636	2681	0.9448	10.5198	3015	0.9187	12.3022	3986	0.9762	15.9991	1122	0.8139	12.1573	5630	0.9882	24.1443	ERAP1
3276	1568	8407	0.9585	121.687	6999	0.9892	97.0409	5221	0.942	74.631	9286	0.9815	130.407	8242	0.9898	112.774	5316	0.9904	75.6584	9880	0.9413	138.06	9880	0.9356	143.567	7406	0.9688	105.862	2764	0.9177	106.655	3175	0.9962	48.4897	PRMT1
5834	4131	13877	0.999	76.2414	14574	0.9995	76.6988	5522	0.9985	29.9608	12376	0.9985	65.9695	6622	0.9998	34.392	8485	0.9985	45.8368	6667	0.999	35.3617	6452	0.9981	35.5862	18887	0.999	102.473	3721	0.9973	54.4997	6232	0.9998	36.1263	PYGB
56893	3545	5165	0.9915	33.0677	4521	0.991	27.7258	3897	0.991	24.6392	4389	0.9913	27.2626	4238	0.9921	25.6488	3561	0.9913	22.4168	5925	0.991	36.621	4304	0.9915	27.663	3947	0.9907	24.9548	1883	0.9836	32.1384	4588	0.989	30.9927	UBQLN4
9830	4454	6124	0.9991	31.2058	5162	0.9998	25.1961	3063	0.9991	15.4138	6059	0.9991	29.955	6755	0.9993	32.5386	5859	0.9998	29.3556	8950	0.9998	44.0282	6896	0.9993	35.2768	7607	0.9989	38.2795	2077	0.9971	28.2147	4613	0.9998	24.8019	TRIM14
128866	1664	5479	0.9495	74.7306	7605	0.9615	99.3599	8962	0.9778	120.716	10573	0.9736	139.915	10864	0.97	140.075	10207	0.973	136.887	9972	0.9525	131.307	6977	0.9525	95.534	8158	0.9627	109.884	2948	0.9387	107.192	8526	0.9694	122.7	CHMP4B
9261	3534	4958	0.9966	31.8413	4487	0.9924	27.6029	4632	0.9955	29.3774	5763	0.9929	35.9087	4918	0.9941	29.8569	4235	0.9941	26.7427	8402	0.9909	52.0923	6099	0.9878	39.3219	6465	0.9907	41.002	2308	0.9941	39.5147	6299	0.9949	42.6832	MAPKAPK2
2222	2115	5187	0.9697	55.6617	5160	0.9669	53.0401	4956	0.9835	52.521	8173	0.9868	85.0921	13713	0.9754	139.106	4402	0.9551	46.447	11640	0.9712	120.587	11017	0.9768	118.685	14712	0.982	155.907	3907	0.9674	111.769	5781	0.9707	65.4552	FDFT1
1212	1778	8197	0.9589	104.634	6776	0.9438	82.8527	5958	0.9454	75.107	5168	0.9438	64.0042	5623	0.9606	67.8515	2335	0.9449	29.3071	6443	0.9573	79.3988	8128	0.9623	104.158	8645	0.9421	108.977	3023	0.9398	102.872	4918	0.9646	66.2382	CLTB
23191	4446	10667	0.996	54.4532	9105	0.9944	44.5221	8341	0.9946	42.0495	8371	0.9957	41.4597	6589	0.9948	31.796	10464	0.9973	52.5226	9303	0.9951	45.847	6389	0.9935	32.7421	11016	0.9903	55.5338	3550	0.9883	48.3113	7584	0.9955	40.8489	CYFIP1
23264	5928	6223	0.9939	23.8255	5903	0.9892	21.6486	7043	0.9961	26.6294	7834	0.9912	29.1	5517	0.9823	19.9672	11123	0.9934	41.8728	6274	0.9897	23.1896	9478	0.9965	36.4293	9204	0.9948	34.7994	2434	0.9924	24.8429	5523	0.9921	22.311	ZC3H7B
10452	1819	7833	0.9846	97.7341	5416	0.9753	64.7308	2317	0.9769	28.5499	5774	0.9742	69.8976	5467	0.9874	64.4821	2196	0.9736	26.9412	6275	0.9863	75.5855	7202	0.9731	90.2117	5323	0.9824	65.5884	2253	0.9593	74.9408	2110	0.9764	27.778	TOMM40
6730	2850	5554	0.9793	44.2295	6135	0.986	46.7988	4471	0.9877	35.1618	6371	0.9958	49.2244	6515	0.9947	49.0448	4582	0.9772	35.878	6664	0.973	51.2328	7074	0.9849	56.5539	5104	0.9902	40.1392	2498	0.9295	53.0319	4890	0.9888	41.0881	SRP68
55898	4035	8149	0.86	45.8365	7297	0.8855	39.3157	10389	0.9487	57.7088	7961	0.9537	43.4452	5760	0.9507	30.6268	9201	0.9596	50.8873	4519	0.7911	24.539	4545	0.9006	25.6645	7748	0.9016	43.0377	2918	0.9227	43.7554	7094	0.9492	42.1017	UNC45A
1965	4165	7419	0.9942	40.4279	6666	0.9909	34.7949	3836	0.9923	20.6431	8007	0.9969	42.3324	7797	0.9935	40.1639	4935	0.9846	26.4418	7598	0.9976	39.9707	9187	0.9993	50.2575	7677	0.9995	41.3123	2757	0.9911	40.0508	3271	0.9933	18.8069	EIF2S1
25855	1455	4203	0.9814	65.5612	3223	0.9787	48.1573	2307	0.9821	35.5383	3292	0.9849	49.8213	4160	0.9883	61.3414	2243	0.9801	34.4021	4365	0.9869	65.7323	3887	0.9808	60.8687	3470	0.9904	53.4527	1666	0.9684	69.279	3119	0.9869	51.3339	BRMS1
4074	2583	6116	0.9137	53.7395	5200	0.9133	43.7667	6917	0.9377	60.0213	4833	0.9028	41.2012	7694	0.9764	63.9074	5621	0.8668	48.5632	7559	0.8808	64.1206	9809	0.899	86.5253	6783	0.8215	58.8573	2162	0.8095	50.6432	5339	0.8974	49.498	M6PR
983	1923	10083	0.9932	119.004	11476	0.9938	129.741	2684	0.9854	31.2835	8954	0.9943	102.531	8065	0.9917	89.9805	3117	0.9917	36.1723	6843	0.9917	77.9695	11650	0.9932	138.035	5860	0.9927	68.3001	3135	0.9912	98.6389	2265	0.9787	28.2059	CDK1
6830	5896	6242	0.9958	24.028	7943	0.9978	29.2882	7636	0.9973	29.0282	7556	0.9971	28.2197	6444	0.9969	23.4488	8790	0.998	33.2697	4746	0.9969	17.6371	6952	0.9966	26.8655	6890	0.9953	26.1918	2307	0.9924	23.6745	5993	0.9971	24.341	SUPT6H
23338	6463	4246	0.9769	14.9106	2883	0.9687	9.69785	4443	0.9955	15.4083	2439	0.9697	8.3099	6528	0.994	21.6705	2940	0.9788	10.1515	2728	0.9884	9.24843	3953	0.995	13.9359	2862	0.994	9.92519	1412	0.9599	13.2188	5999	0.9842	22.2278	PHF15
4705	4928	5013	0.9821	23.0875	5237	0.9917	23.1035	4142	0.9783	18.8387	4912	0.9783	21.9485	6081	0.985	26.4745	4686	0.9375	21.2202	5605	0.9838	24.9208	4741	0.9811	21.9201	3555	0.973	16.1686	1995	0.7953	24.4941	5419	0.9637	26.333	NDUFA10
81619	5579	7137	0.9932	29.0342	8140	0.9962	31.72	10545	0.9962	42.3645	6319	0.9937	24.9408	6736	0.9961	25.9041	8503	0.9952	34.0121	6129	0.9957	24.0708	6957	0.9968	28.4124	5471	0.9952	21.9793	2887	0.9919	31.3098	10747	0.9961	46.1299	TSPAN14
2805	2140	8274	0.9701	87.751	5619	0.9841	57.0835	3441	0.9869	36.0398	5296	0.9911	54.4944	5495	0.965	55.0905	3114	0.9495	32.473	5541	0.9631	56.7325	7309	0.9561	77.8192	5627	0.9776	58.9341	2151	0.9645	60.8158	4693	0.9752	52.5156	GOT1
5434	2866	6463	0.993	51.181	5762	0.9923	43.7081	4336	0.9976	33.9098	6229	0.9937	47.8586	4933	0.977	36.9282	3801	0.993	29.5965	7984	0.978	61.0383	7687	0.993	61.1115	4893	0.9752	38.2651	2210	0.962	46.6558	3784	0.9766	31.6174	POLR2E
10935	1591	8380	0.9893	119.543	6471	0.9906	88.4232	5374	0.9868	75.7076	9406	0.9981	130.183	10423	0.995	140.555	6487	0.9943	90.9896	6971	0.9887	96.0025	10251	0.9962	146.804	7987	0.995	112.517	3043	0.9843	115.724	4147	0.9849	62.4188	PRDX3
8733	2105	5307	0.9791	57.22	3979	0.9819	41.0948	2783	0.9843	29.6328	4323	0.9791	45.2221	3978	0.9843	40.5449	2784	0.9867	29.5145	4694	0.981	48.8595	5192	0.9843	56.1986	3215	0.9791	34.232	1854	0.9781	53.2902	3558	0.9796	40.4767	GPAA1
9217	7949	6096	0.9826	17.4054	7439	0.9862	20.3454	5562	0.9965	15.683	7476	0.988	20.7097	6221	0.9946	16.7908	6362	0.9942	17.8607	5534	0.9931	15.254	3978	0.982	11.4024	6419	0.9847	18.0991	2228	0.9796	16.9587	4300	0.9956	12.9541	VAPB
23741	2096	7921	0.9179	85.7708	3804	0.9556	39.4561	7087	0.9509	75.785	5986	0.9685	62.8874	6415	0.989	65.6642	9341	0.9862	99.4535	4921	0.9299	51.4422	3462	0.8559	37.6338	7779	0.9823	83.1832	2574	0.9079	74.3031	6484	0.8998	74.0804	EID1
9528	1709	4947	0.9959	65.6977	6261	0.9982	79.6465	15671	0.9953	205.526	7066	0.9924	91.0436	7332	0.9959	92.0457	11759	0.9936	153.549	4641	0.9947	59.5014	5486	0.9854	73.1402	4426	0.993	58.046	2453	0.9959	86.8451	13494	0.9959	189.082	TMEM59
23386	4932	7055	0.9311	32.4657	6470	0.9659	28.5198	4844	0.9509	22.0137	7435	0.9538	33.1952	9765	0.9747	42.4788	8179	0.986	37.008	8521	0.971	37.8552	6297	0.967	29.0906	8161	0.974	37.0872	2485	0.8522	30.4855	5870	0.9621	28.5014	NUDCD3
8323	3806	5254	0.9908	31.3308	9994	0.9984	57.0868	16418	0.9963	96.6859	4763	0.9782	27.5569	3932	0.9813	22.165	7676	0.9958	45.0074	4153	0.994	23.9084	3226	0.9984	19.3125	3745	0.9911	22.0539	2139	0.9758	34.0041	5699	0.9947	35.8576	FZD6
4155	4889	5715	0.9937	26.5306	3821	0.9879	16.9911	8943	0.9943	40.9992	7619	0.9881	34.3159	9391	0.989	41.2112	7662	0.992	34.9736	8928	0.9933	40.0121	7272	0.9904	33.8904	5067	0.9926	23.2292	2586	0.9978	32.0036	8673	0.9914	42.4816	MBP
4296	3574	3691	0.9964	23.4391	4415	0.9986	26.856	4686	0.9955	29.3873	4042	0.9986	24.9035	4967	0.9978	29.8169	4253	0.9989	26.5558	5689	0.9964	34.877	4397	0.9986	28.0314	4958	0.998	31.0925	1584	0.9978	26.8158	5963	0.9989	39.9542	MAP3K11
5306	3660	6329	0.991	39.2468	4784	0.9891	28.4168	7278	0.9814	44.57	5110	0.9891	30.7438	5812	0.9866	34.0696	5368	0.9817	32.7303	5874	0.9825	35.165	6157	0.9833	38.3293	6826	0.9798	41.8012	2621	0.9869	43.3287	6630	0.9902	43.3795	PITPNA
26099	3766	7367	0.9583	44.3977	7788	0.9057	44.9584	7872	0.9456	46.8508	7381	0.9689	43.1572	8804	0.9336	50.156	6191	0.9498	36.6858	5816	0.9028	33.8378	7657	0.9065	46.3256	5299	0.9615	31.5367	2832	0.9039	45.4991	5729	0.9057	36.4293	SZRD1
7095	6541	6492	0.9992	22.526	7439	0.9966	24.725	8859	0.994	30.3566	6422	0.9959	21.6194	5660	0.9815	18.565	7627	0.9833	26.0212	6906	0.9986	23.1334	5378	0.9551	18.7335	6895	0.9934	23.6262	2517	0.9697	23.2825	6652	0.9974	24.3534	SEC62
153830	3632	7806	0.9813	48.779	7005	0.9862	41.9302	6475	0.9854	39.9582	7060	0.986	42.8033	6599	0.9876	38.9812	4829	0.9846	29.6708	6407	0.9857	38.6515	6083	0.9838	38.1605	6220	0.9829	38.3838	2546	0.9846	42.4133	5285	0.9818	34.8458	RNF145
23513	5276	5990	0.9873	25.7675	6763	0.9864	27.8676	4754	0.989	20.196	5822	0.9856	24.2988	6933	0.9864	28.1929	3855	0.9873	16.3056	6526	0.9865	27.1019	8045	0.9864	34.7427	5724	0.9894	24.3163	2397	0.9881	27.4886	4430	0.9856	20.1072	SCRIB
26155	2817	7466	0.983	60.1522	7069	0.9823	54.5552	4150	0.9876	33.0197	7458	0.9883	58.298	6575	0.9862	50.0763	4090	0.9847	32.4007	4175	0.9872	32.4734	8956	0.9723	72.4386	4231	0.9677	33.6635	2349	0.9556	50.4529	3114	0.9865	26.4718	NOC2L
11325	4014	6112	0.9838	34.5586	5506	0.9796	29.8211	5576	0.9843	31.1356	7094	0.9823	38.9163	7841	0.9821	41.91	6828	0.9853	37.9607	9052	0.9801	49.4111	9329	0.9838	52.9542	6908	0.9831	38.5725	2825	0.9818	42.5825	6210	0.9816	37.0481	DDX42
54947	5395	5767	0.9926	24.261	4821	0.9943	19.4272	5844	0.9857	24.279	4674	0.9833	19.0772	7616	0.9959	30.2872	5197	0.9757	21.4971	9301	0.9846	37.7743	5926	0.992	25.0272	8205	0.9846	34.0871	3471	0.9859	38.9272	7130	0.9933	31.6483	LPCAT2
50809	3938	8379	0.9898	48.2911	9730	0.9942	53.7158	10216	0.9914	58.1456	7402	0.9931	41.3896	9260	0.9937	50.4497	10185	0.9921	57.717	5818	0.9924	32.371	8429	0.9937	48.7689	5049	0.9893	28.7364	3745	0.9937	57.5395	8328	0.9906	50.6427	HP1BP3
84061	4035	4419	0.9809	24.856	5472	0.9675	29.4827	6301	0.9911	35.0008	4665	0.9717	25.4581	7421	0.9784	39.4586	4831	0.9703	26.7185	8845	0.9913	48.0299	10422	0.969	58.8505	4302	0.9874	23.8963	2419	0.9549	36.2729	5141	0.9745	30.511	MAGT1
80347	2574	10441	0.9646	92.0628	9360	0.9728	79.0556	4100	0.9643	35.7016	11026	0.9907	94.3251	6814	0.974	56.7959	6301	0.965	54.6285	6218	0.9848	52.9298	7650	0.9658	67.7166	9709	0.9623	84.5414	2915	0.9596	68.5204	5931	0.9646	55.1787	COASY
23214	4640	5567	0.995	27.2304	5338	0.9981	25.0107	3782	0.9976	18.269	5276	0.9942	25.0383	5997	0.9961	27.7293	3189	0.9953	15.3375	6859	0.9957	32.3892	8473	0.9972	41.6066	4955	0.9955	23.9348	2702	0.9834	35.2336	3528	0.9959	18.208	XPO6
4763	12444	7894	0.9896	14.3975	11149	0.9961	19.4778	8998	0.997	16.2068	10095	0.9979	17.8634	8418	0.9977	14.5135	12085	0.9987	21.6723	7414	0.9818	13.0542	7077	0.9946	12.9578	7480	0.9923	13.4724	3239	0.9874	15.7486	6858	0.9936	13.1974	NF1
6601	5588	7616	0.9889	30.9329	8111	0.9728	31.5561	9721	0.9828	38.9912	7105	0.9647	27.9979	8558	0.9839	32.8578	8768	0.986	35.0157	8132	0.9837	31.8859	7727	0.9868	31.5063	6738	0.9719	27.0258	2467	0.9222	26.7118	8175	0.9823	35.0335	SMARCC2
153339	4608	5309	0.9918	26.1487	3819	0.9922	18.0178	3956	0.9922	19.2422	3563	0.9816	17.0263	5784	0.9883	26.9302	2852	0.9902	13.812	4037	0.9872	19.1957	4764	0.9889	23.556	4828	0.9872	23.4832	1878	0.9803	24.6589	4073	0.9885	21.1667	TMEM167A
8562	3061	7032	0.9255	52.1394	6540	0.9833	46.4493	4715	0.9804	34.5247	5770	0.9451	41.5079	7891	0.9275	55.3085	5081	0.9418	37.0428	10093	0.9118	72.2461	5800	0.9177	43.1725	6631	0.9072	48.5533	2557	0.8945	50.5426	4921	0.8893	38.4983	DENR
91304	2754	5764	0.9829	47.5019	5869	0.9884	46.3303	7097	0.9851	57.7594	6153	0.9837	49.1973	4404	0.9793	34.3089	4673	0.9829	37.866	8813	0.9855	70.1161	7055	0.9804	58.3681	5991	0.98	48.7572	2173	0.9833	47.7404	6522	0.9779	56.7112	TMEM259
373156	1226	5406	0.9959	100.077	3111	0.9894	55.1664	5087	0.9976	93	4875	0.9959	87.5593	8053	0.9984	140.926	5839	0.9878	106.284	6822	0.9976	121.921	7286	0.9959	135.407	3657	0.9698	66.8556	1815	0.9796	89.5728	9056	0.991	176.888	GSTK1
90411	4334	6524	0.9758	34.1645	5320	0.9746	26.6863	8049	0.9665	41.626	9075	0.9709	46.1079	8816	0.9753	43.6421	7862	0.9691	40.482	9148	0.9709	46.2482	9202	0.9728	48.3767	11260	0.9705	58.2308	2601	0.9712	36.3113	5390	0.9642	29.7818	MCFD2
2799	5144	5822	0.9909	25.6875	5652	0.9955	23.8873	10565	0.9946	46.0342	5315	0.9942	22.752	8311	0.9957	34.6637	6109	0.9858	26.5025	8492	0.9944	36.1715	7293	0.993	32.3034	9744	0.9953	42.4561	1941	0.9963	22.8304	7964	0.9938	37.0751	GNS
11057	9159	7324	0.9519	18.1489	7737	0.9644	18.3649	6540	0.9182	16.0045	7021	0.9271	16.8799	7770	0.9579	18.201	7140	0.9445	17.3968	5316	0.9072	12.7173	6822	0.9569	16.971	7281	0.9632	17.8175	2706	0.9189	17.876	6589	0.9229	17.2275	ABHD2
8607	1785	6787	0.9798	86.2959	6538	0.9843	79.6291	2517	0.9849	31.6051	5832	0.9776	71.9444	6918	0.9894	83.1506	3281	0.9866	41.0191	5734	0.9877	70.3845	6260	0.9815	79.9059	6193	0.9787	77.7618	2006	0.9669	67.9959	1734	0.981	23.2628	RUVBL1
51637	1064	6706	0.9718	143.045	5548	0.9652	113.36	4497	0.9756	94.7312	7885	0.9859	163.184	8651	0.9812	174.441	6358	0.9756	133.351	8710	0.968	179.364	7715	0.9756	165.21	6211	0.9643	130.835	2485	0.9746	141.311	4668	0.9662	105.061	C14orf166
23394	4713	5766	0.9832	27.7669	9110	0.9835	42.0229	8279	0.9828	39.3724	8389	0.9826	39.195	7453	0.9764	33.9279	9793	0.9764	46.3699	6560	0.9771	30.4975	4495	0.979	21.7308	6820	0.982	32.4332	2528	0.986	32.4541	6325	0.9811	32.1377	ADNP
5993	3618	3091	0.9889	19.3901	3346	0.995	20.1059	6749	0.995	41.8102	4533	0.9959	27.5889	5837	0.9959	34.6134	6207	0.9953	38.2852	4323	0.9917	26.1803	3787	0.9986	23.849	5330	0.99	33.0188	1626	0.9942	27.192	10769	0.9967	71.2785	RFX5
79956	5355	5612	0.9987	23.7853	7555	0.9979	30.6719	5281	0.9985	22.1039	8234	0.9981	33.8586	10205	0.9987	40.8862	10260	0.9991	42.7569	10125	0.9983	41.4279	5069	0.9991	21.5678	3710	0.9985	15.5281	1830	0.9965	20.6767	7917	0.9951	35.404	ERMP1
5903	11711	5626	0.9962	10.9033	7746	0.9963	14.3797	5266	0.9951	10.0786	6836	0.9964	12.8536	6158	0.9822	11.2816	6882	0.9913	13.1141	6244	0.9968	11.6823	6848	0.9921	13.3233	5822	0.994	11.1425	2441	0.966	12.6114	4241	0.9863	8.67214	RANBP2
23478	1560	8350	0.9801	121.482	5395	0.9795	75.1851	8998	0.9801	129.281	8565	0.9788	120.898	9316	0.9801	128.123	11372	0.9795	162.679	7319	0.9731	102.798	5243	0.9756	76.5769	6938	0.9808	99.6811	3156	0.975	122.406	8309	0.9872	127.549	SEC11A
113026	3477	8998	0.9948	58.7343	11063	0.9917	69.1725	17531	0.9942	113.009	9511	0.9928	60.2337	7172	0.994	44.2546	11234	0.994	72.1021	9520	0.9934	59.9915	8006	0.9954	52.463	4820	0.9902	31.0703	4072	0.9931	70.8587	20974	0.9942	144.454	PLCD3
64787	3156	9188	0.9876	66.0746	10567	0.974	72.7914	8265	0.9835	58.6972	10568	0.9832	73.735	8761	0.9804	59.558	8642	0.9819	61.1076	8491	0.9819	58.9494	8761	0.9775	63.2498	7959	0.9842	56.5229	3608	0.9756	69.1703	16671	0.98	126.496	EPS8L2
8729	6450	6682	0.993	23.5124	5847	0.9919	19.7078	3712	0.9896	12.8991	5890	0.9943	20.1082	4387	0.9912	14.5925	4260	0.9907	14.739	4633	0.989	15.7384	8327	0.9949	29.4152	7248	0.9953	25.1861	1757	0.9833	16.4817	4313	0.991	16.013	GBF1
25829	3730	5838	0.9839	35.5227	5258	0.9542	30.6462	6098	0.985	36.643	5961	0.9804	35.1907	3728	0.9528	21.4432	6057	0.9574	36.2382	3360	0.9745	19.7373	5688	0.982	34.7451	7840	0.9595	47.1097	2060	0.9507	33.4155	5668	0.9684	36.3892	TMEM184B
25792	3186	10802	0.9372	76.9501	9902	0.9473	67.5682	12329	0.9432	86.7349	12264	0.9466	84.7626	8774	0.9131	59.0847	15216	0.9134	106.579	9054	0.9463	62.2662	7574	0.9153	54.1654	7666	0.9852	53.9295	3527	0.8917	66.9807	13295	0.946	99.9296	CIZ1
5007	5083	5714	0.9902	25.5135	6787	0.9959	29.0284	5047	0.9976	22.2549	7552	0.9955	32.716	6929	0.9929	29.2465	6312	0.9965	27.7118	7093	0.9937	30.5751	6466	0.9847	28.984	6862	0.9953	30.2576	2405	0.9713	28.6276	6589	0.9933	31.0421	OSBP
4651	11436	6653	0.9601	13.2036	7386	0.9462	14.0411	4581	0.9604	8.97838	4868	0.9062	9.37334	5958	0.9391	11.1776	4500	0.8862	8.78125	4017	0.8896	7.69636	7508	0.9321	14.9587	7873	0.9709	15.4301	2035	0.7818	10.7666	2920	0.8706	6.11449	MYO10
26528	2274	7668	0.9864	76.5318	7443	0.9969	71.1578	3541	0.9881	34.9018	7946	0.9855	76.9442	7264	0.9837	68.5344	4332	0.9758	42.5124	9332	0.9798	89.917	9334	0.9837	93.5233	6723	0.9846	66.2637	2787	0.985	74.1543	3605	0.9666	37.9635	DAZAP1
84817	2075	5608	0.654	61.3395	5216	0.5812	54.6493	4879	0.6284	52.7017	4679	0.5354	49.6538	3374	0.5345	34.8859	2902	0.4814	31.2103	3945	0.5287	41.6569	4685	0.5224	51.4439	6330	0.4636	68.3737	1891	0.4983	55.1396	3413	0.6318	39.3885	TXNDC17
3267	8750	3793	0.9735	9.83842	3649	0.9886	9.06632	3674	0.9759	9.41116	4257	0.9611	10.7131	4325	0.9857	10.6048	3088	0.9776	7.87567	5213	0.9896	13.0538	6073	0.9889	15.8139	6111	0.9901	15.6534	1553	0.9637	10.7387	2783	0.9864	7.61653	AGFG1
11054	2423	3611	0.9983	33.824	3835	0.993	34.4094	5499	0.9988	50.8677	5202	0.993	47.2754	5226	0.9959	46.2742	5927	0.9996	54.5883	4062	0.9988	36.732	3067	0.9893	28.8405	5379	0.9926	49.7567	1458	0.9909	36.4078	4952	0.9988	48.9417	OGFR
3437	2552	5557	0.9824	49.4209	3955	0.9702	33.6923	5983	0.98	52.5473	8187	0.9792	70.6418	12162	0.9804	102.246	5758	0.9781	50.3511	7034	0.9918	60.392	18985	0.9808	169.501	27249	0.9804	239.317	1250	0.9561	29.636	4495	0.989	42.1794	IFIT3
57506	11771	8848	0.9948	17.0601	14016	0.9953	25.8866	14318	0.9967	27.2635	15335	0.9951	28.6872	11382	0.9944	20.7457	22098	0.9934	41.8946	9964	0.9957	18.5472	7460	0.9946	14.44	11129	0.9933	21.1907	3870	0.9842	19.8924	16359	0.9956	33.2809	MAVS
394	9604	6623	0.9894	15.6514	8026	0.9932	18.1682	11340	0.998	26.4651	7454	0.965	17.0905	6970	0.9304	15.5705	8990	0.9324	20.8894	6261	0.9388	14.284	5412	0.9426	12.8395	7064	0.9643	16.4855	2745	0.8951	17.2934	6384	0.9945	15.9181	ARHGAP5
1781	4414	5650	0.9082	29.0514	6535	0.9443	32.1868	6517	0.961	33.0923	7586	0.9291	37.8441	7854	0.8851	38.1752	7789	0.9329	39.3793	6682	0.9311	33.169	5679	0.9141	29.3145	7213	0.9028	36.6258	2380	0.7039	32.6238	5803	0.8444	31.4827	DYNC1I2
51719	3968	5287	0.9551	30.2404	5726	0.9841	31.3722	7255	0.9788	40.9805	5468	0.9768	30.3441	7572	0.9456	40.9413	5591	0.9168	31.4439	7453	0.9703	41.1545	8113	0.9932	46.5857	9105	0.9909	51.4294	2394	0.9652	36.5042	6093	0.9592	36.7715	CAB39
29934	2440	3398	0.9266	31.6071	3735	0.9865	33.2787	3633	0.9582	33.3724	4240	0.9697	38.2643	6124	0.9672	53.8479	4687	0.9262	42.867	5123	0.9447	46.0036	5464	0.9852	51.0227	4317	0.9246	39.6548	1464	0.9217	36.3029	4975	0.9615	48.8264	SNX12
51133	3946	6164	0.9921	35.4533	6633	0.9929	36.5442	5568	0.9843	31.6267	6446	0.9939	35.9709	6567	0.9932	35.7053	7687	0.9962	43.4728	7924	0.9954	43.9992	5595	0.9835	32.3062	4039	0.9934	22.9414	3077	0.9899	47.1803	8773	0.9967	53.2406	KCTD3
23612	1625	4623	0.9354	64.5686	4998	0.9871	66.8664	5724	0.9625	78.9511	3309	0.9668	44.8396	3484	0.9465	45.9989	4122	0.9969	56.6073	5244	0.9982	70.7078	3134	0.9409	43.9428	4220	0.976	58.2053	1846	0.9422	68.7335	8936	0.9982	131.687	PHLDA3
10205	2871	7449	0.9544	58.8864	8850	0.9878	67.0155	9814	0.9718	76.6169	9715	0.9645	74.5122	6673	0.9631	49.8667	12039	0.9777	93.5783	8810	0.9523	67.2358	6566	0.9882	52.1087	9389	0.9878	73.2975	2883	0.931	60.7577	10181	0.9878	84.9198	MPZL2
83939	3894	7054	0.99	41.114	7485	0.9961	41.7889	9685	0.9959	55.7462	9909	0.991	56.034	11527	0.9954	63.5102	11752	0.9913	67.3494	9651	0.9964	54.3043	7074	0.9959	41.3915	6906	0.9892	39.7497	2862	0.9728	44.4696	9251	0.9941	56.8911	EIF2A
56987	9037	6217	0.978	15.6137	7835	0.9955	18.8486	9976	0.9903	24.7425	8776	0.9957	21.3841	11466	0.9793	27.2214	8319	0.9759	20.543	9040	0.9914	21.918	7805	0.9902	19.6785	8096	0.9906	20.0793	2383	0.9759	15.9547	5473	0.9895	14.5028	BBX
5327	3173	1724	0.8289	12.3316	840	0.8342	5.75538	9548	0.8371	67.4457	1817	0.8364	12.6096	6207	0.8352	41.9696	13350	0.8367	93.8921	1108	0.8352	7.65116	390	0.8317	2.80051	3509	0.8626	24.7866	247	0.8903	4.70996	3255	0.8317	24.5659	PLAT
5962	4498	9403	0.9798	47.4458	12392	0.9971	59.8945	3633	0.9811	18.1033	6386	0.9878	31.2628	8263	0.9844	39.4132	6966	0.9927	34.5607	8525	0.9804	41.5272	5923	0.992	30.003	8169	0.9818	40.7055	4106	0.9809	55.2318	5460	0.9811	29.0687	RDX
113	6138	6853	0.9985	25.3399	10842	0.9982	38.4014	6640	0.9992	24.2467	4079	0.9974	14.6334	4366	0.9971	15.2609	3370	0.9984	12.2524	4996	0.9993	17.8342	3049	0.9977	11.3181	5962	0.9985	21.7705	1937	0.9987	19.0938	3296	0.9959	12.8591	ADCY7
79711	3626	6560	0.989	41.0607	5199	0.9826	31.1715	2147	0.9948	13.2714	5381	0.9892	32.6778	5679	0.9848	33.6022	4500	0.9818	27.6951	6172	0.9961	37.2954	6909	0.9939	43.414	4429	0.981	27.3767	2052	0.9799	34.2404	2201	0.9903	14.536	IPO4
27242	3662	10269	0.9902	63.6444	5920	0.9929	35.1454	7528	0.9904	46.0758	14914	0.9981	89.6796	19647	0.9934	115.107	12545	0.9921	76.4488	21559	0.9934	128.994	13096	0.991	81.4822	13891	0.9872	85.0195	2653	0.9798	43.8338	8012	0.9891	52.3931	TNFRSF21
6513	3687	10348	0.8988	63.6992	16305	0.9504	96.1419	8757	0.8864	53.2346	6664	0.8874	39.7997	5087	0.9094	29.6014	6496	0.8891	39.318	4259	0.859	25.31	8068	0.8598	49.8581	6494	0.9108	39.4768	3459	0.7773	56.7633	11849	0.8902	76.9592	SLC2A1
5694	889	6716	0.9831	171.459	6681	0.9595	163.382	3290	0.9516	82.948	7622	0.9888	188.793	7868	0.9404	189.883	3415	0.955	85.7249	4374	0.9505	107.804	6320	0.9584	161.979	5639	0.9674	142.169	2551	0.9224	173.62	3209	0.9359	86.441	PSMB6
10973	7598	5718	0.9993	17.0803	10177	0.9992	29.1196	6475	0.9992	19.1008	5644	0.9987	16.3571	5289	0.9972	14.9347	8870	0.9997	26.0521	5034	0.9996	14.5168	3916	0.9974	11.7432	5747	0.9972	16.9529	2546	0.9966	20.2744	4678	0.9976	14.7439	ASCC3
3705	3385	6164	0.9799	41.329	5101	0.9731	32.7613	4337	0.9752	28.7172	6655	0.9746	43.292	7017	0.9796	44.475	3494	0.9554	23.0347	6237	0.9716	40.3715	7770	0.9572	52.3004	4460	0.9808	29.5311	2304	0.9645	41.1826	5248	0.9637	37.1267	ITPK1
4147	4122	6467	0.9156	35.6078	7062	0.9663	37.2464	12654	0.9937	68.8069	5615	0.8916	29.9957	4106	0.9723	21.3715	3567	0.9694	19.3114	4348	0.9003	23.1121	8077	0.9806	44.6462	2587	0.8872	14.0667	2816	0.8957	41.3347	8894	0.9852	51.6703	MATN2
10121	2891	7108	0.9889	55.802	5357	0.9851	40.2846	4470	0.9799	34.6554	6125	0.9827	46.6526	7088	0.9841	52.6016	4736	0.9837	36.5579	7202	0.9938	54.5837	9645	0.9779	76.0145	8191	0.9931	63.5027	2655	0.973	55.5656	4900	0.9792	40.5882	ACTR1A
9611	9809	6878	0.9955	15.9143	8169	0.9925	18.1054	9858	0.9961	22.5256	7542	0.9936	16.9309	8248	0.9889	18.0404	10885	0.9908	24.7641	7064	0.9932	15.7792	7144	0.9882	16.5943	6817	0.9902	15.5766	2998	0.995	18.4925	7539	0.9928	18.4052	NCOR1
53981	5072	6557	0.9965	29.3411	6913	0.9965	29.6314	4136	0.9927	18.2773	6519	0.999	28.3022	7529	0.9957	31.8479	4510	0.9966	19.8434	6920	0.9965	29.894	6015	0.9923	27.0208	6427	0.9931	28.4009	2689	0.9949	32.0776	4405	0.9929	20.7978	CPSF2
5693	1379	7173	0.9804	118.056	7542	0.9768	118.902	4934	0.9753	80.1949	8290	0.9906	132.376	7564	0.9927	117.682	5546	0.9761	89.7498	7322	0.9869	116.338	7272	0.9935	120.152	7510	0.9732	122.062	2602	0.9608	114.165	4753	0.9652	82.5383	PSMB5
8507	5657	2466	0.912	9.89367	880	0.8959	3.38191	2080	0.8879	8.24117	3298	0.9072	12.8376	6526	0.938	24.7505	7585	0.9319	29.9218	3026	0.9022	11.7203	6978	0.9579	28.1052	6386	0.9286	25.3015	1030	0.9102	11.0164	2321	0.8685	9.82518	ENC1
10923	3522	5766	0.9884	37.1566	4501	0.9844	27.7834	3403	0.9759	21.6563	4348	0.9807	27.1843	8464	0.9813	51.5596	3177	0.937	20.1301	5263	0.9898	32.7417	5523	0.9864	35.7296	4694	0.985	29.8715	2194	0.9214	37.691	3634	0.9909	24.7086	SUB1
9238	2291	7745	0.9834	76.7268	6786	0.9821	64.3953	2739	0.9777	26.7965	8804	0.9843	84.62	8408	0.9865	78.7391	4927	0.9742	47.9927	8263	0.9751	79.0261	5964	0.99	59.3137	7372	0.9804	72.1213	2550	0.9729	67.3449	4039	0.9821	42.2183	TBRG4
23197	4515	5493	0.9967	27.6123	4905	0.9967	23.6182	4806	0.996	23.8582	4442	0.9989	21.664	6120	0.9984	29.0815	4518	0.9934	22.3309	5925	0.998	28.7533	5334	0.9965	26.9177	4644	0.9978	23.0535	2245	0.9958	30.0849	4332	0.9969	22.9764	FAF2
23399	1780	6239	0.9899	79.551	5415	0.9916	66.1369	5318	0.9893	66.9638	6693	0.9916	82.7978	5764	0.9921	69.4748	6172	0.9933	77.3792	4882	0.9933	60.0946	6123	0.9927	78.3767	5733	0.9916	72.188	2288	0.9837	77.7725	5267	0.9921	70.859	CTDNEP1
221035	5205	5588	0.9889	24.3661	4511	0.9804	18.8416	11158	0.9894	48.0482	4653	0.9612	19.6848	5151	0.9852	21.2321	9628	0.9668	41.2794	7346	0.9833	30.9234	8585	0.9904	37.5805	6713	0.9808	28.9067	2742	0.9794	31.874	9710	0.9887	44.6735	REEP3
79869	3764	5736	0.9564	34.5868	6058	0.9761	34.9901	3832	0.9341	22.8185	5565	0.9455	32.5562	5947	0.9594	33.8978	4749	0.9633	28.156	7404	0.9628	43.0997	6412	0.9416	38.8138	5552	0.953	33.06	2436	0.9341	39.1577	4878	0.9769	31.0344	CPSF7
2744	4850	4148	0.9868	19.411	5180	0.9965	23.2195	3297	0.9967	15.2366	3592	0.9959	16.3084	5739	0.9866	25.3874	3672	0.9959	16.8958	4989	0.9909	22.5387	5866	0.9905	27.5577	8214	0.9942	37.9591	2539	0.9915	31.6746	3047	0.9955	15.0447	GLS
9126	4131	8286	0.991	45.524	7832	0.991	41.2176	4508	0.9937	24.4591	10177	0.9898	54.2478	9656	0.9898	50.1493	7803	0.9879	42.1526	8146	0.9898	43.2063	9331	0.993	51.4654	6981	0.9969	37.8761	3094	0.9913	45.3164	4372	0.9898	25.3441	SMC3
6173	2361	4114	0.9335	39.5475	3730	0.8276	34.3461	5339	0.7501	50.6846	6141	0.9255	57.2745	8074	0.931	73.3695	8322	0.9034	78.6593	7232	0.9271	67.1151	5470	0.9521	52.7878	3565	0.931	33.8428	1661	0.731	42.5661	5508	0.8653	55.8663	RPL36A
27335	910	7256	0.9604	180.97	5490	0.9769	131.158	5415	0.9626	133.373	6136	0.978	148.478	5600	0.9714	132.029	4931	0.9604	120.924	6004	0.9604	144.563	5047	0.9648	126.367	4066	0.9703	100.145	2302	0.9582	153.057	6067	0.9626	159.656	EIF3K
7407	4308	5241	0.9877	27.6114	4203	0.9529	21.2104	1289	0.9828	6.70639	5552	0.9766	28.3786	4788	0.9752	23.8452	1819	0.9515	9.42269	7006	0.9872	35.633	8721	0.9517	46.1247	4107	0.9684	21.3674	2040	0.9591	28.6513	1295	0.9533	7.19856	VARS
64118	1904	4493	0.958	53.5575	3604	0.9485	41.1512	1991	0.9428	23.4378	4033	0.9501	46.6422	5501	0.9548	61.9866	2587	0.9475	30.3213	7644	0.9454	87.9653	6498	0.9475	77.7598	3998	0.948	47.0629	1591	0.9459	50.5584	2567	0.9449	32.2857	DUS1L
1824	5257	8583	0.996	37.0554	19229	0.9971	79.5214	10853	0.996	46.2726	8496	0.9962	35.5873	7240	0.9964	29.5477	5310	0.9964	22.5411	4427	0.9958	18.4514	4505	0.9952	19.5254	5798	0.9926	24.7197	3297	0.9935	37.9464	7538	0.9971	34.3376	DSC2
706	1116	6564	0.9722	133.492	5859	0.9686	114.136	5529	0.9686	111.044	6294	0.9695	124.188	3839	0.9731	73.8035	5752	0.9776	115.02	4075	0.9785	80.0057	6485	0.9731	132.4	4987	0.9615	100.156	2196	0.9624	119.058	5399	0.9668	115.851	TSPO
128240	1121	4652	0.9973	94.1856	3985	0.9938	77.2837	1942	0.9866	38.8289	3513	0.9982	69.0066	3245	0.9955	62.1058	1915	0.9875	38.1225	5374	0.9929	105.039	3129	0.9973	63.5979	3121	0.9938	62.401	1600	0.9839	86.3583	2537	0.9929	54.1959	APOA1BP
55754	4544	5355	0.9791	26.7468	6283	0.9811	30.0603	10184	0.9762	50.2333	5274	0.9663	25.5576	6989	0.9685	32.9989	5965	0.9705	29.2948	6989	0.9712	33.7004	7752	0.9661	38.8703	6620	0.9692	32.653	2458	0.9628	32.7291	6372	0.9657	33.5807	TMEM30A
9688	2927	8270	0.8292	64.1259	7869	0.8251	58.447	2571	0.8008	19.6875	5595	0.822	42.0916	7373	0.793	54.0436	2366	0.7865	18.0389	6990	0.7913	52.3254	6208	0.7981	48.325	6099	0.7981	46.7024	2968	0.7875	61.3523	2753	0.85	22.5235	NUP93
10525	4622	7906	0.9875	38.822	7916	0.9875	37.2341	3351	0.981	16.2501	7357	0.9909	35.0501	8827	0.9846	40.9738	3887	0.9823	18.7673	10528	0.9849	49.9084	12632	0.9818	62.2708	14565	0.9872	70.6291	3704	0.9797	48.4876	5268	0.9855	27.294	HYOU1
57169	7371	5226	0.9802	16.0914	8969	0.9843	26.4535	8710	0.9905	26.4852	6607	0.9859	19.7377	4593	0.982	13.3688	9553	0.9859	28.9222	3582	0.9882	10.6477	4659	0.9859	14.4015	11700	0.9859	35.5765	1695	0.9726	13.9134	6856	0.9932	22.2739	ZNFX1
10059	4612	6129	0.9907	30.1614	6575	0.9909	30.9936	4491	0.9853	21.8256	5107	0.9788	24.3834	6617	0.9675	30.7819	3027	0.9824	14.6467	6920	0.9902	32.8757	7713	0.9794	38.1045	8577	0.9809	41.6821	2471	0.9879	32.417	3319	0.9801	17.2333	DNM1L
9652	5704	7091	0.9984	28.2149	5623	0.9991	21.4316	4681	0.996	18.3938	6058	0.9954	23.3866	6015	0.9989	22.6245	4842	0.9947	18.9436	3936	0.9993	15.1194	5308	0.9968	21.2028	5529	0.9968	21.7255	2103	0.9923	22.3074	4703	0.9932	19.7445	TTC37
23770	1787	5974	0.9731	75.8737	5948	0.9815	72.3622	8181	0.9815	102.611	7697	0.9888	94.8451	7939	0.9799	95.3157	7849	0.9815	98.0185	7751	0.9815	95.0366	6447	0.9827	82.2007	6239	0.9787	78.2517	2302	0.9793	77.9418	6696	0.9782	89.731	FKBP8
56886	10955	5668	0.9932	11.7427	6323	0.9956	12.548	3673	0.9922	7.51485	5989	0.9955	12.0382	6796	0.9958	13.3096	4463	0.9946	9.09144	6102	0.9939	12.2044	7542	0.9967	15.6862	5010	0.9928	10.2501	2200	0.9913	12.1507	3282	0.997	7.17427	UGGT1
29924	2964	6708	0.8489	51.3648	6739	0.806	49.4291	6478	0.8556	48.9863	6757	0.8472	50.1988	7539	0.8036	54.5706	5936	0.892	44.6924	7127	0.804	52.6849	6751	0.9157	51.8958	6012	0.9052	45.4615	2510	0.7999	51.2372	5947	0.8704	48.0476	EPN1
14	1859	5670	0.9693	69.2236	5365	0.9666	62.7416	5895	0.9629	71.0749	7208	0.9634	85.3794	6759	0.9683	78.0057	5871	0.9677	70.4775	5600	0.9656	66.0034	5712	0.9623	70.0086	5225	0.9656	62.9956	1794	0.9613	58.3893	4398	0.9688	56.6536	AAMP
672	7287	5560	0.9824	17.3172	5430	0.9798	16.2	1308	0.9653	4.02319	6483	0.9746	19.5905	7328	0.9765	21.5754	1992	0.9842	6.1004	5306	0.9804	15.9542	5810	0.9812	18.1664	2752	0.9791	8.46453	2231	0.9782	18.5243	1602	0.9634	5.2646	BRCA1
3840	8981	6192	0.9896	15.6479	7473	0.9965	18.0899	7130	0.9955	17.7941	7437	0.9846	18.2344	9810	0.992	23.4351	6715	0.9823	16.6855	7523	0.9791	18.3537	8927	0.9881	22.6477	10063	0.9881	25.1134	2788	0.958	18.7827	5339	0.9958	14.236	KPNA4
84951	4090	10199	0.9968	56.5959	14550	0.9968	77.3401	8065	0.9971	44.197	5746	0.9956	30.9357	2294	0.9966	12.0335	11348	0.9968	61.9176	3011	0.9936	16.1304	4245	0.9951	23.6481	19441	0.9966	106.537	3655	0.9963	54.0697	6106	0.9949	35.7508	TNS4
9798	4154	6528	0.9497	35.6668	6987	0.9646	36.567	9658	0.9795	52.1114	5693	0.9302	30.1782	8556	0.9639	44.1903	7120	0.96	38.25	8841	0.9718	46.6329	5385	0.83	29.5367	6874	0.9545	37.0891	2478	0.8724	36.0931	8881	0.9762	51.1973	IST1
3321	7253	10217	0.999	31.971	16959	0.997	50.8332	8882	0.997	27.4476	9047	0.999	27.4666	5825	0.9974	17.2306	4986	0.9972	15.341	4473	0.9963	13.5126	5895	0.9985	18.5186	7066	0.9964	21.8353	3605	0.9983	30.0731	6738	0.9971	22.2467	IGSF3
23107	2797	5901	0.9864	47.8833	4172	0.9807	32.4278	3411	0.9793	27.3339	6147	0.9818	48.3937	6309	0.985	48.394	5747	0.9796	45.8529	4940	0.9796	38.6983	4436	0.9839	36.1361	3584	0.98	28.7196	1831	0.9778	39.6083	4995	0.9707	42.7656	MRPS27
51780	6830	5358	0.9698	17.8046	5556	0.9728	17.6851	5856	0.9729	19.2173	5486	0.9684	17.687	7389	0.9728	23.2107	6742	0.9777	22.0286	4501	0.9709	14.4393	4679	0.9564	15.609	4039	0.9586	13.2543	2057	0.9728	18.2223	6359	0.9701	22.2956	KDM3B
7267	9021	5651	0.8873	14.2174	7367	0.956	17.7542	7426	0.948	18.4507	7340	0.9488	17.9168	5340	0.8907	12.7002	7341	0.9115	18.1601	5906	0.9139	14.3449	7059	0.963	17.8292	4805	0.934	11.9383	2267	0.8633	15.205	7657	0.9296	20.3262	TTC3
2733	3350	10017	0.9952	67.8646	10423	0.9955	67.6415	7157	0.9922	47.8848	11590	0.9896	76.1827	10241	0.9922	65.5874	7606	0.9893	50.6675	10277	0.9919	67.217	8642	0.9907	58.7776	5212	0.9863	34.8709	3918	0.9842	70.7635	7068	0.9922	50.5247	GLE1
51602	1979	5153	0.997	59.0969	4151	0.9965	45.6008	2439	0.9869	27.6234	5054	0.9985	56.2351	6661	0.996	72.2132	3644	0.9965	41.0914	7155	0.997	79.2176	6063	0.997	69.8046	4843	0.997	54.8494	2168	0.9808	66.2832	2116	0.996	25.6048	NOP58
10299	9710	5302	0.7667	12.3928	5136	0.7822	11.4993	6905	0.8426	15.9388	4816	0.7325	10.9216	6678	0.8317	14.7554	6537	0.8077	15.0237	4324	0.7351	9.75718	4846	0.773	11.3712	4383	0.7632	10.1171	1775	0.7284	11.0604	5516	0.8035	13.6037	2006-03-01
27430	2293	5791	0.9154	57.3192	4680	0.918	44.3718	6078	0.8958	59.4112	5565	0.9106	53.4416	8343	0.9093	78.0623	6219	0.9376	60.525	5165	0.9529	49.3542	4877	0.9442	48.4609	4060	0.8971	39.6849	2071	0.8727	54.647	8143	0.8962	85.0417	MAT2B
8992	894	4848	0.9787	123.077	3837	0.9877	93.3081	5905	0.981	148.045	3773	0.9698	92.9324	6061	0.9732	145.455	4031	0.9698	100.622	4916	0.962	120.485	5318	0.9642	135.536	5208	0.9732	130.568	1720	0.9541	116.407	5201	0.9597	139.316	ATP6V0E1
139231	7626	4771	0.994	14.1992	5461	0.9931	15.5683	5277	0.99	15.5097	4661	0.989	13.4586	5148	0.9932	14.4832	3899	0.9883	11.4097	7270	0.9945	20.8879	7564	0.9919	22.5994	4453	0.99	13.0876	2183	0.9874	17.32	5814	0.9944	18.257	FAM199X
847	2300	5507	0.9961	54.3423	5759	0.9957	54.4358	8458	0.9987	82.4236	5293	0.9991	50.6748	7410	0.9952	69.1215	9376	0.9978	90.972	9725	0.9978	92.6445	3721	0.9996	36.8616	4368	0.9983	42.5655	3064	0.9926	80.6029	14848	0.9983	154.594	CAT
10658	7682	5904	0.9988	17.4431	5903	0.9986	16.7057	5597	0.9995	16.3303	6224	0.9995	17.8408	7566	0.9987	21.1308	7464	0.9995	21.6828	7574	0.9995	21.6027	6841	0.9991	20.2903	7284	0.9986	21.252	2468	0.9988	19.4384	5838	0.9988	18.1987	CELF1
790	7108	6047	0.9999	19.3083	4576	0.9992	13.996	1058	0.9985	3.33619	6554	0.9997	20.3038	3114	0.9989	9.39927	2868	0.9989	9.0043	4192	0.9982	12.9221	4557	0.9985	14.6074	5077	0.9999	16.009	1518	0.9968	12.9215	931	0.9979	3.13656	CAD
5747	4600	5049	0.9893	24.9114	5102	0.9867	24.1128	11497	0.9911	56.0194	6437	0.983	30.8137	7550	0.9878	35.2137	9908	0.9876	48.0669	7435	0.9854	35.4145	7269	0.9837	36.0047	6494	0.9765	31.6415	2118	0.9752	27.8585	7850	0.9846	40.8661	PTK2
55191	2453	3515	0.9853	32.5221	2619	0.9861	23.2115	2269	0.9808	20.7324	2796	0.9865	25.0991	3222	0.9865	28.1807	2791	0.9812	25.391	4996	0.9845	44.6255	3391	0.9747	31.4973	2576	0.9812	23.537	1398	0.9837	34.4826	5247	0.9898	51.223	NADSYN1
8087	8911	7108	0.8356	18.1039	9108	0.9025	22.2209	8373	0.9503	21.0604	9421	0.8616	23.2803	9423	0.7644	22.6875	10001	0.897	25.0458	8568	0.7431	21.0674	6521	0.7876	16.6736	7722	0.7846	19.4226	2833	0.6654	19.2358	7851	0.8748	21.0984	FXR1
29997	1523	6146	0.9947	91.589	4886	0.9928	69.7459	10346	0.9895	152.26	9148	0.9974	132.265	11061	0.9921	155.818	19355	0.9941	283.603	10595	0.9928	152.426	5652	0.9862	84.5561	5193	0.9928	76.4226	2389	0.977	94.9087	14625	0.9908	229.958	GLTSCR2
5686	3838	6351	0.7978	37.5567	6046	0.7991	34.2475	4602	0.9945	26.8753	6546	0.63	37.5568	10181	0.8426	56.9126	5187	0.8828	30.1599	5079	0.777	28.9955	8283	0.6277	49.1728	5094	0.709	29.748	2444	0.6282	38.5289	4819	0.8874	30.0679	PSMA5
1209	2531	5326	0.9759	47.7595	4798	0.9791	41.2129	5116	0.9609	45.3054	4203	0.97	36.5667	4596	0.9771	38.9593	4258	0.9759	37.5432	4695	0.9696	40.6444	5669	0.9712	51.0337	4557	0.9743	40.3543	1855	0.9502	44.3447	4962	0.9755	46.9479	CLPTM1
65123	4538	4730	0.989	23.6563	5419	0.9885	25.9609	3769	0.9885	18.6154	4132	0.9879	20.05	3919	0.9863	18.5282	5521	0.9857	27.1501	4723	0.9859	22.804	3383	0.989	16.9856	3781	0.9857	18.6743	1838	0.9784	24.5059	6400	0.9866	33.7728	INTS3
5411	3606	7252	0.9509	45.6439	6308	0.9803	38.0304	4015	0.9664	24.9558	7097	0.9592	43.3378	7137	0.9592	42.4632	4789	0.9692	29.6372	7427	0.9673	45.1279	7803	0.9872	49.3036	7862	0.9823	48.8664	2290	0.9673	38.4237	5440	0.9229	36.1264	PNN
253832	5356	8492	0.9914	35.9849	11776	0.9961	47.7994	9961	0.9953	41.6845	7541	0.9959	31.0032	12169	0.9955	48.7458	4960	0.9922	20.6661	9932	0.9942	40.6307	9249	0.9966	39.3457	9180	0.9933	38.4154	3658	0.9946	41.3231	8911	0.9953	39.8417	ZDHHC20
154810	8999	7475	0.9928	18.8524	10153	0.9964	24.5282	10779	0.9964	26.847	12931	0.992	31.6414	7461	0.9947	17.7879	16569	0.9992	41.0885	8592	0.9956	20.9198	8543	0.9949	21.6301	9077	0.9978	22.6074	3785	0.9871	25.4485	9781	0.9896	26.028	AMOTL1
2885	3303	5140	0.987	35.3187	5730	0.9952	37.7147	5871	0.9921	39.8396	5141	0.9973	34.2734	7026	0.9927	45.6376	3914	0.9936	26.4442	7475	0.9903	49.5861	6566	0.9985	45.2934	5078	0.9903	34.4578	2317	0.9927	42.4431	5146	0.99	37.3089	GRB2
10768	4320	6976	0.9074	36.6499	8403	0.9095	42.2879	10696	0.9194	55.4944	9007	0.9058	45.9107	7895	0.9463	39.2095	8830	0.9111	45.6137	4803	0.9042	24.3605	7977	0.9053	42.0725	4753	0.9373	24.6597	2725	0.8914	38.1656	6445	0.9352	35.7265	AHCYL1
3161	3144	6543	0.966	47.2329	7385	0.9691	51.0661	2010	0.9539	14.3293	6719	0.9704	47.0587	10719	0.966	73.1467	2762	0.9609	19.6047	6242	0.9564	43.501	7155	0.9609	51.8525	3357	0.9545	23.9316	3414	0.9513	65.7008	2932	0.965	22.3323	HMMR
7533	1807	7904	0.9956	99.2749	6002	0.9745	72.2109	3219	0.9657	39.9277	7858	0.9607	95.7573	5109	0.9386	60.6598	4212	0.9402	52.0174	9641	0.9934	116.902	8949	0.9607	112.839	9885	0.9923	122.609	2538	0.9823	84.9813	3220	0.9546	42.6726	YWHAH
10540	2128	6431	0.9337	68.5895	6613	0.9337	67.5604	9005	0.9211	94.8471	6126	0.9305	63.3904	7545	0.9563	76.0695	6593	0.9478	69.14	7905	0.9422	81.3932	6495	0.9319	69.5425	7397	0.93	77.9089	2343	0.9168	66.6178	7662	0.9206	86.2228	DCTN2
1471	818	8161	0.9572	226.433	11116	0.9584	295.434	11777	0.9584	322.696	8381	0.9597	225.611	8108	0.9499	212.659	4936	0.9584	134.66	8126	0.9584	217.661	4662	0.9597	129.856	9600	0.9572	263.04	3055	0.9499	225.968	5840	0.9597	170.967	CST3
9318	4124	6792	0.9818	37.3792	6240	0.9755	32.8951	8890	0.9821	48.3164	8434	0.9818	45.0332	7395	0.9842	38.4718	10527	0.9704	56.9645	5941	0.9692	31.5645	4984	0.9697	27.5361	7416	0.9818	40.3046	2980	0.9651	43.7207	7820	0.9806	45.4088	COPS2
51400	2783	5209	0.9677	42.4807	4652	0.9842	36.3406	4250	0.9292	34.2285	6228	0.9892	49.278	4652	0.9598	35.8632	4040	0.9792	32.3956	6514	0.9242	51.2852	6210	0.9569	50.8418	4211	0.9235	33.9137	2206	0.9084	47.9603	4136	0.9788	35.5893	PPME1
6566	4390	7482	0.8984	38.6815	6642	0.8485	32.8927	7259	0.8738	37.0616	7323	0.9421	36.7318	6257	0.859	30.5791	5674	0.8533	28.8432	5472	0.8763	27.3111	9875	0.8952	51.2525	6831	0.903	34.8757	2650	0.8226	36.5234	3935	0.9169	21.4651	SLC16A1
51497	2320	4814	0.9672	47.0943	5750	0.9832	53.8822	4286	0.9789	41.4072	6027	0.9703	57.2046	5977	0.9677	55.2737	5927	0.9694	57.0118	6041	0.9677	57.053	3887	0.9685	38.1741	5414	0.972	52.3038	2133	0.9698	55.6279	3938	0.9797	40.648	NELFCD
51109	2587	4548	0.976	39.9002	6315	0.9784	53.0691	4470	0.9772	38.7278	5273	0.9811	44.8827	6949	0.9834	57.63	3226	0.9838	27.8283	7008	0.983	59.3547	7002	0.9822	61.6692	8861	0.978	76.7697	2656	0.9756	62.1186	4541	0.9633	42.0346	RDH11
6390	1161	6273	0.9914	122.629	5477	0.9828	102.559	3846	0.9888	74.2487	6020	0.975	114.178	5313	0.9767	98.1817	3098	0.9475	59.548	3433	0.9776	64.7887	5183	0.9854	101.717	3416	0.9879	65.9461	2214	0.9819	115.381	4153	0.9655	85.6607	SDHB
55157	3348	6595	0.9958	44.7075	7320	0.9913	47.5325	1636	0.9916	10.9524	5563	0.9991	36.5882	5732	0.991	36.7319	3138	0.9839	20.9163	6599	0.9967	43.1867	4163	0.9955	28.3311	4392	0.9982	29.4022	3012	0.9985	54.4326	2706	0.9961	19.355	DARS2
55746	4170	5990	0.9971	32.6018	6432	0.994	33.5332	3092	0.9974	16.6194	5236	0.9964	27.6491	4925	0.994	25.3392	3940	0.9971	21.0852	5976	0.9938	31.4002	4631	0.9966	25.3035	4015	0.9911	21.5801	2457	0.9993	35.65	4655	0.9938	26.7322	NUP133
2011	4748	4982	0.9926	23.8146	6951	0.9956	31.8274	5519	0.9947	26.0532	5752	0.9945	26.6763	5636	0.9905	25.4673	5123	0.9956	24.0786	6397	0.9895	29.5205	5602	0.9895	26.8828	4771	0.9914	22.5217	2292	0.9823	29.2075	7430	0.9916	37.474	MARK2
4174	2568	6349	0.9868	56.1127	5721	0.9922	48.4331	1420	0.9856	12.3938	7264	0.9907	62.2872	4978	0.9895	41.5894	2305	0.9903	20.0306	3993	0.9883	34.0692	7143	0.9907	63.3765	4239	0.9821	36.9974	2328	0.9875	54.8502	1332	0.9844	12.4211	MCM5
157638	5503	3977	0.9922	16.4024	4527	0.9915	17.8845	5544	0.9945	22.5806	6993	0.9913	27.9822	8489	0.9846	33.0964	4748	0.9873	19.2544	7836	0.9906	31.1999	9165	0.9945	37.9468	8989	0.9887	36.6113	1907	0.9766	20.9672	4895	0.9884	21.3012	FAM84B
10726	1813	7596	0.9917	95.0906	6184	0.9779	74.1544	3536	0.9741	43.7146	7718	0.9967	93.74	6622	0.995	78.3636	3804	0.9752	46.8232	4568	0.995	55.206	8263	0.9934	103.844	4590	0.9906	56.7438	2292	0.9763	76.4904	2704	0.9675	35.7158	NUDC
94234	2338	3788	0.9962	36.7719	7215	0.9957	67.0899	9076	0.9949	87.0085	1276	0.985	12.0178	951	0.9671	8.72688	1766	0.9645	16.8564	1999	0.9782	18.7338	1639	0.9906	15.9727	242	0.8499	2.31993	1401	0.988	36.2563	4321	0.9953	44.258	FOXQ1
79109	3395	8102	0.9982	54.163	7488	0.9859	47.9503	6293	0.9982	41.5461	7353	0.9959	47.6917	7590	0.9959	47.9651	6034	0.9926	39.6628	10129	0.9994	65.3709	6923	0.9929	46.4619	7266	0.9876	47.9688	2851	0.9932	50.8098	5680	0.9923	40.0646	MAPKAP1
6867	7802	6094	0.9914	17.7275	5577	0.9965	15.5403	4223	0.9973	12.1318	6857	0.9976	19.3529	6047	0.9983	16.6287	8570	0.9971	24.5128	4442	0.993	12.4747	7207	0.9973	21.047	4386	0.9973	12.5999	2059	0.9941	15.9676	5941	0.9949	18.235	TACC1
115207	6255	4609	0.9682	16.7236	5905	0.9933	20.5238	23203	0.9966	83.1436	3690	0.9722	12.9902	7572	0.9914	25.9721	1965	0.9843	7.01057	6548	0.9901	22.9371	4896	0.9891	17.8343	8805	0.9746	31.5504	3479	0.9642	33.6525	3277	0.9872	12.5459	KCTD12
8572	2307	5799	0.9818	57.0501	6600	0.9896	62.1959	6745	0.9905	65.5309	5534	0.9853	52.8214	2726	0.9792	25.3514	5613	0.9822	54.2957	1160	0.915	11.0171	3496	0.9705	34.5276	3676	0.9874	35.7134	1877	0.9809	49.2274	7425	0.987	77.0727	PDLIM4
219988	4142	5557	0.9896	30.4495	5288	0.9954	27.7553	4029	0.9891	21.8021	5502	0.9932	29.2502	5612	0.9911	29.069	4737	0.9957	25.5218	6653	0.9978	35.1937	5754	0.9908	31.6521	8759	0.9913	47.3967	1972	0.9853	28.8062	4279	0.9889	24.7391	PATL1
90102	6144	6024	0.991	22.2528	6676	0.9875	23.6227	9579	0.986	34.9447	8887	0.9867	31.8509	11907	0.9868	41.579	11097	0.9858	40.3063	16687	0.9889	59.5093	18185	0.9875	67.438	17157	0.9868	62.5883	3682	0.9801	36.2596	4923	0.986	19.188	PHLDB2
832	2109	8409	0.982	90.4937	7860	0.9649	81.0235	8513	0.9886	90.4728	7783	0.9744	81.2622	8650	0.955	87.9959	6584	0.9308	69.6677	6085	0.7482	63.2181	9172	0.9734	99.09	6482	0.9678	68.8868	3293	0.8407	94.4724	6396	0.9042	72.6246	CAPZB
5347	2204	8779	0.9891	90.4032	11521	0.9877	113.643	2692	0.9809	27.3763	7205	0.9896	71.9847	8844	0.9868	86.0915	2672	0.9805	27.0547	6483	0.9909	64.4499	8604	0.9859	88.947	3652	0.9823	37.1383	4162	0.9819	114.256	2847	0.9823	30.9334	PLK1
8165	4321	4302	0.913	22.5963	4265	0.9602	21.4585	5012	0.9796	25.9979	4626	0.9329	23.5743	6217	0.9114	30.8688	5954	0.9671	30.7498	8259	0.9539	41.8794	6033	0.941	31.812	4197	0.9537	21.77	1968	0.9236	27.5569	7216	0.9715	39.9912	AKAP1
60626	2714	5907	0.9934	49.3978	5280	0.9937	42.295	4145	0.9937	34.2316	5779	0.9941	46.8879	5961	0.9974	47.1229	5101	0.9926	41.9434	7266	0.9937	58.6602	6045	0.9959	50.7492	7541	0.9934	62.2762	2513	0.9974	56.0238	5914	0.9959	52.1823	RIC8A
79602	3982	5606	0.9937	31.9523	6723	0.9922	36.7051	7849	0.9957	44.1799	5492	0.9892	30.3702	8785	0.9965	47.333	4127	0.9922	23.1287	8347	0.9927	45.929	6839	0.9935	39.1322	7322	0.9947	41.2128	2311	0.9782	35.1147	5057	0.9912	30.4119	ADIPOR2
4363	6564	6013	0.9803	20.7909	8521	0.9816	28.222	9320	0.9811	31.8243	3941	0.9776	13.2207	2822	0.9781	9.22384	5158	0.9816	17.536	3583	0.9802	11.9601	5112	0.9863	17.7445	2921	0.9784	9.97393	2439	0.9721	22.4819	4815	0.9813	17.5663	ABCC1
23176	4344	5580	0.9982	29.1538	4729	0.9618	23.6671	4684	0.9664	24.1679	4189	0.9956	21.2343	5698	0.994	28.142	3562	0.9866	18.2988	4702	0.9832	23.7165	4376	0.9837	22.9525	4238	0.9899	21.8663	1829	0.9871	25.475	6361	0.9717	35.0661	2008-09-01
8802	1475	5100	0.8671	78.4745	5509	0.9783	81.1981	4344	0.9702	66.01	5189	0.9566	77.4657	6506	0.9803	94.6336	3325	0.8475	50.3058	5050	0.9485	75.0166	4624	0.9742	71.428	3360	0.9553	51.0564	2054	0.8583	84.2555	4299	0.9722	69.7955	SUCLG1
27250	3728	6869	0.7857	41.8185	12775	0.7385	74.4989	9786	0.8415	58.8357	9240	0.7766	54.5775	6630	0.7285	38.1558	14560	0.7693	87.1573	4713	0.7347	27.7	3278	0.6719	20.0344	5249	0.8104	31.5576	2604	0.7615	42.2625	15237	0.7889	97.8758	PDCD4
4728	824	5289	0.9563	145.679	3697	0.966	97.541	1791	0.9369	48.717	4482	0.9466	119.774	3676	0.96	95.7131	1669	0.9697	45.2009	4652	0.9672	123.7	4043	0.9515	111.794	2709	0.9527	73.686	1656	0.9393	121.597	2807	0.9563	81.5769	NDUFS8
55914	7063	6443	0.9887	20.7038	7481	0.9915	23.0269	7040	0.9898	22.3406	9263	0.9812	28.8789	9535	0.9638	28.9637	7301	0.94	23.0681	8111	0.9817	25.1619	9943	0.9788	32.0753	7086	0.9476	22.4862	2737	0.9509	23.4464	8478	0.9632	28.7446	ERBB2IP
514	449	4599	0.9844	232.47	5359	0.9822	259.479	4088	0.9955	204.069	5311	0.9889	260.464	6545	0.9933	312.742	4638	0.9911	230.517	4278	0.9844	208.762	2771	0.9042	140.615	5064	0.9889	252.785	1617	0.9777	217.898	3621	0.9488	193.123	ATP5E
5970	2595	4168	0.9854	36.4536	4174	0.9838	34.9688	4954	0.9857	42.7888	4794	0.9865	40.6798	4704	0.9796	38.8914	5130	0.9923	44.1162	6829	0.9788	57.6604	5227	0.9811	45.8942	6015	0.9877	51.9519	1700	0.9788	39.6371	5684	0.9869	52.4528	RELA
132	2288	7654	0.965	75.9247	5553	0.9576	52.7639	5445	0.9698	53.3401	7402	0.9633	71.2379	7147	0.9598	67.0179	5779	0.9642	56.3657	4538	0.9541	43.4576	8992	0.9642	89.5453	6427	0.955	62.9587	2529	0.9515	66.8779	4249	0.9572	44.4716	ADK
347902	3849	2285	0.7984	13.4738	621	0.7841	3.50759	1840	0.7989	10.7147	2079	0.7979	11.8939	8018	0.8945	44.6932	6642	0.9057	38.5096	14092	0.8064	80.22	5319	0.8379	31.4865	14613	0.9823	85.0932	1765	0.8036	27.7451	2352	0.8441	14.6333	AMIGO2
51021	2651	7142	0.9845	61.145	4305	0.9902	35.3044	2996	0.9868	25.3305	7428	0.9902	61.6993	6471	0.9845	52.3703	4340	0.9883	36.5341	6576	0.9902	54.3513	8169	0.9883	70.2104	6034	0.9872	51.0151	2543	0.9834	58.0399	4064	0.9853	36.711	MRPS16
283373	8656	7202	0.9866	18.8837	6980	0.9943	17.5309	5100	0.9854	13.2058	4441	0.9954	11.2975	5715	0.9874	14.1652	3994	0.9949	10.297	7469	0.9873	18.9061	9103	0.9891	23.9613	8549	0.9953	22.1361	2468	0.964	17.2511	4524	0.9956	12.5158	ANKRD52
3983	7704	11974	0.9464	35.2755	13309	0.9376	37.5573	17070	0.9406	49.6626	10209	0.9326	29.18	11701	0.9422	32.5859	24724	0.943	71.6177	15004	0.9322	42.6725	8861	0.9407	26.2065	9325	0.9485	27.1291	5628	0.9246	44.2006	22438	0.9346	69.746	ABLIM1
94239	3755	9418	0.9896	56.9245	10031	0.9928	58.0764	4207	0.9899	25.1116	8439	0.9963	49.4879	13385	0.992	76.4771	5924	0.9808	35.2065	7545	0.9846	44.0258	7498	0.9891	45.4965	5903	0.9867	35.2343	3351	0.996	53.9951	4661	0.9885	29.7249	H2AFV
9249	1825	3351	0.9616	41.6737	2389	0.9573	28.4589	8485	0.9721	104.208	4796	0.9649	57.8674	4426	0.9759	52.0321	10814	0.994	132.234	3266	0.9874	39.2113	3939	0.9655	49.1774	1868	0.9677	22.9413	1438	0.9688	47.6745	9025	0.9847	118.423	DHRS3
23317	7551	5673	0.9988	17.0514	9493	0.9999	27.3315	6432	0.998	19.0921	7672	0.9974	22.3729	10567	0.9975	30.0241	8441	0.9992	24.9464	6778	0.9991	19.6678	6569	0.9993	19.8215	7477	0.9992	22.1935	2368	0.9972	18.9744	7126	0.9997	22.5992	DNAJC13
5691	784	10903	0.9974	315.632	9623	0.977	266.845	2557	0.9643	73.1015	6888	0.9694	193.462	7131	0.9707	195.145	3177	0.9681	90.4314	5001	0.9681	139.765	6790	0.9707	197.331	9140	0.9707	261.296	2930	0.9694	226.121	3627	0.9694	110.786	PSMB3
9517	8164	5675	0.9994	15.7766	6743	0.9996	17.9562	8489	0.9907	23.3059	7870	0.9995	21.2271	9710	0.9996	25.5176	10260	0.9971	28.0455	8632	0.9961	23.1668	6264	0.9995	17.482	6403	0.9995	17.5786	2188	0.9869	16.2156	8133	0.9999	23.8561	SPTLC2
25942	6795	7743	0.9873	25.8625	7435	0.9847	23.7879	9513	0.9866	31.3791	7917	0.9857	25.656	7734	0.9872	24.4196	10517	0.9787	34.5399	4630	0.9835	14.9296	4682	0.9791	15.6995	7162	0.9857	23.6237	2690	0.9647	23.9526	6482	0.9794	22.844	SIN3A
256987	6479	4292	0.9844	15.035	4724	0.9917	15.8514	6604	0.9954	22.846	4891	0.9782	16.6229	5863	0.9948	19.4149	6290	0.9867	21.6651	5633	0.9926	19.0498	4782	0.9846	16.8168	2446	0.9779	8.46159	2061	0.9599	19.2469	9049	0.9935	33.446	SERINC5
79718	6550	6120	0.9962	21.2061	9128	0.9976	30.297	8784	0.9931	30.0582	8291	0.9977	27.873	6065	0.9974	19.8661	7592	0.9966	25.8662	6724	0.9947	22.4928	7610	0.9965	26.4719	7747	0.9974	26.5091	2705	0.9957	24.9871	5419	0.9973	19.8121	TBL1XR1
10016	1207	4789	0.9461	90.0509	3072	0.9279	55.3323	3761	0.7539	69.8406	3864	0.9221	70.4933	6275	0.9768	111.54	3552	0.768	65.6725	4293	0.9635	77.9312	4436	0.9221	83.7388	3222	0.9437	59.8304	1760	0.8998	88.2257	4187	0.9486	83.0706	PDCD6
5698	1048	2948	0.9456	63.8435	2116	0.9456	43.8954	3778	0.9466	80.8002	2231	0.9303	46.8766	5838	0.9466	119.516	3687	0.9447	78.5109	2272	0.9342	47.5012	3130	0.9418	68.0496	3461	0.9237	74.0191	894	0.8989	51.6138	3449	0.9456	78.8104	PSMB9
1822	4367	6634	0.9778	34.4781	6821	0.9892	33.957	6514	0.9785	33.4331	4977	0.9904	25.0959	5483	0.9812	26.9376	4404	0.9773	22.5052	7573	0.989	37.9964	9710	0.9796	50.6616	8122	0.9796	41.6853	2064	0.9769	28.5967	5683	0.9785	31.1635	ATN1
9524	1245	7424	0.9847	135.338	7326	0.9904	127.927	5854	0.9767	105.389	6697	0.9871	118.448	6381	0.9888	109.962	4711	0.9574	84.4426	6277	0.9799	110.469	6657	0.9823	121.829	4762	0.951	85.7281	2725	0.9839	132.43	5512	0.9831	106.021	TECR
83737	6535	5321	0.9683	18.4798	6812	0.9842	22.6618	8509	0.9685	29.184	10337	0.9884	34.8311	8319	0.9712	27.3117	10047	0.9875	34.3091	8916	0.9787	29.8939	8509	0.968	29.6671	11152	0.9812	38.2482	3006	0.9461	27.8313	6444	0.9706	23.6136	ITCH
51586	3384	6173	0.9908	41.4015	6816	0.9926	43.7889	5852	0.9911	38.7602	9200	0.9929	59.8653	7815	0.9926	49.5475	7066	0.9926	46.5974	7469	0.9908	48.3604	9645	0.9914	64.9403	9021	0.9926	59.7486	2609	0.9832	46.6481	6305	0.992	44.6176	MED15
2872	3805	7140	0.989	42.5887	8303	0.9926	47.4401	16083	0.9934	94.738	8235	0.9953	47.657	5086	0.9629	28.6777	11352	0.9929	66.5788	6689	0.9921	38.518	5842	0.9769	34.9824	6299	0.9916	37.104	2264	0.958	36.0008	15367	0.9919	96.7133	MKNK2
9791	2504	4682	0.9988	42.4373	3873	0.9988	33.6262	4802	0.9992	42.9833	4942	0.9988	43.4597	4743	0.9992	40.6389	3170	0.9996	28.2516	4800	0.998	42.0015	7019	0.9984	63.868	4698	0.9992	42.0515	1955	0.9984	47.2392	3849	0.9992	36.81	PTDSS1
6278	450	17	0.8311	0.857407	120	0.8689	5.79741	49	0.8644	2.44059	11	0.7933	0.538267	22	0.7867	1.0489	14	0.8511	0.694278	6	0.6778	0.292144	-	-	-	1687	0.9867	84.0245	34	0.8533	4.57147	296	0.9733	15.7518	S100A7
3925	2265	11722	0.838	117.458	10482	0.8437	100.61	4863	0.9174	48.1225	16951	0.9329	164.795	15947	0.7201	151.055	13736	0.8574	135.335	7594	0.4653	73.4616	11812	0.7815	118.822	6976	0.8088	69.0306	4471	0.4993	119.434	4490	0.5656	47.4712	STMN1
51729	2690	7357	0.997	62.0725	7000	0.9944	56.5732	5482	0.997	45.6771	6153	0.9926	50.3678	7798	0.9974	62.1948	4897	0.9944	40.6252	7906	0.9985	64.3965	10539	0.9978	89.2667	6327	0.9937	52.7168	2425	0.9937	54.5443	4163	0.9974	37.06	WBP11
9620	11389	5871	0.9888	11.6998	10207	0.9967	19.484	8797	0.9996	17.3125	5256	0.973	10.1622	3327	0.9803	6.26744	6799	0.9893	13.3222	2810	0.9586	5.40603	4916	0.9949	9.83487	5814	0.9895	11.4418	2231	0.9623	11.8523	7212	0.9932	15.1643	CELSR1
10055	2587	8198	0.9876	71.922	7927	0.9668	66.6158	4794	0.9675	41.5349	9229	0.9923	78.5554	9606	0.9706	79.6653	4408	0.9613	38.0245	7733	0.9548	65.4952	8902	0.9818	78.4032	6416	0.9896	55.5867	2557	0.9683	59.8032	4226	0.9787	39.1187	SAE1
79709	3593	5884	0.9875	37.1677	6366	0.9953	38.519	3986	0.9933	24.8652	6704	0.9939	41.0861	5763	0.9947	34.4124	3913	0.9869	24.3036	7112	0.9911	43.3703	7910	0.993	50.1605	6207	0.9911	38.7193	2265	0.9905	38.1418	2133	0.9942	14.2163	COLGALT1
2773	4748	6996	0.9008	33.4418	7595	0.9598	34.7762	6861	0.9537	32.3883	7935	0.8979	36.8005	8002	0.9341	36.1585	6593	0.9756	30.9878	4433	0.9503	20.4571	7026	0.925	33.7163	5582	0.9219	26.3501	2694	0.9174	34.3302	5494	0.9396	27.7096	GNAI3
9092	3601	4816	0.7967	30.3539	4633	0.9272	27.9708	3278	0.8273	20.4032	5787	0.95	35.3874	6438	0.8964	38.3576	4126	0.8981	25.5696	5935	0.8967	36.1123	5965	0.9667	37.7424	4684	0.965	29.1539	1765	0.8212	29.6559	3997	0.9056	26.5805	SART1
4319	1777	420	0.9781	5.36429	1366	0.9803	16.712	527	0.9781	6.64714	599	0.9786	7.42262	2813	0.9876	33.9629	21668	0.991	272.113	239	0.9741	2.94692	2	0.0732	0.025644	323	0.9752	4.07398	132	0.901	4.49445	1015	0.9775	13.6782	MMP10
5213	3536	5252	0.976	33.7103	6191	0.9615	38.0639	4698	0.9689	29.7792	4641	0.9709	28.9013	4072	0.9202	24.7069	4075	0.963	25.7178	5615	0.9347	34.7933	4621	0.9383	29.776	5407	0.9265	34.2726	1410	0.838	24.1266	2939	0.9123	19.9039	PFKM
55720	4890	6288	0.9951	29.1846	5800	0.998	25.786	3251	0.9955	14.9012	7546	0.9973	33.9802	6068	0.9963	26.6232	5014	0.9963	22.882	5935	0.9857	26.5931	7896	0.9888	36.7909	7221	0.9955	33.0972	2361	0.9775	29.2131	2525	0.9943	12.3653	TSR1
112939	4518	5366	0.9732	26.956	5293	0.9748	25.4695	5147	0.977	25.5341	5412	0.9754	26.3772	6931	0.9712	32.9134	3923	0.9681	19.3772	7257	0.9741	35.194	8054	0.9754	40.617	5275	0.973	26.1685	2328	0.9712	31.1764	4526	0.969	23.9894	NACC1
327	2775	7702	0.9748	62.9928	5958	0.9939	46.677	4933	0.9982	39.8437	7123	0.9888	56.522	6781	0.9975	52.4269	4312	0.9964	34.6764	6420	0.9971	50.6909	6471	0.9932	53.1314	6548	0.9942	52.887	2265	0.9438	49.385	3601	0.9809	31.0751	APEH
5612	3202	3762	0.9981	26.6654	3807	0.9984	25.848	2179	0.9969	15.2527	4008	0.9963	27.5629	4827	0.9938	32.3429	3104	0.9794	21.6331	6240	0.9981	42.6993	3531	0.9975	25.1257	4132	0.9859	28.9229	1594	0.9978	30.1201	2573	0.9816	19.2429	PRKRIR
80279	1884	4069	0.9883	49.0182	3430	0.9963	39.5802	4510	0.992	53.6547	4510	0.9952	52.7125	3817	0.9841	43.4675	5284	0.991	62.5893	5606	0.9947	65.1973	4877	0.9952	58.9813	3088	0.9904	36.7367	1435	0.9857	46.0851	6873	0.9989	87.3609	CDK5RAP3
83606	3619	5522	0.9547	34.6305	4544	0.9563	27.297	5208	0.9552	32.2548	6694	0.9644	40.7301	6116	0.9572	36.2578	5729	0.9621	35.3271	7435	0.9641	45.0143	5967	0.9536	37.5673	6044	0.9566	37.4317	2193	0.9519	36.664	4550	0.9577	30.1075	GUCD1
1894	4422	7895	0.9914	40.5214	12483	0.9939	61.3713	4565	0.9851	23.1384	8005	0.993	39.8621	7943	0.9939	38.538	4296	0.9941	21.6802	7818	0.9946	38.7378	9204	0.9937	47.4242	7497	0.9903	37.999	3582	0.9914	49.0114	4277	0.9934	23.1618	ECT2
7468	8390	8271	0.9148	22.3742	8682	0.8139	22.4969	3079	0.8133	8.22545	7944	0.8533	20.8495	9775	0.7262	24.9964	4546	0.8219	12.0916	8649	0.7841	22.5872	8170	0.8361	22.1872	6419	0.7294	17.1478	3227	0.6368	23.2716	3334	0.6745	9.51602	WHSC1
9448	7658	6885	0.9755	20.4051	8173	0.9818	23.2023	5932	0.9512	17.3619	6241	0.9688	17.9455	9405	0.9645	26.3491	6257	0.9799	18.2335	7321	0.9578	20.9466	11485	0.9765	34.171	11147	0.9794	32.6247	2275	0.9568	17.9745	3689	0.9687	11.5357	MAP4K4
6929	4451	6493	0.9964	33.1084	6187	0.9978	30.2195	4745	0.9987	23.8941	6462	0.9987	31.9689	5265	0.996	25.3784	5422	0.9946	27.1844	9233	0.998	45.451	7480	0.9996	38.2901	6093	0.996	30.6815	2286	0.9948	31.0748	3981	0.9948	21.4184	TCF3
1942	1590	3379	0.9528	48.2327	4952	0.9824	67.7093	5737	0.9597	80.8723	2880	0.9447	39.8853	3544	0.9679	47.8211	3639	0.9597	51.0744	2146	0.9818	29.5727	1352	0.9472	19.3741	4491	0.9629	63.3066	1091	0.9522	41.5162	6270	0.9503	94.4326	EFNA1
6059	4194	6308	0.9309	34.1361	7441	0.9592	38.5716	2991	0.912	15.9845	6827	0.9418	35.8442	7687	0.9595	39.3234	4833	0.9366	25.7162	8434	0.9306	44.0619	7933	0.9642	43.0975	6432	0.9671	34.3733	2951	0.9096	42.5726	2480	0.9289	14.1604	ABCE1
6764	4571	3597	0.944	17.8599	2642	0.9619	12.5657	2065	0.9383	10.1256	3748	0.9897	18.0554	4299	0.9523	20.1781	4581	0.965	22.3649	3060	0.9674	14.6679	2389	0.937	11.9082	6913	0.9538	33.8968	1167	0.9342	15.4472	4767	0.9418	24.9739	ST5
30846	3601	8035	0.9764	50.6423	7752	0.9736	46.8011	11994	0.9786	74.654	7039	0.9764	43.0433	3250	0.9742	19.3635	9024	0.9839	55.9235	3228	0.9722	19.6412	5674	0.9825	35.9012	9038	0.9772	56.2539	2720	0.9778	45.702	7035	0.9869	46.7835	EHD2
6432	2489	5328	0.9871	48.5836	4254	0.9289	37.1567	2337	0.9534	21.0448	4007	0.9695	35.4497	7130	0.9353	61.4593	2739	0.9707	24.5576	6616	0.957	58.2409	5616	0.9397	51.4097	5104	0.9462	45.961	2093	0.9365	50.8785	1533	0.9474	14.7492	SRSF7
972	1698	441	0.9594	5.89456	795	0.9629	10.1788	456	0.9535	6.0192	60	0.8899	0.778093	464	0.9629	5.86278	3796	0.9729	49.8892	9	0.4005	0.116135	20	0.5636	0.268371	335	0.9311	4.42192	12	0.2792	0.427596	684	0.9405	9.64651	CD74
9939	4973	5906	0.6688	26.9541	5797	0.6765	25.3425	3415	0.6322	15.3916	4405	0.7028	19.505	5416	0.5874	23.3659	3739	0.5297	16.7786	5225	0.597	23.0211	4054	0.473	18.5741	3539	0.6047	15.9502	2208	0.5735	26.864	4385	0.7675	21.1156	RBM8A
51593	3032	7132	0.9891	53.3867	7209	0.9891	51.6905	2301	0.9914	17.0098	4593	0.9901	33.3569	5075	0.9924	35.9112	2592	0.9888	19.0776	4644	0.9888	33.5599	5872	0.9855	44.1265	4375	0.9904	32.3409	2019	0.9875	40.29	2681	0.9875	21.1748	SRRT
1534	3173	4069	0.9786	29.105	4271	0.9943	29.2634	3570	0.9918	25.218	4245	0.9912	29.4595	4985	0.9953	33.7069	3636	0.9934	25.5724	6544	0.9956	45.1888	5367	0.9915	38.5393	3138	0.9877	22.1659	1938	0.9915	36.955	4358	0.994	32.8904	CYB561
3480	11242	5300	0.9986	10.7	5802	0.9978	11.2202	15003	0.9992	29.9121	6446	0.9984	12.626	4820	0.9976	9.1987	17412	0.999	34.5639	4311	0.9982	8.40218	3679	0.9955	7.45639	10818	0.9969	21.5678	2293	0.9913	12.341	6187	0.9975	13.1792	IGF1R
1727	3167	7422	0.8491	53.1892	6797	0.7259	46.6589	6825	0.8036	48.3022	5070	0.7404	35.2515	2957	0.6584	20.0321	4128	0.7859	29.0877	3357	0.6205	23.2253	5273	0.6969	37.9361	6318	0.6921	44.7131	2031	0.6631	38.8018	3811	0.6943	28.8166	CYB5R3
51203	2471	12375	0.966	113.664	14148	0.9854	124.477	4193	0.9895	38.0333	9753	0.9717	86.9127	9129	0.9919	79.2636	5860	0.9575	52.9228	5620	0.9292	49.8335	6613	0.9183	60.9773	5941	0.9648	53.8878	4573	0.9276	111.974	3816	0.9607	36.9817	NUSAP1
9491	3695	9679	0.9965	59.452	7916	0.9949	46.5754	5553	0.9962	33.6841	9125	0.9989	54.3796	7665	0.9962	44.5062	7792	0.9962	47.0601	7911	0.9962	46.911	6125	0.9968	37.7689	8969	0.9894	54.4043	2889	0.9667	47.3067	5695	0.9919	36.9089	PSMF1
144501	3894	6148	0.9954	35.8334	3983	0.9956	22.2372	6280	0.9951	36.1473	9982	0.9951	56.4468	7401	0.9969	40.7772	6664	0.9987	38.1907	13736	0.9979	77.2898	14504	0.999	84.8661	13219	0.9972	76.0862	4090	0.9949	63.5502	8112	0.9959	49.8866	KRT80
1615	2322	6879	0.9815	67.2378	6728	0.9832	62.9925	5312	0.9828	51.2752	8715	0.9836	82.6462	6959	0.9935	64.2995	6809	0.9871	65.4394	6900	0.9802	65.1095	5772	0.9905	56.6378	5921	0.9798	57.1526	2467	0.9793	64.2831	5302	0.9815	54.6801	DARS
1312	2304	8797	0.9887	86.6568	8603	0.9874	81.1769	4888	0.9531	47.5511	6992	0.9813	66.8247	7105	0.9497	66.1614	5495	0.9692	53.2235	8814	0.9878	83.8201	6008	0.9653	59.4142	4472	0.9575	43.5033	2472	0.9284	64.9166	7282	0.9705	75.6868	COMT
51449	5377	6640	0.9946	28.0271	7002	0.9985	28.3105	9715	0.9959	40.4962	6677	0.9976	27.3438	5133	0.9963	20.4811	8426	0.9978	34.9703	4886	0.9942	19.91	4814	0.9948	20.399	5911	0.9942	24.6391	2263	0.9957	25.4645	6655	0.9963	29.6387	PCYOX1
81671	2197	3935	0.9818	40.6504	3049	0.9568	30.1712	3600	0.924	36.7269	3580	0.9568	35.8815	6647	0.9486	64.9111	4062	0.9914	41.2599	8384	0.9354	83.614	6278	0.9317	65.1079	7182	0.9335	73.2687	1872	0.9176	51.5544	3509	0.9454	38.2477	VMP1
80762	3599	5477	0.9897	34.5391	5640	0.9831	34.0692	8707	0.9833	54.2249	4384	0.9875	26.823	5151	0.9942	30.7067	4255	0.9705	26.3837	4031	0.985	24.5408	4940	0.978	31.2743	4364	0.9828	27.1773	2141	0.9911	35.9936	6919	0.9869	46.0377	NDFIP1
54431	6778	5813	0.9547	19.4648	5374	0.9259	17.237	2440	0.9183	8.06864	6177	0.9398	20.0675	6240	0.8923	19.7518	2736	0.8803	9.00809	6958	0.9262	22.4926	7386	0.9402	24.8285	7023	0.9628	23.2233	1804	0.91	16.1037	3094	0.9264	10.9313	DNAJC10
65124	4681	2161	0.9859	10.4777	2499	0.9932	11.6063	7795	0.994	37.3241	1886	0.9803	8.87199	2174	0.9853	9.96424	3781	0.9808	18.0254	2716	0.9897	12.713	2689	0.9853	13.0886	4092	0.9915	19.593	1123	0.9748	14.5155	2020	0.9893	10.3339	SOWAHC
4924	2585	6463	0.9257	56.7446	6315	0.9362	53.1102	10301	0.9605	89.3163	6878	0.9215	58.5895	6901	0.9044	57.2762	8762	0.9338	75.6416	6264	0.8956	53.0944	6279	0.9447	55.3442	7313	0.9006	63.4072	2288	0.8932	53.5532	8391	0.8983	77.7329	NUCB1
1267	5222	8239	0.9272	35.8087	7232	0.933	30.1083	3699	0.9849	15.8767	9163	0.9426	38.6384	6344	0.9713	26.0645	6014	0.9887	25.7007	4090	0.9519	17.1611	5901	0.887	25.7473	9498	0.9696	40.766	2248	0.7894	26.0465	4120	0.9542	18.8935	CNP
6648	1593	2910	0.9994	41.4599	2905	0.9975	39.6456	2233	0.9987	31.4185	3249	0.9962	44.9109	3226	0.9969	43.4482	2667	0.9981	37.3616	3465	0.9944	47.659	3045	0.9981	43.5526	8468	0.9969	119.143	1148	0.99	43.603	3419	0.9962	51.3967	SOD2
259266	10906	8991	0.995	18.7108	15215	0.9951	30.3299	2880	0.9912	5.91887	6584	0.9915	13.2936	8481	0.995	16.6842	5494	0.9948	11.2419	7733	0.9939	15.536	6551	0.995	13.6863	5202	0.9896	10.6907	4302	0.995	23.8668	3923	0.9938	8.61399	ASPM
27166	1288	5737	0.8401	101.093	3854	0.847	65.052	2176	0.9775	37.8665	4686	0.9612	80.1133	6013	0.8967	100.161	2100	0.8525	36.3849	5247	0.8657	89.2592	6576	0.816	116.329	4308	0.8455	74.9658	1743	0.7989	81.8788	2407	0.9705	44.752	PRELID1
1857	5062	5383	0.9881	24.1353	6186	0.9868	26.5676	6146	0.9994	27.2134	5699	0.9874	24.791	4256	0.9976	18.0386	6437	0.984	28.3778	7974	0.9872	34.5153	6718	0.9992	30.2385	5827	0.986	25.8004	2436	0.9804	29.1169	6520	0.9988	30.8445	DVL3
5527	4494	6565	0.9595	33.1552	7750	0.972	37.4916	8109	0.9666	40.4433	7908	0.9664	38.7482	9350	0.9811	44.6377	9508	0.9619	47.2144	7543	0.9824	36.7764	6518	0.9655	33.0464	5262	0.9404	26.2435	2802	0.9802	37.7246	7538	0.9635	40.1675	PPP2R5C
2319	2659	8033	0.9902	68.5662	4776	0.9883	39.0491	8145	0.9929	68.657	6223	0.9883	51.5347	6314	0.9846	50.9459	8089	0.9929	67.8882	2894	0.9898	23.8472	3642	0.9898	31.2079	7877	0.9921	66.3966	1563	0.9823	35.5656	5948	0.9906	53.5679	FLOT2
11227	3131	5858	0.9987	42.4636	7407	0.9994	51.4309	2830	0.9981	20.2589	15303	0.9987	107.625	6747	0.9997	46.2329	2507	0.9997	17.8686	12490	1	87.4052	21103	0.9997	153.569	7173	0.9997	51.3477	2120	0.9987	40.9678	3239	0.9971	24.7731	GALNT5
4704	1621	5752	0.9673	80.5353	5509	0.963	73.8848	3308	0.9537	45.7398	4235	0.9482	57.5292	5978	0.9525	79.1218	2469	0.9531	33.9904	4928	0.9833	66.6109	6028	0.9482	84.7291	4499	0.9605	62.2066	1891	0.9587	70.5827	4025	0.9457	59.4613	NDUFA9
652995	2314	4757	0.9991	46.6574	5450	0.9965	51.2033	16779	0.9974	162.523	12702	0.9965	120.872	8911	0.9957	82.6202	16583	0.9961	159.926	4814	0.9922	45.5827	15486	0.9944	152.482	3501	0.9823	33.9103	3372	0.987	88.1686	20773	0.9978	214.975	UCA1
64853	3020	5494	0.9934	41.2888	4170	0.9298	30.0189	3315	0.9358	24.603	5253	0.993	38.3017	5142	0.9752	36.5299	5117	0.9818	37.8117	5759	0.9715	41.7828	3847	0.9689	29.024	6921	0.9725	51.3648	1920	0.9825	38.4666	4598	0.9758	36.4598	AIDA
55643	2656	6744	0.9164	57.6289	6051	0.9104	49.5295	8410	0.916	70.9708	8135	0.9093	67.4446	5733	0.9078	46.3102	9925	0.9089	83.3913	11702	0.9093	96.5361	6013	0.9074	51.5829	5577	0.9142	47.0626	2630	0.9153	59.9125	8285	0.9145	74.6992	BTBD2
6748	948	4061	0.9357	97.2244	3222	0.8418	73.8894	3273	0.9673	77.3837	4416	0.8639	102.574	6022	0.942	136.287	3127	0.9072	73.6101	7457	0.9536	172.351	6356	0.9684	152.763	3646	0.9652	86.2009	1668	0.8354	106.458	3872	0.8755	97.809	SSR4
10228	4548	4073	0.9974	20.3257	4793	0.9965	22.9114	5226	0.9974	25.755	2795	0.9969	13.5325	3438	0.9881	16.2184	4970	0.9967	24.3868	4421	0.9963	21.2989	2743	0.9963	13.7419	4684	0.9978	23.0834	1806	0.9936	24.0263	4458	0.9974	23.4731	STX6
7334	2568	5770	0.9537	50.9954	5608	0.9494	47.4764	3232	0.9159	28.209	4254	0.9116	36.4771	6700	0.9046	55.9761	2877	0.8493	25.0013	7361	0.9003	62.8058	5753	0.9696	51.0437	5631	0.9248	49.1466	2147	0.8773	50.5856	2442	0.8859	22.7721	UBE2N
128	2644	5310	0.9837	45.581	7043	0.9852	57.911	6175	0.9894	52.3465	5548	0.9826	46.2054	5343	0.9781	43.3558	6751	0.9739	56.9803	5275	0.9682	43.7138	5407	0.9766	46.5948	5609	0.9671	47.5475	2159	0.9671	49.4062	5047	0.9784	45.7113	ADH5
5170	7243	3918	0.992	12.2771	4256	0.9862	12.7746	5829	0.9935	18.038	3519	0.9924	10.6984	5326	0.9891	15.7763	3447	0.9931	10.6204	4385	0.9894	13.265	4397	0.9917	13.8319	3018	0.9877	9.33908	1799	0.9877	15.028	5009	0.9942	16.5609	PDPK1
83742	3250	4393	0.9871	30.6781	1650	0.9277	11.0374	3813	0.9412	26.2963	6197	0.9938	41.9871	5871	0.9908	38.7571	7700	0.9345	52.872	6798	0.9825	45.8306	7098	0.9868	49.7617	5297	0.9889	36.53	1825	0.9735	33.9758	4187	0.9917	30.8511	MARVELD1
4686	5381	7673	0.9965	32.3633	7615	0.992	30.7661	4879	0.974	20.3226	7051	0.9736	28.854	8107	0.9766	32.3236	5467	0.9848	22.6727	10291	0.9758	41.9037	7908	0.9849	33.4847	5349	0.9755	22.2799	2848	0.9829	32.0234	4143	0.9703	18.4376	NCBP1
54918	3384	5716	0.9687	38.3365	4628	0.9775	29.7323	7991	0.9811	52.9277	6781	0.9604	44.1247	8809	0.9637	55.8495	6471	0.9569	42.6736	8171	0.9625	52.9057	6584	0.9619	44.3304	7729	0.9601	51.1913	2398	0.9604	42.8755	6190	0.9734	43.8038	CMTM6
8720	4354	6236	0.9991	32.5064	6470	0.9984	32.3058	9146	0.9991	47.082	5557	0.9995	28.1041	8476	0.9998	41.7663	6946	0.9998	35.6012	8330	0.9961	41.9193	4507	0.9968	23.5853	6123	0.9989	31.5195	2634	0.9947	36.603	8664	0.9995	47.6521	MBTPS1
159	2791	5702	0.9248	46.368	5648	0.9513	43.9947	4289	0.9635	34.4436	4716	0.9767	37.2076	5378	0.9635	41.3413	3978	0.9699	31.807	5958	0.957	46.7733	3932	0.9233	32.0993	4208	0.9523	33.7924	2566	0.914	55.6271	4730	0.938	40.5838	ADSS
9394	3966	3088	0.9972	17.6716	3631	0.9945	19.9039	8565	0.999	48.4046	4284	0.9955	23.7856	3412	0.9972	18.4578	5855	0.9992	32.9452	2896	0.9952	15.9994	2957	0.9904	16.988	2682	0.9952	15.1569	1339	0.9945	20.4276	4801	0.9965	28.9888	HS6ST1
1012	4134	7574	0.9768	41.582	8433	0.9896	44.3483	16486	0.9797	89.3834	3809	0.9794	20.2889	3840	0.971	19.9289	3499	0.9751	18.8882	4267	0.9507	22.6157	4028	0.9552	22.2004	5485	0.9852	29.7378	2216	0.9625	32.4332	8037	0.9695	46.556	CDH13
9180	5556	4401	0.9939	17.9779	2625	0.9912	10.2715	7136	0.991	28.7875	3925	0.9959	15.5559	4223	0.9883	16.3073	4468	0.9941	17.9461	2629	0.9881	10.3678	4111	0.9858	16.8588	5555	0.9879	22.4091	1180	0.9773	12.8502	3315	0.9899	14.2881	OSMR
143384	6758	5227	0.9642	17.5544	4886	0.9546	15.7181	5891	0.9589	19.5381	6229	0.9541	20.2964	5622	0.9598	17.8483	6995	0.96	23.0987	4977	0.9701	16.1364	6455	0.9581	21.7631	5738	0.9697	19.0303	2203	0.9782	19.7236	5230	0.9661	18.5326	CACUL1
79056	5538	6943	0.9996	28.4541	13335	0.9996	52.3486	7947	0.9996	32.1634	5197	0.9989	20.6642	4242	0.9991	16.4339	4534	0.9993	18.2703	4223	0.9942	16.7081	4637	0.9998	19.0777	4035	0.9998	16.3303	2441	0.9996	26.6689	6558	0.9991	28.3576	PRRG4
55970	4427	6081	0.9905	31.1757	5788	0.9887	28.4239	7938	0.9894	40.1896	6437	0.9892	32.0178	6590	0.9946	31.9374	7354	0.9903	37.0708	5360	0.988	26.5285	6830	0.9878	35.1523	6548	0.9878	33.1514	2266	0.981	30.9699	5568	0.9912	30.1191	GNG12
1396	480	9220	0.8896	435.954	9200	0.8854	416.689	13842	0.9667	646.353	10013	0.8833	459.347	5968	0.8833	266.754	11697	0.9542	543.815	4076	0.8771	186.059	3623	0.8833	171.977	4025	0.8833	187.944	3163	0.8792	398.701	7923	0.9042	395.276	CRIP1
1397	2000	7637	0.9875	86.6649	5724	0.9785	62.2207	11191	0.9855	125.415	4894	0.871	53.883	3266	0.859	35.0356	6137	0.983	68.4769	1301	0.6715	14.253	2277	0.877	25.9403	2554	0.9195	28.6216	2662	0.8325	80.5319	6522	0.94	78.0913	CRIP2
23385	2944	5064	0.9827	39.0397	5300	0.9813	39.1384	5334	0.9837	40.6094	4106	0.9854	30.7114	4354	0.9769	31.7303	5262	0.9745	39.887	4850	0.9742	36.0962	3705	0.9762	28.6743	4809	0.9694	36.6117	1874	0.9528	38.5143	7679	0.9745	62.4624	NCSTN
23042	4032	4310	0.9901	24.2609	3918	0.975	21.1256	5667	0.9821	31.5025	5778	0.9767	31.5555	6578	0.9732	35.0023	4818	0.9829	26.6664	5822	0.9747	31.638	6155	0.9772	34.7816	3434	0.9722	19.089	2057	0.971	30.8677	5693	0.9824	33.8121	PDXDC1
7296	4291	7510	0.9077	39.7221	6263	0.9077	31.7314	8114	0.9047	42.3827	5871	0.9093	30.1281	15398	0.9578	76.989	5403	0.8998	28.0992	9792	0.9396	50.0001	11482	0.9539	60.9679	11388	0.9569	59.4829	3256	0.8886	45.9109	5437	0.9	30.3426	TXNRD1
6734	3100	7299	0.9777	53.4383	6183	0.9677	43.3613	4423	0.9842	31.9792	7264	0.9687	51.5979	7355	0.9668	50.9031	5163	0.9842	37.1671	10368	0.9603	73.2809	8176	0.9803	60.0927	7451	0.9848	53.8711	3128	0.9558	61.0513	6141	0.9681	47.4383	SRPR
2132	3678	5887	0.9369	36.3273	6653	0.9421	39.3252	5261	0.9328	32.0604	6609	0.9549	39.5678	7030	0.9502	41.0078	4444	0.9391	26.9638	10006	0.9405	59.6083	8888	0.935	55.0598	12607	0.9399	76.8251	2712	0.9391	44.6137	5201	0.9622	33.8631	EXT2
26001	1723	6510	0.9925	85.7524	6045	0.9942	76.2739	4996	0.993	64.9904	7377	0.9954	94.2785	5024	0.9867	62.5587	5504	0.9948	71.2871	4023	0.9867	51.1591	5902	0.9907	78.047	5438	0.9971	70.7387	2050	0.9727	71.9877	5401	0.9867	75.0655	RNF167
8546	4072	6350	0.9858	35.3929	5064	0.984	27.0365	4765	0.9892	26.2281	5220	0.984	28.228	5745	0.987	30.2695	4826	0.9821	26.4483	4972	0.9853	26.7535	5080	0.9862	28.4249	3968	0.9781	21.8407	1903	0.9747	28.2762	4861	0.9833	28.5871	AP3B1
10539	1365	5613	0.9795	93.3282	4413	0.9722	70.2856	3125	0.9766	51.3132	6463	0.981	104.26	6364	0.9758	100.028	4218	0.9538	68.9592	6489	0.9729	104.16	9142	0.978	152.599	6724	0.9795	110.407	2247	0.9773	99.6002	4422	0.9707	77.5779	GLRX3
23313	6287	5687	0.9878	20.5301	5237	0.9792	18.1094	5973	0.9679	21.2942	5370	0.9839	18.8083	2776	0.9609	9.47325	4712	0.9669	16.7255	3561	0.9671	12.4104	4470	0.9644	16.1997	7229	0.9844	25.7714	2070	0.9612	19.9213	3383	0.9633	12.8858	KIAA0930
6386	2173	4059	0.9876	42.3945	3427	0.9609	34.2862	5764	0.9876	59.4533	5675	0.989	57.5074	8883	0.9811	87.7047	5063	0.9788	51.9956	6694	0.9641	67.4969	6953	0.9862	72.9046	8673	0.9816	89.4567	1618	0.9485	45.0514	5741	0.988	63.2673	SDCBP
23603	3957	8879	0.9358	50.9271	11322	0.9421	62.2046	6794	0.9353	38.4832	6528	0.9366	36.3272	10792	0.9409	58.5139	5326	0.9586	30.0368	9559	0.9421	52.9303	10073	0.9376	58.001	12800	0.9717	72.5015	3489	0.9363	53.3488	5005	0.9517	30.2893	CORO1C
10552	1631	6606	0.9828	91.9253	6037	0.9718	80.4697	5588	0.981	76.7917	5035	0.9792	67.9772	7526	0.981	98.9996	4942	0.9718	67.6187	6530	0.9792	87.7237	5926	0.9841	82.7847	6454	0.9736	88.6907	2245	0.9595	83.2822	5004	0.9841	73.4709	ARPC1A
25946	2421	8557	0.9971	80.219	13831	0.9955	124.201	12455	0.9963	115.308	5163	0.9583	46.9597	4525	0.9765	40.1002	5220	0.9831	48.1165	3658	0.9409	33.106	3695	0.9649	34.7746	5179	0.9781	47.9462	2412	0.957	60.2799	9963	0.993	98.5478	ZNF385A
7343	5029	4948	0.9821	22.3305	4944	0.9745	21.3728	5018	0.9922	22.3646	5274	0.9658	23.0928	6981	0.9779	29.7824	5751	0.9911	25.5199	6130	0.9505	26.7077	5125	0.9732	23.2196	4025	0.966	17.9386	2236	0.9228	26.9017	5520	0.9771	26.2851	UBTF
58533	3080	6514	0.9711	48.0007	7981	0.9731	56.3341	6327	0.9945	46.0425	7490	0.9929	53.5487	8146	0.9984	56.7436	6900	0.9484	49.9938	6152	0.9766	43.7646	5888	0.9669	43.5572	6677	0.9643	48.5886	2468	0.9506	48.4824	6543	0.9695	50.8719	SNX6
3628	2179	2108	0.9458	21.9565	2029	0.9546	20.2437	5304	0.9532	54.558	2150	0.9615	21.727	2989	0.9876	29.4301	3094	0.9275	31.687	3118	0.9894	31.3528	2872	0.9312	30.031	1547	0.9156	15.9124	915	0.9146	25.407	4503	0.9472	49.4876	INPP1
9371	6135	5114	0.9928	18.9189	7029	0.9972	24.9083	8213	0.9949	30.0054	6659	0.9961	23.9008	8909	0.9954	31.1557	8642	0.9923	31.4353	7834	0.9899	27.9786	4027	0.9915	14.9558	6523	0.991	23.8307	2494	0.987	24.5964	7652	0.9958	29.8684	KIF3B
546	11202	4394	0.9897	8.90256	6277	0.9887	12.1821	7211	0.9883	14.4282	5773	0.9837	11.3481	7916	0.9848	15.1612	9230	0.9874	18.3876	6570	0.996	12.8507	5717	0.9918	11.6283	5123	0.9827	10.2502	2268	0.9506	12.25	7577	0.9872	16.1977	ATRX
51604	2246	6357	0.9898	64.2381	6404	0.9813	61.9879	5225	0.9675	52.1421	8541	0.9849	83.7369	7966	0.9809	76.0946	5358	0.9822	53.2367	5930	0.972	57.8499	4885	0.9809	49.5561	7320	0.9822	73.0474	2598	0.9702	69.9873	5865	0.9938	62.5331	PIGT
523	4607	6487	0.9948	31.9578	9116	0.9978	43.0181	6991	0.9915	34.0121	6927	0.9954	33.1089	9205	0.9948	42.8676	5678	0.9961	27.504	6482	0.9948	30.8282	7764	0.9944	38.3981	6112	0.9935	29.735	2316	0.9883	30.4166	5849	0.9972	30.4029	ATP6V1A
7155	5360	5673	0.9819	24.0214	7825	0.9929	31.7384	6678	0.9806	27.925	7964	0.98	32.7178	7533	0.9802	30.1527	9164	0.9974	38.1539	7259	0.9799	29.6736	6303	0.9763	26.7932	4687	0.9929	19.599	3283	0.9746	37.0592	9197	0.9802	41.0897	TOP2B
2909	8904	6959	0.9969	17.7383	9353	0.9962	22.8366	12080	0.9979	30.4084	8563	0.9962	21.1767	9515	0.9987	22.927	10655	0.9971	26.7046	7848	0.9962	19.3122	7496	0.9971	19.1817	5829	0.9978	14.6728	3420	0.9958	23.2397	8564	0.9979	23.0326	ARHGAP35
[truncated: 18,705 more rows]

## Sheet: All genes normalized
Name	Chromosome	Region	Gene length	RPKM_wt_1	RPKM_WT_2	mean WT	stdv	RPKM_T1_KO_1	RPKM_T1_KO_2	RPKM_T1_KO_3	Mean_T1KO	RPKM_T2_KO_1	RPKM_T2_KO_2	RPKM_T2_KO_3	Mean_T2KO	RPKM_T3_KO_1	RPKM_T3_KO_2	RPKM_T3_KO_3	Mean_T3KO
[truncated: 20,327 more rows]

[truncated: 3 more sheets: GALNT1 KO, GALNT2 KO, GALNT3 KO]
