# Supplementary material for: O‐glycan initiation directs distinct biological pathways and controls epithelial differentiation
Source: EMBO Rep. 2020 Apr 23;21(6):e48885. doi: 10.15252/embr.201948885 (PMC7271655; doi:10.15252/embr.201948885)
Supplement: Supplementary file 4 — Dataset EV2 [file EMBR-21-e48885-s004.zip › Dataset EV2 Differential Phosphoproteomics.xlsx]

## Sheet: Legend
1 HaCaT wt 1 – TMT 126
2 HaCaT wt 2 (biological replicate) – TMT 128C
3 HaCaT GALNT1 KO 12G9 – TMT 127N
4 HaCaT GALNT1 KO 10G6 – TMT 129C
5 HaCaT GALNT2 KO 2A2 – TMT 127C
6 HaCaT GALNT2 KO 10G5 – TMT 130N
7 HaCaT GALNT3 KO 4.6B – TMT 128N
8 HaCaT GALNT3 KO G1 2.4D – TMT 130C
TMT 129N and TMT 131 - not used channels

## Sheet: Phosphosites
N-	Sequence	C-	#P	Entry	Gene	Accessions	UniProt	Length	Times Present DB	PTM	Sites	# Protein Groups	Protein Group Accessions	Modifications	Activation Type	ΔScore	ΔCn	Rank	Search Engine Rank	phosphoRS Site Probabilities	QuanResultID	Quan Info	Quan Usage	127_C/126	127_N/126	128_C/126	128_N/126	129_C/126	129_N/126	130_C/126	130_N/126	131/126	126	127_N	127_C	128_N	128_C	129_N	129_C	130_N	130_C	131	XCorr	# Missed Cleavages	Isolation Interference [%]	Ion Inject Time [ms]	Intensity	Charge	m/z [Da]
384	MHEFHSQENLVVHIPK	399	1	STA13_HUMAN	STARD13	Q9Y3M8	StAR-related lipid transfer protein 13		1	S6	(Q9Y3M8):S389	1	Q9Y3M8	N-Term(TMT6plex); S6(Phospho); K16(TMT6plex)	HCD	1	0	1	1	S(6): 100.0	713828	Unique	Used	4.61052	0.78629	6.06227	1.88356	2.97668	0.0621622	1.67273	3.14546	0.1475	34832.1	27388.1	160594	65608.3	211161	2165.24	103684	109563	58264.6	5137.73	5.59143	0	16.8441	23	6.36735e+06	4	621.573
213	AAKPPEPEKPVSPPPVEQK	231	1	NCOR1_HUMAN	NCOR1	O75376	Nuclear receptor corepressor 1		1	S12	(O75376):S224	1	O75376	N-Term(TMT6plex); K3(TMT6plex); K9(TMT6plex); S12(Phospho); K19(TMT6plex)	HCD	1	0	1	1	S(12): 100.0	707849	Unique	Used	0.388839	0.181755	1.0644	0.33064	0.283297		0.307184	0.295335	0.00251363	254827	46316.1	99086.7	84256	271238		72191.9	75259.4	78278.8	640.54	5.04647	0	60.293	30	0	4	756.186
110	DIIRQPSEEEIIK	122	1	PEA15_HUMAN	PEA15	Q15121	Astrocytic phosphoprotein PEA-15		1	S7	(Q15121):S116	1	Q15121	N-Term(TMT6plex); S7(Phospho); K13(TMT6plex)	HCD	1	0	1	1	S(7): 100.0	542489	Unique	Used	0.381729	0.506115	0.934686	0.614941	0.337524	0.0358145	0.640778	0.389753	0.00726096	137045	69360.3	52314	84274.4	128094	4908.18	46255.9	53413.5	87815.3	995.075	4.66385	1	54.9048	50	4.34068e+06	3	703.385
1161	GSHQISLDNPDYQQDFFPK	1179	1	EGFR_HUMAN	EGFR	P00533	Epidermal growth factor receptor		1	S6	(P00533):S1166	1	P00533	N-Term(TMT6plex); S6(Phospho); K19(TMT6plex)	HCD	1	0	1	1	S(2): 0.0; S(6): 100.0	667577	Unique	Used	0.437533	0.451383	0.96377	0.574062	0.450465	0.0405981	0.569969	0.442616		141314	63786.6	61829.3	81122.8	136194	5737.07	63656.9	62547.6	80544.4		7.93747	0	14.6496	27	5833977	3	925.446
114	QPSEEEIIK	122	1	PEA15_HUMAN	PEA15	Q15121	Astrocytic phosphoprotein PEA-15		1	S3	(Q15121):S116	1	Q15121	N-Term(TMT6plex); S3(Phospho); K9(TMT6plex)	HCD	1	0	1	1	S(3): 100.0	536576	Unique	Used	0.46154	0.625848	1.12334	0.687028	0.33564	0.00925212	0.894705	0.437821	0.0113967	3.35197e+06	2.09782e+06	1.54707e+06	2.3029e+06	3.7654e+06	31012.8	1.12506e+06	1.46756e+06	2.99902e+06	38201.5	2.71823	0	4.40135	2	260565632	2	805.926
417	SSPVYEDAASFK	428	1	SRC8_HUMAN	CTTN	Q14247	Src substrate cortactin		1	S2	(Q14247):S418	1	Q14247	N-Term(TMT6plex); S2(Phospho); K12(TMT6plex)	HCD	1	0	1	1	S(1): 0.0; S(2): 100.0; S(10): 0.0	603152	Unique	Used	0.373452	0.329185	1.32272	0.931632	0.326774	0.0376125	0.625268	0.444054	0.0260081	110349	36325.4	41210.2	102805	145961	4150.51	36059.3	49001.1	68997.9	2869.98	3.82927	0	78.8162	50	2632435	2	919.954
397	AKTQTPPVSPAPQPTEER	414	1	SRC8_HUMAN	CTTN	Q14247	Src substrate cortactin		1	T5	(Q14247):T401	1	Q14247	N-Term(TMT6plex); K2(TMT6plex); T5(Phospho)	HCD	1	0	1	1	T(3): 0.0; T(5): 100.0; S(9): 0.0; T(15): 0.0	644043	Unique	Used	0.513921	0.383873	1.00237	0.584428	0.571856	0.0119197	0.431698	0.48637	0.0158713	207344	79593.9	106558	121178	207835	2471.48	118571	100846	89510.1	3290.83	5.41682	1	8.13944	23	13467898	3	824.769
646	DKSDSDTEGLLFSR	659	1	E41L1_HUMAN	EPB41L1	Q9H4G0	Band 4.1-like protein 1		1	S5	(Q9H4G0):S650	1	Q9H4G0	N-Term(TMT6plex); K2(TMT6plex); S5(Phospho)	HCD	1	0	1	1	S(3): 0.0; S(5): 100.0; T(7): 0.0; S(13): 0.0	602195	Unique	Used	0.51098	0.794013	1.02363	0.7877	0.624477	0.0479504	1.04388	0.430798	0.0141453	1.07525e+06	853759	549429	846971	1.10065e+06	51558.5	671466	463214	1.12243e+06	15209.6	4.27803	1	47.485	6	30683164	3	703.349
110	DIIRQPSEEEIIK	122	1	PEA15_HUMAN	PEA15	Q15121	Astrocytic phosphoprotein PEA-15		1	S7	(Q15121):S116	1	Q15121	N-Term(TMT6plex); S7(Phospho); K13(TMT6plex)	HCD	1	0	1	1	S(7): 100.0	602063	Unique	Used	0.445616	0.452572	0.894972	0.599052	0.317562	0.0220706	0.651494	0.342394	0.00635374	300741	136107	134015	180160	269155	6637.53	95503.9	102972	195931	1910.83	4.41068	1	20.1948	23	7871839	3	703.385
195	EKGSTLDLSDLEAEK	209	1	ACOD_HUMAN	SCD	O00767	Acyl-CoA desaturase		1	S4	(O00767):S198	1	O00767	N-Term(TMT6plex); K2(TMT6plex); S4(Phospho); K15(TMT6plex)	HCD	1	0	1	1	S(4): 100.0; T(5): 0.0; S(9): 0.0	664212	Unique	Used	0.455699	0.298704	0.970504	1.03549	0.53616	0.0346852	0.571951	0.508895	0.0159482	216299	64609.4	98567.2	223975	209919	7502.37	115971	110073	123712	3449.57	5.74762	1	26.9727	22	8582269	3	801.428
347	TPVQYSQQQNSPQK	360	1	KI67_HUMAN	MKI67	P46013	Antigen KI-67		1	S11	(P46013):S357	1	P46013	N-Term(TMT6plex); S11(Phospho); K14(TMT6plex)	HCD	1	0	1	1	T(1): 0.0; S(6): 0.0; S(11): 100.0	646136	Unique	Used	0.507876	0.247552	1.08093	0.479464	0.535865	0.0422711	0.34324	0.533314		46436.3	11495.4	23583.9	22264.5	50194.5	1962.91	24883.5	24765.1	15938.8		3.85937	0	13.2913	50	7.56688e+06	2	1086.05
220	TKCPEILSDESSSDEDEKK	238	1	DEK_HUMAN	DEK	P35659	Protein DEK		1	S11	(P35659):S230	1	P35659	N-Term(TMT6plex); K2(TMT6plex); C3(Carbamidomethyl); S11(Phospho); K18(TMT6plex); K19(TMT6plex)	HCD	1	0	1	1	T(1): 0.0; S(8): 0.0; S(11): 49.9; S(12): 49.9; S(13): 0.2	651868	Unique	Used	0.416721	0.545886	0.863966	0.533679	0.552602	0.0105489	0.177967	0.2053		221822	121090	92438.1	118382	191647	2339.99	122579	45540.2	39477.1		4.50326	2	15.1341	20	8465119	4	799.157
417	SSPVYEDAASFK	428	1	SRC8_HUMAN	CTTN	Q14247	Src substrate cortactin		1	S2	(Q14247):S418	1	Q14247	N-Term(TMT6plex); S2(Phospho); K12(TMT6plex)	HCD	1	0	1	1	S(1): 0.0; S(2): 100.0; S(10): 0.0	543983	Unique	Used	0.530551	0.409972	1.26704	0.982063	0.474046	0.0369591	0.724307	0.524436	0.000914009	84014.1	34443.4	44573.8	82507.1	106449	3105.08	39826.5	44060	60852	76.7896	3.96751	0	44.3945	50	5.41693e+06	2	919.954
385	IIAPSPVK	392	1	E41LA_HUMAN	EPB41L4A	Q9HCS5	Band 4.1-like protein 4A		1	S5	(Q9HCS5):S389	1	Q9HCS5	N-Term(TMT6plex); S5(Phospho); K8(TMT6plex)	HCD	1	0	1	1	S(5): 100.0	712692	Unique	Used	0.544175	0.227792	1.07394	0.358097	0.57134	0.0124416	0.291706	0.489603		215542	49098.9	117293	77185.1	231480	2681.68	123148	105530	62875		2.74064	0	41.6796	34	9877753	2	681.912
356	GTSPEHLK	363	1	CC85A_HUMAN	CCDC85A	Q96PX6	Coiled-coil domain-containing protein 85A		1	S3	(Q96PX6):S358	1	Q96PX6	N-Term(TMT6plex); S3(Phospho); K8(TMT6plex)	HCD	1	0	1	1	T(2): 50.0; S(3): 50.0	584224	Unique	Used	0.504129	0.207338	0.98107	0.83485	0.591203	0.048162	0.528654	0.264782		74297.6	15404.8	37455.6	62027.4	72891.1	3578.32	43924.9	19672.7	39277.7		2.85327	0	30.6983	50	1.93809e+06	3	469.587
454	GLSLEHQK	461	1	MTSSL_HUMAN	MTSS1L	Q765P7	MTSS1-like protein		1	S3	(Q765P7):S456	1	Q765P7	N-Term(TMT6plex); S3(Phospho); K8(TMT6plex)	HCD	1	0	1	1	S(3): 100.0	590051	Unique	Used	0.502991	0.667589	0.923296	0.595779	0.523986	0.0178971	0.640589	0.516383	0.0166789	130964	87429.9	65873.6	78025.3	120918	2343.87	68623	67627.4	83893.8	2184.33	2.97628	0	51.8141	50	3855089	3	483.934
352	KASSPNLHR	360	1	NEK3_HUMAN	NEK3	P51956	Serine/threonine-protein kinase Nek3		1	S4	(P51956):S355	1	P51956	N-Term(TMT6plex); K1(TMT6plex); S4(Phospho)	HCD	1	0	1	1	S(3): 0.5; S(4): 99.5	691859	Unique	Used	0.461612	0.375296	0.991902	1.38409	0.921575	0.0921218	0.564548	0.565701	0.0243559	86346.6	32405.5	39858.6	119511	85647.4	7954.41	79575	48846.4	48746.8	2103.05	2.78316	1	30.5669	50	2.4495e+06	3	516.621
5745	SSKASLGSLEGEAEAEASSPK	5765	1	AHNK_HUMAN	AHNAK	Q09666	Neuroblast differentiation-associated protein AHNAK		1	S5	(Q09666):S5749	1	Q09666	N-Term(TMT6plex); K3(TMT6plex); S5(Phospho); K21(TMT6plex)	HCD	1	0	1	1	S(1): 0.0; S(2): 0.0; S(5): 100.0; S(8): 0.0; S(18): 0.0; S(19): 0.0	548184	Unique	Used	0.568667	0.804864	1.07043	0.963943	0.982464	0.0981527	1.091	0.461042		27367.7	22027.3	15563.1	26380.9	29295.1	2686.22	26887.8	12617.7	29858.2		6.18446	1	0	50	1.5493e+06	4	701.367
279	NASGEDEVLLGAR	291	1	MRP3_HUMAN	ABCC3	O15438	Canalicular multispecific organic anion transporter 2		1	S3	(O15438):S281	1	O15438	N-Term(TMT6plex); S3(Phospho)	HCD	1	0	1	1	S(3): 100.0	539122	Unique	Used	0.571179	0.392278	1.19795	0.5942	0.803743	0.0382528	0.588042	0.525604	0.00472647	129460	50784.4	73944.8	76925.2	155087	4952.21	104053	68044.7	76127.9	611.889	4.11823	0	40.7765	30	6.81291e+06	2	820.398
369	QMQVSLTSK	377	1	PAR2_HUMAN	F2RL1	P55085	Proteinase-activated receptor 2		1	S5	(P55085):S373	1	P55085	N-Term(TMT6plex); S5(Phospho); K9(TMT6plex)	HCD	1	0	1	1	S(5): 100.0; T(7): 0.0; S(8): 0.0	711470	Unique	Used	0.600876	0.425561	1.05135	0.496991	0.493421	0.0117102	0.424154	0.598002	0.0188564	215781	91827.8	129658	107241	226862	2526.84	106471	129037	91524.3	4068.85	2.68479	0	41.293	40	7.47086e+06	2	780.417
86	SPGRPPK	92	1	LBR_HUMAN	LBR	Q14739	Lamin-B receptor		1	S1	(Q14739):S86	1	Q14739	N-Term(TMT6plex); S1(Phospho); K7(TMT6plex)	HCD	1	0	1	1	S(1): 100.0	636195	Unique	Used	0.463656	0.242803	0.911185	0.39902	0.30901		0.0716236	0.0777564		107941	26208.3	50047.3	43070.5	98353.8		33354.7	8393.08	7731.1		2.69866	0	25.4813	50	9177617	3	426.244
104	AGEAGASPPVR	114	1	SNTB2_HUMAN	SNTB2	Q13425	Beta-2-syntrophin		1	S7	(Q13425):S110	1	Q13425	N-Term(TMT6plex); S7(Phospho)	HCD	1	0	1	1	S(7): 100.0	522116	Unique	Used	0.529733	0.649193	1.28916	1.07942	0.609947	0.0393463	0.89274	0.569412	0.018948	156549	101631	82929.3	168983	201817	6159.63	95486.8	89141	139758	2966.3	3.02471	0	46.7186	35	8467039	2	660.829
12	KHSQTDLVSR	21	1	P5I11_HUMAN	TP53I11	O14683	Tumor protein p53-inducible protein 11		1	S3	(O14683):S14	1	O14683	N-Term(TMT6plex); K1(TMT6plex); S3(Phospho)	HCD	1	0	1	1	S(3): 100.0; T(5): 0.0; S(9): 0.0	694281	Unique	Used	0.483049	1.5259	0.877459	0.725911	0.720671	0.023319	0.620122	0.279935		93236	142269	45037.6	67681.1	81810.8	2174.17	67192.5	26100	57817.7		2.75136	1	47.9232	50	3335331	3	570.31
538	ESEEDDSEKESDEDCSEKQSEDGSER	563	1	HTSF1_HUMAN	HTATSF1	O43719	HIV Tat-specific factor 1		1	S20	(O43719):S557	1	O43719	N-Term(TMT6plex); K9(TMT6plex); C15(Carbamidomethyl); K18(TMT6plex); S20(Phospho)	HCD	1	0	1	1	S(2): 0.0; S(7): 0.0; S(11): 0.0; S(16): 99.9; S(20): 0.0; S(24): 0.0	523133	Unique	Used	0.580823	0.435653	0.955645	0.764156	0.592001	0.0503932	0.715693	0.566591		36381	15849.5	21130.9	27800.8	34767.4	1833.36	21537.6	20613.1	26037.6		3.24505	2	84.7964	41	3.10435e+06	4	951.401
692	QTSSSPPPVR	701	1	SRRM1_HUMAN	SRRM1	Q8IYB3	Serine/arginine repetitive matrix protein 1		1	S5	(Q8IYB3):S696	1	Q8IYB3	N-Term(TMT6plex); S5(Phospho)	HCD	1	0	1	1	T(2): 0.0; S(3): 0.0; S(4): 0.4; S(5): 99.6	518483	Unique	Used	0.562019	0.843942	1.15696	1.41493	0.623658	0.0542176	1.11138	0.598169	0.0279906	81618.6	68881.4	45871.2	115484	94429.3	4425.17	50902.1	48821.8	90709	2284.55	3.02593	0	38.7089	47	6.83497e+06	2	682.842
2	AADSDDGAVSAPAASDGGVSK	22	1	TOE1_HUMAN	TOE1	Q96GM8	Target of EGR1 protein 1		1	S4	(Q96GM8):S5	1	Q96GM8	N-Term(TMT6plex); S4(Phospho); K21(TMT6plex)	HCD	1	0	1	1	S(4): 100.0; S(10): 0.0; S(15): 0.0; S(20): 0.0	531504	Unique	Used	0.516468	0.437737	0.882977	0.5268	0.48033	0.0311811	0.493862	0.535975		649569	284341	335482	342193	573554	20254.3	312008	348153	320797		5.96388	0	20.8444	5	42516664	3	796.045
340	KGGSYSQAASSDSAQGSDMSLTACKV	365	1	1A32_HUMAN	HLA-A	P10314	HLA class I histocompatibility antigen, A-32 alpha chain		1	S17	(P10314):S356	1	P10314	N-Term(TMT6plex); K1(TMT6plex); S17(Phospho); C24(Carbamidomethyl); K25(TMT6plex)	HCD	1	0	1	1	S(4): 0.0; S(6): 0.0; S(10): 0.0; S(11): 0.0; S(13): 0.0; S(17): 100.0; S(20): 0.0; T(22): 0.0	711970	Unique	Used	0.590219	0.415238	0.956833	0.482604	1.05996	0.032261	0.364969	0.550828		192640	79991.6	113700	92969	184325	6214.78	204192	106112	70307.8		8.29444	2	2.98761	9	42208176	3	1120.87
185	ETPAATEAPSSTPK	198	1	BASP1_HUMAN	BASP1	P80723	Brain acid soluble protein 1		1	T12	(P80723):T196	1	P80723	N-Term(TMT6plex); T12(Phospho); K14(TMT6plex)	HCD	1	0	1	1	T(2): 0.0; T(6): 0.0; S(10): 0.0; S(11): 0.0; T(12): 100.0	526016	Unique	Used	0.609731	0.367434	1.04837	0.726908	0.561488	0.064698	0.504427	0.622685	0.0293626	62656.4	23022.1	38203.5	45545.4	65687.2	4053.74	35180.8	39015.2	31605.6	1839.75	2.7201	0	12.1103	50	6.7532e+06	2	962.989
317	ALPSLNTGSSSPR	329	1	TRAD1_HUMAN	TRAFD1	O14545	TRAF-type zinc finger domain-containing protein 1		1	S11	(O14545):S327	1	O14545	N-Term(TMT6plex); S11(Phospho)	HCD	1	0	1	1	S(4): 0.0; T(7): 0.0; S(9): 0.0; S(10): 0.4; S(11): 99.6	653498	Unique	Used	0.614327	0.555032	0.98067	0.709151	0.713788	0.0380839	0.498669	0.598703		96201.3	53394.8	59099.1	68221.2	94341.7	3663.72	68667.3	57596	47972.6		3.63921	0	6.32953	13	23909792	3	532.605
912	RGSPVPPVPER	922	1	FA83H_HUMAN	FAM83H	Q6ZRV2	Protein FAM83H		1	S3	(Q6ZRV2):S914	1	Q6ZRV2	N-Term(TMT6plex); S3(Phospho)	HCD	1	0	1	1	S(3): 100.0	583577	Unique	Used	0.60952	0.363557	1.01149	0.89726	1.0469	0.012542	0.639201	0.487092		66965.9	24345.9	40817.1	60085.8	67735.4	839.884	70106.6	32618.6	42804.7		3.5306	1	42.1093	29	5732311	3	500.603
1392	RTKPDYSTSHSARLTEDVLADDR	1414	3	RYR2_HUMAN	RYR2	Q92736	Ryanodine receptor 2		1	S7;S9;S11	(Q92736):S1398	1	Q92736	N-Term(TMT6plex); K3(TMT6plex); S7(Phospho); S9(Phospho); S11(Phospho)	HCD	1	0	1	1	T(2): 1.9; S(7): 50.7; T(8): 50.7; S(9): 95.2; S(11): 95.2; T(15): 6.3	525107	Unique	Used	0.53938	0.374093	0.925057	0.4014	0.791458	0.0150878	0.211094	0.309509		130765	48918.3	70532	52489.1	120965	1972.96	103495	40473	27603.7		2.98804	2	1.71962	28	21631512	4	833.633
1392	RTKPDYSTSHSARLTEDVLADDR	1414	3	RYR2_HUMAN	RYR2	Q92736	Ryanodine receptor 2		1	S7;S9;S11	(Q92736):S1400	1	Q92736	N-Term(TMT6plex); K3(TMT6plex); S7(Phospho); S9(Phospho); S11(Phospho)	HCD	1	0	1	1	T(2): 1.9; S(7): 50.7; T(8): 50.7; S(9): 95.2; S(11): 95.2; T(15): 6.3	525107	Unique	Used	0.53938	0.374093	0.925057	0.4014	0.791458	0.0150878	0.211094	0.309509		130765	48918.3	70532	52489.1	120965	1972.96	103495	40473	27603.7		2.98804	2	1.71962	28	21631512	4	833.633
1392	RTKPDYSTSHSARLTEDVLADDR	1414	3	RYR2_HUMAN	RYR2	Q92736	Ryanodine receptor 2		1	S7;S9;S11	(Q92736):S1402	1	Q92736	N-Term(TMT6plex); K3(TMT6plex); S7(Phospho); S9(Phospho); S11(Phospho)	HCD	1	0	1	1	T(2): 1.9; S(7): 50.7; T(8): 50.7; S(9): 95.2; S(11): 95.2; T(15): 6.3	525107	Unique	Used	0.53938	0.374093	0.925057	0.4014	0.791458	0.0150878	0.211094	0.309509		130765	48918.3	70532	52489.1	120965	1972.96	103495	40473	27603.7		2.98804	2	1.71962	28	21631512	4	833.633
97	SASASHQADIK	107	1	LBR_HUMAN	LBR	Q14739	Lamin-B receptor		1	S3	(Q14739):S99	1	Q14739	N-Term(TMT6plex); S3(Phospho); K11(TMT6plex)	HCD	1	0	1	1	S(1): 0.0; S(3): 100.0; S(5): 0.0	581674	Unique	Used	0.595338	0.247064	1.13715	0.955333	0.990774	0.0347059	0.690957	0.374572	0.00776453	251060	62027.9	149465	239846	285494	8713.25	248744	94040	173472	1949.36	3.15932	0	17.8709	37	11802905	2	826.925
326	STSVELTGDPNK	337	1	HCAR2_HUMAN	HCAR2	Q8TDS4	Hydroxycarboxylic acid receptor 2		1	S3	(Q8TDS4):S328	1	Q8TDS4	N-Term(TMT6plex); S3(Phospho); K12(TMT6plex)	HCD	1	0	1	1	S(1): 0.0; T(2): 0.0; S(3): 100.0; T(7): 0.0	532958	Unique	Used	0.655381	0.716559	1.03953	0.677605	0.959104	0.0365084	0.754743	0.621121	0.00742577	135545	97126.3	88833.9	91846.2	140904	4948.54	130002	84190.1	102302	1006.53	3.78466	0	10.3193	50	6345687	2	893.457
195	EKGSTLDLSDLEAEK	209	1	ACOD_HUMAN	SCD	O00767	Acyl-CoA desaturase		1	S4	(O00767):S198	1	O00767	N-Term(TMT6plex); K2(TMT6plex); S4(Phospho); K15(TMT6plex)	HCD	1	0	1	1	S(4): 100.0; T(5): 0.0; S(9): 0.0	607567	Unique	Used	0.522827	0.277181	0.826928	0.920248	0.549272	0.0391306	0.592607	0.484717	0.0184287	73006.3	20236	38169.7	67183.9	60371	2856.78	40100.4	35387.4	43264.1	1345.41	6.29497	1	51.2005	50	1.57512e+06	3	801.428
347	TPVQYSQQQNSPQK	360	1	KI67_HUMAN	MKI67	P46013	Antigen KI-67		1	S11	(P46013):S357	1	P46013	N-Term(TMT6plex); S11(Phospho); K14(TMT6plex)	HCD	1	0	1	1	T(1): 0.0; S(6): 0.0; S(11): 100.0	646121	Unique	Used	0.615317	0.307665	0.97086	0.567405	0.746058		0.48631	0.642318	0.0216979	36963.7	11372.4	22744.4	20973.4	35886.6		27577.1	23742.5	17975.8	802.034	3.52483	0	0	50	1.78791e+06	2	1086.05
541	SRSPDIQAK	549	1	E41LA_HUMAN	EPB41L4A	Q9HCS5	Band 4.1-like protein 4A		1	S3	(Q9HCS5):S543	1	Q9HCS5	N-Term(TMT6plex); S3(Phospho); K9(TMT6plex)	HCD	1	0	1	1	S(1): 0.3; S(3): 99.7	582455	Unique	Used	0.563165	0.327448	0.901061	0.51111	0.462561	0.0347816	0.379339	0.419026	0.00482957	107491	35197.9	60535.4	54939.9	96856.3	3738.72	49721.4	45041.6	40775.7	519.137	3.64731	1	37.1908	50	4.15798e+06	3	513.948
1189	SSPVTVNQTDKEK	1201	1	NAV3_HUMAN	NAV3	Q8IVL0	Neuron navigator 3		1	S2	(Q8IVL0):S1190	1	Q8IVL0	N-Term(TMT6plex); S2(Phospho); K11(TMT6plex); K13(TMT6plex)	HCD	1	0	1	1	S(1): 0.0; S(2): 100.0; T(5): 0.0; T(9): 0.0	587667	Unique	Used	0.650557	0.348776	0.997651	0.534408	1.1199	0.0499962	0.524994	0.668297	0.0242702	203419	70947.8	132336	108709	202941	10170.2	227809	135944	106794	4937.03	3.76982	1	52.1237	27	4.55938e+06	3	734.067
264	ACGTPDRPK	272	1	CC85A_HUMAN	CCDC85A	Q96PX6	Coiled-coil domain-containing protein 85A		1	T4	(Q96PX6):T267	1	Q96PX6	N-Term(TMT6plex); C2(Carbamidomethyl); T4(Phospho); K9(TMT6plex)	HCD	1	0	1	1	T(4): 100.0	577954	Unique	Used	0.58992	0.310009	1.38798	0.560001	0.57764	0.0217985	0.525872	0.442871		35398.2	10973.7	20882.1	19823	49132	771.629	20447.4	15676.8	18614.9		2.53046	0	0	50	1.35532e+06	2	770.391
67	DYSEADGLSERTTPSK	82	1	E41L1_HUMAN	EPB41L1	Q9H4G0	Band 4.1-like protein 1		1	T13	(Q9H4G0):T79	1	Q9H4G0	N-Term(TMT6plex); T13(Phospho); K16(TMT6plex)	HCD	1	0	1	1	S(3): 0.0; S(9): 0.0; T(12): 0.5; T(13): 99.5; S(15): 0.0	531170	Unique	Used	0.574701	0.247608	0.889284	0.346983	0.734818	0.0187276	0.371343	0.52716	0.0288871	353815	87607.6	203338	122768	314642	6626.11	259990	186517	131387	10220.7	3.75567	1	35.98	20	0	3	765.37
33	GIPLATGDTSPEPELLPGAPLPPPK	57	1	EIF3G_HUMAN	EIF3G	O75821	Eukaryotic translation initiation factor 3 subunit G		1	S10	(O75821):S42	1	O75821	N-Term(TMT6plex); S10(Phospho); K25(TMT6plex)	HCD	1	0	1	1	T(6): 0.0; T(9): 50.0; S(10): 50.0	738754	Unique	Used	0.247043		1.20637	0.758352	0.716508		0.597279	0.578605		3727.96		920.966	2827.11	4497.32		2671.12	2157.02	2226.63		2.94249	0	32.4692	50	259877	4	751.413
33	GIPLATGDTSPEPELLPGAPLPPPK	57	1	EIF3G_HUMAN	EIF3G	O75821	Eukaryotic translation initiation factor 3 subunit G		1	T9	(O75821):T41	1	O75821	N-Term(TMT6plex); T9(Phospho); K25(TMT6plex)	HCD	1	0	1	2	T(6): 0.0; T(9): 50.0; S(10): 50.0	738754	Redundant	Not Used	0.247043		1.20637	0.758352	0.716508		0.597279	0.578605		3727.96		920.966	2827.11	4497.32		2671.12	2157.02	2226.63		2.94101	0	32.4692	50	259877	4	751.413
2566	MSESPTPCSGSSFEETEALVNTAAK	2590	1	TACC2_HUMAN	TACC2	O95359	Transforming acidic coiled-coil-containing protein 2		1	S4	(O95359):S2569	1	O95359	N-Term(TMT6plex); S4(Phospho); C8(Carbamidomethyl); K25(TMT6plex)	HCD	1	0	1	1	S(2): 0.0; S(4): 100.0; T(6): 0.0; S(9): 0.0; S(11): 0.0; S(12): 0.0; T(16): 0.0; T(22): 0.0	555708	Unique	Used	0.639547	0.786543	1.25899	1.75449	1.68793	0.0951577	1.31668	0.633716		97244	76486.6	62192.1	170614	122429	9253.51	164141	61625	128040		5.34848	0	5.9935	14	24124186	3	1056.82
682	GACSTPDMPQFEPVK	696	1	E41L1_HUMAN	EPB41L1	Q9H4G0	Band 4.1-like protein 1		1	T5	(Q9H4G0):T686	1	Q9H4G0	N-Term(TMT6plex); C3(Carbamidomethyl); T5(Phospho); K15(TMT6plex)	HCD	1	0	1	1	S(4): 0.4; T(5): 99.6	662161	Unique	Used	0.615433	0.607957	1.28906	0.578644	1.00484		0.825734	0.511511		58061.7	35299	35733.1	33597.1	74845		58342.9	29699.2	47943.5		3.64416	0	5.20186	50	4948609	4	551.265
5862	LSSSSSNDSGNK	5873	1	AHNK_HUMAN	AHNAK	Q09666	Neuroblast differentiation-associated protein AHNAK		1	S9	(Q09666):S5870	1	Q09666	N-Term(TMT6plex); S9(Phospho); K12(TMT6plex)	HCD	1	0	1	1	S(2): 0.0; S(3): 0.0; S(4): 0.0; S(5): 0.0; S(6): 0.0; S(9): 100.0	523101	Unique	Used	0.547849	0.593431	0.994415	0.694713	0.577488	0.0335952	0.67182	0.651818		243997	144795	133674	169508	242634	8197.14	140905	159042	163922		3.44073	0	30.5088	18	11162866	2	860.913
475	GFEGSCSQK	483	1	HTSF1_HUMAN	HTATSF1	O43719	HIV Tat-specific factor 1		1	S7	(O43719):S481	1	O43719	N-Term(TMT6plex); C6(Carbamidomethyl); S7(Phospho); K9(TMT6plex)	HCD	1	0	1	1	S(5): 0.3; S(7): 99.7	587811	Unique	Used	0.622949	0.807627	1.13404	0.917982	0.898103	0.0455348	0.484761	0.653765	0.0266334	830574	670794	517405	762452	941907	37820	745941	543000	402630	22121	2.81136	0	39.1355	9	43151700	2	769.36
439	PASVSENHDAGPDGDKRDEDGESGGQR	465	1	E41L1_HUMAN	EPB41L1	Q9H4G0	Band 4.1-like protein 1		1	S23	(Q9H4G0):S461	1	Q9H4G0	N-Term(TMT6plex); K16(TMT6plex); S23(Phospho)	HCD	1	0	1	1	S(3): 0.0; S(5): 0.0; S(23): 100.0	521309	Unique	Used	0.665192	0.689362	1.06753	0.950443	1.03107	0.0777379	0.919435	0.635308	0.00835683	57442.3	39598.5	38210.1	54595.6	61321.2	4465.44	59226.9	36493.5	52814.4	480.035	7.48307	2	25.6251	39	5667748	4	830.878
20	KSQENLGNPSKNEDNVK	36	1	ITFG3_HUMAN	ITFG3	Q9H0X4	Protein ITFG3		1	S2	(Q9H0X4):S21	1	Q9H0X4	K1(TMT6plex); N-Term(TMT6plex); S2(Phospho); K11(TMT6plex); K17(TMT6plex)	HCD	1	0	1	1	S(2): 100.0; S(10): 0.0	646244	Unique	Used	0.618137	0.514646	0.975876	0.656086	0.53631	0.0369875	0.469438	0.397304		564747	290645	349091	370522	551122	20888.5	302879	224376	265113		6.90091	2	12.762	11	22849542	4	725.144
664	EFVSSDESSSGENK	677	1	SSRP1_HUMAN	SSRP1	Q08945	FACT complex subunit SSRP1		1	S9	(Q08945):S672	1	Q08945	N-Term(TMT6plex); S9(Phospho); K14(TMT6plex)	HCD	1	0	1	1	S(4): 0.0; S(5): 0.0; S(8): 0.4; S(9): 99.6; S(10): 0.0	531655	Unique	Used	0.656489	0.234743	1.15632	0.440014	0.835154	0.0186009	0.305822	0.631347		525868	123444	345226	231389	608072	9781.63	439181	332005	160822		3.75458	0	9.43517	8	58340748	3	680.646
361	SAEALGPGALVSPR	374	1	RHG23_HUMAN	ARHGAP23	Q9P227	Rho GTPase-activating protein 23		1	S12	(Q9P227):S372	1	Q9P227	N-Term(TMT6plex); S12(Phospho)	HCD	1	0	1	1	S(1): 0.0; S(12): 100.0	599411	Unique	Used	0.670775	0.22153	1.0002	0.811303	1.46389	0.0536059	0.826321	0.605466		12936.1	2865.73	8677.19	10495.1	12938.6	693.449	18937	7832.35	10689.3		5.19612	0	57.8727	50	1628655	3	545.289
48	SLSIEIGHEVK	58	1	BET1_HUMAN	BET1	O15155	BET1 homolog		1	S3	(O15155):S50	1	O15155	N-Term(TMT6plex); S3(Phospho); K11(TMT6plex)	HCD	1	0	1	1	S(1): 0.0; S(3): 100.0	602710	Unique	Used	0.424223	0.809995	0.813498	0.522632	0.359246		0.55702	0.512424		32742.3	26521.1	13890	17112.2	26635.8		11762.5	16777.9	18238.1		3.35077	0	54.4001	50	2249656	3	583.991
692	QTSSSPPPVR	701	1	SRRM1_HUMAN	SRRM1	Q8IYB3	Serine/arginine repetitive matrix protein 1		1	S5	(Q8IYB3):S696	1	Q8IYB3	N-Term(TMT6plex); S5(Phospho)	HCD	1	0	1	1	T(2): 0.0; S(3): 0.0; S(4): 0.5; S(5): 99.5	518126	Unique	Used	0.646772	0.926845	1.19554	1.30513	0.701007	0.0799018	1.25006	0.595487		72145.2	66867.4	46661.5	94159.2	86252.2	5764.53	50574.3	42961.6	90185.8		3.02745	0	40.9955	50	3.89559e+06	2	682.843
161	QICLVMLETLSQSPQGR	177	1	PCBP1_HUMAN	PCBP1	Q15365	Poly(rC)-binding protein 1		1	S13	(Q15365):S173	1	Q15365	N-Term(TMT6plex); C3(Carbamidomethyl); S13(Phospho)	HCD	1	0	1	1	T(9): 0.0; S(11): 0.7; S(13): 99.3	791581	Unique	Used	0.663944	0.477717	1.02301	0.694275	1.3203		0.627378	0.679646		4466.4	2133.67	2965.44	3100.91	4569.18		5896.97	3035.57	2802.12		2.7551	0	54.9516	50	332830	3	757.049
266	SRLTPVSPESSSTEEK	281	1	SQSTM_HUMAN	SQSTM1	Q13501	Sequestosome-1		1	T4	(Q13501):T269	1	Q13501	N-Term(TMT6plex); T4(Phospho); K16(TMT6plex)	HCD	1	0	1	1	S(1): 0.0; T(4): 100.0; S(7): 0.0; S(10): 0.0; S(11): 0.0; S(12): 0.0; T(13): 0.0	528548	Unique	Used	0.64079	0.31498	1.10304	0.507395	0.670249	0.0129365	0.42806	0.474606	0.00646713	151025	47569.8	96775.3	76629.4	166587	1953.74	101224	71677.4	64647.8	976.698	5.81758	1	12.5279	28	7986464	3	758.054
82	SRSRSPGRPPK	92	3	LBR_HUMAN	LBR	Q14739	Lamin-B receptor		1	S1;S3;S5	(Q14739):S82	1	Q14739	N-Term(TMT6plex); S1(Phospho); S3(Phospho); S5(Phospho); K11(TMT6plex)	HCD	1	0	1	1	S(1): 100.0; S(3): 100.0; S(5): 100.0	516489	Unique	Used	0.586461	0.21445	1.1154	0.51657	0.408662	0.0264185	0.136381	0.135324		114830	24625.4	67343.5	59317.9	128082	3033.64	46926.8	15539.3	15660.7		2.90209	2	16.0402	26	7409695	3	641.644
82	SRSRSPGRPPK	92	3	LBR_HUMAN	LBR	Q14739	Lamin-B receptor		1	S1;S3;S5	(Q14739):S84	1	Q14739	N-Term(TMT6plex); S1(Phospho); S3(Phospho); S5(Phospho); K11(TMT6plex)	HCD	1	0	1	1	S(1): 100.0; S(3): 100.0; S(5): 100.0	516489	Unique	Used	0.586461	0.21445	1.1154	0.51657	0.408662	0.0264185	0.136381	0.135324		114830	24625.4	67343.5	59317.9	128082	3033.64	46926.8	15539.3	15660.7		2.90209	2	16.0402	26	7409695	3	641.644
82	SRSRSPGRPPK	92	3	LBR_HUMAN	LBR	Q14739	Lamin-B receptor		1	S1;S3;S5	(Q14739):S86	1	Q14739	N-Term(TMT6plex); S1(Phospho); S3(Phospho); S5(Phospho); K11(TMT6plex)	HCD	1	0	1	1	S(1): 100.0; S(3): 100.0; S(5): 100.0	516489	Unique	Used	0.586461	0.21445	1.1154	0.51657	0.408662	0.0264185	0.136381	0.135324		114830	24625.4	67343.5	59317.9	128082	3033.64	46926.8	15539.3	15660.7		2.90209	2	16.0402	26	7409695	3	641.644
862	QNSTGQAQIR	871	1	NGAP_HUMAN	RASAL2	Q9UJF2	Ras GTPase-activating protein nGAP		1	S3	(Q9UJF2):S864	1	Q9UJF2	N-Term(TMT6plex); S3(Phospho)	HCD	1	0	1	1	S(3): 100.0; T(4): 0.0	517872	Unique	Used	0.566025	0.738858	0.975711	0.834106	0.549027	0.046647	0.778055	0.657309	0.0201746	122046	90174.3	69080.8	101799	119081	5693.06	67006.3	80221.7	94958.2	2462.22	3.4682	0	23.5147	50	11550685	2	706.348
95	DCIHEHLSGDEFEK	108	1	E2F8_HUMAN	E2F8	A0AVK6	Transcription factor E2F8		1	S8	(A0AVK6):S102	1	A0AVK6	N-Term(TMT6plex); C2(Carbamidomethyl); S8(Phospho); K14(TMT6plex)	HCD	1	0	1	1	S(8): 100.0	534883	Unique	Used	0.643617	0.288672	1.15554	0.421293	0.757753	0.0298164	0.315207	0.669192	0.0309268	112099	32359.9	72148.9	47226.5	129535	3342.39	84943.5	75015.9	35334.5	3466.87	5.31228	0	32.581	48	6.33504e+06	3	752.014
410	KINSAPSSPIK	420	1	E2F8_HUMAN	E2F8	A0AVK6	Transcription factor E2F8		1	S8	(A0AVK6):S417	1	A0AVK6	N-Term(TMT6plex); K1(TMT6plex); S8(Phospho); K11(TMT6plex)	HCD	1	0	1	1	S(4): 0.0; S(7): 0.0; S(8): 100.0	758813	Unique	Used	0.65833	0.328686	1.20255	0.435476	0.707966	0.00237551	0.340218	0.60349	0.0237217	117135	38500.8	77113.7	51009.6	140861	278.257	82927.9	70690	39851.5	2778.65	4.83264	1	32.0205	49	4.19393e+06	3	637.043
619	EFDEDSDEKEEEEDTYEK	636	1	HTSF1_HUMAN	HTATSF1	O43719	HIV Tat-specific factor 1		1	S6	(O43719):S624	1	O43719	N-Term(TMT6plex); S6(Phospho); K9(TMT6plex); K18(TMT6plex)	HCD	1	0	1	1	S(6): 100.0; T(15): 0.0	539049	Unique	Used	0.693264	0.503154	1.00411	0.783516	0.586443	0.0483838	0.747831	0.668011	0.0206698	362151	182218	251066	283751	363638	17522.2	212381	241921	270828	7485.59	5.06079	1	14.6293	9	39603904	3	1011.78
198	PYPKPAPSSGKDYV	211	1	CLD1_HUMAN	CLDN1	O95832	Claudin-1		1	S9	(O95832):S206	1	O95832	N-Term(TMT6plex); K4(TMT6plex); S9(Phospho); K11(TMT6plex)	HCD	1	0	1	1	S(8): 0.6; S(9): 99.4	766866	Unique	Used	0.655776	0.316438	1.0582	0.440924	0.656819	0.0297302	0.307762	0.47478	0.0175879	424622	134367	278457	187226	449335	12624.1	278900	201602	130682	7468.19	3.27339	1	19.6985	19	8376005	3	758.411
743	QFTPCQLLADHANSPNKK	760	1	ECHA_HUMAN	HADHA	P40939	Trifunctional enzyme subunit alpha, mitochondrial		1	S14	(P40939):S756	1	P40939	N-Term(TMT6plex); C5(Carbamidomethyl); S14(Phospho); K17(TMT6plex); K18(TMT6plex)	HCD	1	0	1	1	T(3): 0.0; S(14): 100.0	862849	Unique	Used	0.66393	0.633928	1.19853	1.03219	0.718933	0.076961	0.963063	0.609745		38776.5	24581.5	25744.9	40024.8	46474.8	2984.28	27877.7	23643.8	37344.2		5.29523	1	46.58	50	891736	4	709.876
5848	LQGSGVSLASK	5858	1	AHNK_HUMAN	AHNAK	Q09666	Neuroblast differentiation-associated protein AHNAK		1	S4	(Q09666):S5851	1	Q09666	N-Term(TMT6plex); S4(Phospho); K11(TMT6plex)	HCD	1	0	1	1	S(4): 100.0; S(7): 0.0; S(10): 0.0	712236	Unique	Used	0.654933	0.684197	1.27547	0.858093	0.995661	0.046762	0.691704	0.604846	0.00233682	999962	684171	654909	858061	1.27542e+06	46760.3	995623	604823	691678	2336.73	3.60142	0	14.6002	10	70034768	2	792.943
87	ENQSEGKGSDSDSEGDNPEK	106	1	VPS4A_HUMAN	VPS4A	Q9UN37	Vacuolar protein sorting-associated protein 4A		1	S11	(Q9UN37):S97	1	Q9UN37	N-Term(TMT6plex); K7(TMT6plex); S11(Phospho); K20(TMT6plex)	HCD	1	0	1	1	S(4): 0.0; S(9): 0.0; S(11): 100.0; S(13): 0.0	522761	Unique	Used	0.643963	0.368371	0.943738	0.804955	0.98321	0.0480454	0.551997	0.656636		85679.6	31561.9	55174.5	68968.2	80859.1	4116.51	84241.1	56260.3	47294.9		5.61855	1	20.9936	50	0	3	959.441
382	KSSSYSSSSTTVK	394	1	PAR2_HUMAN	F2RL1	P55085	Proteinase-activated receptor 2		1	S4	(P55085):S385	1	P55085	N-Term(TMT6plex); K1(TMT6plex); S4(Phospho); K13(TMT6plex)	HCD	1	0	1	1	S(2): 0.0; S(3): 0.0; S(4): 100.0; S(6): 0.0; S(7): 0.0; S(8): 0.0; S(9): 0.0; T(10): 0.0; T(11): 0.0	754054	Unique	Used	0.606258	0.36189	1.11193	0.42629	0.542126	0.0312676	0.437354	0.676786		83932.8	30374.5	50884.9	35779.7	93327.7	2624.38	45502.2	56804.6	36708.4		3.26287	1	43.2989	50	1.7023e+06	3	706.044
664	GAPSQDDESGGIEDSPDRGACSTPDMPQFEPVK	696	2	E41L1_HUMAN	EPB41L1	Q9H4G0	Band 4.1-like protein 1		1	S15;S22	(Q9H4G0):S678	1	Q9H4G0	N-Term(TMT6plex); S15(Phospho); C21(Carbamidomethyl); S22(Phospho); K33(TMT6plex)	HCD	1	0	1	1	S(4): 0.0; S(9): 0.0; S(15): 100.0; S(22): 50.0; T(23): 50.0	547128	Unique	Used	0.452556	0.342535	0.872893	0.68681	0.704739		0.925505	0.574856		42473.2	14548.6	19221.5	29171	37074.5		29932.5	24416	39309.1		4.49684	1	20.1904	19	0	4	1024.44
664	GAPSQDDESGGIEDSPDRGACSTPDMPQFEPVK	696	2	E41L1_HUMAN	EPB41L1	Q9H4G0	Band 4.1-like protein 1		1	S15;S22	(Q9H4G0):S685	1	Q9H4G0	N-Term(TMT6plex); S15(Phospho); C21(Carbamidomethyl); S22(Phospho); K33(TMT6plex)	HCD	1	0	1	1	S(4): 0.0; S(9): 0.0; S(15): 100.0; S(22): 50.0; T(23): 50.0	547128	Unique	Used	0.452556	0.342535	0.872893	0.68681	0.704739		0.925505	0.574856		42473.2	14548.6	19221.5	29171	37074.5		29932.5	24416	39309.1		4.49684	1	20.1904	19	0	4	1024.44
411	RAFSTEK	417	1	ARP10_HUMAN	ACTR10	Q9NZ32	Actin-related protein 10		1	S4	(Q9NZ32):S414	1	Q9NZ32	N-Term(TMT6plex); S4(Phospho); K7(TMT6plex)	HCD	1	0	1	1	S(4): 100.0; T(5): 0.0	585120	Unique	Used	0.551811	0.776019	0.946624	0.893385	0.398116	0.0518478	0.707111	0.644292	0.0317782	77306.7	59991.5	42658.7	69064.6	73180.4	4008.19	30777	49808.1	54664.5	2456.67	2.66086	1	38.1966	50	985866	3	459.583
571	IQSSPGALSEDKCSPK	586	1	KIF24_HUMAN	KIF24	Q5T7B8	Kinesin-like protein KIF24		1	S14	(Q5T7B8):S584	1	Q5T7B8	N-Term(TMT6plex); K12(TMT6plex); C13(Carbamidomethyl); S14(Phospho); K16(TMT6plex)	HCD	1	0	1	1	S(3): 0.0; S(4): 0.0; S(9): 0.0; S(14): 100.0	707845	Unique	Used	0.665991	0.189797	1.03284	0.277792	0.644288	0.00146318	0.161728	0.476565		212227	40280.1	141341	58955	219197	310.528	136736	101140	34323.1		4.13265	1	30.7999	38	11922744	3	824.434
397	AKTQTPPVSPAPQPTEER	414	1	SRC8_HUMAN	CTTN	Q14247	Src substrate cortactin		1	T5	(Q14247):T401	1	Q14247	N-Term(TMT6plex); K2(TMT6plex); T5(Phospho)	HCD	1	0	1	1	T(3): 0.0; T(5): 100.0; S(9): 0.0; T(15): 0.0	586468	Unique	Used	0.640002	0.499638	0.988589	0.618524	0.627622	0.0569954	0.648813	0.691612	0.0499807	75907	37926.1	48580.6	46950.3	75040.8	4326.35	47640.9	52498.2	49249.5	3793.89	4.95842	1	32.5366	50	3.27047e+06	3	824.768
520	ESEDDLNKESEEEVGPTK	537	1	HTSF1_HUMAN	HTATSF1	O43719	HIV Tat-specific factor 1		1	S10	(O43719):S529	1	O43719	N-Term(TMT6plex); K8(TMT6plex); S10(Phospho); K18(TMT6plex)	HCD	1	0	1	1	S(2): 0.0; S(10): 100.0; T(17): 0.0	533120	Unique	Used	0.61561	0.471344	0.894606	0.6073	0.609781	0.00729253	0.690692	0.581396	0.0214294	143124	67460.5	88108.4	86919	128039	1043.73	87274.1	83211.6	98854.4	3067.05	4.94523	1	15.5222	42	7.93699e+06	3	934.79
538	ESEEDDSEKESDEDCSEK	555	1	HTSF1_HUMAN	HTATSF1	O43719	HIV Tat-specific factor 1		1	S11	(O43719):S548	1	O43719	N-Term(TMT6plex); K9(TMT6plex); S11(Phospho); C15(Carbamidomethyl); K18(TMT6plex)	HCD	1	0	1	1	S(2): 0.0; S(7): 0.0; S(11): 100.0; S(16): 0.0	524002	Unique	Used	0.672609	0.471263	0.953576	0.603728	0.669279	0.0384221	0.681798	0.647751	0.0414078	117719	55476.7	79179	71070.3	112254	4523.02	78786.9	76252.7	80260.7	4874.49	4.21176	1	55.0584	44	0	3	972.082
717	LFDDSDER	724	1	HTSF1_HUMAN	HTATSF1	O43719	HIV Tat-specific factor 1		1	S5	(O43719):S721	1	O43719	N-Term(TMT6plex); S5(Phospho)	HCD	1	0	1	1	S(5): 100.0	537611	Unique	Used	0.717324	0.453147	1.00122	0.695768	0.616188	0.0230462	0.791742	0.718732	0.0200599	130508	59139.5	93616.8	90803.6	130668	3007.72	80417.7	93800.6	103329	2617.98	2.58706	0	21.9518	50	4.51769e+06	2	653.282
506	TQTPPLGQTPQLGLK	520	1	IF4G2_HUMAN	EIF4G2	P78344	Eukaryotic translation initiation factor 4 gamma 2		1	T3	(P78344):T508	1	P78344	N-Term(TMT6plex); T3(Phospho); K15(TMT6plex)	HCD	1	0	1	1	T(1): 50.0; T(3): 50.0; T(9): 0.0	773599	Unique	Used	0.639932	0.252792	1.16559	0.625945	0.799102	0.0138452	0.398106	0.372763		688763	174114	440762	431128	802815	9536.04	550392	256745	274200		4.93964	0	4.23625	7	61705568	3	706.398
140	PSPAPGPGTPTGTPTR	155	1	TB10B_HUMAN	TBC1D10B	Q4KMP7	TBC1 domain family member 10B		1	T9	(Q4KMP7):T148	1	Q4KMP7	N-Term(TMT6plex); T9(Phospho)	HCD	1	0	1	1	S(2): 0.0; T(9): 99.5; T(11): 0.5; T(13): 0.0; T(15): 0.0	584474	Unique	Used	0.689159	0.370585	1.00638	0.641074	0.682067	0.0280942	0.469446	0.714631	0.04893	65786.1	24379.4	45337.1	42173.8	66206	1848.21	44870.5	47012.8	30883	3218.92	3.62428	0	12.5438	50	2.77754e+06	2	900.449
702	GVGHEFQKVSVDK	714	1	RGPA1_HUMAN	RALGAPA1	Q6GYQ0	Ral GTPase-activating protein subunit alpha-1		1	S10	(Q6GYQ0):S711	1	Q6GYQ0	N-Term(TMT6plex); K8(TMT6plex); S10(Phospho); K13(TMT6plex)	HCD	1	0	1	1	S(10): 100.0	708423	Unique	Used	0.560412	0.404012	0.958151	0.562831	0.506866	0.0460039	0.555246	0.664447	0.0281715	92307.6	37293.4	51730.3	51953.6	88444.7	4246.52	46787.6	61333.6	51253.5	2600.44	3.65204	1	17.1058	50	1.64271e+06	4	550.055
1000	KNATQPPNAEEESGSSSASEEEDTKPKPTK	1029	1	INT3_HUMAN	INTS3	Q68E01	Integrator complex subunit 3		1	S17	(Q68E01):S1016	1	Q68E01	K1(TMT6plex); N-Term(TMT6plex); S17(Phospho); K25(TMT6plex); K27(TMT6plex); K30(TMT6plex)	HCD	1	0	1	1	T(4): 0.0; S(13): 0.0; S(15): 0.0; S(16): 0.0; S(17): 0.0; S(19): 99.1; T(24): 0.9; T(29): 0.0	702650	Unique	Used	0.701271	0.403901	1.07748	0.577849	0.797961	0.0391792	0.680256	0.709247	0.0237407	66501.6	26860	46635.6	38427.9	71653.8	2605.48	53065.6	47166	45238.1	1578.79	8.48899	1	20.49	50	0	5	880.657
95	SKQPPPASSPTK	106	1	AIM1_HUMAN	AIM1	Q9Y4K1	Absent in melanoma 1 protein		1	S9	(Q9Y4K1):S103	1	Q9Y4K1	N-Term(TMT6plex); K2(TMT6plex); S9(Phospho); K12(TMT6plex)	HCD	1	0	1	1	S(1): 0.0; S(8): 49.8; S(9): 49.8; T(11): 0.4	750858	Unique	Used	0.644745	0.433504	1.31936	0.697406	0.856764	0.0204528	0.53088	0.669692	0.0159627	364641	158073	235100	254302	481091	7457.93	312411	244197	193580	5820.65	2.69536	1	8.1131	16	21432294	3	664.713
552	QKSDAEEDGGTVSQEEEDRKPK	573	1	CALX_HUMAN	CANX	P27824	Calnexin		1	S3	(P27824):S554	1	P27824	N-Term(TMT6plex); K2(TMT6plex); S3(Phospho); K20(TMT6plex); K22(TMT6plex)	HCD	1	0	1	1	S(3): 100.0; T(11): 0.0; S(13): 0.0	585719	Unique	Used	0.714616	0.648875	1.02378	0.847169	0.850054	0.043253	0.604745	0.681545		44717.5	29016.1	31955.8	37883.3	45780.7	1934.17	38012.3	30477	27042.7		4.65533	2	44.0514	49	0	4	865.442
414	QNLQYPDDSDDEKK	427	1	PVRL1_HUMAN	PVRL1	Q15223	Poliovirus receptor-related protein 1		1	S9	(Q15223):S422	1	Q15223	N-Term(TMT6plex); S9(Phospho); K13(TMT6plex); K14(TMT6plex)	HCD	1	0	1	1	S(9): 100.0	532433	Unique	Used	0.703222	0.50931	1.09334	0.714889	0.846258	0.0370958	0.513156	0.665112	0.0215297	364698	185744	256464	260718	398739	13528.8	308629	242565	187147	7851.84	4.76525	1	19.9091	13	14741192	3	821.407
28	KRSFEVEEVETPNSTPPR	45	1	SEPT9_HUMAN	41526	Q9UHD8	Septin-9		1	S3	(Q9UHD8):S30	1	Q9UHD8	N-Term(TMT6plex); K1(TMT6plex); S3(Phospho)	HCD	1	0	1	1	S(3): 100.0; T(11): 0.0; S(14): 0.0; T(15): 0.0	532815	Unique	Used	0.716787	0.746102	1.00593	0.703732	0.564056	0.0194757	0.819395	0.680009	0.0286571	57322	42768.1	41087.7	40339.4	57662	1116.39	32332.8	38979.5	46969.4	1642.68	5.5455	2	12.251	50	0	3	880.787
342	TLQTDSIDSFETQRTPR	358	1	RB_HUMAN	RB1	P06400	Retinoblastoma-associated protein		1	T15	(P06400):T356	1	P06400	N-Term(TMT6plex); T15(Phospho)	HCD	1	0	1	1	T(1): 0.0; T(4): 0.0; S(6): 0.0; S(9): 0.0; T(12): 0.0; T(15): 100.0	539360	Unique	Used	0.699699	0.314054	1.18232	0.587347	1.20264	0.0306208	0.417095	0.69389	0.00958167	208896	65604.7	146164	122695	246983	6396.58	251226	144951	87129.5	2001.57	5.11307	1	30.0541	16	13738020	3	768.708
2794	SSPSGASSPR	2803	1	MYCB2_HUMAN	MYCBP2	O75592	Probable E3 ubiquitin-protein ligase MYCBP2		1	S8	(O75592):S2801	1	O75592	N-Term(TMT6plex); S8(Phospho)	HCD	1	0	1	1	S(1): 0.0; S(2): 0.0; S(4): 0.0; S(7): 0.7; S(8): 99.3	513286	Unique	Used	0.705432	0.643104	1.06352	0.859509	1.1286	0.0129791	0.790356	0.638502	0.0112959	475857	306026	335685	409004	506083	6176.21	537054	303836	376097	5375.23	2.52916	0	16.7856	10	49363236	2	621.29
211	TGKTEDDSSPK	221	1	MOT2_HUMAN	SLC16A7	O60669	Monocarboxylate transporter 2		1	S9	(O60669):S219	1	O60669	N-Term(TMT6plex); K3(TMT6plex); S9(Phospho); K11(TMT6plex)	HCD	1	0	1	1	T(1): 0.0; T(4): 0.0; S(8): 0.4; S(9): 99.6	580859	Unique	Used	0.611643	0.130868	1.10389	0.14867	0.2797		0.117468	0.121014		161819	21176.9	98975.6	24057.7	178630		45260.8	19582.4	19008.6		2.70809	1	16.6545	48	4917576	3	644.67
607	SKPIPIMPASPQK	619	1	DNM1L_HUMAN	DNM1L	O00429	Dynamin-1-like protein		1	S10	(O00429):S616	1	O00429	N-Term(TMT6plex); K2(TMT6plex); S10(Phospho); K13(TMT6plex)	HCD	1	0	1	1	S(1): 0.0; S(10): 100.0	812992	Unique	Used	0.612707	0.22222	0.962937	0.370908	0.997742	0.0337929	0.271714	0.684105	0.0301896	47507.4	10557.1	29108.1	17620.9	45746.6	1605.41	47400.1	32500	12908.4	1434.23	4.7134	0	57.6337	75	1.86923e+06	4	541.067
97	SASASHQADIK	107	1	LBR_HUMAN	LBR	Q14739	Lamin-B receptor		1	S3	(Q14739):S99	1	Q14739	N-Term(TMT6plex); S3(Phospho); K11(TMT6plex)	HCD	1	0	1	1	S(1): 0.0; S(3): 100.0; S(5): 0.0	639368	Unique	Used	0.682229	0.410147	1.08406	1.01482	1.1518	0.0407198	0.939384	0.493309	0.0350323	88432.5	36270.3	60331.2	89743.4	95866.4	3600.95	101857	43624.5	83072	3098	3.1601	0	38.6894	50	3.14682e+06	2	826.925
96	RSASASHQADIK	107	1	LBR_HUMAN	LBR	Q14739	Lamin-B receptor		1	S4	(Q14739):S99	1	Q14739	N-Term(TMT6plex); S4(Phospho); K12(TMT6plex)	HCD	1	0	1	1	S(2): 50.0; S(4): 50.0; S(6): 0.0	746843	Unique	Used	0.708875	0.43311	1.10592	0.919089	0.892356	0.0411606	0.723768	0.658639	0.037259	47313.4	20491.9	33539.3	43485.2	52324.9	1947.45	42220.4	31162.5	34244	1762.85	2.89743	1	47.055	50	758099	3	603.652
387	GQSLDNLIK	395	1	SCEL_HUMAN	SCEL	O95171	Sciellin		1	S3	(O95171):S389	1	O95171	N-Term(TMT6plex); S3(Phospho); K9(TMT6plex)	HCD	1	0	1	1	S(3): 100.0	605436	Unique	Used	0.660838	1.26673	0.981462	0.89508	1.25449	0.0287823	0.833859	0.376788	0.00987684	132094	167327	87292.8	118235	129645	3801.97	165711	49771.4	110148	1304.67	3.15912	0	24.1697	50	6.63952e+06	2	763.423
206	SKSPPKSPEEEGAVSS	221	2	SRSF2_HUMAN	SRSF2	Q01130	Serine/arginine-rich splicing factor 2		1	S1;S3	(Q01130):S206	1	Q01130	N-Term(TMT6plex); S1(Phospho); K2(TMT6plex); S3(Phospho); K6(TMT6plex)	HCD	1	0	1	1	S(1): 100.0; S(3): 100.0; S(7): 0.1; S(15): 0.0; S(16): 0.0	529882	Unique	Used	0.723829	0.629215	1.01915	0.630038	0.573794		0.457834	0.677064		63773.2	40127	46160.9	40179.5	64994.3		36592.7	43178.5	29197.6		3.60945	2	75.67	50	4.05069e+06	4	616.557
206	SKSPPKSPEEEGAVSS	221	2	SRSF2_HUMAN	SRSF2	Q01130	Serine/arginine-rich splicing factor 2		1	S1;S3	(Q01130):S208	1	Q01130	N-Term(TMT6plex); S1(Phospho); K2(TMT6plex); S3(Phospho); K6(TMT6plex)	HCD	1	0	1	1	S(1): 100.0; S(3): 100.0; S(7): 0.1; S(15): 0.0; S(16): 0.0	529882	Unique	Used	0.723829	0.629215	1.01915	0.630038	0.573794		0.457834	0.677064		63773.2	40127	46160.9	40179.5	64994.3		36592.7	43178.5	29197.6		3.60945	2	75.67	50	4.05069e+06	4	616.557
756	QNSPAGNKENIKPNETSPSFSK	777	1	ATX2_HUMAN	ATXN2	Q99700	Ataxin-2		1	S3	(Q99700):S758	1	Q99700	N-Term(TMT6plex); S3(Phospho); K8(TMT6plex); K12(TMT6plex); K22(TMT6plex)	HCD	1	0	1	1	S(3): 100.0; T(16): 0.0; S(17): 0.0; S(19): 0.0; S(21): 0.0	762849	Unique	Used	0.680328	0.270705	0.938642	0.450985	0.642708	0.0305714	0.36521	0.664164	0.0408562	98992.8	26797.8	67347.6	44644.3	92918.8	3026.35	63623.5	65747.4	36153.2	4044.47	4.26828	1	46.556	43	0	4	843.451
552	QKSDAEEDGGTVSQEEEDRKPK	573	1	CALX_HUMAN	CANX	P27824	Calnexin		1	S3	(P27824):S554	1	P27824	N-Term(TMT6plex); K2(TMT6plex); S3(Phospho); K20(TMT6plex); K22(TMT6plex)	HCD	1	0	1	1	S(3): 100.0; T(11): 0.0; S(13): 0.0	526999	Unique	Used	0.713476	0.66227	1.02373	0.747864	0.72536	0.0279952	0.725606	0.609406	0.042621	248491	164568	177292	185838	254387	6956.55	180246	151432	180307	10590.9	5.21501	2	34.743	12	0	4	865.442
411	RAFSTEK	417	1	ARP10_HUMAN	ACTR10	Q9NZ32	Actin-related protein 10		1	S4	(Q9NZ32):S414	1	Q9NZ32	N-Term(TMT6plex); S4(Phospho); K7(TMT6plex)	HCD	1	0	1	1	S(4): 100.0; T(5): 0.0	642412	Unique	Used	0.501249	0.780666	0.877254	0.951295	0.415277	0.0380109	0.673721	0.607815	0.0157035	141026	110094	70689.3	134157	123716	5360.53	58564.9	85717.8	95012.2	2214.6	2.71827	1	64.6697	50	1.30209e+06	3	459.583
1159	LKPGGVGAPSSSSPSPSPSAR	1179	1	SYMPK_HUMAN	SYMPK	Q92797	Symplekin		1	S13	(Q92797):S1171	1	Q92797	N-Term(TMT6plex); K2(TMT6plex); S13(Phospho)	HCD	1	0	1	1	S(10): 0.2; S(11): 24.9; S(12): 24.9; S(13): 24.9; S(15): 24.9; S(17): 0.2; S(19): 0.0	847582	Unique	Used	0.70341	0.339686	0.964926	0.883068	0.7226		0.856875	0.67903		11415.3	3877.61	8029.63	10080.5	11014.9		8248.68	7751.32	9781.46		3.65074	0	38.6006	50	375519	3	821.1
751	SSSSSASPSSPSSREEK	767	1	BCLF1_HUMAN	BCLAF1	Q9NYF8	Bcl-2-associated transcription factor 1		1	S13	(Q9NYF8):S763	1	Q9NYF8	N-Term(TMT6plex); S13(Phospho); K17(TMT6plex)	HCD	1	0	1	1	S(1): 0.0; S(2): 0.0; S(3): 0.0; S(4): 0.0; S(5): 0.0; S(7): 0.0; S(9): 0.0; S(10): 0.0; S(12): 50.0; S(13): 50.0	518571	Unique	Used	0.707507	0.500391	1.05429	0.601731	0.904099	0.0242566	0.404725	0.727354		95470.5	47772.6	67546	57447.5	100654	2315.79	86314.8	69440.8	38639.3		4.23281	1	29.6147	42	3556275	3	745.69
266	SRLTPVSPESSSTEEK	281	2	SQSTM_HUMAN	SQSTM1	Q13501	Sequestosome-1		1	S1;S7	(Q13501):S266	1	Q13501	N-Term(TMT6plex); S1(Phospho); S7(Phospho); K16(TMT6plex)	HCD	1	0	1	1	S(1): 0.0; T(4): 100.0; S(7): 100.0; S(10): 0.0; S(11): 0.0; S(12): 0.0; T(13): 0.0	530655	Unique	Used	0.667953	0.188259	1.02857	0.400286	0.695893	0.0108779	0.338882	0.341997	0.028942	619212	116572	413604	247862	636905	6735.75	430905	211769	209840	17921.2	5.59101	1	23.0972	6	25054230	3	784.71
266	SRLTPVSPESSSTEEK	281	2	SQSTM_HUMAN	SQSTM1	Q13501	Sequestosome-1		1	S1;S7	(Q13501):S272	1	Q13501	N-Term(TMT6plex); S1(Phospho); S7(Phospho); K16(TMT6plex)	HCD	1	0	1	1	S(1): 0.0; T(4): 100.0; S(7): 100.0; S(10): 0.0; S(11): 0.0; S(12): 0.0; T(13): 0.0	530655	Unique	Used	0.667953	0.188259	1.02857	0.400286	0.695893	0.0108779	0.338882	0.341997	0.028942	619212	116572	413604	247862	636905	6735.75	430905	211769	209840	17921.2	5.59101	1	23.0972	6	25054230	3	784.71
27	TPSSEEISPTK	37	1	RBP1_HUMAN	RALBP1	Q15311	RalA-binding protein 1		1	S3	(Q15311):S29	1	Q15311	N-Term(TMT6plex); S3(Phospho); K11(TMT6plex)	HCD	1	0	1	1	T(1): 0.2; S(3): 99.6; S(4): 0.2; S(8): 0.0; T(10): 0.0	530785	Unique	Used	0.695999	0.814986	1.14826	1.07834	0.610973	0.0738161	0.896033	0.592201	0.040505	86228.8	70275.2	60015.2	92983.8	99012.9	6365.08	52683.4	51064.8	77263.8	3492.69	4.48102	0	9.07151	50	2.73147e+06	3	571.962
401	SSGQATPTSPIKK	413	1	MYPT1_HUMAN	PPP1R12A	O14974	Protein phosphatase 1 regulatory subunit 12A		1	S9	(O14974):S409	1	O14974	N-Term(TMT6plex); S9(Phospho); K12(TMT6plex); K13(TMT6plex)	HCD	1	0	1	1	S(1): 0.0; S(2): 0.0; T(6): 0.0; T(8): 0.0; S(9): 100.0	701568	Unique	Used	0.653042	1.39123	0.923836	0.961709	0.56418	0.0287368	0.468314	0.558276	0.00317403	99556.8	138507	65014.7	95744.6	91974.2	2860.95	56168	55580.2	46623.8	315.996	3.34716	1	46.8559	50	3919452	3	690.393
682	GACSTPDMPQFEPVK	696	1	E41L1_HUMAN	EPB41L1	Q9H4G0	Band 4.1-like protein 1		1	T5	(Q9H4G0):T686	1	Q9H4G0	N-Term(TMT6plex); C3(Carbamidomethyl); T5(Phospho); M8(Oxidation); K15(TMT6plex)	HCD	1	0	1	1	S(4): 0.4; T(5): 99.6	655344	Unique	Used	0.59951	0.548553	1.25503	0.732095	0.98034	0.0133205	1.00516	0.684674		40581.1	22260.9	24328.8	29709.2	50930.6	540.561	39783.3	27784.8	40790.3		3.61506	0	15.6138	50	2.0663e+06	4	555.264
639	SLPELDRDKSDSDTEGLLFSR	659	1	E41L1_HUMAN	EPB41L1	Q9H4G0	Band 4.1-like protein 1		1	S10	(Q9H4G0):S648	1	Q9H4G0	N-Term(TMT6plex); K9(TMT6plex); S10(Phospho)	HCD	1	0	1	1	S(1): 0.0; S(10): 99.2; S(12): 0.8; T(14): 0.0; S(20): 0.0	666728	Unique	Used	0.709546	0.780713	1.13525	0.799979	0.881446		1.19415	0.650042		105266	82182.8	74691.3	84210.9	119503		92786.6	68427.6	125704		5.32082	2	22.5671	16	18748102	3	973.491
387	GQSLDNLIK	395	1	SCEL_HUMAN	SCEL	O95171	Sciellin		1	S3	(O95171):S389	1	O95171	N-Term(TMT6plex); S3(Phospho); K9(TMT6plex)	HCD	1	0	1	1	S(3): 100.0	662655	Unique	Used	0.716518	1.12186	1.09918	0.941369	1.31712	0.028037	0.872031	0.6489	0.0331292	171255	192123	122707	161214	188240	4801.47	225563	111127	149339	5673.53	3.56326	0	48.3025	32	3730811	2	763.425
607	SKPIPIMPASPQK	619	1	DNM1L_HUMAN	DNM1L	O00429	Dynamin-1-like protein		1	S10	(O00429):S616	1	O00429	N-Term(TMT6plex); K2(TMT6plex); S10(Phospho); K13(TMT6plex)	HCD	1	0	1	1	S(1): 0.0; S(10): 100.0	504071	Unique	Used	0.722026	0.264775	1.12279	0.488742	0.95515		0.373267	0.727008		19175.3	5077.13	13845	9371.76	21529.9		18315.2	13940.6	7157.48		3.19909	0	13.786	150	261288	3	721.086
696	LFEDDDSNEKLFDEEEDSSEK	716	1	HTSF1_HUMAN	HTATSF1	O43719	HIV Tat-specific factor 1		1	S7	(O43719):S702	1	O43719	N-Term(TMT6plex); S7(Phospho); K10(TMT6plex); K21(TMT6plex)	HCD	1	0	1	1	S(7): 100.0; S(18): 0.0; S(19): 0.0	612244	Unique	Used	0.710046	0.308317	1.05816	0.675524	0.591039	0.0339634	0.667185	0.572955		121499	37460.4	86270.1	82075.7	128565	4126.53	71810.8	69613.7	81062.5		6.25854	1	22.0745	26	5.50814e+06	3	1096.51
2223	VQNSPPVGR	2231	1	TACC2_HUMAN	TACC2	O95359	Transforming acidic coiled-coil-containing protein 2		1	S4	(O95359):S2226	1	O95359	N-Term(TMT6plex); S4(Phospho)	HCD	1	0	1	1	S(4): 100.0	521630	Unique	Used	0.676635	1.28876	1.03133	2.35108	1.96241	0.115086	1.88956	0.731913	0.0111174	610400	786659	413018	1.4351e+06	629525	70248.2	1.19786e+06	446760	1.15338e+06	6786.08	2.56005	0	8.94501	5	122069904	2	631.827
163	YMAENPTAGVVQEEEEDNLEYDSDGNPIAPTK	194	1	DDX42_HUMAN	DDX42	Q86XP3	ATP-dependent RNA helicase DDX42		1	S23	(Q86XP3):S185	1	Q86XP3	N-Term(TMT6plex); S23(Phospho); K32(TMT6plex)	HCD	1	0	1	1	T(7): 0.0; S(23): 100.0; T(31): 0.0	554371	Unique	Used	0.734611	0.76823	0.989736	0.98331	0.89166		0.661644	0.711252		8802.98	6762.71	6466.76	8656.05	8712.62		7849.27	6261.14	5824.43		2.54302	0	38.9826	50	904558	3	1355.28
186	MLAESDESGDEESVSQTDKTELQNTLR	212	2	OSBP1_HUMAN	OSBP	P22059	Oxysterol-binding protein 1		1	S5;S8	(P22059):S190	1	P22059	N-Term(TMT6plex); S5(Phospho); S8(Phospho); K19(TMT6plex)	HCD	1	0	1	1	S(5): 100.0; S(8): 100.0; S(13): 0.0; S(15): 0.0; T(17): 0.0; T(20): 0.0; T(25): 0.0	552556	Unique	Used	0.739077	0.631489	0.995809	0.771868	0.903837		0.765225	0.708619		20780.4	13122.6	15358.3	16039.7	20693.3		18782.1	14725.4	15901.7		3.94695	1	22.9261	42	5679904	3	1210.87
186	MLAESDESGDEESVSQTDKTELQNTLR	212	2	OSBP1_HUMAN	OSBP	P22059	Oxysterol-binding protein 1		1	S5;S8	(P22059):S193	1	P22059	N-Term(TMT6plex); S5(Phospho); S8(Phospho); K19(TMT6plex)	HCD	1	0	1	1	S(5): 100.0; S(8): 100.0; S(13): 0.0; S(15): 0.0; T(17): 0.0; T(20): 0.0; T(25): 0.0	552556	Unique	Used	0.739077	0.631489	0.995809	0.771868	0.903837		0.765225	0.708619		20780.4	13122.6	15358.3	16039.7	20693.3		18782.1	14725.4	15901.7		3.94695	1	22.9261	42	5679904	3	1210.87
1091	SKSPVGNPQLIQFSR	1105	1	MARF1_HUMAN	KIAA0430	Q9Y4F3	Meiosis arrest female protein 1		1	S3	(Q9Y4F3):S1093	1	Q9Y4F3	N-Term(TMT6plex); K2(TMT6plex); S3(Phospho)	HCD	1	0	1	1	S(1): 0.0; S(3): 100.0; S(14): 0.0	813172	Unique	Used	0.693609	0.603062	1.141	0.882107	0.982383	0.0490099	0.812994	0.721756		35422.4	21361.9	24569.3	31246.3	40416.9	1736.05	34798.4	25566.3	28798.2		4.55271	1	29.9886	64	1.2534e+06	3	732.736
756	AEKQEDSESSEEESDSEEAAASPAQVK	782	1	TCOF_HUMAN	TCOF1	Q13428	Treacle protein		1	S22	(Q13428):S777	1	Q13428	N-Term(TMT6plex); K3(TMT6plex); S22(Phospho); K27(TMT6plex)	HCD	1	0	1	1	S(7): 0.0; S(9): 0.0; S(10): 0.0; S(14): 0.0; S(16): 0.0; S(22): 100.0	529487	Unique	Used	0.624233	0.373665	1.08973	0.555632	0.76824		0.799426	0.717099		152100	56834.3	94945.5	84511.5	165747		116849	109070	121592		6.87404	1	5.44521	6	34958672	4	909.424
102	FEGSPSGK	109	1	AZI1_HUMAN	AZI1	Q9UPN4	5-azacytidine-induced protein 1		1	S4	(Q9UPN4):S105	1	Q9UPN4	N-Term(TMT6plex); S4(Phospho); K8(TMT6plex)	HCD	1	0	1	1	S(4): 100.0; S(6): 0.0	589214	Unique	Used	0.691246	0.3167	0.945868	0.527077	0.550995	0.0250419	0.441772	0.699986	0.0167784	189053	59873.1	130682	99645.4	178819	4734.25	104167	132334	83518.3	3172	2.75532	0	41.7521	50	3843511	2	673.843
456	DEDGESGGQR	465	1	E41L1_HUMAN	EPB41L1	Q9H4G0	Band 4.1-like protein 1		1	S6	(Q9H4G0):S461	1	Q9H4G0	N-Term(TMT6plex); S6(Phospho)	HCD	1	0	1	1	S(6): 100.0	795661	Unique	Used	0.553873	0.714825	0.937656	0.700525	0.982157		0.54052	0.670503		8250.32	5897.53	4569.63	5779.55	7735.96		8103.11	5531.86	4459.46		2.78082	0	35.9022	75	134092	2	679.776
308	HVLSGSPEHFQK	319	1	CC85A_HUMAN	CCDC85A	Q96PX6	Coiled-coil domain-containing protein 85A		1	S6	(Q96PX6):S313	1	Q96PX6	N-Term(TMT6plex); S6(Phospho); K12(TMT6plex)	HCD	1	0	1	1	S(4): 50.0; S(6): 50.0	705021	Unique	Used	0.699055	0.373278	1.2573	0.83293	0.921952		0.497458	0.634325	0.0222876	56042.4	20919.4	39176.7	46679.4	70462.2		51668.4	35549.1	27878.7	1249.05	4.00477	0	28.0532	50	1.19839e+06	4	476.752
299	VSDSESEGPQKGPASDSETEDASR	322	1	IWS1_HUMAN	IWS1	Q96ST2	Protein IWS1 homolog		1	S17	(Q96ST2):S315	1	Q96ST2	N-Term(TMT6plex); K11(TMT6plex); S17(Phospho)	HCD	1	0	1	1	S(2): 0.0; S(4): 0.0; S(6): 0.0; S(15): 0.7; S(17): 98.5; T(19): 0.7; S(23): 0.0	526327	Unique	Used	0.665997	0.535493	1.2069	0.63166	0.720985		0.528341	0.711166		102546	54912.6	68295.3	64774.2	123763		73934.1	72927.2	54179.3		3.66427	1	44.1506	12	0	3	1001.79
389	IPMTPTSSFVSPPPPTASPHSNR	411	1	I2BP2_HUMAN	IRF2BP2	Q7Z5L9	Interferon regulatory factor 2-binding protein 2		1	S18	(Q7Z5L9):S406	1	Q7Z5L9	N-Term(TMT6plex); S18(Phospho)	HCD	1	0	1	1	T(4): 0.0; T(6): 0.0; S(7): 0.0; S(8): 0.0; S(11): 0.0; T(16): 0.0; S(18): 100.0; S(21): 0.0	816271	Unique	Used	0.736985	0.586639	0.997653	0.87188	1.01145		0.749348	0.660833		34926.2	20489	25740.1	30451.4	34844.2		35326.2	23080.4	26171.8		6.34458	0	8.14376	11	12581294	3	905.446
397	AKTQTPPVSPAPQPTEER	414	1	SRC8_HUMAN	CTTN	Q14247	Src substrate cortactin		1	T5	(Q14247):T401	1	Q14247	N-Term(TMT6plex); K2(TMT6plex); T5(Phospho)	HCD	1	0	1	1	T(3): 0.0; T(5): 100.0; S(9): 0.0; T(15): 0.0	643682	Unique	Used	0.746431	0.522982	1.01257	0.774032	0.866471	0.0440988	0.639876	0.712989	0.0225913	68509.4	35829.2	51137.5	53028.5	69370.5	3021.18	59361.4	48846.4	43837.5	1547.72	4.2048	1	39.168	50	1.39363e+06	3	824.768
479	GKLPESPK	486	1	UBF1_HUMAN	UBTF	P17480	Nucleolar transcription factor 1		1	S6	(P17480):S484	1	P17480	N-Term(TMT6plex); K2(TMT6plex); S6(Phospho); K8(TMT6plex)	HCD	1	0	1	1	S(6): 100.0	702726	Unique	Used	0.723081	0.715452	1.07955	0.802056	0.692392	0.0462203	1.09714	0.612092	0.0116775	6874247	4.91819e+06	4.97064e+06	5.51353e+06	7.42108e+06	317730	4.75967e+06	4.20767e+06	7.54198e+06	80274.2	2.84867	1	6.89473	1	296765632	3	541.655
670	SATTTPSGSPR	680	1	AAK1_HUMAN	AAK1	Q2M2I8	AP2-associated protein kinase 1		1	S9	(Q2M2I8):S678	1	Q2M2I8	N-Term(TMT6plex); S9(Phospho)	HCD	1	0	1	1	S(1): 0.0; T(3): 0.0; T(4): 0.0; T(5): 0.0; S(7): 0.0; S(9): 100.0	796337	Unique	Used	0.485542	0.621326	0.892261	0.47161	0.753594	0.0876263	0.643489	0.630095		13246.4	8230.36	6431.7	6247.15	11819.3	1160.74	9982.44	8346.51	8523.94		2.74792	0	43.3935	75	326926	2	685.83
663	SLENPTPPFTPK	674	1	ARHGB_HUMAN	ARHGEF11	O15085	Rho guanine nucleotide exchange factor 11		1	T6	(O15085):T668	1	O15085	N-Term(TMT6plex); T6(Phospho); K12(TMT6plex)	HCD	1	0	1	1	S(1): 0.0; T(6): 100.0; T(10): 0.0	660170	Unique	Used	0.750533	0.555146	1.02831	0.727931	0.951053	0.0444049	0.680018	0.727596	0.0522069	35639.6	19785.2	26748.6	25943.1	36648.5	1582.57	33895.1	25931.2	24235.5	1860.63	3.20554	0	60.1184	50	1.7542e+06	3	622.666
13	LGAGGGSPEKSPSAQELK	30	1	CHIP_HUMAN	STUB1	Q9UNE7	E3 ubiquitin-protein ligase CHIP		1	S11	(Q9UNE7):S23	1	Q9UNE7	N-Term(TMT6plex); K10(TMT6plex); S11(Phospho); K18(TMT6plex)	HCD	1	0	1	1	S(7): 0.0; S(11): 100.0; S(13): 0.0	708848	Unique	Used	0.711774	0.929474	1.20001	0.843908	0.929732	0.0566925	0.759088	0.627147	0.0120205	309846	287994	220540	261482	371819	17566	288074	194319	235200	3724.51	3.46035	1	51.5608	23	10325669	3	827.451
3356	TKETNCESDRER	3367	1	HUWE1_HUMAN	HUWE1	Q7Z6Z7	E3 ubiquitin-protein ligase HUWE1		1	S8	(Q7Z6Z7):S3363	1	Q7Z6Z7	N-Term(TMT6plex); K2(TMT6plex); C6(Carbamidomethyl); S8(Phospho)	HCD	1	0	1	1	T(1): 0.0; T(4): 0.0; S(8): 100.0	515017	Unique	Used	0.747908	0.569194	1.05984	1.00265	0.801499	0.0230874	0.810324	0.730937		40151.8	22854.1	30029.8	40258	42554.4	926.999	32181.6	29348.4	32535.9		2.72316	2	63.784	50	1.28046e+06	3	688.327
140	TPSPSLSESSEDEKPTKK	157	1	RBMX2_HUMAN	RBMX2	Q9Y388	RNA-binding motif protein, X-linked 2		1	S10	(Q9Y388):S149	1	Q9Y388	N-Term(TMT6plex); S10(Phospho); K14(TMT6plex); K17(TMT6plex); K18(TMT6plex)	HCD	1	0	1	1	T(1): 0.0; S(3): 0.0; S(5): 0.0; S(7): 0.0; S(9): 50.0; S(10): 50.0; T(16): 0.0	705203	Unique	Used	0.636535	0.26908	0.917267	0.360637	0.626861	0.0181214	0.359156	0.676727	0.011824	268669	72293.5	171018	96892.1	246442	4868.66	168418	181816	96494.2	3176.75	4.06317	1	48.1556	14	9172542	4	736.65
1937	KGAGDGSDEEVDGK	1950	1	MYH9_HUMAN	MYH9	P35579	Myosin-9		1	S7	(P35579):S1943	1	P35579	N-Term(TMT6plex); K1(TMT6plex); S7(Phospho); K14(TMT6plex)	HCD	1	0	1	1	S(7): 100.0	526791	Unique	Used	0.706735	0.534269	1.33934	2.89797	0.912665	0.172322	0.871003	0.700928	0.0188435	116709	62353.9	82482.3	338219	156313	20111.5	106516	81804.5	101654	2199.21	4.90553	1	28.6755	40	7.71517e+06	3	711.022
4	SKELVSSSSSGSDSDSEVDKK	24	1	TCP4_HUMAN	SUB1	P53999	Activated RNA polymerase II transcriptional coactivator p15		1	S16	(P53999):S19	1	P53999	N-Term(TMT6plex); K2(TMT6plex); S16(Phospho); K20(TMT6plex); K21(TMT6plex)	HCD	1	0	1	1	S(1): 0.0; S(6): 0.0; S(7): 0.0; S(8): 0.0; S(9): 0.0; S(10): 0.0; S(12): 0.0; S(14): 0.0; S(16): 100.0	704948	Unique	Used	0.687114	0.33337	0.920009	0.337053	0.693157		0.438129	0.67934	0.0637254	29395.9	9799.72	20198.4	9908	27044.5		20376	19969.8	12879.2	1873.27	2.7377	2	71.6545	50	1.51423e+06	3	1052.21
493	GSEEDSPKKESK	504	1	HTSF1_HUMAN	HTATSF1	O43719	HIV Tat-specific factor 1		1	S6	(O43719):S498	1	O43719	N-Term(TMT6plex); S6(Phospho); K8(TMT6plex); K9(TMT6plex); K12(TMT6plex)	HCD	1	0	1	1	S(2): 0.0; S(6): 100.0; S(11): 0.0	639208	Unique	Used	0.584539	0.269954	0.835542	0.432089	0.467945	0.0056624	0.363049	0.450961	0.0121526	212164	57274.7	124018	91674	177272	1201.36	99281.2	95678	77026.1	2578.34	2.5752	2	15.8781	50	2.8135e+06	3	773.087
494	NATLAWDSSHSSIQNSPK	511	1	MRP5_HUMAN	ABCC5	O15440	Multidrug resistance-associated protein 5		1	S12	(O15440):S505	1	O15440	N-Term(TMT6plex); S12(Phospho); K18(TMT6plex)	HCD	1	0	1	1	T(3): 0.0; S(8): 0.0; S(9): 0.0; S(11): 0.0; S(12): 0.0; S(16): 100.0	854259	Unique	Used	0.734272	0.76926	1.15046	0.760256	1.1257	0.011403	0.854238	0.702516		49921	38402.2	36655.6	37952.7	57431.9	569.25	56196.1	35070.3	42644.4		2.59843	0	55.6005	50	413197	3	827.744
414	IACEEEFSDSEEEGEGGRK	432	1	HDAC1_HUMAN	HDAC1	Q13547	Histone deacetylase 1		1	S10	(Q13547):S423	1	Q13547	N-Term(TMT6plex); C3(Carbamidomethyl); S10(Phospho); K19(TMT6plex)	HCD	1	0	1	1	S(8): 0.0; S(10): 100.0	534757	Unique	Used	0.691396	0.743747	0.923858	0.725733	0.768716	0.0203422	0.757036	0.694031	0.0236578	201450	149828	139282	146199	186111	4097.94	154858	139812	152505	4765.86	5.80176	1	27.6751	26	15490057	3	899.401
5833	KGHYEVTGSDDETGK	5847	1	AHNK_HUMAN	AHNAK	Q09666	Neuroblast differentiation-associated protein AHNAK		1	S9	(Q09666):S5841	1	Q09666	N-Term(TMT6plex); K1(TMT6plex); S9(Phospho); K15(TMT6plex)	HCD	1	0	1	1	T(7): 0.0; S(9): 100.0; T(13): 0.0	586233	Unique	Used	0.718034	0.592583	0.952494	0.805307	0.753929	0.0624995	0.692834	0.703036	0.00676083	381014	225783	273581	306833	362914	23813.2	287258	267867	263980	2575.97	5.11796	1	7.9509	15	16992416	3	797.4
589	SLGWSPSK	596	1	AHNK2_HUMAN	AHNAK2	Q8IVF2	Protein AHNAK2		1	S5	(Q8IVF2):S593	1	Q8IVF2	N-Term(TMT6plex); S5(Phospho); K8(TMT6plex)	HCD	1	0	1	1	S(1): 0.0; S(5): 100.0; S(7): 0.0	769251	Unique	Used	0.727827	0.410466	1.03	0.781146	0.719504	0.0177181	0.483055	0.570022		150531	61788	109561	117587	155048	2667.13	108308	85806.2	72714.9		2.77067	0	47.2016	44	6044284	2	700.373
1362	VSPKSPPTDQK	1372	1	K1671_HUMAN	KIAA1671	Q9BY89	Uncharacterized protein KIAA1671		1	S5	(Q9BY89):S1366	1	Q9BY89	N-Term(TMT6plex); K4(TMT6plex); S5(Phospho); K11(TMT6plex)	HCD	1	0	1	1	S(2): 0.0; S(5): 100.0; T(8): 0.0	702599	Unique	Used	0.737157	0.797833	1.08814	1.07746	0.99485	0.0539387	0.801783	0.650494	0.0087886	454038	362246	334697	489208	494056	24490.2	451699	295349	364039	3990.36	2.95895	1	33.5267	14	21642842	3	651.035
966	CQTAEADSESDHEVPEPESEMK	987	1	CND3_HUMAN	NCAPG	Q9BPX3	Condensin complex subunit 3		1	S10	(Q9BPX3):S975	1	Q9BPX3	N-Term(TMT6plex); C1(Carbamidomethyl); S10(Phospho); M21(Oxidation); K22(TMT6plex)	HCD	1	0	1	1	T(3): 0.0; S(8): 0.0; S(10): 100.0; S(19): 0.0	528359	Unique	Used	0.750248	0.550624	1.03909	0.644068	0.771353		0.765985	0.761144		40676.6	22397.5	30517.5	26198.5	42266.4		31376	30960.7	31157.6		4.83541	0	24.7832	29	0	3	1020.44
575	APESDTGDEDQDQERDTVFLK	595	1	E41L1_HUMAN	EPB41L1	Q9H4G0	Band 4.1-like protein 1		1	T6	(Q9H4G0):T580	1	Q9H4G0	N-Term(TMT6plex); T6(Phospho); K21(TMT6plex)	HCD	1	0	1	1	S(4): 0.7; T(6): 99.3; T(17): 0.0	541294	Unique	Used	0.62184	0.786028	1.06523	0.747577	1.11781		0.632667	0.73761		42005.3	33017.3	26120.6	31402.2	44745.4		46954	30983.5	26575.3		4.22706	1	24.6858	36	2.80208e+06	3	978.451
506	TQTPPLGQTPQLGLK	520	1	IF4G2_HUMAN	EIF4G2	P78344	Eukaryotic translation initiation factor 4 gamma 2		1	T3	(P78344):T508	1	P78344	N-Term(TMT6plex); T3(Phospho); K15(TMT6plex)	HCD	1	0	1	1	T(1): 50.0; T(3): 50.0; T(9): 0.0	719255	Unique	Used	0.676089	0.253229	1.19235	0.596602	0.662426	0.0267566	0.279761	0.361379		239940	60759.6	162221	143148	286092	6419.96	158942	86709.1	67125.7		5.41799	0	5.29798	16	25349196	3	706.398
78	FTDKDQQPSGSEGEDDDAEAALKK	101	1	THUM1_HUMAN	THUMPD1	Q9NXG2	THUMP domain-containing protein 1		1	S9	(Q9NXG2):S86	1	Q9NXG2	N-Term(TMT6plex); K4(TMT6plex); S9(Phospho); K23(TMT6plex); K24(TMT6plex)	HCD	1	0	1	1	T(2): 0.0; S(9): 100.0; S(11): 0.0	599739	Unique	Used	0.75581	0.574685	1.02243	0.620989	0.84497	0.0556803	0.72821	0.688791	0.0324544	80881.1	46481.1	61130.7	50226.2	82695	4503.48	68342.1	55710.2	58898.4	2624.95	5.94031	2	80.8991	50	2.57613e+06	4	895.199
451	CRGTPEAPPR	460	1	EH1L1_HUMAN	EHBP1L1	Q8N3D4	EH domain-binding protein 1-like protein 1		1	T4	(Q8N3D4):T454	1	Q8N3D4	N-Term(TMT6plex); C1(Carbamidomethyl); T4(Phospho)	HCD	1	0	1	1	T(4): 100.0	516023	Unique	Used	0.678061	0.499187	1.1464	0.650736	0.727443	0.0285011	0.687513	0.737623	0.0586206	53116.8	26515.2	36016.4	34565	60893.2	1513.89	38639.4	39180.2	36518.5	3113.74	2.47534	1	53.7484	50	1.83036e+06	2	725.347
217	KEKTPELPEPSVK	229	1	SRRM1_HUMAN	SRRM1	Q8IYB3	Serine/arginine repetitive matrix protein 1		1	T4	(Q8IYB3):T220	1	Q8IYB3	K1(TMT6plex); N-Term(TMT6plex); K3(TMT6plex); T4(Phospho); K13(TMT6plex)	HCD	1	0	1	1	T(4): 100.0; S(11): 0.0	709157	Unique	Used	0.746406	0.816641	1.07723	0.885012	0.647801	0.0471508	0.51993	0.675223	0.0213091	476240	388917	355468	421478	513020	22455.1	308508	321568	247611	10148.2	5.51416	2	13.7213	8	39841932	4	620.366
462	LLHSPMTK	469	1	GNL3L_HUMAN	GNL3L	Q9NVN8	Guanine nucleotide-binding protein-like 3-like protein		1	S4	(Q9NVN8):S465	1	Q9NVN8	N-Term(TMT6plex); S4(Phospho); K8(TMT6plex)	HCD	1	0	1	1	S(4): 100.0; T(7): 0.0	763574	Unique	Used	0.734694	0.227394	1.11866	0.367999	0.67142	0.00974404	0.273561	0.631277	0.00914973	154622	35160	113600	56900.6	172968	1506.64	103816	97609.1	42298.5	1414.75	3.84114	0	18.5947	50	3574385	3	488.94
698	EADDDEEVDDNIPEMPSPK	716	1	DNMT1_HUMAN	DNMT1	P26358	DNA (cytosine-5)-methyltransferase 1		1	S17	(P26358):S714	1	P26358	N-Term(TMT6plex); S17(Phospho); K19(TMT6plex)	HCD	1	0	1	1	S(17): 100.0	544753	Unique	Used	0.753991	0.425036	1.09951	0.848061	0.993423	0.0196106	0.636367	0.726809		20576	8745.54	15514.1	17449.7	22623.5	403.508	20440.7	14954.8	13093.9		4.7749	0	7.7844	50	0	4	671.55
232	LQGPPTPAGK	241	1	IRX5_HUMAN	IRX5	P78411	Iroquois-class homeodomain protein IRX-5		1	T6	(P78411):T237	1	P78411	N-Term(TMT6plex); T6(Phospho); K10(TMT6plex)	HCD	1	0	1	1	T(6): 100.0	649614	Unique	Used	0.748068	0.334023	0.985303	0.724308	0.690562	0.0482159	0.723976	0.677181	0.0217298	201617	67344.6	150823	146033	198654	9721.13	139229	136531	145966	4381.09	2.95359	0	49.6951	32	5.23534e+06	2	752.421
123	TVRGSLER	130	1	PTRF_HUMAN	PTRF	Q6NZI2	Polymerase I and transcript release factor		1	S5	(Q6NZI2):S127	1	Q6NZI2	N-Term(TMT6plex); S5(Phospho)	HCD	1	0	1	1	T(1): 0.0; S(5): 100.0	518712	Unique	Used	0.541619	0.315023	0.781607	0.405915	0.538136	0.0223194	0.598559	0.566639	0.0171015	100958	31804	54680.6	40980.2	78909.3	2253.32	54328.9	57206.5	60429.2	1726.53	2.50042	1	0	50	4.33902e+06	3	409.553
879	SDKKPDREEIQMSNMGSNTK	898	1	CTND1_HUMAN	CTNND1	O60716	Catenin delta-1		1	S1	(O60716):S879	1	O60716	N-Term(TMT6plex); S1(Phospho); K3(TMT6plex); K4(TMT6plex); K20(TMT6plex)	HCD	1	0	1	1	S(1): 100.0; S(13): 0.0; S(17): 0.0; T(19): 0.0	706314	Unique	Used	0.763156	0.510858	1.03948	0.903369	0.672996	0.0483186	0.876365	0.728713	0.0225199	202514	103456	154550	182945	210510	9785.22	136291	147575	177477	4560.6	5.95564	2	42.8642	14	5.42778e+06	4	823.678
209	LVEQANSPK	217	1	SLU7_HUMAN	SLU7	O95391	Pre-mRNA-splicing factor SLU7		1	S7	(O95391):S215	1	O95391	N-Term(TMT6plex); S7(Phospho); K9(TMT6plex)	HCD	1	0	1	1	S(7): 100.0	590120	Unique	Used	0.717609	0.305737	1.10939	0.415118	0.625844	0.0138307	0.588788	0.752185	0.0204985	1031483	315363	740201	428187	1.14432e+06	14266.1	645548	775866	607324	21143.9	2.83382	0	17.4195	9	67235656	2	762.416
474	RGFEGSCSQK	483	1	HTSF1_HUMAN	HTATSF1	O43719	HIV Tat-specific factor 1		1	S8	(O43719):S481	1	O43719	N-Term(TMT6plex); C7(Carbamidomethyl); S8(Phospho); K10(TMT6plex)	HCD	1	0	1	1	S(6): 0.0; S(8): 100.0	640689	Unique	Used	0.714826	0.956288	1.18353	0.808772	0.85949	0.0162437	0.337017	0.551513		369877	353709	264398	299146	437759	6008.17	317906	203992	124655		3.30221	1	49.0153	10	23424308	3	565.276
710	KIQSSLSSASPSK	722	1	RN219_HUMAN	RNF219	Q5W0B1	RING finger protein 219		1	S10	(Q5W0B1):S719	1	Q5W0B1	N-Term(TMT6plex); K1(TMT6plex); S10(Phospho); K13(TMT6plex)	HCD	1	0	1	1	S(4): 0.0; S(5): 0.0; S(7): 0.0; S(8): 0.0; S(10): 100.0; S(12): 0.0	805526	Unique	Used	0.737173	0.237471	1.09174	0.456778	0.879599		0.38691	0.609259		57100.8	13559.8	42093.2	26082.4	62339.2		50225.8	34789.2	22092.9		5.4852	1	25.1979	64	787760	3	696.396
947	ATSFEESERK	956	1	RHG29_HUMAN	ARHGAP29	Q52LW3	Rho GTPase-activating protein 29		1	T2	(Q52LW3):T948	1	Q52LW3	N-Term(TMT6plex); T2(Phospho); K10(TMT6plex)	HCD	1	0	1	1	T(2): 50.0; S(3): 50.0; S(7): 0.0	526540	Unique	Used	0.551143	0.812238	1.18112	0.587537	0.484598	0.0261218	0.561968	0.715437	0.0348316	126472	102725	69704	74306.7	149378	3303.67	61287.9	90482.5	71073	4405.21	2.8335	1	30.5043	50	6.12937e+06	3	574.623
254	TSPVIMAR	261	1	ARHGB_HUMAN	ARHGEF11	O15085	Rho guanine nucleotide exchange factor 11		1	S2	(O15085):S255	1	O15085	N-Term(TMT6plex); S2(Phospho)	HCD	1	0	1	1	T(1): 0.0; S(2): 100.0	589889	Unique	Used	0.74881	0.665723	1.09984	0.943712	0.888949	0.040326	0.763317	0.67695	0.0202688	116708	77695.3	87392.3	110139	128360	4706.38	103748	79005.6	89085.3	2365.54	2.51602	0	53.1412	48	3.60456e+06	2	592.31
81	VEQATKPSFESGR	93	1	RBMX_HUMAN	RBMX	P38159	RNA-binding motif protein, X chromosome		1	S8	(P38159):S88	1	P38159	N-Term(TMT6plex); K6(TMT6plex); S8(Phospho)	HCD	1	0	1	1	T(5): 0.6; S(8): 99.4; S(11): 0.0	648840	Unique	Used	0.764825	0.338816	1.03876	0.505777	0.949905	0.0202822	0.414608	0.772503	0.0240874	144427	48934.1	110461	73047.7	150024	2929.29	137192	111570	59880.5	3478.86	2.47668	0	39.0761	48	5961846	3	658.676
5748	ASLGSLEGEAEAEASSPK	5765	1	AHNK_HUMAN	AHNAK	Q09666	Neuroblast differentiation-associated protein AHNAK		1	S2	(Q09666):S5749	1	Q09666	N-Term(TMT6plex); S2(Phospho); K18(TMT6plex)	HCD	1	0	1	1	S(2): 100.0; S(5): 0.0; S(15): 0.0; S(16): 0.0	552627	Unique	Used	0.674453	1.038	1.33921	1.19585	1.19143	0.0290957	1.13947	0.717642	0.0022325	51881.7	53853.3	34991.8	62042.7	69480.2	1509.53	61813.3	37232.5	59117.6	115.826	6.03785	0	8.71336	50	3.73e+06	3	757.711
840	MPSFGVSAPGK	850	1	AHNK2_HUMAN	AHNAK2	Q8IVF2	Protein AHNAK2		1	S3	(Q8IVF2):S842	1	Q8IVF2	N-Term(TMT6plex); S3(Phospho); K11(TMT6plex)	HCD	1	0	1	1	S(3): 100.0; S(7): 0.0	818635	Unique	Used	0.610662	0.953259	1.00452	0.937556	0.759338	0.0765979	1.0927	0.752734	0.0203537	45570.2	43440.2	27828	42724.6	45776.2	3490.58	34603.2	34302.2	49794.6	927.522	2.90274	0	54.9893	75	1.26304e+06	2	808.422
285	VTVDTGVIPASEEKAETPTAAEDDNEGDKK	314	1	IF2P_HUMAN	EIF5B	O60841	Eukaryotic translation initiation factor 5B		1	T17	(O60841):T301	1	O60841	N-Term(TMT6plex); K14(TMT6plex); T17(Phospho); K29(TMT6plex); K30(TMT6plex)	HCD	1	0	1	1	T(2): 0.0; T(5): 0.0; S(11): 0.0; T(17): 100.0; T(19): 0.0	600436	Unique	Used	0.739516	0.530121	1.13291	0.634331	0.744992		0.599948	0.634123		70348.8	37293.4	52024.1	44624.4	79699.2		52409.3	44609.8	42205.6		6.43892	2	25.3388	27	0	4	1029.03
315	SPVGKSPPSTGSTYGSSQKEESAASGGAAYTK	346	1	TR150_HUMAN	THRAP3	Q9Y2W1	Thyroid hormone receptor-associated protein 3		1	S6	(Q9Y2W1):S320	1	Q9Y2W1	N-Term(TMT6plex); K5(TMT6plex); S6(Phospho); K19(TMT6plex); K32(TMT6plex)	HCD	1	0	1	1	S(1): 0.0; S(6): 100.0; S(9): 0.0; T(10): 0.0; S(12): 0.0; T(13): 0.0; S(16): 0.0; S(17): 0.0; S(22): 0.0; S(25): 0.0; T(31): 0.0	762869	Unique	Used	0.649243	0.846449	0.910749	0.943373	0.880357	0.0484992	0.873049	0.690104		25268.1	21388.2	16405.1	23837.3	23012.9	1225.48	22245	17437.6	22060.3		5.00983	2	74.5221	50	2.76921e+06	4	1018.52
701	KTESPSLGK	709	1	GRIN1_HUMAN	GPRIN1	Q7Z2K8	G protein-regulated inducer of neurite outgrowth 1		1	S4	(Q7Z2K8):S704	1	Q7Z2K8	N-Term(TMT6plex); K1(TMT6plex); S4(Phospho); K9(TMT6plex)	HCD	1	0	1	1	T(2): 0.0; S(4): 100.0; S(6): 0.0	644988	Unique	Used	0.745993	0.419206	1.13246	0.809991	0.806051	0.061023	0.526205	0.668821	0.0331436	336642	141122	251132	272677	381235	20542.9	271350	225153	177143	11157.5	2.48116	1	41.9638	21	8.10086e+06	3	571.997
219	SLKESEQESEEEILAQK	235	1	HIRP3_HUMAN	HIRIP3	Q9BW71	HIRA-interacting protein 3		1	S9	(Q9BW71):S227	1	Q9BW71	N-Term(TMT6plex); K3(TMT6plex); S9(Phospho); K17(TMT6plex)	HCD	1	0	1	1	S(1): 0.0; S(5): 0.0; S(9): 100.0	601086	Unique	Used	0.746317	0.665224	0.983103	0.648611	0.615229	0.0335602	0.752356	0.641974		149152	99219.7	111315	96741.8	146632	5005.58	91762.8	95751.9	112216		4.68038	1	61.8008	20	4.12488e+06	3	915.482
639	SLPELDR	645	1	E41L1_HUMAN	EPB41L1	Q9H4G0	Band 4.1-like protein 1		1	S1	(Q9H4G0):S639	1	Q9H4G0	N-Term(TMT6plex); S1(Phospho)	HCD	1	0	1	1	S(1): 100.0	536730	Unique	Used	0.736138	0.843035	1.2186	1.06576	1.51222	0.0608332	1.4449	0.675524		43740.4	36874.7	32199	46616.7	53302	2660.87	66145.3	29547.7	63200.4		2.96929	0	0	50	2179444	2	569.789
983	TQASSSPAALKPPAGR	998	1	URFB1_HUMAN	UHRF1BP1	Q6BDS2	UHRF1-binding protein 1		1	S6	(Q6BDS2):S988	1	Q6BDS2	N-Term(TMT6plex); S6(Phospho); K11(TMT6plex)	HCD	1	0	1	1	T(1): 0.0; S(4): 0.0; S(5): 0.5; S(6): 99.5	702301	Unique	Used	0.73258	0.446453	1.1104	0.611747	0.728185	0.0102024	0.482319	0.56992	0.0209717	135598	60538.2	99336.3	82951.6	150568	1383.43	98740.4	77280	65401.5	2843.72	4.13005	0	31.5313	43	3.91854e+06	3	693.045
1160	GARPPAAGPGGDEDEDEEDTAPESALDTSLDK	1191	1	INF2_HUMAN	INF2	Q27J81	Inverted formin-2		1	T20	(Q27J81):T1179	1	Q27J81	N-Term(TMT6plex); T20(Phospho); K32(TMT6plex)	HCD	1	0	1	1	T(20): 100.0; S(24): 0.0; T(28): 0.0; S(29): 0.0	542497	Unique	Used	0.735769	0.329176	1.05367	0.637252	1.09566		0.549429	0.543989		19183.3	6314.69	14114.5	12224.6	20212.8		21018.3	10435.5	10539.9		5.6601	0	16.2097	50	6.0896e+06	3	1250.9
431	SESVVSGLDSPAK	443	1	CTRO_HUMAN	CIT	O14578	Citron Rho-interacting kinase		1	S10	(O14578):S440	1	O14578	N-Term(TMT6plex); S10(Phospho); K13(TMT6plex)	HCD	1	0	1	1	S(1): 0.0; S(3): 0.0; S(6): 0.0; S(10): 100.0	537753	Unique	Used	0.704382	0.386278	1.33476	0.488146	0.821954	0.0105016	0.414125	0.579895		47992.6	18538.5	33805.1	23427.4	64058.8	504.001	39447.7	27830.7	19874.9		5.57216	0	0	50	2.86319e+06	3	605.316
1071	GDSCDSSEDKK	1081	1	ATRX_HUMAN	ATRX	P46100	Transcriptional regulator ATRX		1	S6	(P46100):S1076	1	P46100	N-Term(TMT6plex); C4(Carbamidomethyl); S6(Phospho); K10(TMT6plex); K11(TMT6plex)	HCD	1	0	1	1	S(3): 50.0; S(6): 50.0; S(7): 0.0	520741	Unique	Used	0.675039	0.895696	0.900436	0.575825	0.818979	0.0213371	0.481964	0.593381		117248	105019	79147.2	67514.6	105575	2501.74	96023.9	69573	56509.4		2.61506	1	28.9431	50	5.45826e+06	3	665.649
467	SPGSSDNQSSSPQPAQQK	484	1	UBP2L_HUMAN	UBAP2L	Q14157	Ubiquitin-associated protein 2-like		1	S11	(Q14157):S477	1	Q14157	N-Term(TMT6plex); S11(Phospho); K18(TMT6plex)	HCD	1	0	1	1	S(1): 0.0; S(4): 0.0; S(5): 0.0; S(9): 0.5; S(10): 0.5; S(11): 98.9	520696	Unique	Used	0.543398	0.262984	0.773444	0.524121	0.548607		0.383417	0.566992		29853	7850.86	16222.1	15646.6	23089.7		16377.6	16926.4	11446.2		3.02156	0	10.3874	50	7.20272e+06	2	1184.56
556	QSEDGSEREFEENGLEK	572	1	HTSF1_HUMAN	HTATSF1	O43719	HIV Tat-specific factor 1		1	S6	(O43719):S561	1	O43719	N-Term(TMT6plex); S6(Phospho); K17(TMT6plex)	HCD	1	0	1	1	S(2): 0.0; S(6): 100.0	534358	Unique	Used	0.698826	0.407907	0.909486	0.632732	0.670928	0.036409	0.632411	0.685677	0.013268	252340	102931	176342	159664	229500	9187.44	169302	173024	159583	3348.06	3.93531	1	40.8665	26	5669626	3	841.055
32	GGGSCSGSAGGGGSGSLPSQR	52	1	CASC3_HUMAN	CASC3	O15234	Protein CASC3		1	S14	(O15234):S45	1	O15234	N-Term(TMT6plex); C5(Carbamidomethyl); S14(Phospho)	HCD	1	0	1	1	S(4): 0.0; S(6): 0.0; S(8): 0.0; S(14): 100.0; S(16): 0.0; S(19): 0.0	519954	Unique	Used	0.698348	0.317634	0.932053	0.578244	1.01503		0.445797	0.719131		40423.9	12840	28229.9	23374.9	37677.2		41031.3	29070.1	18020.8		4.46393	0	19.0842	50	1.99722e+06	2	1044.95
5726	GGVTGSPEASISGSKGDLK	5744	2	AHNK_HUMAN	AHNAK	Q09666	Neuroblast differentiation-associated protein AHNAK		1	T4;S14	(Q09666):S5739	1	Q09666	N-Term(TMT6plex); T4(Phospho); S14(Phospho); K15(TMT6plex); K19(TMT6plex)	HCD	1	0	1	1	T(4): 0.0; S(6): 100.0; S(10): 0.0; S(12): 0.0; S(14): 100.0	599110	Unique	Used	0.579907	0.673126	2.13382	0.851141	1.15639	0.0230756	1.24973	0.600413	0.0143716	198827	133835	115301	169230	424261	4588.04	229921	119378	248480	2857.47	4.91835	1	17.816	16	17317660	3	865.442
5726	GGVTGSPEASISGSKGDLK	5744	2	AHNK_HUMAN	AHNAK	Q09666	Neuroblast differentiation-associated protein AHNAK		1	T4;S14	(Q09666):T5729	1	Q09666	N-Term(TMT6plex); T4(Phospho); S14(Phospho); K15(TMT6plex); K19(TMT6plex)	HCD	1	0	1	1	T(4): 0.0; S(6): 100.0; S(10): 0.0; S(12): 0.0; S(14): 100.0	599110	Unique	Used	0.579907	0.673126	2.13382	0.851141	1.15639	0.0230756	1.24973	0.600413	0.0143716	198827	133835	115301	169230	424261	4588.04	229921	119378	248480	2857.47	4.91835	1	17.816	16	17317660	3	865.442
266	SRLTPVSPESSSTEEK	281	1	SQSTM_HUMAN	SQSTM1	Q13501	Sequestosome-1		1	T4	(Q13501):T269	1	Q13501	N-Term(TMT6plex); T4(Phospho); K16(TMT6plex)	HCD	1	0	1	1	S(1): 0.5; T(4): 99.5; S(7): 0.0; S(10): 0.0; S(11): 0.0; S(12): 0.0; T(13): 0.0	803869	Unique	Used	0.763476	0.216138	1.02873	0.436859	0.676056	0.052517	0.56929	0.656203		32089.7	6935.82	24499.7	14018.7	33011.6	1685.25	21694.5	21057.4	18268.3		4.48898	1	77.1851	54	844232	3	758.055
15	SSPGQTPEEGAQALAEFAALHGPALR	40	1	TTL12_HUMAN	TTLL12	Q14166	Tubulin--tyrosine ligase-like protein 12		1	S1	(Q14166):S15	1	Q14166	N-Term(TMT6plex); S1(Phospho)	HCD	1	0	1	1	S(1): 50.0; S(2): 50.0; T(6): 0.0	475380	Unique	Used	0.591353	0.411897	0.969891	0.518603	0.798305		0.628134	0.732491		15964.8	6575.84	9440.81	8279.37	15484.1		12744.8	11694	10028		3.08636	0	14.9259	23	1.90277e+06	3	972.148
389	LSPSPTSQR	397	1	LMNA_HUMAN	LMNA	P02545	Prelamin-A/C		1	S4	(P02545):S392	1	P02545	N-Term(TMT6plex); S4(Phospho)	HCD	1	0	1	1	S(2): 0.0; S(4): 100.0; T(6): 0.0; S(7): 0.0	522830	Unique	Used	0.690799	0.14107	0.921379	0.218315	0.825511	0.0110247	0.296117	0.570209	0.0150643	4036196	569385	2.7882e+06	881160	3.71887e+06	44497.9	3.33192e+06	2.30147e+06	1.19519e+06	60802.4	2.70406	0	8.7224	2	234098704	2	641.324
948	SHQNSPTELNK	958	1	RBL2_HUMAN	RBL2	Q08999	Retinoblastoma-like protein 2		1	S5	(Q08999):S952	1	Q08999	N-Term(TMT6plex); S5(Phospho); K11(TMT6plex)	HCD	1	0	1	1	S(1): 0.0; S(5): 100.0; T(7): 0.0	522321	Unique	Used	0.750739	1.07382	1.19886	0.983197	0.895906	0.0610406	0.77629	0.709636	0.0250889	155345	166812	116623	152734	186237	9482.33	139174	110238	120592	3897.43	4.61878	0	24.5171	21	9694527	3	598.305
670	SATTTPSGSPR	680	1	AAK1_HUMAN	AAK1	Q2M2I8	AP2-associated protein kinase 1		1	T5	(Q2M2I8):T674	1	Q2M2I8	N-Term(TMT6plex); T5(Phospho)	HCD	1	0	1	1	S(1): 0.0; T(3): 33.3; T(4): 33.3; T(5): 33.3; S(7): 0.0; S(9): 0.0	515429	Unique	Used	0.574323	0.657875	0.864183	0.64897	0.679266	0.063116	0.763232	0.64777		123213	81058.6	70764	79961.4	106478	7776.7	83694.2	79813.6	94040		3.63971	0	24.8484	38	5374898	2	685.831
90	FTATMSTPDKK	100	1	LIN9_HUMAN	LIN9	Q5TKA1	Protein lin-9 homolog		1	T7	(Q5TKA1):T96	1	Q5TKA1	N-Term(TMT6plex); T7(Phospho); K10(TMT6plex); K11(TMT6plex)	HCD	1	0	1	1	T(2): 0.0; T(4): 0.0; S(6): 0.0; T(7): 100.0	764364	Unique	Used	0.75496	0.239844	1.01277	0.328853	0.785814	0.0209206	0.283063	0.580767	0.00173788	167218	40106.3	126243	54990.3	169354	3498.3	131403	97115	47333.4	290.605	3.09284	1	28.7462	50	2400625	3	665.36
874	TLPQQESLEIELAEEKPVKR	893	1	LR16A_HUMAN	LRRC16A	Q5VZK9	Leucine-rich repeat-containing protein 16A		1	S7	(Q5VZK9):S880	1	Q5VZK9	N-Term(TMT6plex); S7(Phospho); K16(TMT6plex); K19(TMT6plex)	HCD	1	0	1	1	T(1): 0.0; S(7): 100.0	665354	Unique	Used	0.767032	1.12581	1.10373	0.770218	0.773504	0.0461815	0.865902	0.775197		35539	40010.1	27259.6	27372.8	39225.5	1641.25	27489.6	27549.7	30773.3		5.91007	1	59.0658	38	0	4	776.937
225	GSPSESEKER	234	1	HXC10_HUMAN	HOXC10	Q9NYD6	Homeobox protein Hox-C10		1	S2	(Q9NYD6):S226	1	Q9NYD6	N-Term(TMT6plex); S2(Phospho); K8(TMT6plex)	HCD	1	0	1	1	S(2): 100.0; S(4): 0.0; S(6): 0.0	517031	Unique	Used	0.776955	0.57753	1.03638	0.754799	0.795326	0.0283441	0.817663	0.787647	0.0275528	80214	46326	62322.7	60545.5	83132.5	2273.6	63796.3	63180.3	65588.1	2210.12	2.5643	1	24.3785	50	5154242	2	822.406
681	SSPPLR	686	1	KS6A4_HUMAN	RPS6KA4	O75676	Ribosomal protein S6 kinase alpha-4		1	S2	(O75676):S682	1	O75676	N-Term(TMT6plex); S2(Phospho)	HCD	1	0	1	1	S(1): 0.0; S(2): 100.0	520776	Unique	Used	0.740802	0.559597	1.09874	0.773425	1.01775	0.0330082	0.555643	0.552856	0.00888567	726325	406449	538063	561758	798045	23974.7	739220	401553	403578	6453.88	2.55328	0	3.97496	7	105538760	2	483.254
399	HRPSPPATPPPK	410	1	SRRM1_HUMAN	SRRM1	Q8IYB3	Serine/arginine repetitive matrix protein 1		1	T8	(Q8IYB3):T406	1	Q8IYB3	N-Term(TMT6plex); T8(Phospho); K12(TMT6plex)	HCD	1	0	1	1	S(4): 0.0; T(8): 100.0	695086	Unique	Used	0.697416	0.476405	0.916949	0.713276	0.709779	0.0159465	0.48904	0.713289	0.0242685	93233.7	44417	65022.7	66501.3	85490.5	1486.75	66175.3	66502.6	45595	2262.64	3.87515	0	14.5138	50	5.5452e+06	3	607.338
204	AEVDNRSPQK	213	1	RN219_HUMAN	RNF219	Q5W0B1	RING finger protein 219		1	S7	(Q5W0B1):S210	1	Q5W0B1	N-Term(TMT6plex); S7(Phospho); K10(TMT6plex)	HCD	1	0	1	1	S(7): 100.0	520250	Unique	Used	0.755601	0.287277	1.00903	0.431298	1.1674	0.0218532	0.355838	0.558749	0.0303295	131307	37721.4	99215.5	56632.3	132492	2869.47	153288	73367.5	46723.9	3982.46	2.88514	1	38.3052	50	3.98939e+06	2	841.437
537	RLPSSPASPSPK	548	1	E41L1_HUMAN	EPB41L1	Q9H4G0	Band 4.1-like protein 1		1	S10	(Q9H4G0):S546	1	Q9H4G0	N-Term(TMT6plex); S10(Phospho); K12(TMT6plex)	HCD	1	0	1	1	S(4): 0.0; S(5): 0.0; S(8): 0.0; S(10): 100.0	756537	Unique	Used	0.718812	0.308484	1.29013	0.465002	1.02332		0.685729	0.564638	0.0138514	1.99853e+06	616516	1.43657e+06	929322	2.57837e+06		2.04515e+06	1.12845e+06	1.37045e+06	27682.6	4.32321	1	4.81231	2	194300928	3	587.994
185	KCEDPDSPVTK	195	1	ADAT1_HUMAN	ADAT1	Q9BUB4	tRNA-specific adenosine deaminase 1		1	S7	(Q9BUB4):S191	1	Q9BUB4	N-Term(TMT6plex); K1(TMT6plex); C2(Carbamidomethyl); S7(Phospho); K11(TMT6plex)	HCD	1	0	1	1	S(7): 100.0; T(10): 0.0	525876	Unique	Used	0.69247	0.404649	0.957272	0.557623	0.777812	0.00738403	0.35831	0.377263		151626	61355.4	104996	84550.2	145147	1119.61	117937	57202.8	54329.1		4.09229	1	13.9638	50	3.58157e+06	3	681.687
411	TRHSPTPQQSN	421	1	SRRM1_HUMAN	SRRM1	Q8IYB3	Serine/arginine repetitive matrix protein 1		1	S4	(Q8IYB3):S414	1	Q8IYB3	N-Term(TMT6plex); S4(Phospho)	HCD	1	0	1	1	T(1): 0.0; S(4): 100.0; T(6): 0.0; S(10): 0.0	511170	Unique	Used	0.603689	2.43534	1.25147	1.69868	0.578522		0.890133	0.732387		75784.3	184561	45750.2	128733	94841.7		43842.9	55503.4	67458.1		2.88904	1	3.02681	21	26001130	2	781.37
399	TQTPPVSPAPQPTEER	414	1	SRC8_HUMAN	CTTN	Q14247	Src substrate cortactin		1	T3	(Q14247):T401	1	Q14247	N-Term(TMT6plex); T3(Phospho)	HCD	1	0	1	1	T(1): 0.0; T(3): 100.0; S(7): 0.0; T(13): 0.0	527322	Unique	Used	0.588095	0.427441	1.00485	0.46275	0.544949		0.485959	0.763602		277212	118492	163027	128280	278556		151067	211680	134714		3.27727	0	4.07859	4	126552008	2	1022.5
5780	SNSFSDER	5787	1	AHNK_HUMAN	AHNAK	Q09666	Neuroblast differentiation-associated protein AHNAK		1	S3	(Q09666):S5782	1	Q09666	N-Term(TMT6plex); S3(Phospho)	HCD	1	0	1	1	S(1): 0.0; S(3): 100.0; S(5): 0.0	520575	Unique	Used	0.763906	0.89167	1.07274	1.09053	0.838379	0.0560974	1.01316	0.785223	0.0153997	409633	365257	312921	446716	439429	22979.3	343427	321653	415025	6308.24	3.0368	0	51.5479	13	20507506	2	625.767
607	SKPIPIMPASPQK	619	1	DNM1L_HUMAN	DNM1L	O00429	Dynamin-1-like protein		1	S10	(O00429):S616	1	O00429	N-Term(TMT6plex); K2(TMT6plex); S10(Phospho); K13(TMT6plex)	HCD	1	0	1	1	S(1): 0.0; S(10): 100.0	462924	Unique	Used	0.744564	0.37951	1.32258	0.533122	0.867686		0.411054	0.720255		12493	4741.22	9301.85	6660.3	16523.1		10840	8998.16	5135.31		3.25395	0	20.2559	75	375273	4	541.066
710	KIQSSLSSASPSK	722	1	RN219_HUMAN	RNF219	Q5W0B1	RING finger protein 219		1	S10	(Q5W0B1):S719	1	Q5W0B1	N-Term(TMT6plex); K1(TMT6plex); S10(Phospho); K13(TMT6plex)	HCD	1	0	1	1	S(4): 0.0; S(5): 0.0; S(7): 0.0; S(8): 0.0; S(10): 100.0; S(12): 0.0	847897	Unique	Used	0.777921	0.438947	1.08259	0.467652	1.1467		0.737455	0.71054		23435.8	10287.1	18231.2	10959.8	25371.4		26873.9	16652	17282.8		2.60495	1	42.598	50	236128	3	696.396
948	SHQNSPTELNK	958	1	RBL2_HUMAN	RBL2	Q08999	Retinoblastoma-like protein 2		1	S5	(Q08999):S952	1	Q08999	N-Term(TMT6plex); S5(Phospho); K11(TMT6plex)	HCD	1	0	1	1	S(1): 0.0; S(5): 100.0; T(7): 0.0	582464	Unique	Used	0.790161	0.787655	1.09649	0.938951	0.938775	0.0677671	0.782539	0.791308		38203.2	30090.9	30186.7	35870.9	41889.6	2588.92	35864.2	30230.5	29895.5		2.98804	0	26.0895	50	1.85717e+06	2	896.953
375	GKGEKEPPSPGMER	388	1	RRP1_HUMAN	RRP1	P56182	Ribosomal RNA processing protein 1 homolog A		1	S9	(P56182):S383	1	P56182	N-Term(TMT6plex); K2(TMT6plex); K5(TMT6plex); S9(Phospho)	HCD	1	0	1	1	S(9): 100.0	642269	Unique	Used	0.797947	0.382628	1.03196	0.600686	0.789388	0.0443597	0.49019	0.774814	0.0353513	322317	123327	257192	193611	332620	14297.9	254433	249736	157997	11394.3	2.48513	2	51.8562	14	10679984	3	756.069
552	QKSDAEEDGGTVSQEEEDR	570	1	CALX_HUMAN	CANX	P27824	Calnexin		1	S3	(P27824):S554	1	P27824	N-Term(TMT6plex); K2(TMT6plex); S3(Phospho)	HCD	1	0	1	1	S(3): 100.0; T(11): 0.0; S(13): 0.0	800439	Unique	Used	0.768357	0.552186	1.07334	0.683933	0.884474	0.0719619	0.644993	0.791315		26536.2	14652.9	20389.3	18149	28482.3	1909.6	23470.6	20998.5	17115.7		5.81743	1	19.0784	75	1.77563e+06	3	883.065
756	AEKQEDSESSEEESDSEEAAASPAQVK	782	1	TCOF_HUMAN	TCOF1	Q13428	Treacle protein		1	S22	(Q13428):S777	1	Q13428	N-Term(TMT6plex); K3(TMT6plex); S22(Phospho); K27(TMT6plex)	HCD	1	0	1	1	S(7): 0.0; S(9): 0.0; S(10): 0.0; S(14): 0.0; S(16): 0.0; S(22): 100.0	589010	Unique	Used	0.671886	0.458549	0.89845	0.575554	0.40664		1.14874	0.702984		10226.6	4689.4	6871.11	5885.96	9188.09		4158.55	7189.14	11747.7		3.39559	1	33.3843	50	0	3	1212.23
414	TSPELPR	420	1	TRAD1_HUMAN	TRAFD1	O14545	TRAF-type zinc finger domain-containing protein 1		1	S2	(O14545):S415	1	O14545	N-Term(TMT6plex); S2(Phospho)	HCD	1	0	1	1	T(1): 0.0; S(2): 100.0	526235	Unique	Used	0.624979	0.527467	0.867039	0.590501	0.49039	0.0298738	0.274364	0.364815		130363	68762.1	81474	76979.4	113030	3894.43	63928.7	47558.3	35766.9		3.1243	0	13.8042	41	12116070	2	554.784
340	KGGSYSQAASSDSAQGSDMSLTACKV	365	1	1A32_HUMAN	HLA-A	P10314	HLA class I histocompatibility antigen, A-32 alpha chain		1	S17	(P10314):S356	1	P10314	N-Term(TMT6plex); K1(TMT6plex); S17(Phospho); C24(Carbamidomethyl); K25(TMT6plex)	HCD	1	0	1	1	S(4): 0.0; S(6): 0.0; S(10): 0.0; S(11): 0.0; S(13): 0.0; S(17): 100.0; S(20): 0.0; T(22): 0.0	655741	Unique	Used	0.805748	0.544062	1.01948	0.531504	1.1557		0.530575	0.802116		46398.2	25243.5	37385.2	24660.8	47302.1		53622.6	37216.7	24617.7		9.10707	2	10.69	44	15408998	3	1120.88
209	LVEQANSPK	217	1	SLU7_HUMAN	SLU7	O95391	Pre-mRNA-splicing factor SLU7		1	S7	(O95391):S215	1	O95391	N-Term(TMT6plex); S7(Phospho); K9(TMT6plex)	HCD	1	0	1	1	S(7): 100.0	647592	Unique	Used	0.808377	0.395929	1.00223	0.602223	0.709932	0.0351551	0.629879	0.800454	0.0192686	183784	72765.3	148567	110679	184194	6460.95	130474	147111	115762	3541.26	2.8306	0	29.3872	50	7.76771e+06	2	762.414
207	SRSPSPAPEKK	217	1	SRRM1_HUMAN	SRRM1	Q8IYB3	Serine/arginine repetitive matrix protein 1		1	S3	(Q8IYB3):S209	1	Q8IYB3	N-Term(TMT6plex); S3(Phospho); K10(TMT6plex); K11(TMT6plex)	HCD	1	0	1	1	S(1): 0.0; S(3): 50.0; S(5): 50.0	637184	Unique	Used	0.708755	0.552016	0.925929	0.616634	0.616621	0.0450718	0.572518	0.73462	0.0356982	103343	57047	73244.9	63724.8	95688.3	4657.85	63723.4	75917.8	59165.7	3689.16	2.88391	2	45.6866	50	1.46669e+06	3	651.038
47	AAQTSPSPK	55	1	ATPB_HUMAN	ATP5B	P06576	ATP synthase subunit beta, mitochondrial		1	S5	(P06576):S51	1	P06576	N-Term(TMT6plex); S5(Phospho); K9(TMT6plex)	HCD	1	0	1	1	T(4): 0.3; S(5): 99.7; S(7): 0.0	579874	Unique	Used	0.76561	0.780674	1.14531	0.87192	0.863715	0.0135554	0.663329	0.65394		717804	560371	549558	625868	822108	9730.1	619978	469400	476141		2.78705	0	10.5813	8	108643544	2	712.882
2273	SALSPSKSPAK	2283	1	RBP2_HUMAN	RANBP2	P49792	E3 SUMO-protein ligase RanBP2		1	S4	(P49792):S2276	1	P49792	N-Term(TMT6plex); S4(Phospho); K7(TMT6plex); K11(TMT6plex)	HCD	1	0	1	1	S(1): 0.0; S(4): 100.0; S(6): 0.0; S(8): 0.0	757187	Unique	Used	0.769555	0.371164	0.997638	0.484294	0.781692	0.0462207	0.280412	0.564205	0.0143992	226433	84043.7	174252	109660	225898	10465.9	177001	127755	63494.5	3260.45	2.87941	1	37.0581	37	5.0915e+06	3	614.023
247	VPKPEPIPEPKEPSPEKN	264	1	SRRM1_HUMAN	SRRM1	Q8IYB3	Serine/arginine repetitive matrix protein 1		1	S14	(Q8IYB3):S260	1	Q8IYB3	N-Term(TMT6plex); K3(TMT6plex); K11(TMT6plex); S14(Phospho); K17(TMT6plex)	HCD	1	0	1	1	S(14): 100.0	710834	Unique	Used	0.770485	1.88419	1.06397	1.53898	0.61878	0.0660152	0.8491	0.607743		50119	94433.8	38615.9	77131.9	53324.9	3308.62	31012.6	30459.5	42556		6.20482	2	23.9037	46	1912649	4	752.928
241	GVEPSPSPIKPGDIK	255	1	UFD1_HUMAN	UFD1L	Q92890	Ubiquitin fusion degradation protein 1 homolog		1	S7	(Q92890):S247	1	Q92890	N-Term(TMT6plex); S7(Phospho); K10(TMT6plex); K15(TMT6plex)	HCD	1	0	1	1	S(5): 0.0; S(7): 100.0	712164	Unique	Used	0.77392	0.190016	0.97236	0.309282	0.790119	0.0183778	0.274834	0.785495	0.0349895	1.0086e+06	191650	780577	311943	980724	18535.9	796915	792252	277198	35290.5	4.45847	0	16.3741	10	26721816	3	763.435
21	KSPSAISTGTLVSK	34	1	ASH1L_HUMAN	ASH1L	Q9NR48	Histone-lysine N-methyltransferase ASH1L		1	S2	(Q9NR48):S22	1	Q9NR48	N-Term(TMT6plex); K1(TMT6plex); S2(Phospho); K14(TMT6plex)	HCD	1	0	1	1	S(2): 100.0; S(4): 0.0; S(7): 0.0; T(8): 0.0; T(10): 0.0; S(13): 0.0	811210	Unique	Used	0.759856	0.572304	1.16452	0.672586	1.10039	0.0459522	0.719455	0.782658	0.0224323	117370	67171.3	89184.3	78941.5	136680	5393.41	129153	91860.6	84442.5	2632.88	5.27413	1	44.2218	24	2.60335e+06	3	715.083
266	GPRPGSPSALLPGPGRPPPPPTKPPETEAQR	296	1	RUSD1_HUMAN	RPUSD1	Q9UJJ7	RNA pseudouridylate synthase domain-containing protein 1		1	S6	(Q9UJJ7):S271	1	Q9UJJ7	N-Term(TMT6plex); S6(Phospho); K23(TMT6plex)	HCD	1	0	1	1	S(6): 100.0; S(8): 0.0; T(22): 0.0; T(27): 0.0	809520	Unique	Used	0.758429	0.659868	1.11287	0.641874	0.819472	0.062347	0.725254	0.790132		56558.1	37320.8	42895.3	36303.2	62941.9	3526.23	46347.8	44688.4	41019		6.73079	0	50.1237	32	1.1364e+06	5	736.202
357	SLSVEHLETK	366	1	PTN3_HUMAN	PTPN3	P26045	Tyrosine-protein phosphatase non-receptor type 3		1	S3	(P26045):S359	1	P26045	N-Term(TMT6plex); S3(Phospho); K10(TMT6plex)	HCD	1	0	1	1	S(1): 0.0; S(3): 100.0; T(9): 0.0	596961	Unique	Used	0.71139	0.466665	1.11901	0.90493	0.853364	0.0368616	0.85887	0.781786	0.0201197	92112.3	42985.6	65527.7	83355.2	103075	3395.4	78605.3	72012.1	79112.5	1853.27	4.12611	0	49.0296	50	2283254	3	560.971
96	RSASASHQADIK	107	1	LBR_HUMAN	LBR	Q14739	Lamin-B receptor		1	S4	(Q14739):S99	1	Q14739	N-Term(TMT6plex); S4(Phospho); K12(TMT6plex)	HCD	1	0	1	1	S(2): 50.0; S(4): 50.0; S(6): 0.0	692603	Unique	Used	0.755124	0.57668	1.18564	0.882436	1.22298	0.0689858	0.777107	0.780078	0.0158298	75484.1	43530.2	56999.9	66609.9	89496.9	5207.33	92315.8	58883.5	58659.3	1194.9	3.16355	1	52.4652	50	2.54039e+06	3	603.653
222	CPEILSDESSSDEDEKK	238	2	DEK_HUMAN	DEK	P35659	Protein DEK		1	S10;S11	(P35659):S231	1	P35659	N-Term(TMT6plex); C1(Carbamidomethyl); S10(Phospho); S11(Phospho); K16(TMT6plex); K17(TMT6plex)	HCD	1	0	1	1	S(6): 0.0; S(9): 0.0; S(10): 100.0; S(11): 100.0	540490	Unique	Used	0.676357	0.756347	1.13592	0.887748	1.08623	0.0769164	1.02623	0.773623		93232.8	70516.3	63058.7	82767.3	105905	7171.13	101272	72127	95677.8		5.29497	1	78.6924	27	6.92576e+06	3	939.092
222	CPEILSDESSSDEDEKK	238	2	DEK_HUMAN	DEK	P35659	Protein DEK		1	S10;S11	(P35659):S232	1	P35659	N-Term(TMT6plex); C1(Carbamidomethyl); S10(Phospho); S11(Phospho); K16(TMT6plex); K17(TMT6plex)	HCD	1	0	1	1	S(6): 0.0; S(9): 0.0; S(10): 100.0; S(11): 100.0	540490	Unique	Used	0.676357	0.756347	1.13592	0.887748	1.08623	0.0769164	1.02623	0.773623		93232.8	70516.3	63058.7	82767.3	105905	7171.13	101272	72127	95677.8		5.29497	1	78.6924	27	6.92576e+06	3	939.092
299	VSDSESEGPQKGPASDSETEDASR	322	1	IWS1_HUMAN	IWS1	Q96ST2	Protein IWS1 homolog		1	S15	(Q96ST2):S313	1	Q96ST2	N-Term(TMT6plex); K11(TMT6plex); S15(Phospho)	HCD	1	0	1	1	S(2): 0.0; S(4): 0.0; S(6): 0.0; S(15): 100.0; S(17): 0.0; T(19): 0.0; S(23): 0.0	525826	Unique	Used	0.803981	0.574864	1.04688	0.818031	0.814884	0.0284445	0.736976	0.808171	0.0333795	41001.1	23570.1	32964.1	33540.2	42923.4	1166.26	33411.2	33135.9	30216.8	1368.6	3.79791	1	22.1908	50	2827647	3	1001.79
1656	HPASLTSSGSSGSPSSSIK	1674	1	TANC1_HUMAN	TANC1	Q9C0D5	Protein TANC1		1	S13	(Q9C0D5):S1668	1	Q9C0D5	N-Term(TMT6plex); S13(Phospho); K19(TMT6plex)	HCD	1	0	1	1	S(4): 0.0; T(6): 0.0; S(7): 0.0; S(8): 0.0; S(10): 0.0; S(11): 0.0; S(13): 100.0; S(15): 0.0; S(16): 0.0; S(17): 0.0	803563	Unique	Used	0.735129	0.511631	0.918629	0.694704	0.890639	0.0817882	0.571406	0.727061		22610.1	11568	16621.3	15707.3	20770.3	1849.24	20137.4	16438.9	12919.5		6.15598	0	23.21	75	447256	3	771.388
508	TPSSSPPITPPASETK	523	2	DTL_HUMAN	DTL	Q9NZJ0	Denticleless protein homolog		1	T1;T9	(Q9NZJ0):T508	1	Q9NZJ0	N-Term(TMT6plex); T1(Phospho); T9(Phospho); K16(TMT6plex)	HCD	1	0	1	1	T(1): 0.0; S(3): 0.3; S(4): 49.8; S(5): 49.8; T(9): 100.0; S(13): 0.0; T(15): 0.0	535053	Unique	Used	0.640304	0.380982	1.03811	0.395943	0.773576	0.0415206	0.459156	0.781687	0.0552405	67645.2	25771.6	43313.5	26783.7	70222.9	2808.67	52328.7	52877.4	31059.7	3736.75	4.46681	0	80.4751	50	2.50804e+06	3	739.029
508	TPSSSPPITPPASETK	523	2	DTL_HUMAN	DTL	Q9NZJ0	Denticleless protein homolog		1	T1;T9	(Q9NZJ0):T516	1	Q9NZJ0	N-Term(TMT6plex); T1(Phospho); T9(Phospho); K16(TMT6plex)	HCD	1	0	1	1	T(1): 0.0; S(3): 0.3; S(4): 49.8; S(5): 49.8; T(9): 100.0; S(13): 0.0; T(15): 0.0	535053	Unique	Used	0.640304	0.380982	1.03811	0.395943	0.773576	0.0415206	0.459156	0.781687	0.0552405	67645.2	25771.6	43313.5	26783.7	70222.9	2808.67	52328.7	52877.4	31059.7	3736.75	4.46681	0	80.4751	50	2.50804e+06	3	739.029
639	SLPELDRDKSDSDTEGLLFSR	659	1	E41L1_HUMAN	EPB41L1	Q9H4G0	Band 4.1-like protein 1		1	S12	(Q9H4G0):S650	1	Q9H4G0	N-Term(TMT6plex); K9(TMT6plex); S12(Phospho)	HCD	1	0	1	1	S(1): 0.0; S(10): 1.2; S(12): 97.6; T(14): 1.2; S(20): 0.0	550587	Unique	Used	0.753746	0.637528	0.973867	0.779176	0.674491	0.0868794	0.827868	0.565591		15962.4	10176.5	12031.6	12437.5	15545.3	1386.81	10766.5	9028.21	13214.8		3.53902	2	70.8968	50	1251777	4	730.372
690	AYSTENYSLESQK	702	1	FGD6_HUMAN	FGD6	Q6ZV73	FYVE, RhoGEF and PH domain-containing protein 6		1	S3	(Q6ZV73):S692	1	Q6ZV73	N-Term(TMT6plex); S3(Phospho); K13(TMT6plex)	HCD	1	0	1	1	S(3): 99.7; T(4): 0.3; S(8): 0.0; S(11): 0.0	537746	Unique	Used	0.797023	0.573923	1.12507	0.874523	0.649969	0.0948274	0.861894	0.794916		49240.7	28260.4	39246	43062.2	55399.3	4669.37	32004.9	39142.3	42440.3		3.73741	0	51.3792	50	3.00377e+06	3	686.666
220	TKCPEILSDESSSDEDEKK	238	2	DEK_HUMAN	DEK	P35659	Protein DEK		1	S12;S13	(P35659):S231	1	P35659	N-Term(TMT6plex); K2(TMT6plex); C3(Carbamidomethyl); S12(Phospho); S13(Phospho); K18(TMT6plex); K19(TMT6plex)	HCD	1	0	1	1	T(1): 0.0; S(8): 0.0; S(11): 0.0; S(12): 100.0; S(13): 100.0	537986	Unique	Used	0.653933	0.683096	1.13125	0.96685	0.827152	0.0173897	0.909244	0.772572	0.0155472	161053	110015	105318	155714	182191	2800.66	133216	124425	146437	2503.93	5.2464	2	25.8963	20	0	4	819.147
220	TKCPEILSDESSSDEDEKK	238	2	DEK_HUMAN	DEK	P35659	Protein DEK		1	S12;S13	(P35659):S232	1	P35659	N-Term(TMT6plex); K2(TMT6plex); C3(Carbamidomethyl); S12(Phospho); S13(Phospho); K18(TMT6plex); K19(TMT6plex)	HCD	1	0	1	1	T(1): 0.0; S(8): 0.0; S(11): 0.0; S(12): 100.0; S(13): 100.0	537986	Unique	Used	0.653933	0.683096	1.13125	0.96685	0.827152	0.0173897	0.909244	0.772572	0.0155472	161053	110015	105318	155714	182191	2800.66	133216	124425	146437	2503.93	5.2464	2	25.8963	20	0	4	819.147
332	GSPATSPHLGR	342	1	RIN1_HUMAN	RIN1	Q13671	Ras and Rab interactor 1		1	S2	(Q13671):S333	1	Q13671	N-Term(TMT6plex); S2(Phospho)	HCD	1	0	1	1	S(2): 100.0; T(5): 0.0; S(6): 0.0	694500	Unique	Used	0.764488	0.640609	1.07937	0.673631	0.898739	0.0256344	0.748818	0.79914	0.038557	65106.6	41707.8	49773.2	43857.8	70274	1668.97	58513.9	52029.3	48753	2510.32	2.57793	0	6.55429	50	2.41041e+06	2	694.848
111	IIRQPSEEEIIK	122	1	PEA15_HUMAN	PEA15	Q15121	Astrocytic phosphoprotein PEA-15		1	S6	(Q15121):S116	1	Q15121	N-Term(TMT6plex); S6(Phospho); K12(TMT6plex)	HCD	1	0	1	1	S(6): 100.0	601878	Unique	Used	0.755841	0.770181	1.10454	1.45297	0.465964	0.0628968	1.35475	0.532621	0.0190869	59710.1	45987.6	45131.3	86757	65952.1	3755.57	27822.7	31802.8	80892	1139.68	3.5048	1	59.7398	50	3.61106e+06	3	665.044
245	ELQSKEFLSAK	255	1	S43A3_HUMAN	SLC43A3	Q8NBI5	Solute carrier family 43 member 3		1	S4	(Q8NBI5):S248	1	Q8NBI5	N-Term(TMT6plex); S4(Phospho); K5(TMT6plex); K11(TMT6plex)	HCD	1	0	1	1	S(4): 100.0; S(9): 0.0	770253	Unique	Used	0.757377	0.299255	0.970027	0.728681	0.662898	0.0293019	0.459159	0.598315	0.0260425	59852.5	17911.2	45330.9	43613.4	58058.5	1753.79	39676.1	35810.7	27481.8	1558.71	2.52672	1	40.1013	47	8825407	2	1024.08
419	KPESPYGNLCDAPDSPRPVK	438	1	AKA11_HUMAN	AKAP11	Q9UKA4	A-kinase anchor protein 11		1	S15	(Q9UKA4):S433	1	Q9UKA4	N-Term(TMT6plex); K1(TMT6plex); C10(Carbamidomethyl); S15(Phospho); K20(TMT6plex)	HCD	1	0	1	1	S(4): 0.0; S(15): 100.0	709214	Unique	Used	0.790738	0.277372	1.15231	0.497462	1.16544	0.0373532	0.448213	0.772655	0.0633564	130478	36190.8	103174	64907.6	150351	4873.75	152064	100814	58481.7	8266.59	5.03578	0	49.8328	19	2.14636e+06	5	599.713
524	AVTPVPTKTEEVSNLK	539	1	LARP1_HUMAN	LARP1	Q6PKG0	La-related protein 1		1	T3	(Q6PKG0):T526	1	Q6PKG0	N-Term(TMT6plex); T3(Phospho); K8(TMT6plex); K16(TMT6plex)	HCD	1	0	1	1	T(3): 100.0; T(7): 0.0; T(9): 0.0; S(13): 0.0	713715	Unique	Used	0.717457	0.331587	0.907911	0.502302	0.691942	0.0687813	0.372364	0.727352	0.0495549	36888.5	12231.7	26465.9	18529.2	33491.5	2537.24	25524.7	26830.9	13735.9	1828.01	3.31274	1	29.0482	50	3.11016e+06	2	1240.71
7	PTVLPGSPSK	16	1	KITH_HUMAN	TK1	P04183	Thymidine kinase, cytosolic		1	S7	(P04183):S13	1	P04183	N-Term(TMT6plex); S7(Phospho); K10(TMT6plex)	HCD	1	0	1	1	T(2): 0.0; S(7): 100.0; S(9): 0.0	709600	Unique	Used	0.702982	0.271123	0.916922	0.470168	0.550786	0.00526767	0.389936	0.530619		61394.9	16645.6	43159.5	28865.9	56294.3	323.408	33815.4	32577.3	23940.1		3.13604	0	0	50	1.97553e+06	3	507.621
310	FAEDEEKSENSSEDGDITDK	329	1	NOM1_HUMAN	NOM1	Q5C9Z4	Nucleolar MIF4G domain-containing protein 1		1	S11	(Q5C9Z4):S320	1	Q5C9Z4	N-Term(TMT6plex); K7(TMT6plex); S11(Phospho); K20(TMT6plex)	HCD	1	0	1	1	S(8): 0.0; S(11): 100.0; S(12): 0.0; T(18): 0.0	537838	Unique	Used	0.798763	0.419761	1.00802	0.655007	0.994979		0.680968	0.692696		60917	25570.6	48658.2	39901	61405.4		60611.1	42197	41482.5		4.07224	1	37.4366	34	1.6186e+06	3	1004.8
322	IGIHHKNSPPK	332	1	AGGF1_HUMAN	AGGF1	Q8N302	Angiogenic factor with G patch and FHA domains 1		1	S8	(Q8N302):S329	1	Q8N302	N-Term(TMT6plex); K6(TMT6plex); S8(Phospho); K11(TMT6plex)	HCD	1	0	1	1	S(8): 100.0	802307	Unique	Used	0.798472	0.4098	1.04675	0.650566	0.803895	0.0678888	0.623457	0.719013		36570.7	14986.7	29200.7	23791.6	38280.4	2482.74	29399	26294.8	22800.2		3.56112	1	32.2167	75	1.04121e+06	4	499.544
20	KSQENLGNPSKNEDNVK	36	1	ITFG3_HUMAN	ITFG3	Q9H0X4	Protein ITFG3		1	S2	(Q9H0X4):S21	1	Q9H0X4	K1(TMT6plex); N-Term(TMT6plex); S2(Phospho); K11(TMT6plex); K17(TMT6plex)	HCD	1	0	1	1	S(2): 100.0; S(10): 0.0	703244	Unique	Used	0.708438	0.553896	0.90517	0.796783	0.726145	0.0502706	0.631898	0.609873	0.0207717	104515	57890.6	74042.7	83276.1	94604.1	5254.05	75893.3	63741	66043.1	2170.96	4.21815	2	43.3102	41	2.31543e+06	4	725.143
620	TPDGNLDQCK	629	1	CTR1_HUMAN	SLC7A1	P30825	High affinity cationic amino acid transporter 1		1	T1	(P30825):T620	1	P30825	N-Term(TMT6plex); T1(Phospho); C9(Carbamidomethyl); K10(TMT6plex)	HCD	1	0	1	1	T(1): 100.0	528477	Unique	Used	0.767425	0.753323	0.963643	1.20046	2.15717	0.0893007	1.021	0.670946	0.0111214	208290	156909	159847	250043	200717	18600.4	449317	139751	212664	2316.47	3.7767	0	29.6955	22	19041416	2	843.403
717	LFDDSDER	724	1	HTSF1_HUMAN	HTATSF1	O43719	HIV Tat-specific factor 1		1	S5	(O43719):S721	1	O43719	N-Term(TMT6plex); S5(Phospho)	HCD	1	0	1	1	S(5): 100.0	537622	Unique	Used	0.783056	0.47482	1.03266	0.718034	0.607263	0.018568	0.785563	0.613292	0.00205023	156503	74310.8	122551	112375	161614	2905.95	95038.5	95982.2	122943	320.867	2.65234	0	16.9778	50	3.65079e+06	2	653.282
5724	GKGGVTGSPEASISGSK	5740	1	AHNK_HUMAN	AHNAK	Q09666	Neuroblast differentiation-associated protein AHNAK		1	S8	(Q09666):S5731	1	Q09666	N-Term(TMT6plex); K2(TMT6plex); S8(Phospho); K17(TMT6plex)	HCD	1	0	1	1	T(6): 0.0; S(8): 100.0; S(12): 0.0; S(14): 0.0; S(16): 0.0	847724	Unique	Used	0.781094	0.470505	1.12791	0.709159	1.19756	0.0623598	0.794381	0.798664		24549.2	11550.5	19175.3	17409.3	27689.3	1530.88	29399.1	19606.6	19501.5		3.83331	1	36.1522	50	291902	3	762.75
41	KCSPGSPTDPNATLSK	56	1	FOXJ2_HUMAN	FOXJ2	Q9P0K8	Forkhead box protein J2		1	S6	(Q9P0K8):S46	1	Q9P0K8	N-Term(TMT6plex); K1(TMT6plex); C2(Carbamidomethyl); S6(Phospho); K16(TMT6plex)	HCD	1	0	1	1	S(3): 0.0; S(6): 100.0; T(8): 0.0; T(13): 0.0; S(15): 0.0	704875	Unique	Used	0.755371	0.874604	1.01302	0.875722	0.826785	0.0249624	0.51681	0.432253		78627.8	68768.2	59393.1	68856.1	79651.5	1962.74	65008.2	33987.1	40635.6		5.65426	1	38.5999	50	4.58137e+06	3	809.758
285	VTVDTGVIPASEEKAETPTAAEDDNEGDKK	314	1	IF2P_HUMAN	EIF5B	O60841	Eukaryotic translation initiation factor 5B		1	T17	(O60841):T301	1	O60841	N-Term(TMT6plex); K14(TMT6plex); T17(Phospho); K29(TMT6plex); K30(TMT6plex)	HCD	1	0	1	1	T(2): 0.0; T(5): 0.0; S(11): 50.0; T(17): 50.0; T(19): 0.0	540891	Unique	Used	0.783925	0.327552	1.10097	0.659627	0.604308	0.0446852	0.734895	0.670795		29268.1	9586.83	22944	19306	32223.4	1307.85	17687	19632.9	21509		4.68953	2	43.2024	47	0	4	1029.03
729	EQSTPPKSPQ	738	1	LAR4B_HUMAN	LARP4B	Q92615	La-related protein 4B		1	S3	(Q92615):S731	1	Q92615	N-Term(TMT6plex); S3(Phospho); K7(TMT6plex)	HCD	1	0	1	1	S(3): 100.0; T(4): 0.0; S(8): 0.0	521349	Unique	Used	0.72506	0.62974	0.999634	0.729125	0.81118	0.0588906	0.758486	0.807325	0.0184345	69209.2	43583.8	50180.9	50462.2	69183.9	4075.78	56141.2	55874.4	52494.3	1275.84	3.05088	1	16.5317	50	3.08742e+06	3	546.283
177	GVTIPYRPKPSSSPVIFAGGQDR	199	1	PCBP2_HUMAN	PCBP2	Q15366	Poly(rC)-binding protein 2		1	S11	(Q15366):S187	1	Q15366	N-Term(TMT6plex); K9(TMT6plex); S11(Phospho)	HCD	1	0	1	3	T(3): 0.0; S(11): 33.3; S(12): 33.3; S(13): 33.3	863053	Redundant	Not Used	0.756527	0.420547	0.976979	0.901359	0.643864		0.677308	0.53742		11729.7	4932.9	8873.86	10572.7	11459.7		7552.35	6303.8	7944.63		2.57819	0	30.6645	50	0	3	989.868
177	GVTIPYRPKPSSSPVIFAGGQDR	199	1	PCBP2_HUMAN	PCBP2	Q15366	Poly(rC)-binding protein 2		1	S12	(Q15366):S188	1	Q15366	N-Term(TMT6plex); K9(TMT6plex); S12(Phospho)	HCD	1	0	1	2	T(3): 0.0; S(11): 33.3; S(12): 33.3; S(13): 33.3	863053	Redundant	Not Used	0.756527	0.420547	0.976979	0.901359	0.643864		0.677308	0.53742		11729.7	4932.9	8873.86	10572.7	11459.7		7552.35	6303.8	7944.63		2.58012	0	30.6645	50	0	3	989.868
177	GVTIPYRPKPSSSPVIFAGGQDR	199	1	PCBP2_HUMAN	PCBP2	Q15366	Poly(rC)-binding protein 2		1	S13	(Q15366):S189	1	Q15366	N-Term(TMT6plex); K9(TMT6plex); S13(Phospho)	HCD	1	0	1	1	T(3): 0.0; S(11): 33.3; S(12): 33.3; S(13): 33.3	863053	Unique	Used	0.756527	0.420547	0.976979	0.901359	0.643864		0.677308	0.53742		11729.7	4932.9	8873.86	10572.7	11459.7		7552.35	6303.8	7944.63		2.58108	0	30.6645	50	0	3	989.868
188	KGPGQPSSPQRLDR	201	1	CD2B2_HUMAN	CD2BP2	O95400	CD2 antigen cytoplasmic tail-binding protein 2		1	S8	(O95400):S195	1	O95400	N-Term(TMT6plex); K1(TMT6plex); S8(Phospho)	HCD	1	0	1	1	S(7): 50.0; S(8): 50.0	695390	Unique	Used	0.763976	0.613519	0.944446	0.73523	0.621379	0.044582	0.79322	0.768821	0.0184727	84683.2	51954.7	64695.9	62261.6	79978.7	3775.35	52620.3	65106.2	67172.4	1564.33	3.23268	2	39.6119	50	2283238	3	687.705
233	LVSSESK	239	1	WFS1_HUMAN	WFS1	O76024	Wolframin		1	S3	(O76024):S235	1	O76024	N-Term(TMT6plex); S3(Phospho); K7(TMT6plex)	HCD	1	0	1	1	S(3): 100.0; S(4): 0.0; S(6): 0.0	589587	Unique	Used	0.623104	1.46161	0.974132	0.966668	0.66904	0.0609619	0.961278	0.769448	0.0140337	123834	180997	77161.2	119706	120630	7549.12	82849.5	95283.5	119038	1737.84	2.52103	0	35.9111	50	5123655	2	644.353
399	TQTPPVSPAPQPTEER	414	1	SRC8_HUMAN	CTTN	Q14247	Src substrate cortactin		1	T3	(Q14247):T401	1	Q14247	N-Term(TMT6plex); T3(Phospho)	HCD	1	0	1	1	T(1): 50.0; T(3): 50.0; S(7): 0.0; T(13): 0.0	450370	Unique	Used	0.775653	0.415401	0.973116	0.718808	0.704855		0.699792	0.659851	0.0528209	10326.2	4289.51	8009.55	7422.56	10048.6		7278.48	6813.76	7226.2	545.44	3.85409	0	19.9191	75	416201	3	682.004
692	LSQCSSKDSDSEESDCNIK	710	1	EXO1_HUMAN	EXO1	Q9UQ84	Exonuclease 1		1	S9	(Q9UQ84):S700	1	Q9UQ84	N-Term(TMT6plex); C4(Carbamidomethyl); K7(TMT6plex); S9(Phospho); C16(Carbamidomethyl); K19(TMT6plex)	HCD	1	0	1	1	S(2): 0.0; S(5): 0.0; S(6): 0.0; S(9): 100.0; S(11): 0.0; S(14): 0.0	591406	Unique	Used	0.80835	0.282843	1.09592	0.413903	0.834692		0.299518	0.799562	0.0528812	59027.9	16695.7	47715.2	24431.8	64690.1		49270.2	47196.5	17679.9	3121.47	4.01462	1	50.7809	49	1.11395e+06	3	986.127
359	KSNLDEEVNVIPPHTPVR	376	1	RB_HUMAN	RB1	P06400	Retinoblastoma-associated protein		1	T15	(P06400):T373	1	P06400	N-Term(TMT6plex); K1(TMT6plex); T15(Phospho)	HCD	1	0	1	1	S(2): 0.0; T(15): 100.0	654350	Unique	Used	0.765961	0.268636	1.03651	0.563427	0.929008	0.0679815	0.405933	0.502025	0.0890687	30232.5	8121.55	23156.9	17033.8	31336.2	2055.25	28086.2	15177.5	12272.4	2692.77	5.12357	1	36.8612	50	1.33351e+06	5	517.28
99	AKSPSPVQGK	108	1	ZFP91_HUMAN	ZFP91	Q96JP5	E3 ubiquitin-protein ligase ZFP91		1	S5	(Q96JP5):S103	1	Q96JP5	N-Term(TMT6plex); K2(TMT6plex); S5(Phospho); K10(TMT6plex)	HCD	1	0	1	1	S(3): 0.0; S(5): 100.0	752336	Unique	Used	0.71628	0.850246	0.924548	0.964511	0.505238	0.0465217	0.917722	0.543628	0.0292891	137652	117038	98597.1	132767	127266	6403.79	69546.8	74831.2	126326	4031.69	3.06676	1	28.632	50	2.17505e+06	3	589.344
24	AGGSAALSPSK	34	1	H1X_HUMAN	H1FX	Q92522	Histone H1x		1	S8	(Q92522):S31	1	Q92522	N-Term(TMT6plex); S8(Phospho); K11(TMT6plex)	HCD	1	0	1	1	S(4): 0.0; S(8): 100.0; S(10): 0.0	802387	Unique	Used	0.761606	0.325072	1.10217	0.53235	1.4631	0.0546715	0.635025	0.803123	0.0235761	44277.5	14393.4	33722	23571.1	48801.5	2420.72	64782.2	35560.2	28117.3	1043.89	3.34079	0	22.8753	75	842384	2	742.401
116	SPTSPLNMK	124	1	SMCA1_HUMAN	SMARCA1	P28370	Probable global transcription activator SNF2L1		1	S4	(P28370):S119	1	P28370	N-Term(TMT6plex); S4(Phospho); K9(TMT6plex)	HCD	1	0	1	1	S(1): 0.0; T(3): 0.0; S(4): 100.0	711820	Unique	Used	0.820401	0.231369	1.01788	0.551749	0.826488	0.0236941	0.351464	0.790605	0.0288683	599093	138612	491497	330549	609808	14195	495143	473646	210559	17294.8	3.04782	0	51.1469	12	26862804	2	756.9
815	ISEGLPTPTKMTPR	828	1	RB_HUMAN	RB1	P06400	Retinoblastoma-associated protein		1	T12	(P06400):T826	1	P06400	N-Term(TMT6plex); K10(TMT6plex); M11(Oxidation); T12(Phospho)	HCD	1	0	1	1	S(2): 0.0; T(7): 0.0; T(9): 0.0; T(12): 100.0	709882	Unique	Used	0.761507	0.330172	1.19493	0.518711	1.04118	0.00228214	0.408282	0.594014	0.00530115	327340	108078	249271	169795	391149	747.033	340818	194444	133647	1735.28	3.55893	1	20.9173	15	17087624	3	694.708
84	SRSPGRPPK	92	1	LBR_HUMAN	LBR	Q14739	Lamin-B receptor		1	S3	(Q14739):S86	1	Q14739	N-Term(TMT6plex); S3(Phospho); K9(TMT6plex)	HCD	1	0	1	1	S(1): 0.4; S(3): 99.6	689861	Unique	Used	0.782983	0.29379	1.01776	0.605608	0.914485	0.0391317	0.566342	0.568886	0.0124317	107510	31585.3	84178.3	65108.9	109419	4207.04	98316.1	61160.8	60887.3	1336.53	2.77857	1	16.1416	50	6219904	3	507.288
316	TSPGAPPPASKPK	328	1	IRX2_HUMAN	IRX2	Q9BZI1	Iroquois-class homeodomain protein IRX-2		1	S2	(Q9BZI1):S317	1	Q9BZI1	N-Term(TMT6plex); S2(Phospho); K11(TMT6plex); K13(TMT6plex)	HCD	1	0	1	1	T(1): 0.4; S(2): 99.6; S(10): 0.0	699887	Unique	Used	0.786477	0.45179	1.11439	0.698201	0.893209	0.0250931	0.782307	0.66457	0.0142002	304148	137411	239205	212356	338939	7632.02	271667	202127	237937	4318.96	4.37526	0	45.3865	15	9800260	3	668.05
560	SSSLDMNR	567	1	REPS1_HUMAN	REPS1	Q96D71	RalBP1-associated Eps domain-containing protein 1		1	S3	(Q96D71):S562	1	Q96D71	N-Term(TMT6plex); S3(Phospho)	HCD	1	0	1	1	S(1): 0.0; S(2): 0.3; S(3): 99.7	523343	Unique	Used	0.73201	0.702657	1.04929	0.977928	0.498119	0.00277618	0.372761	0.292828		279896	196671	204887	273719	293693	777.044	139422	81961.4	104334		2.87169	0	22.754	20	18869388	2	609.773
24	AGGSAALSPSKK	35	1	H1X_HUMAN	H1FX	Q92522	Histone H1x		1	S8	(Q92522):S31	1	Q92522	N-Term(TMT6plex); S8(Phospho); K11(TMT6plex); K12(TMT6plex)	HCD	1	0	1	1	S(4): 0.0; S(8): 100.0; S(10): 0.0	701339	Unique	Used	0.80392	0.350534	1.14872	0.595989	1.26126	0.0173126	0.530596	0.805659	0.0210077	194021	68010.8	155977	115634	222876	3359	244711	156315	102947	4075.93	3.02449	1	48.6776	29	3.95203e+06	3	614.355
357	SLSVEHLETK	366	1	PTN3_HUMAN	PTPN3	P26045	Tyrosine-protein phosphatase non-receptor type 3		1	S3	(P26045):S359	1	P26045	N-Term(TMT6plex); S3(Phospho); K10(TMT6plex)	HCD	1	0	1	1	S(1): 0.2; S(3): 99.8; T(9): 0.0	537134	Unique	Used	0.726641	0.55361	1.13484	1.10579	0.847586	0.0263004	0.822769	0.794463	0.0228915	58028.8	32125.3	42166.1	64167.6	65853.4	1526.18	49184.3	46101.7	47744.2	1328.37	3.59259	0	40.9	50	2.442e+06	3	560.971
439	SPAVATSTAAPPPPSSPLPSK	459	1	UBP2L_HUMAN	UBAP2L	Q14157	Ubiquitin-associated protein 2-like		1	S16	(Q14157):S454	1	Q14157	N-Term(TMT6plex); S16(Phospho); K21(TMT6plex)	HCD	1	0	1	1	S(1): 0.0; T(6): 0.0; S(7): 0.0; T(8): 0.0; S(15): 50.0; S(16): 50.0; S(20): 0.0	710150	Unique	Used	0.759653	0.244341	1.06403	0.83493	0.810339		0.19738	0.463835		188890	46153.5	143491	157710	200985		153065	87613.9	37283.1		5.84014	0	10.4552	9	20645420	4	625.339
24	AGGSAALSPSKK	35	1	H1X_HUMAN	H1FX	Q92522	Histone H1x		1	S8	(Q92522):S31	1	Q92522	N-Term(TMT6plex); S8(Phospho); K11(TMT6plex); K12(TMT6plex)	HCD	1	0	1	1	S(4): 0.0; S(8): 100.0; S(10): 0.0	451015	Unique	Used	0.787235	0.366059	1.20612	0.594168	1.34098	0.0545086	0.5907	0.742547	0.0122234	34188.6	12515	26914.5	20313.8	41235.5	1863.58	45846.3	25386.7	20195.2	417.901	2.51922	1	26.6455	75	614888	3	614.355
788	SPYKFPSSPLR	798	2	RB_HUMAN	RB1	P06400	Retinoblastoma-associated protein		1	S1;S7	(P06400):S788	1	P06400	N-Term(TMT6plex); S1(Phospho); K4(TMT6plex); S7(Phospho)	HCD	1	0	1	1	S(1): 100.0; S(7): 50.0; S(8): 50.0	659806	Unique	Used	0.749582	0.290501	1.29091	0.440558	1.24308	0.0152155	0.367652	0.59355	0.0432206	63668.5	18495.8	47724.8	28049.7	82190.5	968.748	79145.3	37790.5	23407.9	2751.79	3.01367	1	0	50	3.15498e+06	3	632.986
788	SPYKFPSSPLR	798	2	RB_HUMAN	RB1	P06400	Retinoblastoma-associated protein		1	S1;S7	(P06400):S794	1	P06400	N-Term(TMT6plex); S1(Phospho); K4(TMT6plex); S7(Phospho)	HCD	1	0	1	1	S(1): 100.0; S(7): 50.0; S(8): 50.0	659806	Unique	Used	0.749582	0.290501	1.29091	0.440558	1.24308	0.0152155	0.367652	0.59355	0.0432206	63668.5	18495.8	47724.8	28049.7	82190.5	968.748	79145.3	37790.5	23407.9	2751.79	3.01367	1	0	50	3.15498e+06	3	632.986
840	MPSFGVSAPGK	850	1	AHNK2_HUMAN	AHNAK2	Q8IVF2	Protein AHNAK2		1	S3	(Q8IVF2):S842	1	Q8IVF2	N-Term(TMT6plex); S3(Phospho); K11(TMT6plex)	HCD	1	0	1	1	S(3): 100.0; S(7): 0.0	775820	Unique	Used	0.744559	0.782821	1.01347	0.883885	0.755982	0.0389951	1.03269	0.815132	0.0148801	183072	143312	136308	161814	185539	7138.91	138399	149228	189057	2724.12	2.63146	0	44.344	31	6146198	2	808.421
81	RSSPSARPPDVPGQQPQAAK	100	1	ZFP91_HUMAN	ZFP91	Q96JP5	E3 ubiquitin-protein ligase ZFP91		1	S3	(Q96JP5):S83	1	Q96JP5	N-Term(TMT6plex); S3(Phospho); K20(TMT6plex)	HCD	1	0	1	1	S(2): 50.0; S(3): 50.0; S(5): 0.0	699357	Unique	Used	0.816435	0.585734	1.07808	0.820541	0.842893	0.0335873	0.900019	0.804743		459650	269233	375274	377161	495538	15438.4	387435	369900	413693		6.31432	1	6.83429	5	47756452	4	653.849
36	LLLSEDEEDTKR	47	1	EIF3C_HUMAN	EIF3C	Q99613	Eukaryotic translation initiation factor 3 subunit C		1	S4	(Q99613):S39	1	Q99613	N-Term(TMT6plex); S4(Phospho); K11(TMT6plex)	HCD	1	0	1	1	S(4): 100.0; T(10): 0.0	539927	Unique	Used	0.790116	0.717489	1.16664	1.19358	0.720287	0.0496724	1.07358	0.723896	0.0129554	77071.8	55298.2	60895.7	91991.5	89915	3828.34	55513.8	55792	82743.2	998.496	4.54148	1	23.9632	50	2.55277e+06	3	662.678
102	GPAGEAGASPPVR	114	1	SNTB2_HUMAN	SNTB2	Q13425	Beta-2-syntrophin		1	S9	(Q13425):S110	1	Q13425	N-Term(TMT6plex); S9(Phospho)	HCD	1	0	1	1	S(9): 100.0	524162	Unique	Used	0.778187	0.711557	1.17639	0.871043	1.16153	0.0864276	0.811427	0.662456	0.0268372	48329.9	34389.5	37609.7	42097.4	56854.8	4177.03	56136.6	32016.4	39216.2	1297.04	5.33141	0	63.4992	50	3.82369e+06	3	492.247
773	LASSPSTSDGGTDSPGTASPSPTK	796	1	KCTD3_HUMAN	KCTD3	Q9Y597	BTB/POZ domain-containing protein KCTD3		1	S21	(Q9Y597):S793	1	Q9Y597	N-Term(TMT6plex); S21(Phospho); K24(TMT6plex)	HCD	1	0	1	1	S(3): 0.0; S(4): 0.0; S(6): 0.0; T(7): 0.0; S(8): 0.0; T(12): 0.0; S(14): 0.0; T(17): 0.0; S(19): 0.0; S(21): 99.5; T(23): 0.5	591110	Unique	Used	0.807931	0.355637	1.0981	0.619087	0.869185	0.0337236	0.468613	0.767961		76275.8	27126.5	61625.6	47221.4	83758.2	2572.29	66297.8	58576.8	35743.8		6.62902	0	22.3474	30	7604917	3	915.108
606	VGSLPLEKGSPVTTTK	621	1	GRIN1_HUMAN	GPRIN1	Q7Z2K8	G protein-regulated inducer of neurite outgrowth 1		1	S10	(Q7Z2K8):S615	1	Q7Z2K8	N-Term(TMT6plex); K8(TMT6plex); S10(Phospho); K16(TMT6plex)	HCD	1	0	1	1	S(3): 0.0; S(10): 100.0; T(13): 0.0; T(14): 0.0; T(15): 0.0	861514	Unique	Used	0.773947	0.455711	1.30748	0.782374	0.877959	0.0692338	0.519491	0.743418		28735.7	13095.2	22239.9	22482.1	37571.4	1989.48	25228.8	21362.6	14927.9		2.61153	1	59.6639	50	484025	3	794.46
1366	KLGAGEGGEASVSPEKTSTTSK	1387	1	TCOF_HUMAN	TCOF1	Q13428	Treacle protein		1	S13	(Q13428):S1378	1	Q13428	K1(TMT6plex); N-Term(TMT6plex); S13(Phospho); K16(TMT6plex); K22(TMT6plex)	HCD	1	0	1	1	S(11): 0.0; S(13): 100.0; T(17): 0.0; S(18): 0.0; T(19): 0.0; T(20): 0.0; S(21): 0.0	759346	Unique	Used	0.81693	0.482976	1.02236	0.596748	0.694614	0.0624175	0.61701	0.753836	0.0193584	113067	54608.6	92367.6	67472.3	115595	7057.34	78537.8	85233.7	69763.3	2188.79	6.33786	2	50.2548	41	1.01829e+06	4	780.177
210	SGSGAASPTGSAVDIR	225	1	AHNK_HUMAN	AHNAK	Q09666	Neuroblast differentiation-associated protein AHNAK		1	S7	(Q09666):S216	1	Q09666	N-Term(TMT6plex); S7(Phospho)	HCD	1	0	1	1	S(1): 0.0; S(3): 0.0; S(7): 100.0; T(9): 0.0; S(11): 0.0	527753	Unique	Used	0.784769	0.55979	1.19815	0.996685	0.741277	0.0341178	1.01751	0.709083	0.0213616	150088	84017.8	117784	149590	179828	5120.67	111257	106425	152716	3206.12	3.84676	0	52.5288	19	18478130	2	871.42
4	RKSPENTEGK	13	1	HMGN3_HUMAN	HMGN3	Q15651	High mobility group nucleosome-binding domain-containing protein 3		1	S3	(Q15651):S6	1	Q15651	N-Term(TMT6plex); K2(TMT6plex); S3(Phospho); K10(TMT6plex)	HCD	1	0	1	1	S(3): 100.0; T(7): 0.0	636111	Unique	Used	0.716583	1.15953	0.884331	0.833417	0.72512	0.0901578	0.662732	0.70418	0.029847	69940.3	81098.2	50118	58289.5	61850.4	6305.67	50715.1	49250.6	46351.7	2087.51	4.11649	2	41.1277	50	1.26825e+06	4	479.017
218	EKTPELPEPSVK	229	1	SRRM1_HUMAN	SRRM1	Q8IYB3	Serine/arginine repetitive matrix protein 1		1	T3	(Q8IYB3):T220	1	Q8IYB3	N-Term(TMT6plex); K2(TMT6plex); T3(Phospho); K12(TMT6plex)	HCD	1	0	1	1	T(3): 100.0; S(10): 0.0	597129	Unique	Used	0.811326	0.794125	1.01215	0.839982	0.828788	0.028541	0.452895	0.702116	0.00328255	133121	105715	108004	111819	134738	3799.41	110329	93466.4	60289.8	436.976	4.47434	1	38.0238	31	7870771	3	707.732
306	ETGEPYRLSPEPTPLAEPILEVE	328	1	IF4G1_HUMAN	EIF4G1	Q04637	Eukaryotic translation initiation factor 4 gamma 1		1	S9	(Q04637):S314	1	Q04637	N-Term(TMT6plex); S9(Phospho)	HCD	1	0	1	1	T(2): 1.2; S(9): 98.8; T(13): 0.0	562533	Unique	Used	0.79623	0.25464	1.12318	0.660467	0.828657	0.0417074	0.466513	0.704059		19943.2	5078.35	15879.4	13171.8	22399.8	831.78	16526.1	14041.2	9303.78		3.31453	1	70.8529	50	398655	3	959.147
180	TKPPRPDSPATTPNISVK	197	1	ELF1_HUMAN	ELF1	P32519	ETS-related transcription factor Elf-1		1	S8	(P32519):S187	1	P32519	N-Term(TMT6plex); K2(TMT6plex); S8(Phospho); K18(TMT6plex)	HCD	1	0	1	1	T(1): 0.0; S(8): 100.0; T(11): 0.0; T(12): 0.0; S(16): 0.0	806734	Unique	Used	0.795806	0.762266	1.18539	0.907219	0.999459	0.0611816	1.20778	0.748102		42427.9	32341.4	33764.4	38491.4	50293.8	2595.81	42405	31740.4	51243.5		5.74421	0	78.1389	56	988963	4	669.13
506	TQTPPLGQTPQLGLK	520	1	IF4G2_HUMAN	EIF4G2	P78344	Eukaryotic translation initiation factor 4 gamma 2		1	T3	(P78344):T508	1	P78344	N-Term(TMT6plex); T3(Phospho); K15(TMT6plex)	HCD	1	0	1	1	T(1): 50.0; T(3): 50.0; T(9): 0.0	864260	Unique	Used	0.673653	0.474476	0.847205	0.850346	0.789925	0.0607304	0.651121	0.625518		27498.8	13047.5	18524.7	23383.5	23297.1	1670.01	21722	17201	17905.1		2.97913	0	86.1548	50	267644	3	706.398
327	GLVSPQSPQK	336	1	BCL6_HUMAN	BCL6	P41182	B-cell lymphoma 6 protein		1	S7	(P41182):S333	1	P41182	N-Term(TMT6plex); S7(Phospho); K10(TMT6plex)	HCD	1	0	1	1	S(4): 0.0; S(7): 100.0	648910	Unique	Used	0.787946	0.807884	1.14853	0.639318	0.790756	0.00710153	0.716904	0.668615	0.0332213	47597.6	38453.4	37504.4	30430	54667.2	338.016	37638.1	31824.5	34122.9	1581.25	3.50563	0	54.5385	50	1.98662e+06	3	526.961
751	TPVKLESIDGNEEESMK	767	1	GEMI5_HUMAN	GEMIN5	Q8TEQ6	Gem-associated protein 5		1	S7	(Q8TEQ6):S757	1	Q8TEQ6	N-Term(TMT6plex); K4(TMT6plex); S7(Phospho); K17(TMT6plex)	HCD	1	0	1	1	T(1): 0.0; S(7): 100.0; S(15): 0.0	659462	Unique	Used	0.713072	0.808251	1.1204	0.885409	0.556687	0.0374154	0.98946	0.800116		129257	104472	92169.5	114445	144819	4836.2	71955.8	103421	127895		5.85505	1	30.1784	23	11556547	3	891.794
704	GVSMPNMLEPK	714	1	ABLM1_HUMAN	ABLIM1	O14639	Actin-binding LIM protein 1		1	S3	(O14639):S706	1	O14639	N-Term(TMT6plex); S3(Phospho); M7(Oxidation); K11(TMT6plex)	HCD	1	0	1	1	S(3): 100.0	658449	Unique	Used	0.817178	0.350991	0.99719	0.544968	0.970109	0.0606641	0.596577	0.724905	0.0364076	71751.7	25184.2	58633.9	39102.4	71550.1	4352.76	69607	52013.2	42805.4	2612.31	3.00949	0	78.8938	50	891735	3	586.298
1996	AASDDGSLK	2004	1	MY18A_HUMAN	MYO18A	Q92614	Unconventional myosin-XVIIIa		1	S3	(Q92614):S1998	1	Q92614	N-Term(TMT6plex); S3(Phospho); K9(TMT6plex)	HCD	1	0	1	1	S(3): 100.0; S(7): 0.0	525646	Unique	Used	0.76188	0.448288	1.01244	0.627304	0.901327	0.0169294	0.214983	0.398527	0.00849737	199432	89403.1	151943	125105	201913	3376.27	179754	79479.1	42874.5	1694.65	2.80874	0	15.4913	50	7984869	2	701.357
1031	SNILSDNPDFSDEADIIK	1048	1	WDHD1_HUMAN	WDHD1	O75717	WD repeat and HMG-box DNA-binding protein 1		1	S11	(O75717):S1041	1	O75717	N-Term(TMT6plex); S11(Phospho); K18(TMT6plex)	HCD	1	0	1	1	S(1): 0.0; S(5): 0.0; S(11): 100.0	558104	Unique	Used	0.808256	0.500417	1.14326	0.820607	0.858705	0.0374887	0.700998	0.778424		26325.9	13173.9	21278.1	21603.2	30097.4	986.924	22606.2	20492.7	18454.4		3.5631	0	43.9108	50	1.88231e+06	3	844.417
326	STSVELTGDPNK	337	1	HCAR2_HUMAN	HCAR2	Q8TDS4	Hydroxycarboxylic acid receptor 2		1	S3	(Q8TDS4):S328	1	Q8TDS4	N-Term(TMT6plex); S3(Phospho); K12(TMT6plex)	HCD	1	0	1	1	S(1): 0.0; T(2): 0.4; S(3): 99.6; T(7): 0.0	592609	Unique	Used	0.83222	0.622308	1.02373	0.76562	0.862743	0.0531469	0.837931	0.81521	0.0542723	112946	70287.3	93996	86473.8	115626	6002.74	97443.4	92074.8	94641.1	6129.85	3.90434	0	49.0213	36	4.13146e+06	3	595.973
877	RSESLSPR	884	1	SCAFB_HUMAN	SCAF11	Q99590	Protein SCAF11		1	S6	(Q99590):S882	1	Q99590	N-Term(TMT6plex); S6(Phospho)	HCD	1	0	1	1	S(2): 0.0; S(4): 0.0; S(6): 100.0	516264	Unique	Used	0.799002	0.839461	1.1457	0.812675	0.869864	0.0547393	0.605541	0.717058	0.0366833	42683.8	35831.4	34104.4	34688	48902.7	2336.48	37129.1	30606.7	25846.8	1565.78	3.29441	1	21.3114	50	1.69485e+06	3	414.213
664	LTSSRPPEALMAALR	678	1	MARK4_HUMAN	MARK4	Q96L34	MAP/microtubule affinity-regulating kinase 4		1	S4	(Q96L34):S667	1	Q96L34	N-Term(TMT6plex); S4(Phospho); M11(Oxidation)	HCD	1	0	1	1	T(2): 0.0; S(3): 0.0; S(4): 100.0	723283	Unique	Used	0.806465	1.05253	1.17525	0.835279	0.738441	0.00322357	0.931835	0.810617		222741	234442	179633	186051	261776	718.022	164481	180558	207558		2.59291	0	55.6164	14	23594736	2	969.51
682	GACSTPDMPQFEPVK	696	1	E41L1_HUMAN	EPB41L1	Q9H4G0	Band 4.1-like protein 1		1	T5	(Q9H4G0):T686	1	Q9H4G0	N-Term(TMT6plex); C3(Carbamidomethyl); T5(Phospho); M8(Oxidation); K15(TMT6plex)	HCD	1	0	1	1	S(4): 0.4; T(5): 99.6	655250	Unique	Used	0.782723	0.531158	1.12265	0.722474	0.940574	0.0332533	0.716629	0.814294	0.0200734	167889	89175.7	131411	121296	188480	5582.87	157912	136711	120314	3370.11	3.62491	0	33.959	23	14681928	3	740.016
307	IAISPLKSPNK	317	1	LIN54_HUMAN	LIN54	Q6MZP7	Protein lin-54 homolog		1	S4	(Q6MZP7):S310	1	Q6MZP7	N-Term(TMT6plex); S4(Phospho); K7(TMT6plex); K11(TMT6plex)	HCD	1	0	1	1	S(4): 100.0; S(8): 0.0	814289	Unique	Used	0.77836	0.283589	1.13424	0.521511	0.818124	0.0155703	0.421486	0.578593	0.0332669	85079.8	24127.7	66222.7	44370.1	96501.3	1324.71	69605.9	49226.6	35860	2830.34	2.8166	1	54.0013	49	2.06278e+06	3	645.726
3634	YHCAIPGSKK	3643	1	VP13C_HUMAN	VPS13C	Q709C8	Vacuolar protein sorting-associated protein 13C		1	S8	(Q709C8):S3641	1	Q709C8	N-Term(TMT6plex); C3(Carbamidomethyl); S8(Phospho); K9(TMT6plex); K10(TMT6plex)	HCD	1	0	1	1	S(8): 100.0	756822	Unique	Used	0.81744	0.874202	1.05913	0.973755	0.911546	0.0382228	1.00827	0.830253	0.0326748	103167	90188.5	84332.6	100459	109267	3943.32	94041.2	85654.4	104020	3370.95	2.59041	1	46.5852	43	3.6039e+06	3	643.353
639	SLPELDRDK	647	1	E41L1_HUMAN	EPB41L1	Q9H4G0	Band 4.1-like protein 1		1	S1	(Q9H4G0):S639	1	Q9H4G0	N-Term(TMT6plex); S1(Phospho); K9(TMT6plex)	HCD	1	0	1	1	S(1): 100.0	536215	Unique	Used	0.792009	1.1249	1.27537	1.26454	1.67913	0.0448196	1.78781	0.766608	0.00173494	59227.4	66625	46908.6	74895.6	75537	2654.55	99450.2	45404.1	105888	102.756	3.50634	1	36.2882	50	3.18646e+06	3	537.624
114	QPSEEEIIK	122	1	PEA15_HUMAN	PEA15	Q15121	Astrocytic phosphoprotein PEA-15		1	S3	(Q15121):S116	1	Q15121	N-Term(TMT6plex); S3(Phospho); K9(TMT6plex)	HCD	1	0	1	1	S(3): 100.0	809695	Unique	Used	0.782498	0.660323	1.15772	0.885525	0.654154	0.0505916	0.762286	0.812222	0.0322015	62331.5	41158.9	48774.3	55196.1	72162.6	3153.45	40774.4	50627.1	47514.5	2007.17	2.97708	0	44.7373	75	1.62551e+06	2	805.927
56	LDGLVETPTGYIESLPR	72	1	NP1L1_HUMAN	NAP1L1	P55209	Nucleosome assembly protein 1-like 1		1	T7	(P55209):T62	1	P55209	N-Term(TMT6plex); T7(Phospho)	HCD	1	0	1	1	T(7): 100.0; T(9): 0.0; S(14): 0.0	679669	Unique	Used	0.760613	0.357992	1.23764	0.497165	0.561291	0.0126355	0.335543	0.543213		97685.5	34970.7	74300.9	48565.8	120899	1234.3	54830	53064.1	32777.7		4.25519	0	37.6306	22	12847051	2	1085.06
220	TKCPEILSDESSSDEDEKK	238	1	DEK_HUMAN	DEK	P35659	Protein DEK		1	S11	(P35659):S230	1	P35659	N-Term(TMT6plex); K2(TMT6plex); C3(Carbamidomethyl); S11(Phospho); K18(TMT6plex); K19(TMT6plex)	HCD	1	0	1	2	T(1): 0.0; S(8): 0.0; S(11): 49.9; S(12): 49.9; S(13): 0.3	594125	Redundant	Not Used	0.534031	0.538547	0.865743	0.655991	0.953444	0.067318	0.641791	0.679987		269892	145350	144131	177047	233657	18168.6	257327	183523	173214		4.51619	2	32.742	15	7.22114e+06	4	799.157
220	TKCPEILSDESSSDEDEKK	238	1	DEK_HUMAN	DEK	P35659	Protein DEK		1	S12	(P35659):S231	1	P35659	N-Term(TMT6plex); K2(TMT6plex); C3(Carbamidomethyl); S12(Phospho); K18(TMT6plex); K19(TMT6plex)	HCD	1	0	1	1	T(1): 0.0; S(8): 0.0; S(11): 49.9; S(12): 49.9; S(13): 0.3	594125	Unique	Used	0.534031	0.538547	0.865743	0.655991	0.953444	0.067318	0.641791	0.679987		269892	145350	144131	177047	233657	18168.6	257327	183523	173214		4.52222	2	32.742	15	7.22114e+06	4	799.157
21	KSPSAISTGTLVSK	34	1	ASH1L_HUMAN	ASH1L	Q9NR48	Histone-lysine N-methyltransferase ASH1L		1	S2	(Q9NR48):S22	1	Q9NR48	N-Term(TMT6plex); K1(TMT6plex); S2(Phospho); K14(TMT6plex)	HCD	1	0	1	1	S(2): 100.0; S(4): 0.0; S(7): 0.0; T(8): 0.0; T(10): 0.0; S(13): 0.0	856294	Unique	Used	0.771436	0.575843	1.23874	0.79083	0.959781	0.0300972	0.895217	0.799863	0.0486566	56835.4	32728.3	43844.9	44947.1	70404.4	1710.58	54549.5	45460.5	50880	2765.42	4.98121	1	21.9922	50	2.27446e+06	3	715.083
710	LLVDSQGLSGCSPR	723	1	SASH1_HUMAN	SASH1	O94885	SAM and SH3 domain-containing protein 1		1	S12	(O94885):S721	1	O94885	N-Term(TMT6plex); C11(Carbamidomethyl); S12(Phospho)	HCD	1	0	1	1	S(5): 0.0; S(9): 0.0; S(12): 100.0	660469	Unique	Used	0.794736	0.755286	1.19604	0.697	1.01006	0.0603803	0.782505	0.703465	0.0162452	89817.7	67838	71381.3	62602.9	107426	5423.22	90721.2	63183.5	70282.7	1459.1	4.27161	0	45.917	42	7684113	2	899.442
69	QASDTGSNDAHNK	81	1	ICAL_HUMAN	CAST	P20810	Calpastatin		1	S3	(P20810):S71	1	P20810	N-Term(TMT6plex); S3(Phospho); K13(TMT6plex)	HCD	1	0	1	1	S(3): 100.0; T(5): 0.0; S(7): 0.0	632730	Unique	Used	0.750949	1.10904	1.24002	1.07966	0.748386	0.0624055	1.19219	0.796606		27880	30919.9	20936.5	30101	34571.9	1739.87	20865	22209.4	33238.2		3.81078	0	44.9355	50	690810	3	628.294
1159	LKPGGVGAPSSSSPSPSPSAR	1179	1	SYMPK_HUMAN	SYMPK	Q92797	Symplekin		1	S13	(Q92797):S1171	1	Q92797	N-Term(TMT6plex); K2(TMT6plex); S13(Phospho)	HCD	1	0	1	1	S(10): 0.0; S(11): 0.0; S(12): 0.0; S(13): 99.6; S(15): 0.4; S(17): 0.0; S(19): 0.0	846869	Unique	Used	0.791889	0.698811	1.12019	0.819492	0.994507	0.0835778	0.880621	0.821473	0.00751213	388111	271216	307341	318054	434756	32437.4	385979	318823	341779	2915.54	6.97789	0	3.29095	7	50165056	3	821.101
314	SVSPPPKR	321	2	SRSF6_HUMAN	SRSF6	Q13247	Serine/arginine-rich splicing factor 6		1	S1;S3	(Q13247):S314	1	Q13247	N-Term(TMT6plex); S1(Phospho); S3(Phospho); K7(TMT6plex)	HCD	1	0	1	1	S(1): 100.0; S(3): 100.0	583261	Unique	Used	0.746634	0.618897	0.939665	0.804161	0.567714	0.0303971	0.547347	0.551471		85882.2	53152.2	64122.5	69063.1	80700.5	2610.57	48756.5	47361.6	47007.4		2.47074	1	44.6746	50	5.19741e+06	3	495.926
314	SVSPPPKR	321	2	SRSF6_HUMAN	SRSF6	Q13247	Serine/arginine-rich splicing factor 6		1	S1;S3	(Q13247):S316	1	Q13247	N-Term(TMT6plex); S1(Phospho); S3(Phospho); K7(TMT6plex)	HCD	1	0	1	1	S(1): 100.0; S(3): 100.0	583261	Unique	Used	0.746634	0.618897	0.939665	0.804161	0.567714	0.0303971	0.547347	0.551471		85882.2	53152.2	64122.5	69063.1	80700.5	2610.57	48756.5	47361.6	47007.4		2.47074	1	44.6746	50	5.19741e+06	3	495.926
1235	AALSEEELEKK	1245	1	IF4G1_HUMAN	EIF4G1	Q04637	Eukaryotic translation initiation factor 4 gamma 1		1	S4	(Q04637):S1238	1	Q04637	N-Term(TMT6plex); S4(Phospho); K10(TMT6plex); K11(TMT6plex)	HCD	1	0	1	1	S(4): 100.0	537610	Unique	Used	0.804795	1.74154	0.976022	1.56156	1.04628	0.0861056	0.85896	0.706039	0.0140318	165518	288256	133208	258465	161549	14252	173178	116862	142173	2322.52	2.93805	1	44.0232	29	4.72846e+06	3	672.041
219	KTSTSPPPEK	228	1	NUCKS_HUMAN	NUCKS1	Q9H1E3	Nuclear ubiquitous casein and cyclin-dependent kinase substrate 1		1	T2	(Q9H1E3):T220	1	Q9H1E3	N-Term(TMT6plex); K1(TMT6plex); T2(Phospho); K10(TMT6plex)	HCD	1	0	1	1	T(2): 49.9; S(3): 49.9; T(4): 0.2; S(5): 0.0	641018	Unique	Used	0.825496	0.616542	0.99198	0.901771	0.733602	0.0697035	0.981783	0.744318	0.04532	299856	184874	247530	270401	297451	20901	219975	223188	294393	13589.5	3.17439	1	37.8217	17	8486097	3	613.68
5848	LQGSGVSLASKK	5859	1	AHNK_HUMAN	AHNAK	Q09666	Neuroblast differentiation-associated protein AHNAK		1	S10	(Q09666):S5857	1	Q09666	N-Term(TMT6plex); S10(Phospho); K11(TMT6plex); K12(TMT6plex)	HCD	1	0	1	1	S(4): 0.0; S(7): 0.0; S(10): 100.0	810131	Unique	Used	0.655864	1.21817	1.03395	1.38031	1.1163	0.0703679	1.51488	0.812531	0.012026	157641	192034	103391	217593	162993	11092.9	175974	128088	238807	1895.79	3.23613	1	57.2799	23	2.2424e+06	3	648.05
516	AVSPPHLDGPPSPR	529	1	PML_HUMAN	PML	P29590	Protein PML		1	S3	(P29590):S518	1	P29590	N-Term(TMT6plex); S3(Phospho)	HCD	1	0	1	1	S(3): 100.0; S(12): 0.0	593707	Unique	Used	0.779825	0.626489	0.996551	0.793988	0.689173	0.0680135	0.74191	0.836175	0.0576968	34084.9	21353.8	26580.3	27063	33967.4	2318.23	23490.4	28501	25287.9	1966.59	3.673	0	30.2765	50	3551527	3	579.296
295	HPHPGSSPETLPK	307	1	CC85A_HUMAN	CCDC85A	Q96PX6	Coiled-coil domain-containing protein 85A		1	S7	(Q96PX6):S301	1	Q96PX6	N-Term(TMT6plex); S7(Phospho); K13(TMT6plex)	HCD	1	0	1	1	S(6): 0.4; S(7): 99.6; T(10): 0.0	583911	Unique	Used	0.728981	0.270849	0.971175	0.705999	0.63323	0.0496775	0.361138	0.279282	0.00726796	88855	24066.2	64773.6	62731.5	86293.7	4414.1	56265.6	24815.6	32088.9	645.794	3.82274	0	51.877	44	3.2849e+06	3	641.336
208	LPSGSGAASPTGSAVDIR	225	1	AHNK_HUMAN	AHNAK	Q09666	Neuroblast differentiation-associated protein AHNAK		1	S9	(Q09666):S216	1	Q09666	N-Term(TMT6plex); S9(Phospho)	HCD	1	0	1	1	S(3): 0.0; S(5): 0.0; S(9): 100.0; T(11): 0.0; S(13): 0.0	597502	Unique	Used	0.807261	0.533218	1.16206	0.917796	1.2916	0.0374742	0.729928	0.726713	0.0289908	206616	110171	166793	189631	240099	7742.76	266865	150150	150815	5989.96	7.0747	0	8.23827	15	33445806	2	976.489
401	NLSNEELTK	409	1	FCHO2_HUMAN	FCHO2	Q0JRZ9	FCH domain only protein 2		1	S3	(Q0JRZ9):S403	1	Q0JRZ9	N-Term(TMT6plex); S3(Phospho); K9(TMT6plex)	HCD	1	0	1	1	S(3): 100.0; T(8): 0.0	535002	Unique	Used	0.748839	0.568756	1.14173	0.742017	0.896735	0.00821938	0.756012	0.814064	0.0251195	1.12931e+06	642301	845670	837966	1.28936e+06	9282.21	1.01269e+06	919329	853770	28367.6	3.17272	0	31.3257	6	64424208	2	793.417
377	TEDGDWEWSDDEMDEK	392	1	STK39_HUMAN	STK39	Q9UEW8	STE20/SPS1-related proline-alanine-rich protein kinase		1	S9	(Q9UEW8):S385	1	Q9UEW8	N-Term(TMT6plex); S9(Phospho); K16(TMT6plex)	HCD	1	0	1	1	T(1): 0.0; S(9): 100.0	550534	Unique	Used	0.734282	0.645008	1.11531	0.560717	0.846649	0.032234	0.602152	0.815762	0.0449108	36894.9	23797.5	27091.2	20687.6	41149.3	1189.27	31237	30097.4	22216.3	1656.98	3.94725	0	24.2658	49	7772582	2	1263.01
2023	SASPTVPR	2030	1	EVPL_HUMAN	EVPL	Q92817	Envoplakin		1	S3	(Q92817):S2025	1	Q92817	N-Term(TMT6plex); S3(Phospho)	HCD	1	0	1	1	S(1): 0.4; S(3): 99.6; T(5): 0.0	520775	Unique	Used	0.726615	0.560136	1.07541	0.899655	1.27296	0.0217218	0.846324	0.820451	0.0235773	2.22202e+06	1.24463e+06	1.61455e+06	1.99905e+06	2.38958e+06	48266.2	2.82855e+06	1.82306e+06	1.88055e+06	52389.1	2.60077	0	8.80201	3	221166208	2	562.289
21	SQENLGNPSK	30	1	ITFG3_HUMAN	ITFG3	Q9H0X4	Protein ITFG3		1	S1	(Q9H0X4):S21	1	Q9H0X4	N-Term(TMT6plex); S1(Phospho); K10(TMT6plex)	HCD	1	0	1	1	S(1): 100.0; S(9): 0.0	526274	Unique	Used	0.740638	0.722278	1.32773	0.863861	0.787424	0.030062	0.879435	0.786014	0.0231737	250019	180583	185173	215981	331957	7516.05	196870	196518	219875	5793.84	3.37574	0	20.1143	23	21529236	2	806.411
460	STSAPQMSPGSSDNQSSSPQPAQQK	484	1	UBP2L_HUMAN	UBAP2L	Q14157	Ubiquitin-associated protein 2-like		1	S18	(Q14157):S477	1	Q14157	N-Term(TMT6plex); M7(Oxidation); S18(Phospho); K25(TMT6plex)	HCD	1	0	1	1	S(1): 0.0; T(2): 0.0; S(3): 0.0; S(8): 0.0; S(11): 0.0; S(12): 0.0; S(16): 0.0; S(17): 0.0; S(18): 100.0	582456	Unique	Used	0.717606	0.226511	1.55638	0.715224	1.41824		0.679442	0.748725		16964.3	3842.61	12173.7	12133.3	26402.9		24059.5	12701.6	11526.3		5.57473	0	9.08	50	2.11125e+06	3	1029.48
552	QKSDAEEDGGTVSQEEEDRKPK	573	1	CALX_HUMAN	CANX	P27824	Calnexin		1	S13	(P27824):S564	1	P27824	N-Term(TMT6plex); K2(TMT6plex); S13(Phospho); K20(TMT6plex); K22(TMT6plex)	HCD	1	0	1	1	S(3): 0.0; T(11): 0.5; S(13): 99.5	586154	Unique	Used	0.83066	0.748108	1.12342	0.842562	0.802267	0.029117	0.961887	0.824955		16064.4	12017.9	13344.1	13535.3	18047.1	467.747	12887.9	13252.4	15452.2		3.46142	2	12.5399	50	0	3	1153.59
386	QATSPASK	393	1	UBF1_HUMAN	UBTF	P17480	Nucleolar transcription factor 1		1	S4	(P17480):S389	1	P17480	N-Term(TMT6plex); S4(Phospho); K8(TMT6plex)	HCD	1	0	1	1	T(3): 0.3; S(4): 99.7; S(7): 0.0	519053	Unique	Used	0.743856	0.410719	0.918033	0.492397	0.963835	0.0115742	0.450612	0.620223	0.0115652	176662	72558.5	131411	86988	162182	2044.73	170274	109570	79606.2	2043.14	3.19888	0	28.0341	45	3521750	2	664.356
308	VAFRGSDEIFCR	319	1	RPGFL_HUMAN	RAPGEFL1	Q9UHV5	Rap guanine nucleotide exchange factor-like 1		1	S6	(Q9UHV5):S313	1	Q9UHV5	N-Term(TMT6plex); S6(Phospho); C11(Carbamidomethyl)	HCD	1	0	1	1	S(6): 100.0	715516	Unique	Used	0.803781	0.712227	1.18991	1.52854	2.24187	0.12497	1.02578	0.72365	0.0562718	46593.8	33185.4	37451.2	71220.4	55442.4	5822.84	104457	33717.6	47795.2	2621.92	4.0417	1	10.5019	50	3.89334e+06	3	589.282
82	GYTSDDDTWEPEIHLEDCK	100	1	MPP8_HUMAN	MPHOSPH8	Q99549	M-phase phosphoprotein 8		1	S4	(Q99549):S85	1	Q99549	N-Term(TMT6plex); S4(Phospho); C18(Carbamidomethyl); K19(TMT6plex)	HCD	1	0	1	1	T(3): 33.3; S(4): 33.3; T(8): 33.3	550683	Unique	Used	0.816253	0.582499	1.11066	0.980732	0.74679	0.111337	0.755662	0.831327		56525.4	32926	46139.1	55436.3	62780.6	6293.37	42212.7	46991.1	42714.1		5.07274	0	58.3183	25	1.23405e+06	3	950.088
149	VGSAKPGLQK	158	1	CAH2_HUMAN	CA2	P00918	Carbonic anhydrase 2		1	S3	(P00918):S151	1	P00918	N-Term(TMT6plex); S3(Phospho); K5(TMT6plex); K10(TMT6plex)	HCD	1	0	1	1	S(3): 100.0	806329	Unique	Used	0.785716	1.19327	1.25054	1.36909	1.40728	0.0415459	1.36093	0.805756	0.0442289	52483.3	62626.9	41237	71854.3	65632.7	2180.47	73858.9	42288.7	71426.2	2321.28	2.54345	0	57.1769	70	803476	3	584.685
5834	GHYEVTGSDDETGK	5847	1	AHNK_HUMAN	AHNAK	Q09666	Neuroblast differentiation-associated protein AHNAK		1	S8	(Q09666):S5841	1	Q09666	N-Term(TMT6plex); S8(Phospho); K14(TMT6plex)	HCD	1	0	1	1	T(6): 0.0; S(8): 100.0; T(12): 0.0	526717	Unique	Used	0.804381	0.67306	1.01374	0.925195	1.04902	0.0367266	0.535764	0.574752		78495.3	52832.1	63140.2	72623.5	79573.8	2882.86	82342.9	45115.4	42054.9		5.11125	0	18.4011	44	9430293	3	678.314
144	VSEEQTQPPSPAGAGMSTAMGR	165	1	IF16_HUMAN	IFI16	Q16666	Gamma-interferon-inducible protein 16		1	S10	(Q16666):S153	1	Q16666	N-Term(TMT6plex); S10(Phospho)	HCD	1	0	1	1	S(2): 0.0; T(6): 0.0; S(10): 100.0; S(17): 0.0; T(18): 0.0	457266	Unique	Used	0.750185	0.662809	1.35692	1.36165	0.961228		1.13548	0.550965		5573.23	3693.99	4180.95	7588.81	7562.4		5357.15	3070.65	6328.28		5.01544	0	9.88579	75	797483	3	833.381
628	VDFGSSER	635	1	RHG27_HUMAN	ARHGAP27	Q6ZUM4	Rho GTPase-activating protein 27		1	S5	(Q6ZUM4):S632	1	Q6ZUM4	N-Term(TMT6plex); S5(Phospho)	HCD	1	0	1	1	S(5): 100.0; S(6): 0.0	530635	Unique	Used	0.799243	0.509717	1.27481	0.804698	1.00637	0.0325218	0.612272	0.766277	0.02333	659184	335997	526848	530444	840335	21437.9	663380	505117	403600	15378.7	2.67625	0	3.56812	10	59808192	2	603.274
5724	GKGGVTGSPEASISGSKGDLK	5744	1	AHNK_HUMAN	AHNAK	Q09666	Neuroblast differentiation-associated protein AHNAK		1	S16	(Q09666):S5739	1	Q09666	N-Term(TMT6plex); K2(TMT6plex); S16(Phospho); K17(TMT6plex); K21(TMT6plex)	HCD	1	0	1	1	T(6): 0.0; S(8): 0.0; S(12): 0.0; S(14): 0.0; S(16): 100.0	763149	Unique	Used	0.542867	0.434473	1.45422	0.68136	0.712122	0.00972277	0.735856	0.734821	0.0266816	270533	117539	146864	184331	393414	2630.33	192653	198793	199073	7218.25	5.09652	2	44.2246	19	0	4	732.912
462	LLHSPMTK	469	1	GNL3L_HUMAN	GNL3L	Q9NVN8	Guanine nucleotide-binding protein-like 3-like protein		1	S4	(Q9NVN8):S465	1	Q9NVN8	N-Term(TMT6plex); S4(Phospho); K8(TMT6plex)	HCD	1	0	1	1	S(4): 100.0; T(7): 0.0	708861	Unique	Used	0.78011	0.216089	1.13829	0.414037	0.738716	0.00450243	0.418028	0.822006	0.0312389	139509	30146.5	108833	57762.1	158802	628.132	103058	114678	58318.8	4358.12	3.8757	0	59.9886	50	1.86805e+06	3	488.94
1428	DKMNSPGLQTK	1438	1	CTRO_HUMAN	CIT	O14578	Citron Rho-interacting kinase		1	S5	(O14578):S1432	1	O14578	N-Term(TMT6plex); K2(TMT6plex); S5(Phospho); K11(TMT6plex)	HCD	1	0	1	1	S(5): 100.0; T(10): 0.0	704567	Unique	Used	0.833076	0.430108	1.09716	0.604468	1.46585	0.0444461	0.580224	0.837373	0.0436791	173008	74412.2	144129	104578	189818	7689.54	253604	144872	100384	7556.84	2.71549	1	35.7843	26	5303447	3	662.695
537	RLPSSPASPSPK	548	1	E41L1_HUMAN	EPB41L1	Q9H4G0	Band 4.1-like protein 1		1	S10	(Q9H4G0):S546	1	Q9H4G0	N-Term(TMT6plex); S10(Phospho); K12(TMT6plex)	HCD	1	0	1	1	S(4): 0.0; S(5): 0.0; S(8): 0.0; S(10): 100.0	844054	Unique	Used	0.784801	0.436467	1.19908	0.590228	1.05806	0.0453274	0.6647	0.610922		82440.7	35982.6	64699.6	48658.8	98852.9	3736.82	87227.1	50364.8	54798.4		4.47468	1	23.4867	50	5.44586e+06	3	587.994
379	DLISLDSSPAKER	391	1	SOX13_HUMAN	SOX13	Q9UN79	Transcription factor SOX-13		1	S8	(Q9UN79):S386	1	Q9UN79	N-Term(TMT6plex); S8(Phospho); K11(TMT6plex)	HCD	1	0	1	1	S(4): 0.0; S(7): 99.6; S(8): 0.4	600050	Unique	Used	0.762392	0.251217	1.27326	0.36593	0.856083	0.0139437	0.30884	0.80046	0.0273004	82550.7	20738.2	62936	30207.8	105109	1151.06	70670.2	66078.5	25494.9	2253.67	3.6115	1	24.1207	50	3.98708e+06	3	657.019
48	SLSIEIGHEVK	58	1	BET1_HUMAN	BET1	O15155	BET1 homolog		1	S3	(O15155):S50	1	O15155	N-Term(TMT6plex); S3(Phospho); K11(TMT6plex)	HCD	1	0	1	1	S(1): 0.0; S(3): 100.0	659854	Unique	Used	0.473764	0.652032	0.794479	0.494334	0.407936	0.0390317	0.636224	0.615218		54882.8	35785.3	26001.5	27130.4	43603.2	2142.17	22388.7	33764.8	34917.7		3.56131	0	55.6909	50	3.15455e+06	3	583.991
1041	LKPYPVSPSDK	1051	1	SYIC_HUMAN	IARS	P41252	Isoleucine--tRNA ligase, cytoplasmic		1	S7	(P41252):S1047	1	P41252	N-Term(TMT6plex); K2(TMT6plex); S7(Phospho); K11(TMT6plex)	HCD	1	0	1	1	S(7): 100.0; S(9): 0.0	765989	Unique	Used	0.812952	0.603685	1.21872	0.981928	0.712316	0.0639974	0.887576	0.817568	0.0246214	110384	66637.1	89736.8	108389	134527	7064.28	78628.2	90246.3	97974.1	2717.81	3.3394	0	58.454	43	1.46934e+06	3	666.713
3	KETPPPLVPPAAR	15	1	MEP50_HUMAN	WDR77	Q9BQA1	Methylosome protein 50		1	T3	(Q9BQA1):T5	1	Q9BQA1	N-Term(TMT6plex); K1(TMT6plex); T3(Phospho)	HCD	1	0	1	1	T(3): 100.0	709170	Unique	Used	0.811569	0.447847	1.19385	0.587334	0.741992	0.00885685	0.682217	0.754822	0.0277051	1948306	872542	1.58118e+06	1.14431e+06	2.32599e+06	17255.9	1.44563e+06	1.47063e+06	1.32917e+06	53978	4.29024	1	5.71503	2	194375392	3	637.701
8	AEAPPLEREDSGTFSLGK	25	1	PRKRA_HUMAN	PRKRA	O75569	Interferon-inducible double stranded RNA-dependent protein kinase activator A		1	S11	(O75569):S18	1	O75569	N-Term(TMT6plex); S11(Phospho); K18(TMT6plex)	HCD	1	0	1	1	S(11): 100.0; T(13): 0.0; S(15): 0.0	603168	Unique	Used	0.483403	1.78266	0.939127	1.09537	0.784948	0.0902383	1.58609	0.741746		74018.7	131950	35780.8	81077.5	69512.9	6679.32	58100.8	54903.1	117401		3.52347	1	18.6805	50	3.42563e+06	3	814.749
613	RTASPPPPPK	622	1	SRRM1_HUMAN	SRRM1	Q8IYB3	Serine/arginine repetitive matrix protein 1		1	S4	(Q8IYB3):S616	1	Q8IYB3	N-Term(TMT6plex); S4(Phospho); K10(TMT6plex)	HCD	1	0	1	1	T(2): 0.0; S(4): 100.0	639415	Unique	Used	0.575517	0.496699	0.77155	0.55281	0.712271	0.0464105	0.697387	0.614187	0.0350921	215603	107090	124083	119187	166348	10006.2	153568	132420	150359	7565.97	4.44611	1	50.5153	18	7.29647e+06	3	529.301
706	LFDEEEDSSEKLFDDSDER	724	2	HTSF1_HUMAN	HTATSF1	O43719	HIV Tat-specific factor 1		1	S9;S16	(O43719):S714	1	O43719	N-Term(TMT6plex); S9(Phospho); K11(TMT6plex); S16(Phospho)	HCD	1	0	1	1	S(8): 99.2; S(9): 0.8; S(16): 100.0	555798	Unique	Used	0.736069	0.321007	1.0538	0.573396	0.83119		0.653783	0.830327		36314.8	11657.3	26730.2	20822.7	38268.6		30184.5	30153.1	23742		3.88554	1	55.062	50	0	3	975.079
706	LFDEEEDSSEKLFDDSDER	724	2	HTSF1_HUMAN	HTATSF1	O43719	HIV Tat-specific factor 1		1	S9;S16	(O43719):S721	1	O43719	N-Term(TMT6plex); S9(Phospho); K11(TMT6plex); S16(Phospho)	HCD	1	0	1	1	S(8): 99.2; S(9): 0.8; S(16): 100.0	555798	Unique	Used	0.736069	0.321007	1.0538	0.573396	0.83119		0.653783	0.830327		36314.8	11657.3	26730.2	20822.7	38268.6		30184.5	30153.1	23742		3.88554	1	55.062	50	0	3	975.079
634	TPEELDDSDFETEDFDVR	651	1	CTNA1_HUMAN	CTNNA1	P35221	Catenin alpha-1		1	S8	(P35221):S641	1	P35221	N-Term(TMT6plex); S8(Phospho)	HCD	1	0	1	1	T(1): 0.0; S(8): 100.0; T(12): 0.0	554220	Unique	Used	0.796358	0.834405	0.941711	0.961163	0.811117	0.0438462	1.04994	0.798672		15677.1	13081.1	12484.6	15068.3	14763.3	687.382	12716	12520.9	16460		4.46795	0	14.5484	50	1.67814e+06	3	823.347
769	AKNSPPQAPSTR	780	1	S11IP_HUMAN	STK11IP	Q8N1F8	Serine/threonine-protein kinase 11-interacting protein		1	S4	(Q8N1F8):S772	1	Q8N1F8	N-Term(TMT6plex); K2(TMT6plex); S4(Phospho)	HCD	1	0	1	1	S(4): 100.0; S(10): 0.0; T(11): 0.0	694909	Unique	Used	0.819923	0.568708	1.14833	0.750414	1.28457	0.0406061	0.673533	0.754506	0.0264868	907808	516277	744332	681232	1.04247e+06	36862.5	1.16614e+06	684946	611438	24044.9	3.64769	1	3.70122	6	116229280	3	597.989
407	EEDSQSSSEESDSEEEAPAQAKPSGK	432	1	TCOF_HUMAN	TCOF1	Q13428	Treacle protein		1	S11	(Q13428):S417	1	Q13428	N-Term(TMT6plex); S11(Phospho); K22(TMT6plex); K26(TMT6plex)	HCD	1	0	1	1	S(4): 0.0; S(6): 0.0; S(7): 0.0; S(8): 0.0; S(11): 0.7; S(13): 99.3; S(24): 0.0	587042	Unique	Used	0.663032	0.907962	1.03643	1.16291	0.964904		1.19253	0.821191		14261.6	12949	9455.9	16584.9	14781.2		13761.1	11711.5	17007.4		5.49095	0	11.7629	50	0	3	1169.2
24	AGGSAALSPSK	34	1	H1X_HUMAN	H1FX	Q92522	Histone H1x		1	S8	(Q92522):S31	1	Q92522	N-Term(TMT6plex); S8(Phospho); K11(TMT6plex)	HCD	1	0	1	1	S(4): 0.0; S(8): 100.0; S(10): 0.0	644540	Unique	Used	0.773058	0.390887	0.975534	0.481671	0.904779	0.038297	0.308114	0.473637	0.0152874	146819	57389.5	113499	70718.3	143227	5622.72	132839	69538.7	45237	2244.47	3.64253	0	48.5348	50	8043898	2	742.401
10	DRDASPSKEER	20	1	DDX23_HUMAN	DDX23	Q9BUQ8	Probable ATP-dependent RNA helicase DDX23		1	S5	(Q9BUQ8):S14	1	Q9BUQ8	N-Term(TMT6plex); S5(Phospho); K8(TMT6plex)	HCD	1	0	1	1	S(5): 100.0; S(7): 0.0	515420	Unique	Used	0.751798	0.809154	0.958806	0.577892	0.597253	0.0311878	0.335655	0.433145		94401.7	76385.6	70971	54554	90512.9	2944.18	56381.7	40889.6	31686.4		2.81578	2	46.6225	41	1.98144e+06	3	609.972
64	AALDGGVASAASPESKPSPGTK	85	1	AIM1_HUMAN	AIM1	Q9Y4K1	Absent in melanoma 1 protein		1	S18	(Q9Y4K1):S81	1	Q9Y4K1	N-Term(TMT6plex); K16(TMT6plex); S18(Phospho); K22(TMT6plex)	HCD	1	0	1	1	S(9): 0.0; S(12): 0.0; S(15): 0.0; S(18): 100.0; T(21): 0.0	709819	Unique	Used	0.841633	0.347256	1.0908	0.600059	1.00842	0.043052	0.461788	0.828002	0.0485226	130855	45440.3	110132	78520.9	142737	5633.58	131956	108348	60427.3	6349.43	5.90584	0	37.7526	32	4487235	3	922.496
87	SGLTVPTSPK	96	1	PDCD4_HUMAN	PDCD4	Q53EL6	Programmed cell death protein 4		1	S8	(Q53EL6):S94	1	Q53EL6	N-Term(TMT6plex); S8(Phospho); K10(TMT6plex)	HCD	1	0	1	1	S(1): 0.0; T(4): 0.0; T(7): 0.5; S(8): 99.5	487427	Unique	Used	0.808871	0.894116	0.956193	1.03624	0.985282	0.159961	0.862843	0.773625		9958.43	8903.99	8055.08	10319.3	9522.18	1592.96	9811.86	7704.09	8592.55		2.46432	0	24.5292	75	329354	2	762.927
234	ASASPSTSSTSSRPK	248	1	PHAR2_HUMAN	PHACTR2	O75167	Phosphatase and actin regulator 2		1	S4	(O75167):S237	1	O75167	N-Term(TMT6plex); S4(Phospho); K15(TMT6plex)	HCD	1	0	1	1	S(2): 0.0; S(4): 100.0; S(6): 0.0; T(7): 0.0; S(8): 0.0; S(9): 0.0; T(10): 0.0; S(11): 0.0; S(12): 0.0	635620	Unique	Used	0.801235	0.362672	1.16994	0.362104	0.53584		0.450335	0.654455	0.0335869	111202	40330.1	89099.4	40266.9	130101		59586.7	72777	50078.4	3734.95	4.52094	0	14.981	50	4.18919e+06	3	663.672
507	EAEDSDSDDNIKR	519	1	IWS1_HUMAN	IWS1	Q96ST2	Protein IWS1 homolog		1	S7	(Q96ST2):S513	1	Q96ST2	N-Term(TMT6plex); S7(Phospho); K12(TMT6plex)	HCD	1	0	1	1	S(5): 0.0; S(7): 100.0	522500	Unique	Used	0.816063	0.670914	0.969767	0.783238	0.885806	0.0477868	0.844023	0.828076	0.0350514	58387	39172.6	47647.4	45730.9	56621.7	2790.13	51719.5	48348.9	49280	2046.54	3.94245	1	7.05592	50	4.39654e+06	2	1016.47
390	GILRTPDTIR	399	1	CLH1_HUMAN	CLTC	Q00610	Clathrin heavy chain 1		1	T5	(Q00610):T394	1	Q00610	N-Term(TMT6plex); T5(Phospho)	HCD	1	0	1	1	T(5): 100.0; T(8): 0.0	649852	Unique	Used	0.700528	0.862235	0.94122	0.92159	0.860264	0.0419976	0.858924	0.783771	0.0216443	65752.8	56694.3	46061.7	60597.1	61887.8	2761.46	56564.7	51535.1	56476.6	1423.17	3.38326	1	59.9432	50	2.1043e+06	3	484.271
1294	EKEGSRGEEDTGQEEGGSR	1312	1	HUWE1_HUMAN	HUWE1	Q7Z6Z7	E3 ubiquitin-protein ligase HUWE1		1	S5	(Q7Z6Z7):S1298	1	Q7Z6Z7	N-Term(TMT6plex); K2(TMT6plex); S5(Phospho)	HCD	1	0	1	1	S(5): 100.0; T(11): 0.0; S(18): 0.0	516581	Unique	Used	0.774661	0.529797	0.987894	0.64498	0.777445	0.0501787	0.73268	0.836833	0.0181558	39668.2	21016.1	30729.5	25585.2	39188	1990.5	30839.9	33195.7	29064.2	720.211	3.06699	2	5.91538	50	2.87915e+06	3	859.062
254	ENHGQADHSPSMTATHFPR	272	1	3BP1_HUMAN	SH3BP1	Q9Y3L3	SH3 domain-binding protein 1		1	S9	(Q9Y3L3):S262	1	Q9Y3L3	N-Term(TMT6plex); S9(Phospho)	HCD	1	0	1	1	S(9): 100.0; S(11): 0.0; T(13): 0.0; T(15): 0.0	583568	Unique	Used	0.818208	0.635821	1.05049	0.755206	1.05327		0.630909	0.647052		58949.9	37481.6	48233.3	44519.3	61926.1		62090.3	38143.7	37192		9.02732	0	23.8279	22	8561867	4	608.022
294	WKAEGHSDDESDSEGSDSESTSR	316	1	MST4_HUMAN	MST4	Q9P289	Serine/threonine-protein kinase MST4		1	S7	(Q9P289):S300	1	Q9P289	N-Term(TMT6plex); K2(TMT6plex); S7(Phospho)	HCD	1	0	1	1	S(7): 100.0; S(11): 0.0; S(13): 0.0; S(16): 0.0; S(18): 0.0; S(20): 0.0; T(21): 0.0; S(22): 0.0	585253	Unique	Used	0.829254	0.707631	1.12995	0.929806	0.937544	0.0429493	0.556504	0.777008		55424.3	39219.9	45960.9	51533.9	62626.5	2380.43	51962.7	43065.2	30843.9		6.79392	1	6.49133	30	8847504	3	1012.76
387	RMSADMSEIEAR	398	1	M3K7_HUMAN	MAP3K7	O43318	Mitogen-activated protein kinase kinase kinase 7		1	S3	(O43318):S389	1	O43318	N-Term(TMT6plex); M2(Oxidation); S3(Phospho)	HCD	1	0	1	1	S(3): 100.0; S(7): 0.0	526509	Unique	Used	0.754109	0.746432	1.11639	0.732677	0.68383	0.055603	0.767219	0.827356	0.00618998	95167	71035.7	71766.2	69726.7	106243	5291.56	65078	78737	73013.9	589.081	2.80788	1	55.1546	26	4256381	3	574.259
607	SKPIPIMPASPQK	619	1	DNM1L_HUMAN	DNM1L	O00429	Dynamin-1-like protein		1	S10	(O00429):S616	1	O00429	N-Term(TMT6plex); K2(TMT6plex); S10(Phospho); K13(TMT6plex)	HCD	1	0	1	1	S(1): 0.0; S(10): 100.0	464749	Unique	Used	0.810152	0.263582	1.17491	0.56979	1.08716	0.0244077	0.362259	0.828441		14971.2	3946.14	12128.9	8530.43	17589.8	365.413	16276.1	12402.7	5423.44		4.58664	0	19.0129	75	345366	3	721.086
174	SGAHSSASPPR	184	1	NELFE_HUMAN	RDBP	P18615	Negative elongation factor E		1	S8	(P18615):S181	1	P18615	N-Term(TMT6plex); S8(Phospho)	HCD	1	0	1	1	S(1): 0.0; S(5): 0.0; S(6): 0.5; S(8): 99.5	572247	Unique	Used	0.806842	0.743216	1.17357	0.866559	0.904644		0.690371	0.683089		11845.3	8803.63	9557.29	10264.7	13901.3		10715.8	8091.4	8177.66		2.67634	0	36.0063	50	713345	3	454.884
300	ESESEDSSDDEPLIK	314	2	DEK_HUMAN	DEK	P35659	Protein DEK		1	S7;S8	(P35659):S306	1	P35659	N-Term(TMT6plex); S7(Phospho); S8(Phospho); K15(TMT6plex)	HCD	1	0	1	1	S(2): 0.0; S(4): 0.0; S(7): 100.0; S(8): 100.0	542525	Unique	Used	0.823731	0.734039	1.09672	0.952604	0.982051	0.0578656	1.03295	0.712674		116748	85697.5	96168.9	111215	128040	6755.7	114653	83203.3	120595		4.20282	0	4.0917	12	46673400	2	1149.49
300	ESESEDSSDDEPLIK	314	2	DEK_HUMAN	DEK	P35659	Protein DEK		1	S7;S8	(P35659):S307	1	P35659	N-Term(TMT6plex); S7(Phospho); S8(Phospho); K15(TMT6plex)	HCD	1	0	1	1	S(2): 0.0; S(4): 0.0; S(7): 100.0; S(8): 100.0	542525	Unique	Used	0.823731	0.734039	1.09672	0.952604	0.982051	0.0578656	1.03295	0.712674		116748	85697.5	96168.9	111215	128040	6755.7	114653	83203.3	120595		4.20282	0	4.0917	12	46673400	2	1149.49
64	TNKSPEAKPLPGK	76	1	NOP2_HUMAN	NOP2	P46087	Putative ribosomal RNA methyltransferase NOP2		1	S4	(P46087):S67	1	P46087	N-Term(TMT6plex); K3(TMT6plex); S4(Phospho); K8(TMT6plex); K13(TMT6plex)	HCD	1	0	1	1	T(1): 0.0; S(4): 100.0	846919	Unique	Used	0.757916	0.324706	0.955299	0.402673	0.823036	0.0383428	0.400336	0.80769	0.0155353	150695	48931.7	114214	60680.9	143959	5778.09	124028	121715	60328.8	2341.09	3.03999	1	22.1134	50	3.03051e+06	4	591.603
336	GTQEVAPPTPLTPTSHTANTSPRPVSGMER	365	1	KC1D_HUMAN	CSNK1D	P48730	Casein kinase I isoform delta		1	T17	(P48730):T352	1	P48730	N-Term(TMT6plex); T17(Phospho); M28(Oxidation)	HCD	1	0	1	1	T(2): 0.0; T(9): 0.0; T(12): 0.0; T(14): 49.3; S(15): 49.3; T(17): 0.5; T(20): 0.5; S(21): 0.5; S(26): 0.0	648583	Unique	Used	0.716238	0.4197	0.860402	0.867825	0.927843	0.0704184	0.752208	0.700679		65781	27608.3	47114.9	57086.3	56598.1	4632.19	61034.4	46091.3	49481		6.2074	0	55.2802	20	0	4	861.173
431	SESVVSGLDSPAK	443	1	CTRO_HUMAN	CIT	O14578	Citron Rho-interacting kinase		1	S10	(O14578):S440	1	O14578	N-Term(TMT6plex); S10(Phospho); K13(TMT6plex)	HCD	1	0	1	1	S(1): 0.0; S(3): 0.0; S(6): 0.0; S(10): 100.0	597165	Unique	Used	0.813204	0.417902	1.19488	0.626816	1.07128	0.0673172	0.588026	0.73017	0.0388963	40601.6	16967.5	33017.4	25449.8	48514.1	2733.19	43495.9	29646.1	23874.8	1579.25	4.82505	0	68.8628	50	3.30281e+06	3	605.314
670	SATTTPSGSPR	680	1	AAK1_HUMAN	AAK1	Q2M2I8	AP2-associated protein kinase 1		1	S9	(Q2M2I8):S678	1	Q2M2I8	N-Term(TMT6plex); S9(Phospho)	HCD	1	0	1	1	S(1): 0.0; T(3): 0.0; T(4): 0.0; T(5): 0.0; S(7): 0.0; S(9): 100.0	515787	Unique	Used	0.66898	0.496938	1.13141	0.500535	0.873185	0.0317714	0.509015	0.812434	0.0213861	2.43377e+06	1.20944e+06	1.62815e+06	1.21819e+06	2.75359e+06	77324.5	2.12513e+06	1.97728e+06	1.23883e+06	52048.9	3.29364	0	3.75273	2	299138176	2	685.83
849	NFIGNSNHGSQSPR	862	1	EVI1_HUMAN	MECOM	Q03112	MDS1 and EVI1 complex locus protein EVI1		1	S12	(Q03112):S860	1	Q03112	N-Term(TMT6plex); S12(Phospho)	HCD	1	0	1	1	S(6): 0.0; S(10): 99.6; S(12): 0.4	698076	Unique	Used	0.829971	0.436463	1.17401	0.827724	1.00879		0.853008	0.834013		17017.7	7427.6	14124.2	14086	19978.9		17167.3	14193	14516.3		3.04874	0	17.8275	50	1.10195e+06	2	912.423
701	DGDSYDPYDFSDTEEEMPQVHTPK	724	1	MCM3_HUMAN	MCM3	P25205	DNA replication licensing factor MCM3		1	T13	(P25205):T713	1	P25205	N-Term(TMT6plex); T13(Phospho); K24(TMT6plex)	HCD	1	0	1	1	S(4): 0.0; S(11): 50.0; T(13): 50.0; T(22): 0.0	550120	Unique	Used	0.763901	0.458912	1.31131	0.46192	1.03636		0.573729	0.802543		30011.4	13772.6	22925.7	13862.9	39354.1		31102.5	24085.4	17218.4		3.56814	0	28.0129	27	4.35485e+06	3	1114.15
2020	SRTPPAIR	2027	1	SRRM2_HUMAN	SRRM2	Q9UQ35	Serine/arginine repetitive matrix protein 2		1	T3	(Q9UQ35):T2022	1	Q9UQ35	N-Term(TMT6plex); T3(Phospho)	HCD	1	0	1	1	S(1): 0.4; T(3): 99.6	579101	Unique	Used	0.713552	0.52095	1.05569	0.877383	1.08596	0.0831138	0.887854	0.831964	0.0538779	42933.1	22366	30635	37668.8	45324.1	3568.33	46623.6	35718.8	38118.4	2313.15	2.56207	1	70.2628	50	610747	3	402.89
460	STPESGDSDKESVGSSSTSNEGGR	483	2	OTU7B_HUMAN	OTUD7B	Q6GQQ9	OTU domain-containing protein 7B		1	S8;S12	(Q6GQQ9):S467	1	Q6GQQ9	N-Term(TMT6plex); S8(Phospho); K10(TMT6plex); S12(Phospho)	HCD	1	0	1	1	S(1): 0.0; T(2): 0.0; S(5): 50.0; S(8): 50.0; S(12): 93.7; S(15): 1.6; S(16): 1.6; S(17): 1.6; T(18): 1.6; S(19): 0.0	523860	Unique	Used	0.745003	0.722684	1.13487	1.03552	0.801255	0.0288775	0.893816	0.825707		37846.4	27351	28195.7	39190.9	42950.6	1092.91	30324.6	31250	33827.7		2.8962	1	62.6731	50	5.81596e+06	3	992.424
460	STPESGDSDKESVGSSSTSNEGGR	483	2	OTU7B_HUMAN	OTUD7B	Q6GQQ9	OTU domain-containing protein 7B		1	S8;S12	(Q6GQQ9):S471	1	Q6GQQ9	N-Term(TMT6plex); S8(Phospho); K10(TMT6plex); S12(Phospho)	HCD	1	0	1	1	S(1): 0.0; T(2): 0.0; S(5): 50.0; S(8): 50.0; S(12): 93.7; S(15): 1.6; S(16): 1.6; S(17): 1.6; T(18): 1.6; S(19): 0.0	523860	Unique	Used	0.745003	0.722684	1.13487	1.03552	0.801255	0.0288775	0.893816	0.825707		37846.4	27351	28195.7	39190.9	42950.6	1092.91	30324.6	31250	33827.7		2.8962	1	62.6731	50	5.81596e+06	3	992.424
1396	AVIVSSPK	1403	1	ZN638_HUMAN	ZNF638	Q14966	Zinc finger protein 638		1	S6	(Q14966):S1401	1	Q14966	N-Term(TMT6plex); S6(Phospho); K8(TMT6plex)	HCD	1	0	1	1	S(5): 0.4; S(6): 99.6	706597	Unique	Used	0.792716	0.566659	1.01859	0.600958	0.871181	0.0299334	0.459658	0.851542	0.0281629	548645	310895	434920	329713	558845	16422.8	477970	467194	252189	15451.5	2.88145	0	42.9018	14	17898876	2	669.894
1318	NQVNSESDSDSEESKKPR	1335	1	ATRX_HUMAN	ATRX	P46100	Transcriptional regulator ATRX		1	S9	(P46100):S1326	1	P46100	N-Term(TMT6plex); S9(Phospho); K15(TMT6plex); K16(TMT6plex)	HCD	1	0	1	1	S(5): 0.0; S(7): 0.0; S(9): 100.0; S(11): 0.0; S(14): 0.0	582741	Unique	Used	0.830159	0.684981	0.995533	0.723342	0.678969	0.0540895	0.833807	0.857253	0.0863552	33676.9	23068.1	27957.2	24359.9	33526.5	1821.57	22865.6	28869.6	28080	2908.18	2.95526	1	0	50	2.07088e+06	3	935.129
675	RASLTLEEK	683	1	SCYL2_HUMAN	SCYL2	Q6P3W7	SCY1-like protein 2		1	S3	(Q6P3W7):S677	1	Q6P3W7	N-Term(TMT6plex); S3(Phospho); K9(TMT6plex)	HCD	1	0	1	1	S(3): 100.0; T(5): 0.0	591761	Unique	Used	0.811347	0.545854	1.09098	0.571451	1.25825	0.0615569	0.340732	0.618939	0.00542634	83509.8	45584.1	67755.4	47721.8	91107.3	5140.6	105076	51687.4	28454.5	453.152	4.54852	1	36.826	50	2.79046e+06	3	528.964
327	ALQSPALGLR	336	1	IQGA1_HUMAN	IQGAP1	P46940	Ras GTPase-activating-like protein IQGAP1		1	S4	(P46940):S330	1	P46940	N-Term(TMT6plex); S4(Phospho)	HCD	1	0	1	1	S(4): 100.0	656799	Unique	Used	0.820694	0.952411	1.23181	1.11296	0.846303	0.0549522	0.969128	0.794754	0.0268682	232962	221875	191190	259277	286964	12801.8	197156	185147	225770	6259.27	3.41675	0	26.7478	15	22409076	2	667.874
137	IGELGAPEVWGLSPK	151	1	NKAP_HUMAN	NKAP	Q8N5F7	NF-kappa-B-activating protein		1	S13	(Q8N5F7):S149	1	Q8N5F7	N-Term(TMT6plex); S13(Phospho); K15(TMT6plex)	HCD	1	0	1	1	S(13): 100.0	789426	Unique	Used	0.659361	0.409704	1.07971	0.612703	0.908334	0.0246674	0.544271	0.820351	0.0511959	80960.6	33169.9	53382.3	49604.8	87414.1	1997.09	73539.3	66416.2	44064.5	4144.86	4.63334	0	13.9723	38	13070703	3	697.715
495	SQSSDTEQQSPTSGGGK	511	1	IF4B_HUMAN	EIF4B	P23588	Eukaryotic translation initiation factor 4B		1	S4	(P23588):S498	1	P23588	N-Term(TMT6plex); S4(Phospho); K17(TMT6plex)	HCD	1	0	1	1	S(1): 0.0; S(3): 0.0; S(4): 100.0; T(6): 0.0; S(10): 0.0; T(12): 0.0; S(13): 0.0	520281	Unique	Used	0.792284	0.61497	0.92816	1.01723	0.885874	0.0321351	0.72332	0.793211	0.0620949	63850.4	39266.1	50587.7	64950.8	59263.4	2051.84	56563.4	50646.8	46184.2	3964.79	5.44017	0	0	47	17733974	2	1110.02
397	AKTQTPPVSPAPQPTEER	414	1	SRC8_HUMAN	CTTN	Q14247	Src substrate cortactin		1	T5	(Q14247):T401	1	Q14247	N-Term(TMT6plex); K2(TMT6plex); T5(Phospho)	HCD	1	0	1	1	T(3): 0.0; T(5): 100.0; S(9): 0.0; T(15): 0.0	701021	Unique	Used	0.68984	0.577949	1.01416	0.689147	0.837207	0.0443234	0.669672	0.83595	0.0195023	72438.9	41866	49971.3	49921.1	73464.6	3210.74	60646.4	60555.3	48510.3	1412.73	4.55636	1	48.2113	50	1.24041e+06	3	824.768
607	SKPIPIMPASPQK	619	1	DNM1L_HUMAN	DNM1L	O00429	Dynamin-1-like protein		1	S10	(O00429):S616	1	O00429	N-Term(TMT6plex); K2(TMT6plex); S10(Phospho); K13(TMT6plex)	HCD	1	0	1	1	S(1): 0.0; S(10): 100.0	464409	Unique	Used	0.689441	0.363911	1.17483	0.506747	1.09213	0.00945658	0.47728	0.812055		17127.9	6233.03	11808.7	8679.51	20122.4	161.971	18705.9	13908.8	8174.81		4.9416	0	30.7043	75	812744	3	721.086
538	LPSSPASPSPK	548	1	E41L1_HUMAN	EPB41L1	Q9H4G0	Band 4.1-like protein 1		1	S9	(Q9H4G0):S546	1	Q9H4G0	N-Term(TMT6plex); S9(Phospho); K11(TMT6plex)	HCD	1	0	1	1	S(3): 0.0; S(4): 0.0; S(7): 0.0; S(9): 100.0	650815	Unique	Used	0.791902	0.471334	1.25532	0.772424	1.02364		0.600458	0.637983	0.0107896	47787.7	22524	37843.2	36912.4	59989.1		48917.6	30487.8	28694.5	515.613	3.70792	0	16.01	50	2.83111e+06	3	535.961
218	RPESPSEISPIK	229	1	WAPL_HUMAN	WAPAL	Q7Z5K2	Wings apart-like protein homolog		1	S4	(Q7Z5K2):S221	1	Q7Z5K2	N-Term(TMT6plex); S4(Phospho); K12(TMT6plex)	HCD	1	0	1	1	S(4): 100.0; S(6): 0.0; S(9): 0.0	593349	Unique	Used	0.812326	1.00768	1.08908	1.40142	0.728547	0.0579526	0.542108	0.609971		81111.3	81734	65888.8	113671	88336.9	4700.61	59093.4	49475.6	43971.1		4.94277	0	45.9157	23	9384910	3	626.677
925	SFSQPKPSTTPTSPRPQAQPSPSM	948	1	ATX2_HUMAN	ATXN2	Q99700	Ataxin-2		1	T10	(Q99700):T934	1	Q99700	N-Term(TMT6plex); K6(TMT6plex); T10(Phospho)	HCD	1	0	1	1	S(1): 0.0; S(3): 0.0; S(8): 0.0; T(9): 0.3; T(10): 33.2; T(12): 33.2; S(13): 33.2; S(21): 0.0; S(23): 0.0	762967	Unique	Used	0.808291	0.27448	0.961529	0.472983	0.684019	0.049006	0.512683	0.702846	0.0596858	29288.9	8039.21	23674	13853.2	28162.1	1435.33	20034.2	20585.6	15015.9	1748.13	3.64889	0	5.67818	50	1.81861e+06	3	1027.18
484	GSVSSVSPKPPSSFK	498	1	DTL_HUMAN	DTL	Q9NZJ0	Denticleless protein homolog		1	S7	(Q9NZJ0):S490	1	Q9NZJ0	N-Term(TMT6plex); S7(Phospho); K9(TMT6plex); K15(TMT6plex)	HCD	1	0	1	1	S(2): 0.0; S(4): 0.0; S(5): 0.0; S(7): 100.0; S(12): 0.0; S(13): 0.0	809229	Unique	Used	0.723318	0.225765	1.21538	0.277678	0.757784	0.0443284	0.450499	0.813537		72074.2	16271.9	52132.6	20013.5	87597.3	3194.93	54616.7	58635.1	32469.4		4.51083	0	31.6394	42	1.14416e+06	4	565.317
1467	AAYGTHLSPHVPHR	1480	1	ITB4_HUMAN	ITGB4	P16144	Integrin beta-4		1	S8	(P16144):S1474	1	P16144	N-Term(TMT6plex); S8(Phospho)	HCD	1	0	1	1	T(5): 0.0; S(8): 100.0	586130	Unique	Used	0.82151	0.847005	0.987642	1.05541	0.984849	0.0569469	0.910307	0.643292	0.00552025	51659.6	43755.9	42438.9	54521.9	51021.2	2941.85	50876.9	33232.2	47026.1	285.174	5.49873	0	39.5023	50	2.0963e+06	4	463.736
552	QKSDAEEDGGTVSQEEEDR	570	1	CALX_HUMAN	CANX	P27824	Calnexin		1	S13	(P27824):S564	1	P27824	N-Term(TMT6plex); K2(TMT6plex); S13(Phospho)	HCD	1	0	1	1	S(3): 0.0; T(11): 50.0; S(13): 50.0	697414	Unique	Used	0.850155	0.951745	1.08107	1.1219	0.692171	0.084117	1.11703	0.815349		26946.2	25645.9	22908.5	30231	29130.8	2266.64	18651.4	21970.6	30099.7		4.77075	1	17.7686	50	0	3	883.066
312	DLVLPTQALPASPALK	327	1	TERF2_HUMAN	TERF2	Q15554	Telomeric repeat-binding factor 2		1	S12	(Q15554):S323	1	Q15554	N-Term(TMT6plex); S12(Phospho); K16(TMT6plex)	HCD	1	0	1	1	T(6): 0.0; S(12): 100.0	730315	Unique	Used	0.690532	0.248844	1.05552	0.470425	0.838806	0.0245563	0.435112	0.832824		32891.1	8184.74	22712.3	15472.8	34717	807.684	27589.2	27392.5	14311.3		4.65204	0	43.3265	50	2.57184e+06	3	724.754
1758	HASTSSPADK	1767	1	UBR4_HUMAN	UBR4	Q5T4S7	E3 ubiquitin-protein ligase UBR4		1	T4	(Q5T4S7):T1761	1	Q5T4S7	N-Term(TMT6plex); T4(Phospho); K10(TMT6plex)	HCD	1	0	1	1	S(3): 0.2; T(4): 33.3; S(5): 33.3; S(6): 33.3	575603	Unique	Used	0.851996	0.578723	1.07138	0.851947	1.0975	0.0236276	0.844157	0.815301		18960.1	10972.7	16154	16153	20313.4	447.983	20808.8	15458.2	16005.3		2.46148	0	12.2901	50	677529	2	769.885
152	LIGTAVPQRTSPTGPK	167	1	MARE3_HUMAN	MAPRE3	Q9UPY8	Microtubule-associated protein RP/EB family member 3		1	S11	(Q9UPY8):S162	1	Q9UPY8	N-Term(TMT6plex); S11(Phospho); K16(TMT6plex)	HCD	1	0	1	1	T(4): 0.0; T(10): 0.5; S(11): 99.5; T(13): 0.0	810006	Unique	Used	0.700823	0.699732	0.883799	0.690889	0.498252	0.0389913	0.477128	0.460187	0.0289864	122425	85664.7	85798.3	84582.1	108199	4773.52	60998.6	56338.5	58412.5	3548.66	4.51023	1	33.9137	32	2.32385e+06	3	721.077
178	EVQAEQPSSSSPR	190	1	RBMX2_HUMAN	RBMX2	Q9Y388	RNA-binding motif protein, X-linked 2		1	S11	(Q9Y388):S188	1	Q9Y388	N-Term(TMT6plex); S11(Phospho)	HCD	1	0	1	1	S(8): 0.0; S(9): 0.4; S(10): 99.2; S(11): 0.4	520276	Unique	Used	0.690675	0.474243	0.899777	0.561139	0.831668	0.0488068	0.63112	0.754365	0.0168009	107420	50943.1	74192.3	60277.5	96654	5242.82	89337.8	81033.9	67794.8	1804.75	4.91746	0	17.4317	50	12313461	2	855.899
607	SKPIPIMPASPQK	619	1	DNM1L_HUMAN	DNM1L	O00429	Dynamin-1-like protein		1	S10	(O00429):S616	1	O00429	N-Term(TMT6plex); K2(TMT6plex); S10(Phospho); K13(TMT6plex)	HCD	1	0	1	1	S(1): 0.0; S(10): 100.0	463373	Unique	Used	0.775911	0.315531	1.00519	0.443108	1.0582	0.0661123	0.396656	0.855919	0.018484	40349	12731.4	31307.2	17879	40558.5	2667.57	42697.2	34535.5	16004.7	745.81	5.37874	0	21.7008	52	1.96954e+06	3	721.086
538	LPSSPASPSPKGTPEKANER	557	2	E41L1_HUMAN	EPB41L1	Q9H4G0	Band 4.1-like protein 1		1	S9;T13	(Q9H4G0):S546	1	Q9H4G0	N-Term(TMT6plex); S9(Phospho); K11(TMT6plex); T13(Phospho); K16(TMT6plex)	HCD	1	0	1	1	S(3): 0.0; S(4): 0.0; S(7): 1.0; S(9): 99.0; T(13): 100.0	649256	Unique	Used	0.824878	0.367108	1.13168	0.588016	0.760271	0.032475	0.580845	0.705413		57829.7	21229.8	47702.4	34004.8	65444.9	1878.02	43966.2	40793.8	33590.1		3.80444	2	31.4153	50	4.44986e+06	3	966.498
538	LPSSPASPSPKGTPEKANER	557	2	E41L1_HUMAN	EPB41L1	Q9H4G0	Band 4.1-like protein 1		1	S9;T13	(Q9H4G0):T550	1	Q9H4G0	N-Term(TMT6plex); S9(Phospho); K11(TMT6plex); T13(Phospho); K16(TMT6plex)	HCD	1	0	1	1	S(3): 0.0; S(4): 0.0; S(7): 1.0; S(9): 99.0; T(13): 100.0	649256	Unique	Used	0.824878	0.367108	1.13168	0.588016	0.760271	0.032475	0.580845	0.705413		57829.7	21229.8	47702.4	34004.8	65444.9	1878.02	43966.2	40793.8	33590.1		3.80444	2	31.4153	50	4.44986e+06	3	966.498
606	VGSLPLEKGSPVTTTK	621	1	GRIN1_HUMAN	GPRIN1	Q7Z2K8	G protein-regulated inducer of neurite outgrowth 1		1	S10	(Q7Z2K8):S615	1	Q7Z2K8	N-Term(TMT6plex); K8(TMT6plex); S10(Phospho); K16(TMT6plex)	HCD	1	0	1	1	S(3): 0.0; S(10): 49.7; T(13): 49.7; T(14): 0.3; T(15): 0.3	814707	Unique	Used	0.787883	0.360678	1.23599	0.771857	0.939669	0.0547741	0.375373	0.580343	0.0495297	119573	43127.2	94209.3	92293	147790	6549.48	112359	69393.2	44884.4	5922.4	3.01478	1	53.3404	21	2319580	3	794.462
435	TIASDSEEEAGKELSDKK	452	1	IWS1_HUMAN	IWS1	Q96ST2	Protein IWS1 homolog		1	S6	(Q96ST2):S440	1	Q96ST2	N-Term(TMT6plex); S6(Phospho); K12(TMT6plex); K17(TMT6plex); K18(TMT6plex)	HCD	1	0	1	1	T(1): 0.0; S(4): 50.0; S(6): 50.0; S(15): 0.0	597613	Unique	Used	0.847657	0.43104	1.08609	0.707316	0.892592	0.0690553	0.642271	0.797665		128884	55554.1	109249	91161.6	139980	8900.11	115041	102806	82778.3		3.31126	2	63.9709	29	0	4	734.146
189	SRSPPPVSK	197	2	SRSF2_HUMAN	SRSF2	Q01130	Serine/arginine-rich splicing factor 2		1	S1;S3	(Q01130):S189	1	Q01130	N-Term(TMT6plex); S1(Phospho); S3(Phospho); K9(TMT6plex)	HCD	1	0	1	1	S(1): 100.0; S(3): 100.0; S(8): 0.0	523687	Unique	Used	0.784353	0.749952	0.963317	0.834716	0.65039	0.0131851	0.473874	0.538835		809827	607331	635190	675975	780120	10677.6	526703	436363	383756		4.11345	1	10.6992	3	177815568	3	524.937
189	SRSPPPVSK	197	2	SRSF2_HUMAN	SRSF2	Q01130	Serine/arginine-rich splicing factor 2		1	S1;S3	(Q01130):S191	1	Q01130	N-Term(TMT6plex); S1(Phospho); S3(Phospho); K9(TMT6plex)	HCD	1	0	1	1	S(1): 100.0; S(3): 100.0; S(8): 0.0	523687	Unique	Used	0.784353	0.749952	0.963317	0.834716	0.65039	0.0131851	0.473874	0.538835		809827	607331	635190	675975	780120	10677.6	526703	436363	383756		4.11345	1	10.6992	3	177815568	3	524.937
12	AKSLDGVTNDR	22	1	DHCR7_HUMAN	DHCR7	Q9UBM7	7-dehydrocholesterol reductase		1	S3	(Q9UBM7):S14	1	Q9UBM7	N-Term(TMT6plex); K2(TMT6plex); S3(Phospho)	HCD	1	0	1	1	S(3): 100.0; T(8): 0.0	645949	Unique	Used	0.654856	0.491702	0.846709	0.670073	0.481291	0.036738	0.66557	0.702403	0.0426196	111835	54989.4	73235.8	74937.5	94691.6	4108.59	53825.1	78553.1	74434	4766.36	2.59672	1	50.138	50	3.16355e+06	2	857.453
416	LQYPDDSDDEKK	427	1	PVRL1_HUMAN	PVRL1	Q15223	Poliovirus receptor-related protein 1		1	S7	(Q15223):S422	1	Q15223	N-Term(TMT6plex); S7(Phospho); K11(TMT6plex); K12(TMT6plex)	HCD	1	0	1	1	S(7): 100.0	534932	Unique	Used	0.809007	1.18267	1.16441	1.37221	0.693886	0.061833	1.17314	0.638703	0.0112742	102776	121550	83146.5	141030	119673	6354.94	71314.8	65643.3	120571	1158.71	3.7854	1	30.4998	44	6.29306e+06	3	740.707
77	HVDSLSQRSPK	87	1	SEPT9_HUMAN	41526	Q9UHD8	Septin-9		1	S9	(Q9UHD8):S85	1	Q9UHD8	N-Term(TMT6plex); S9(Phospho); K11(TMT6plex)	HCD	1	0	1	1	S(4): 0.0; S(6): 50.0; S(9): 50.0	799021	Unique	Used	0.796913	0.6481	1.11215	0.912544	0.801385	0.0546953	0.731291	0.844148	0.0110757	60598.2	39273.7	48291.5	55298.5	67394	3314.44	48562.5	51153.8	44314.9	671.167	2.78318	1	33.0878	75	1.02015e+06	3	597.989
326	KGLVSPQSPQK	336	1	BCL6_HUMAN	BCL6	P41182	B-cell lymphoma 6 protein		1	S8	(P41182):S333	1	P41182	N-Term(TMT6plex); K1(TMT6plex); S8(Phospho); K11(TMT6plex)	HCD	1	0	1	1	S(5): 0.0; S(8): 100.0	805310	Unique	Used	0.812885	0.592659	1.07514	0.799308	0.811568	0.0454087	0.798088	0.852535	0.0067875	68209.2	40424.8	55446.2	54520.2	73334.6	3097.29	55356.4	58150.7	54436.9	462.97	5.24598	1	20.3268	63	1.97652e+06	3	646.047
477	SSSEESDSDREALAAMNAAQVKPLGK	502	1	TCOF_HUMAN	TCOF1	Q13428	Treacle protein		1	S8	(Q13428):S484	1	Q13428	N-Term(TMT6plex); S8(Phospho); K22(TMT6plex); K26(TMT6plex)	HCD	1	0	1	1	S(1): 0.6; S(2): 0.6; S(3): 0.6; S(6): 0.6; S(8): 97.7	718691	Unique	Used	0.828768	0.426437	0.982658	0.645499	0.604728	0.0295515	0.776342	0.851692		79564.7	33929.3	65940.7	51358.9	78184.9	2351.26	48115	67764.6	61769.4		6.98927	1	23.0701	50	0	5	692.555
1015	TLFLGIPDENFEDHSAPPSPEEK	1037	1	M3K5_HUMAN	MAP3K5	Q99683	Mitogen-activated protein kinase kinase kinase 5		1	S19	(Q99683):S1033	1	Q99683	N-Term(TMT6plex); S19(Phospho); K23(TMT6plex)	HCD	1	0	1	1	T(1): 0.0; S(15): 0.0; S(19): 100.0	675338	Unique	Used	0.837354	0.603217	1.0629	1.19497	1.20585		1.10577	0.707719		40325.3	24324.9	33766.6	48187.4	42861.6		48626.2	28539	44590.4		7.34154	0	14.6361	31	5.27449e+06	3	1036.51
454	NSNSPPSPSSMNQR	467	1	I2BP2_HUMAN	IRF2BP2	Q7Z5L9	Interferon regulatory factor 2-binding protein 2		1	S7	(Q7Z5L9):S460	1	Q7Z5L9	N-Term(TMT6plex); S7(Phospho); M11(Oxidation)	HCD	1	0	1	1	S(2): 0.0; S(4): 0.0; S(7): 100.0; S(9): 0.0; S(10): 0.0	515788	Unique	Used	0.778465	0.472164	1.10254	0.825	1.00177	0.0271486	0.62153	0.844123	0.00842462	68157	32181.3	53057.9	56229.5	75146.2	1850.37	68277.7	57532.9	42361.7	574.197	3.13413	0	37.8394	32	11722122	2	914.399
370	SNSEDKLNSK	379	1	SLK_HUMAN	SLK	Q9H2G2	STE20-like serine/threonine-protein kinase		1	S3	(Q9H2G2):S372	1	Q9H2G2	N-Term(TMT6plex); S3(Phospho); K6(TMT6plex); K10(TMT6plex)	HCD	1	0	1	1	S(1): 0.0; S(3): 100.0; S(9): 0.0	586308	Unique	Used	0.763169	0.77577	1.01721	1.23058	1.35221	0.0408089	0.898228	0.855739	0.0305994	77469.2	60098.3	59122.1	95332.3	78802.7	3161.43	104755	66293.4	69585	2370.51	3.3625	1	17.9739	50	2585497	2	945.004
219	SLKESEQESEEEILAQK	235	1	HIRP3_HUMAN	HIRIP3	Q9BW71	HIRA-interacting protein 3		1	S9	(Q9BW71):S227	1	Q9BW71	N-Term(TMT6plex); K3(TMT6plex); S9(Phospho); K17(TMT6plex)	HCD	1	0	1	1	S(1): 0.0; S(5): 0.0; S(9): 100.0	541643	Unique	Used	0.811221	0.808538	1.12299	0.782318	0.804125	0.0417812	1.03019	0.595967		81584.8	65964.4	66183.3	63825.3	91618.9	3408.71	65604.4	48621.9	84048.2		5.30235	1	30.0387	32	6.21153e+06	3	915.479
614	GSPVTTTK	621	1	GRIN1_HUMAN	GPRIN1	Q7Z2K8	G protein-regulated inducer of neurite outgrowth 1		1	S2	(Q7Z2K8):S615	1	Q7Z2K8	N-Term(TMT6plex); S2(Phospho); K8(TMT6plex)	HCD	1	0	1	1	S(2): 100.0; T(5): 0.0; T(6): 0.0; T(7): 0.0	583168	Unique	Used	0.825764	0.472886	1.0131	0.831112	0.844779	0.0356884	0.510085	0.584049	0.0295077	152016	71886.2	125529	126342	154007	5425.2	128420	88784.7	77541	4485.65	2.58143	0	45.304	50	4376192	2	664.866
31	GRASPGGVSTSSSDGK	46	1	ATN1_HUMAN	ATN1	P54259	Atrophin-1		1	S4	(P54259):S34	1	P54259	N-Term(TMT6plex); S4(Phospho); K16(TMT6plex)	HCD	1	0	1	1	S(4): 100.0; S(9): 0.0; T(10): 0.0; S(11): 0.0; S(12): 0.0; S(13): 0.0	580723	Unique	Used	0.82348	0.514611	0.983007	1.17178	1.02812	0.0465304	0.857262	0.64533		53569.7	27567.6	44113.6	62771.8	52659.4	2492.62	55076	34570.1	45923.3		3.34097	1	7.04368	50	10560583	2	994.497
1318	NQVNSESDSDSEESKKPR	1335	1	ATRX_HUMAN	ATRX	P46100	Transcriptional regulator ATRX		1	S11	(P46100):S1328	1	P46100	N-Term(TMT6plex); S11(Phospho); K15(TMT6plex); K16(TMT6plex)	HCD	1	0	1	1	S(5): 0.0; S(7): 0.0; S(9): 0.0; S(11): 100.0; S(14): 0.0	582612	Unique	Used	0.728443	0.465008	0.997796	0.650653	0.586259	0.0618281	0.774883	0.850813	0.0670559	56642.1	26339	41260.5	36854.3	56517.3	3502.07	33206.9	48191.8	43891	3798.18	4.58186	1	22.002	50	0	3	935.13
183	EPGVHPPIPPKPSSPVSSPNQL	204	1	SCEL_HUMAN	SCEL	O95171	Sciellin		1	S13	(O95171):S195	1	O95171	N-Term(TMT6plex); K11(TMT6plex); S13(Phospho)	HCD	1	0	1	1	S(13): 49.6; S(14): 49.6; S(17): 0.4; S(18): 0.4	715223	Unique	Used	0.77788	0.632014	1.34029	0.992062	0.849862	0.0860499	0.858279	0.810095	0.0349011	87326.8	55191.8	67929.8	86633.7	117043	7514.47	74215.7	70743	74950.8	3047.8	3.79747	0	56.7288	26	4.17446e+06	3	933.835
663	QLHTLQK	669	1	TAOK3_HUMAN	TAOK3	Q9H2K8	Serine/threonine-protein kinase TAO3		1	T4	(Q9H2K8):T666	1	Q9H2K8	N-Term(TMT6plex); T4(Phospho); K7(TMT6plex)	HCD	1	0	1	1	T(4): 100.0	702107	Unique	Used	0.801175	0.492194	0.931875	0.786514	0.973388	0.0892801	0.643791	0.774584	0.0212458	89546.4	44074.2	71742.3	70429.5	83446.1	7994.71	87163.4	69361.2	57649.2	1902.48	3.29097	0	56.7151	50	1069870	3	469.271
255	KFAIGSAR	262	1	CHK2_HUMAN	CHEK2	O96017	Serine/threonine-protein kinase Chk2		1	S6	(O96017):S260	1	O96017	N-Term(TMT6plex); K1(TMT6plex); S6(Phospho)	HCD	1	0	1	1	S(6): 100.0	807400	Unique	Used	0.823061	2.60772	1.14708	2.10805	0.818202	0.108051	0.956737	0.680056	0.00527527	59619.4	155471	49070.4	125681	68388	6441.97	48780.7	40544.6	57040.1	314.508	2.67365	1	23.3266	44	3.20228e+06	2	694.397
88	APPQTHLPSGASSGTGSASATHGGGSPPGTR	118	1	BAG6_HUMAN	BAG6	P46379	Large proline-rich protein BAG6		1	S26	(P46379):S113	1	P46379	N-Term(TMT6plex); S26(Phospho)	HCD	1	0	1	1	T(5): 0.0; S(9): 0.0; S(12): 0.0; S(13): 0.0; T(15): 0.0; S(17): 0.0; S(19): 0.0; T(21): 0.0; S(26): 50.0; T(30): 50.0	800532	Unique	Used	0.758061	0.785429	1.27486	1.07904	1.08134	0.154972	1.87641	0.817559		5949.15	4672.64	4509.82	6419.37	7584.35	921.951	6433.05	4863.78	11163		7.58645	0	12.3933	75	762898	4	774.369
191	GGKDPLSSPGGPGSR	205	1	EMAL3_HUMAN	EML3	Q32P44	Echinoderm microtubule-associated protein-like 3		1	S7	(Q32P44):S197	1	Q32P44	N-Term(TMT6plex); K3(TMT6plex); S7(Phospho)	HCD	1	0	1	1	S(7): 99.4; S(8): 0.6; S(14): 0.0	644997	Unique	Used	0.78691	0.488715	1.00269	0.628348	0.697253	0.0207362	0.263698	0.339466	0.0212866	307622	150339	242071	193294	308450	6378.92	214490	104427	81119.2	6548.23	3.43973	1	38.715	16	13555791	3	636.331
54	SQEDSEDSEDKDVK	67	1	NUCKS_HUMAN	NUCKS1	Q9H1E3	Nuclear ubiquitous casein and cyclin-dependent kinase substrate 1		1	S8	(Q9H1E3):S61	1	Q9H1E3	N-Term(TMT6plex); S8(Phospho); K11(TMT6plex); K14(TMT6plex)	HCD	1	0	1	1	S(1): 0.0; S(5): 0.0; S(8): 100.0	585058	Unique	Used	0.828152	2.21691	1.11203	2.01188	0.753408	0.134228	2.37889	0.675655		108741	241069	90054.1	218774	120923	14596.2	81926.5	73471.5	258683		4.38052	1	39.444	30	5375438	3	793.38
90	GLGPPSPPAPPR	101	1	SNTB2_HUMAN	SNTB2	Q13425	Beta-2-syntrophin		1	S6	(Q13425):S95	1	Q13425	N-Term(TMT6plex); S6(Phospho)	HCD	1	0	1	1	S(6): 100.0	487036	Unique	Used	0.640826	0.321768	0.812412	0.710422	0.789498		0.802938	0.674084		2841.04	914.156	1820.61	2018.34	2308.09		2242.99	1915.1	2281.18		2.47289	0	39.0903	75	121167	3	484.592
12	KHSQTDLVSR	21	1	P5I11_HUMAN	TP53I11	O14683	Tumor protein p53-inducible protein 11		1	S3	(O14683):S14	1	O14683	N-Term(TMT6plex); K1(TMT6plex); S3(Phospho)	HCD	1	0	1	1	S(3): 100.0; T(5): 0.0; S(9): 0.0	748711	Unique	Used	0.646319	1.49549	1.11613	0.836372	1.18533	0.060201	1.48594	0.82281	0.0251523	87392.5	130695	56483.4	73092.6	97541.1	5261.11	103589	71907.4	129860	2198.12	2.51524	1	50.5369	47	2.83985e+06	3	570.31
473	EGEETEGSEEDDKENDKTEEMPNDSVLENK	502	1	NASP_HUMAN	NASP	P49321	Nuclear autoantigenic sperm protein		1	S8	(P49321):S480	1	P49321	N-Term(TMT6plex); S8(Phospho); K13(TMT6plex); K17(TMT6plex); K30(TMT6plex)	HCD	1	0	1	1	T(5): 1.1; S(8): 98.9; T(18): 0.0; S(25): 0.0	656860	Unique	Used	0.823655	0.509503	1.08669	0.782024	0.882645	0.0433948	0.600849	0.62501	0.0258463	28235.6	14386.1	23256.4	22080.9	30683.4	1225.28	24922	17647.5	16965.3	729.786	4.49074	2	17.5642	50	0	4	1106.51
38	EVSMDDHKLSLDELHR	53	1	AT1A1_HUMAN	ATP1A1	P05023	Sodium/potassium-transporting ATPase subunit alpha-1		1	S10	(P05023):S47	1	P05023	N-Term(TMT6plex); K8(TMT6plex); S10(Phospho)	HCD	1	0	1	1	S(3): 0.0; S(10): 100.0	599452	Unique	Used	0.843484	0.666674	1.13123	0.939671	1.11922	0.112147	0.976764	0.777517		25481.3	16987.7	21493.1	23944	28825.1	2857.64	28519.2	19812.2	24889.2		4.47395	1	73.1195	50	1859164	4	616.31
209	SPSPAPEK	216	1	SRRM1_HUMAN	SRRM1	Q8IYB3	Serine/arginine repetitive matrix protein 1		1	S3	(Q8IYB3):S211	1	Q8IYB3	N-Term(TMT6plex); S3(Phospho); K8(TMT6plex)	HCD	1	0	1	1	S(1): 0.0; S(3): 100.0	582092	Unique	Used	0.796925	0.61928	0.93136	0.690593	0.693715	0.0481443	0.496117	0.806311		145215	89928.9	115726	100285	135248	6991.28	100738	117089	72043.7		2.46823	0	40.4339	41	7702637	2	675.857
23	TSGAPGSPQTPPER	36	1	HEXI2_HUMAN	HEXIM2	Q96MH2	Protein HEXIM2		1	T10	(Q96MH2):T32	1	Q96MH2	N-Term(TMT6plex); T10(Phospho)	HCD	1	0	1	1	T(1): 0.0; S(2): 0.0; S(7): 0.0; T(10): 100.0	521096	Unique	Used	0.840883	0.581558	1.11831	0.753779	0.696736	0.0360041	0.916051	0.856515	0.0381269	96994.6	56408	81561.2	73112.5	108470	3492.2	67579.6	83077.4	88852	3698.11	2.83201	0	8.72976	28	10924569	2	845.904
791	SPTPSPSPPRNSDQEGGGKK	810	2	SRRM1_HUMAN	SRRM1	Q8IYB3	Serine/arginine repetitive matrix protein 1		1	S7;S12	(Q8IYB3):S797	1	Q8IYB3	N-Term(TMT6plex); S7(Phospho); S12(Phospho); K19(TMT6plex); K20(TMT6plex)	HCD	1	0	1	1	S(1): 0.0; T(3): 0.0; S(5): 1.6; S(7): 98.4; S(12): 100.0	585702	Unique	Used	0.746687	0.483834	0.997968	0.673317	0.777752	0.051632	0.574224	0.856482		35055.3	16960.9	26175.3	23603.3	34984.1	1809.97	27264.3	30024.2	20129.6		3.08544	2	32.7594	50	2.3644e+06	3	957.474
791	SPTPSPSPPRNSDQEGGGKK	810	2	SRRM1_HUMAN	SRRM1	Q8IYB3	Serine/arginine repetitive matrix protein 1		1	S7;S12	(Q8IYB3):S802	1	Q8IYB3	N-Term(TMT6plex); S7(Phospho); S12(Phospho); K19(TMT6plex); K20(TMT6plex)	HCD	1	0	1	1	S(1): 0.0; T(3): 0.0; S(5): 1.6; S(7): 98.4; S(12): 100.0	585702	Unique	Used	0.746687	0.483834	0.997968	0.673317	0.777752	0.051632	0.574224	0.856482		35055.3	16960.9	26175.3	23603.3	34984.1	1809.97	27264.3	30024.2	20129.6		3.08544	2	32.7594	50	2.3644e+06	3	957.474
477	SSSEESDSDREALAAMNAAQVKPLGK	502	1	TCOF_HUMAN	TCOF1	Q13428	Treacle protein		1	S8	(Q13428):S484	1	Q13428	N-Term(TMT6plex); S8(Phospho); M16(Oxidation); K22(TMT6plex); K26(TMT6plex)	HCD	1	0	1	1	S(1): 0.0; S(2): 0.0; S(3): 0.0; S(6): 0.6; S(8): 99.4	654991	Unique	Used	0.858827	0.395249	0.98894	0.712848	0.585772	0.0457648	0.746034	0.805773	0.0204932	412824	163168	354545	294281	408258	18892.8	241821	332643	307981	8460.08	7.38513	1	12.0039	8	18129246	5	695.754
607	SKPIPIMPASPQK	619	1	DNM1L_HUMAN	DNM1L	O00429	Dynamin-1-like protein		1	S10	(O00429):S616	1	O00429	N-Term(TMT6plex); K2(TMT6plex); M7(Oxidation); S10(Phospho); K13(TMT6plex)	HCD	1	0	1	1	S(1): 0.0; S(10): 100.0	852546	Unique	Used	0.803821	0.238274	1.33672	0.45604	1.09286		0.302437	0.817746	0.041379	315940	75280.2	253959	144081	422323		345277	258359	95552	13073.3	4.64629	0	12.8789	7	26062022	4	545.065
144	VSEEQTQPPSPAGAGMSTAMGR	165	1	IF16_HUMAN	IFI16	Q16666	Gamma-interferon-inducible protein 16		1	S10	(Q16666):S153	1	Q16666	N-Term(TMT6plex); S10(Phospho); M16(Oxidation)	HCD	1	0	1	1	S(2): 0.0; T(6): 0.0; S(10): 100.0; S(17): 0.0; T(18): 0.0	590049	Unique	Used	0.834926	0.778937	1.24628	1.07851	0.878049		0.87741	0.822316		8918.03	6946.59	7445.9	9618.16	11114.3		7830.47	7333.44	7824.76		3.60463	0	8.4275	50	5112533	2	1257.57
998	SSSPLPTVQLHPQSPTAGK	1016	1	PCDH7_HUMAN	PCDH7	O60245	Protocadherin-7		1	S14	(O60245):S1011	1	O60245	N-Term(TMT6plex); S14(Phospho); K19(TMT6plex)	HCD	1	0	1	1	S(1): 0.0; S(2): 0.0; S(3): 0.0; T(7): 0.0; S(14): 100.0; T(16): 0.0	767580	Unique	Used	0.787198	0.414546	1.4526	0.763641	1.05252	0.0176493	0.934891	0.725849	0.023167	232604	96425.2	183106	177626	337880	4105.32	244821	168836	217460	5388.75	7.15084	0	13.0182	16	12777396	3	824.109
455	RASEDTTSGSPPKK	468	1	API5_HUMAN	API5	Q9BZZ5	Apoptosis inhibitor 5		1	S10	(Q9BZZ5):S464	1	Q9BZZ5	N-Term(TMT6plex); S10(Phospho); K13(TMT6plex); K14(TMT6plex)	HCD	1	0	1	1	S(3): 0.0; T(6): 0.3; T(7): 49.8; S(8): 49.8; S(10): 0.0	580350	Unique	Used	0.771406	0.63536	0.978091	0.620687	0.405729	0.0440855	0.234201	0.345709		36353.9	23097.8	28043.6	22564.4	35557.5	1602.68	14749.8	12567.9	8514.12		3.87374	2	42.4468	50	2.15175e+06	4	557.803
210	RPAEATSSPTSPERPR	225	1	MMTA2_HUMAN	MMTAG2	Q9BU76	Multiple myeloma tumor-associated protein 2		1	S8	(Q9BU76):S217	1	Q9BU76	N-Term(TMT6plex); S8(Phospho)	HCD	1	0	1	1	T(6): 0.0; S(7): 0.4; S(8): 99.6; T(10): 0.0; S(11): 0.0	517030	Unique	Used	0.852217	0.635872	1.08133	0.745341	0.771292	0.0863535	0.77155	0.775364	0.00988203	89211.2	56726.9	76027.3	66492.7	96466.4	7703.7	68807.9	69171.1	68830.9	881.588	6.02365	0	35.4002	21	10830167	3	683.343
1925	FLSHSTDSLNK	1935	1	AKP13_HUMAN	AKAP13	Q12802	A-kinase anchor protein 13		1	T6	(Q12802):T1930	1	Q12802	N-Term(TMT6plex); T6(Phospho); K11(TMT6plex)	HCD	1	0	1	1	S(3): 0.0; S(5): 99.5; T(6): 0.5; S(8): 0.0	711415	Unique	Used	0.840087	0.7128	1.22596	1.27882	1.13509	0.0638441	1.01731	0.831379	0.0349708	99982.2	71267.4	83993.8	127860	122575	6383.28	113489	83123.1	101713	3496.46	2.98024	0	60.4804	43	4.16033e+06	3	596.31
201	RKDSEEEAASPEGK	214	1	FANCE_HUMAN	FANCE	Q9HB96	Fanconi anemia group E protein		1	S10	(Q9HB96):S210	1	Q9HB96	N-Term(TMT6plex); K2(TMT6plex); S10(Phospho); K14(TMT6plex)	HCD	1	0	1	1	S(4): 0.0; S(10): 100.0	581068	Unique	Used	0.868254	0.549732	0.994732	0.682671	0.883853	0.031557	0.688204	0.823045		39288.8	21598.3	34112.6	26821.3	39081.8	1239.84	34725.5	32336.4	27038.7		2.68797	2	65.3395	50	1777240	3	767.397
324	FPSPHPSPAK	333	1	EI24_HUMAN	EI24	O14681	Etoposide-induced protein 2.4 homolog		1	S3	(O14681):S326	1	O14681	N-Term(TMT6plex); S3(Phospho); K10(TMT6plex)	HCD	1	0	1	1	S(3): 100.0; S(7): 0.0	706159	Unique	Used	0.807751	0.252506	1.20415	0.432777	0.919095	0.00132373	0.221642	0.839395		97226	24550.1	78534.4	42077.2	117075	128.701	89360	81611.1	21549.3		3.54331	0	24.3907	34	7760541	3	534.953
460	STPESGDSDKESVGSSSTSNEGGR	483	1	OTU7B_HUMAN	OTUD7B	Q6GQQ9	OTU domain-containing protein 7B		1	S8	(Q6GQQ9):S467	1	Q6GQQ9	N-Term(TMT6plex); S8(Phospho); K10(TMT6plex)	HCD	1	0	1	1	S(1): 0.0; T(2): 0.0; S(5): 50.0; S(8): 50.0; S(12): 0.0; S(15): 0.0; S(16): 0.0; S(17): 0.0; T(18): 0.0; S(19): 0.0	582693	Unique	Used	0.833549	0.531592	1.07505	0.645181	0.882954	0.0262943	0.858936	0.863387	0.0617332	34690.7	18441.3	28916.4	22381.8	37294.4	912.17	30630.3	29951.5	29797.1	2141.57	5.34706	1	7.05781	50	0	3	965.769
144	VSEEQTQPPSPAGAGMSTAMGR	165	1	IF16_HUMAN	IFI16	Q16666	Gamma-interferon-inducible protein 16		1	S10	(Q16666):S153	1	Q16666	N-Term(TMT6plex); S10(Phospho)	HCD	1	0	1	1	S(2): 0.0; T(6): 0.0; S(10): 100.0; S(17): 0.0; T(18): 0.0	710016	Unique	Used	0.815833	0.549997	1.21376	1.10352	0.772244		0.999958	0.67666		6655.27	3660.38	5429.59	7344.2	8077.88		5139.49	4503.36	6655		2.57701	0	0	50	1.59843e+06	2	1249.57
3	PVSGSRSPDR	12	1	NKAP_HUMAN	NKAP	Q8N5F7	NF-kappa-B-activating protein		1	S7	(Q8N5F7):S9	1	Q8N5F7	N-Term(TMT6plex); S7(Phospho)	HCD	1	0	1	1	S(3): 0.0; S(5): 0.0; S(7): 100.0	514977	Unique	Used	0.686258	0.453962	1.00966	0.784151	0.679898	0.0697279	0.634256	0.848485		86009.9	39045.2	59024.9	67444.7	86840.4	5997.29	58477.9	72978.1	54552.2		3.11111	1	35.7033	50	6.52655e+06	2	683.838
479	GKLPESPK	486	1	UBF1_HUMAN	UBTF	P17480	Nucleolar transcription factor 1		1	S6	(P17480):S484	1	P17480	N-Term(TMT6plex); K2(TMT6plex); S6(Phospho); K8(TMT6plex)	HCD	1	0	1	1	S(6): 100.0	645498	Unique	Used	0.833376	0.689052	1.12152	0.736408	0.781126	0.0340713	0.965523	0.696717	0.0141758	637592	439334	531354	469528	715071	21723.6	498040	444222	615610	9038.41	2.56028	1	13.7441	13	22648348	3	541.655
22	RSSSAPLIHGL	32	1	F122B_HUMAN	FAM122B	Q7Z309	Protein FAM122B		1	S4	(Q7Z309):S25	1	Q7Z309	N-Term(TMT6plex); S4(Phospho)	HCD	1	0	1	1	S(2): 0.1; S(3): 49.9; S(4): 49.9	654017	Unique	Used	0.844338	0.502689	0.992366	1.14446	0.557613	0.0677108	0.751147	0.692482	0.059707	24688.1	12410.4	20845.1	28254.5	24499.6	1671.65	13766.4	17096.1	18544.4	1474.05	4.11621	1	49.0669	50	1623246	3	482.927
616	VGSLTPPSSPK	626	2	AAK1_HUMAN	AAK1	Q2M2I8	AP2-associated protein kinase 1		1	T5;S9	(Q2M2I8):S624	1	Q2M2I8	N-Term(TMT6plex); T5(Phospho); S9(Phospho); K11(TMT6plex)	HCD	1	0	1	1	S(3): 0.0; T(5): 100.0; S(8): 0.0; S(9): 100.0	597728	Unique	Used	0.675179	0.719042	1.35421	0.729662	0.989816	0.0206462	0.667525	0.794482		50666.5	36431.3	34209	36969.4	68613.2	1046.07	50150.5	40253.6	33821.2		3.27925	0	0	50	5.44954e+06	3	563.287
616	VGSLTPPSSPK	626	2	AAK1_HUMAN	AAK1	Q2M2I8	AP2-associated protein kinase 1		1	T5;S9	(Q2M2I8):T620	1	Q2M2I8	N-Term(TMT6plex); T5(Phospho); S9(Phospho); K11(TMT6plex)	HCD	1	0	1	1	S(3): 0.0; T(5): 100.0; S(8): 0.0; S(9): 100.0	597728	Unique	Used	0.675179	0.719042	1.35421	0.729662	0.989816	0.0206462	0.667525	0.794482		50666.5	36431.3	34209	36969.4	68613.2	1046.07	50150.5	40253.6	33821.2		3.27925	0	0	50	5.44954e+06	3	563.287
1656	AVQTLAGSQPTSDKPSQRPSESTNCSPTR	1684	1	ASH1L_HUMAN	ASH1L	Q9NR48	Histone-lysine N-methyltransferase ASH1L		1	S26	(Q9NR48):S1681	1	Q9NR48	N-Term(TMT6plex); K14(TMT6plex); C25(Carbamidomethyl); S26(Phospho)	HCD	1	0	1	1	T(4): 0.0; S(8): 0.0; T(11): 94.9; S(12): 0.8; S(16): 0.8; S(20): 0.8; S(22): 0.8; T(23): 0.8; S(26): 0.8; T(28): 0.0	702778	Unique	Used	0.854355	0.516703	1.15583	0.778943	1.13052		0.731953	0.847107	0.0194998	34490.9	17821.5	29467.4	26866.4	39865.7		38992.7	29217.5	25245.7	672.564	6.60279	0	0	50	1.33286e+06	4	907.196
282	DAPTSPASVASSSSTPSSK	300	1	TLE3_HUMAN	TLE3	Q04726	Transducin-like enhancer protein 3		1	S5	(Q04726):S286	1	Q04726	N-Term(TMT6plex); S5(Phospho); K19(TMT6plex)	HCD	1	0	1	1	T(4): 0.7; S(5): 99.3; S(8): 0.0; S(11): 0.0; S(12): 0.0; S(13): 0.0; S(14): 0.0; T(15): 0.0; S(17): 0.0; S(18): 0.0	590003	Unique	Used	0.871619	0.760539	1.06988	0.977609	1.12981	0.0205044	1.17359	0.870242		17909.3	13620.8	15610.1	17508.3	19160.8	367.22	20234.2	15585.5	21018.3		2.51232	0	17.9418	50	1.78916e+06	2	1151.56
874	TLPQQESLEIELAEEKPVK	892	1	LR16A_HUMAN	LRRC16A	Q5VZK9	Leucine-rich repeat-containing protein 16A		1	S7	(Q5VZK9):S880	1	Q5VZK9	N-Term(TMT6plex); S7(Phospho); K16(TMT6plex); K19(TMT6plex)	HCD	1	0	1	1	T(1): 0.0; S(7): 100.0	670763	Unique	Used	0.58533	1.10518	1.00562	0.674546	0.497342	0.00912288	0.743895	0.83297	0.011386	61717.4	68208.6	36125	41631.2	62064.5	563.04	30694.6	51408.8	45911.3	702.712	6.51546	0	49.7478	37	3960792	4	737.912
3	KETPPPLVPPAAR	15	1	MEP50_HUMAN	WDR77	Q9BQA1	Methylosome protein 50		1	T3	(Q9BQA1):T5	1	Q9BQA1	N-Term(TMT6plex); K1(TMT6plex); T3(Phospho)	HCD	1	0	1	1	T(3): 100.0	708812	Unique	Used	0.825484	0.492513	1.01025	0.579077	0.777793	0.0182495	0.526845	0.544527	0.00257316	490544	241599	404936	284063	495572	8952.19	381541	267114	258441	1262.25	4.37765	1	11.3609	8	47519060	3	637.701
204	QPTPPFFGR	212	1	RBM14_HUMAN	RBM14	Q96PK6	RNA-binding protein 14		1	T3	(Q96PK6):T206	1	Q96PK6	N-Term(TMT6plex); T3(Phospho)	HCD	1	0	1	1	T(3): 100.0	660020	Unique	Used	0.839788	0.488614	1.13844	0.765901	0.824771	0.057162	0.748197	0.737211	0.0229577	113403	55410.2	95234.3	86855.3	129103	6482.33	93531.4	83601.8	84847.7	2603.46	2.66249	0	8.02838	42	11661185	2	678.339
187	SRSRSPPPVSK	197	2	SRSF2_HUMAN	SRSF2	Q01130	Serine/arginine-rich splicing factor 2		1	S3;S5	(Q01130):S189	1	Q01130	N-Term(TMT6plex); S3(Phospho); S5(Phospho); K11(TMT6plex)	HCD	1	0	1	1	S(1): 99.5; S(3): 0.5; S(5): 100.0; S(10): 0.0	579724	Unique	Used	0.658208	0.504545	0.786788	0.646961	0.653393	0.0136439	0.593336	0.657154		93796.2	47324.4	61737.4	60682.5	73797.7	1279.74	61285.8	61638.5	55652.6		3.47024	2	35.0951	50	2.8304e+06	3	605.981
187	SRSRSPPPVSK	197	2	SRSF2_HUMAN	SRSF2	Q01130	Serine/arginine-rich splicing factor 2		1	S3;S5	(Q01130):S191	1	Q01130	N-Term(TMT6plex); S3(Phospho); S5(Phospho); K11(TMT6plex)	HCD	1	0	1	1	S(1): 99.5; S(3): 0.5; S(5): 100.0; S(10): 0.0	579724	Unique	Used	0.658208	0.504545	0.786788	0.646961	0.653393	0.0136439	0.593336	0.657154		93796.2	47324.4	61737.4	60682.5	73797.7	1279.74	61285.8	61638.5	55652.6		3.47024	2	35.0951	50	2.8304e+06	3	605.981
189	SRSPPPVSK	197	2	SRSF2_HUMAN	SRSF2	Q01130	Serine/arginine-rich splicing factor 2		1	S1;S3	(Q01130):S189	1	Q01130	N-Term(TMT6plex); S1(Phospho); S3(Phospho); K9(TMT6plex)	HCD	1	0	1	1	S(1): 100.0; S(3): 100.0; S(8): 0.0	583408	Unique	Used	0.788852	0.739721	1.07703	0.690237	0.651869		0.377778	0.384425		430735	318624	339786	297310	463916		280783	165585	162723		4.22264	1	5.53092	4	125336080	3	524.936
189	SRSPPPVSK	197	2	SRSF2_HUMAN	SRSF2	Q01130	Serine/arginine-rich splicing factor 2		1	S1;S3	(Q01130):S191	1	Q01130	N-Term(TMT6plex); S1(Phospho); S3(Phospho); K9(TMT6plex)	HCD	1	0	1	1	S(1): 100.0; S(3): 100.0; S(8): 0.0	583408	Unique	Used	0.788852	0.739721	1.07703	0.690237	0.651869		0.377778	0.384425		430735	318624	339786	297310	463916		280783	165585	162723		4.22264	1	5.53092	4	125336080	3	524.936
135	TEEARPSPAPGPGTPTGTPTR	155	1	TB10B_HUMAN	TBC1D10B	Q4KMP7	TBC1 domain family member 10B		1	T14	(Q4KMP7):T148	1	Q4KMP7	N-Term(TMT6plex); T14(Phospho)	HCD	1	0	1	1	T(1): 0.0; S(7): 0.0; T(14): 99.3; T(16): 0.7; T(18): 0.0; T(20): 0.0	582704	Unique	Used	0.837255	0.567397	1.11388	0.772024	0.852737	0.0850299	0.730025	0.861021	0.0552734	71965.2	40832.8	60253.2	55558.8	80160.4	6119.19	61367.3	61963.5	52536.4	3977.76	5.34153	0	10.3086	35	4.47642e+06	3	796.058
831	LLPPASP	837	1	TELO2_HUMAN	TELO2	Q9Y4R8	Telomere length regulation protein TEL2 homolog		1	S6	(Q9Y4R8):S836	1	Q9Y4R8	N-Term(TMT6plex); S6(Phospho)	HCD	1	0	1	1	S(6): 100.0	603436	Unique	Used	0.800334	0.384737	1.30961	0.410656	1.36954		0.55654	0.82495		9418.94	3623.82	7538.3	3867.94	12335.1		12899.6	7770.15	5242.02		2.53454	0	0	50	2.4971e+06	2	502.275
5832	SKGHYEVTGSDDETGK	5847	1	AHNK_HUMAN	AHNAK	Q09666	Neuroblast differentiation-associated protein AHNAK		1	S10	(Q09666):S5841	1	Q09666	N-Term(TMT6plex); K2(TMT6plex); S10(Phospho); K16(TMT6plex)	HCD	1	0	1	1	S(1): 0.0; T(8): 50.0; S(10): 50.0; T(14): 0.0	525574	Unique	Used	0.777006	0.692201	0.96949	0.866722	0.98288	0.0684688	0.761939	0.841364	0.0519255	55497.8	38415.7	43122.1	48101.2	53804.6	3799.87	54547.7	46693.9	42286	2881.75	4.61026	1	12.83	50	1.34719e+06	4	620.06
604	SSISSSPQK	612	1	UBP2L_HUMAN	UBAP2L	Q14157	Ubiquitin-associated protein 2-like		1	S6	(Q14157):S609	1	Q14157	N-Term(TMT6plex); S6(Phospho); K9(TMT6plex)	HCD	1	0	1	1	S(1): 0.0; S(2): 0.0; S(4): 0.0; S(5): 50.0; S(6): 50.0	583815	Unique	Used	0.694853	0.313138	0.894235	0.728892	0.429912	0.021428	0.305554	0.310515		159749	50023.4	111002	116440	142853	3423.1	68678	49604.5	48811.8		2.96876	0	32.5987	50	7.20779e+06	2	729.884
365	TPKDSPGIPPSANAHQLFR	383	1	KS6A3_HUMAN	RPS6KA3	P51812	Ribosomal protein S6 kinase alpha-3		1	S5	(P51812):S369	1	P51812	N-Term(TMT6plex); K3(TMT6plex); S5(Phospho)	HCD	1	0	1	1	T(1): 0.0; S(5): 100.0; S(11): 0.0	764922	Unique	Used	0.868378	0.480203	1.01317	0.700169	0.696259	0.0392678	0.430714	0.785832		242348	116376	210450	169684	245540	9516.47	168737	190445	104382		6.04559	1	41.4044	15	9574802	4	643.593
331	VSSSPGVK	338	1	ELF1_HUMAN	ELF1	P32519	ETS-related transcription factor Elf-1		1	S4	(P32519):S334	1	P32519	N-Term(TMT6plex); S4(Phospho); K8(TMT6plex)	HCD	1	0	1	1	S(2): 0.0; S(3): 0.0; S(4): 100.0	585473	Unique	Used	0.851949	0.714949	1.11948	0.984198	1.01589	0.0533989	0.869254	0.783627	0.016559	137551	98342.3	117187	135378	153985	7345.1	139737	107789	119567	2277.72	2.9281	0	47.7695	47	2364200	2	649.862
95	SKQPPPASSPTKR	107	1	AIM1_HUMAN	AIM1	Q9Y4K1	Absent in melanoma 1 protein		1	S9	(Q9Y4K1):S103	1	Q9Y4K1	N-Term(TMT6plex); K2(TMT6plex); S9(Phospho); K12(TMT6plex)	HCD	1	0	1	1	S(1): 0.0; S(8): 0.6; S(9): 99.4; T(11): 0.0	836559	Unique	Used	0.867024	0.463733	0.985259	0.812295	0.98681	0.0365727	0.492867	0.840844	0.0263963	72687.5	33707.6	63021.8	59043.7	71615.9	2658.38	71728.7	61118.8	35825.3	1918.68	3.28544	2	24.381	45	4.66264e+06	4	537.809
565	VPVASPSAHNISSSGGAPDR	584	1	MARK2_HUMAN	MARK2	Q7KZI7	Serine/threonine-protein kinase MARK2		1	S5	(Q7KZI7):S569	1	Q7KZI7	N-Term(TMT6plex); S5(Phospho)	HCD	1	0	1	1	S(5): 99.3; S(7): 0.7; S(12): 0.0; S(13): 0.0; S(14): 0.0	703482	Unique	Used	0.882388	0.656523	0.994715	0.757156	0.84867	0.0403393	0.738735	0.879522	0.0184195	198205	130126	174894	150072	197158	7995.47	168211	174326	146421	3650.84	3.63032	0	61.2995	26	3033971	3	739.029
473	EGEETEGSEEDDKENDKTEEMPNDSVLENK	502	1	NASP_HUMAN	NASP	P49321	Nuclear autoantigenic sperm protein		1	S8	(P49321):S480	1	P49321	N-Term(TMT6plex); S8(Phospho); K13(TMT6plex); K17(TMT6plex); K30(TMT6plex)	HCD	1	0	1	1	T(5): 50.0; S(8): 50.0; T(18): 0.0; S(25): 0.0	540076	Unique	Used	0.801662	0.471712	1.46084	0.56873	1.01485	0.0543327	0.777573	0.79074		108892	51365.8	87294.8	61930.2	159075	5916.41	110510	86105.5	84671.7		4.68731	2	27.5666	16	0	5	885.413
306	RALPNNTSSSPQPK	319	1	P53_HUMAN	TP53	P04637	Cellular tumor antigen p53		1	S10	(P04637):S315	1	P04637	N-Term(TMT6plex); S10(Phospho); K14(TMT6plex)	HCD	1	0	1	1	T(7): 0.0; S(8): 0.0; S(9): 0.0; S(10): 100.0	696945	Unique	Used	0.847847	0.328035	0.967476	0.532669	0.779185	0.0184163	0.59671	0.818469	0.0363287	96990	31816.1	82232.7	51663.6	93835.4	1786.2	75573.1	79383.3	57874.9	3523.52	4.37232	1	34.9868	50	2.85225e+06	3	679.03
294	WKAEGHSDDESDSEGSDSESTSR	316	1	MST4_HUMAN	MST4	Q9P289	Serine/threonine-protein kinase MST4		1	S11	(Q9P289):S304	1	Q9P289	N-Term(TMT6plex); K2(TMT6plex); S11(Phospho)	HCD	1	0	1	1	S(7): 0.0; S(11): 100.0; S(13): 0.0; S(16): 0.0; S(18): 0.0; S(20): 0.0; T(21): 0.0; S(22): 0.0	524298	Unique	Used	0.830571	0.627344	0.978781	0.776433	0.822838		0.771868	0.658273		33673.7	21125	27968.4	26145.3	32959.2		27708	22166.5	25991.6		3.88542	1	14.5693	38	4.89506e+06	3	1012.76
468	STSGPRPGCQPSSPCVPK	485	1	TRAD1_HUMAN	TRAFD1	O14545	TRAF-type zinc finger domain-containing protein 1		1	T2	(O14545):T469	1	O14545	N-Term(TMT6plex); T2(Phospho); C9(Carbamidomethyl); C15(Carbamidomethyl); K18(TMT6plex)	HCD	1	0	1	1	S(1): 0.0; T(2): 50.0; S(3): 50.0; S(12): 0.0; S(13): 0.0	702448	Unique	Used	0.86343	0.902907	1.12352	1.04995	0.882981	0.0946068	0.753346	0.849527	0.0373208	72470.7	65434.3	62573.4	76090.9	81422.6	6856.22	63990.3	61565.8	54595.6	2704.67	2.56993	0	80.311	44	2.7513e+06	3	813.066
182	IGQQVDREPGDVATPPRK	199	1	ORC6_HUMAN	ORC6	Q9Y5N6	Origin recognition complex subunit 6		1	T14	(Q9Y5N6):T195	1	Q9Y5N6	N-Term(TMT6plex); T14(Phospho); K18(TMT6plex)	HCD	1	0	1	1	T(14): 100.0	648055	Unique	Used	0.85019	0.449395	1.14576	0.556515	0.938354	0.0424126	0.551275	0.792049		66776.1	30008.8	56772.4	37161.9	76509.5	2832.15	62659.6	52889.9	36812		3.59663	2	63.041	48	1.51921e+06	4	626.087
1502	RPSTEDTHEVDSK	1514	1	TRPM7_HUMAN	TRPM7	Q96QT4	Transient receptor potential cation channel subfamily M member 7		1	S3	(Q96QT4):S1504	1	Q96QT4	N-Term(TMT6plex); S3(Phospho); K13(TMT6plex)	HCD	1	0	1	1	S(3): 99.7; T(4): 0.3; T(7): 0.0; S(12): 0.0	520414	Unique	Used	0.854107	0.732381	1.01531	0.791008	0.835045	0.037323	0.682152	0.698475	0.000531051	94174.8	68971.8	80435.4	74493.1	95616.9	3514.89	78640.2	65778.8	64241.6	50.0116	4.8946	0	23.0037	41	6492393	3	680.334
1396	AVIVSSPK	1403	1	ZN638_HUMAN	ZNF638	Q14966	Zinc finger protein 638		1	S6	(Q14966):S1401	1	Q14966	N-Term(TMT6plex); S6(Phospho); K8(TMT6plex)	HCD	1	0	1	1	S(5): 0.4; S(6): 99.6	649977	Unique	Used	0.831697	0.544716	1.10205	0.677186	0.846665	0.0537216	0.617338	0.863839	0.0275998	349628	190448	290784	236763	385308	18782.6	296018	302022	215838	9649.67	2.97201	0	32.09	21	13500350	2	669.894
21	RVESEESGDEEGKK	34	1	PP1R7_HUMAN	PPP1R7	Q15435	Protein phosphatase 1 regulatory subunit 7		1	S4	(Q15435):S24	1	Q15435	N-Term(TMT6plex); S4(Phospho); K13(TMT6plex); K14(TMT6plex)	HCD	1	0	1	1	S(4): 100.0; S(7): 0.0	696573	Unique	Used	0.842644	0.689482	1.12972	0.825081	0.868978	0.0257136	1.12034	0.86157		45324.4	31250.4	38192.3	37396.3	51203.7	1165.46	39385.9	39050.2	50778.8		2.8682	2	15.6525	50	1.6968e+06	3	782.732
1988	ATSSSNPSSPAPDWYK	2003	1	ATRX_HUMAN	ATRX	P46100	Transcriptional regulator ATRX		1	S5	(P46100):S1992	1	P46100	N-Term(TMT6plex); S5(Phospho); K16(TMT6plex)	HCD	1	0	1	1	T(2): 0.0; S(3): 0.0; S(4): 0.4; S(5): 99.6; S(8): 0.0; S(9): 0.0	658506	Unique	Used	0.827849	0.446054	1.01016	0.672052	0.737563	0.0491998	0.915194	0.877382	0.0464297	41899.4	18689.4	34686.4	28158.6	42324.9	2061.44	30903.5	36761.8	38346.1	1945.38	4.00894	0	25.1889	49	6867409	2	1117.03
714	GEVPGGSAHYGGPSPEKK	731	1	RECQ5_HUMAN	RECQL5	O94762	ATP-dependent DNA helicase Q5		1	S14	(O94762):S727	1	O94762	N-Term(TMT6plex); S14(Phospho); K17(TMT6plex); K18(TMT6plex)	HCD	1	0	1	1	S(7): 0.0; S(14): 100.0	645790	Unique	Used	0.721623	0.55155	0.88478	0.390768	0.700535	0.0112369	0.260419	0.503524		221833	122352	160080	86685.3	196273	2492.72	155402	111698	57769.5		6.38373	1	26.467	34	12320292	3	841.109
1059	KGDVEGSQSQDEGEGSGESER	1079	1	SMC3_HUMAN	SMC3	Q9UQE7	Structural maintenance of chromosomes protein 3		1	S16	(Q9UQE7):S1074	1	Q9UQE7	N-Term(TMT6plex); K1(TMT6plex); S16(Phospho)	HCD	1	0	1	1	S(7): 0.0; S(9): 0.0; S(16): 100.0; S(19): 0.0	521338	Unique	Used	0.738753	0.707179	1.16734	0.85996	1.20818	0.0717529	0.719847	0.839088		37505.6	26523.1	27707.4	32253.3	43781.6	2691.13	45313.3	31470.5	26998.3		5.14971	1	17.9366	40	5414474	3	902.404
82	SSPSARPPDVPGQQPQAAK	100	1	ZFP91_HUMAN	ZFP91	Q96JP5	E3 ubiquitin-protein ligase ZFP91		1	S2	(Q96JP5):S83	1	Q96JP5	N-Term(TMT6plex); S2(Phospho); K19(TMT6plex)	HCD	1	0	1	1	S(1): 0.7; S(2): 99.3; S(4): 0.0	843621	Unique	Used	0.675652	0.700264	1.20623	1.10899	1.05617		0.791944	0.822366		12114.5	8483.32	8185.16	13434.8	14612.9		12794.9	9962.53	9593.97		2.54764	0	29.7232	50	350757	3	819.428
1170	LEVTEIVKPSPK	1181	1	RBBP6_HUMAN	RBBP6	Q7Z6E9	E3 ubiquitin-protein ligase RBBP6		1	S10	(Q7Z6E9):S1179	1	Q7Z6E9	N-Term(TMT6plex); K8(TMT6plex); S10(Phospho); K12(TMT6plex)	HCD	1	0	1	1	T(4): 0.0; S(10): 100.0	774044	Unique	Used	0.713529	1.08653	1.02167	1.1675	0.90651	0.154091	1.0967	0.857108		34859.7	37876	24873.4	40698.5	35615.1	5371.55	31600.7	29878.5	38230.5		4.32259	0	0	50	1.1129e+06	4	527.565
219	SEEDNEIESEEEVQPK	234	1	MSH6_HUMAN	MSH6	P52701	DNA mismatch repair protein Msh6		1	S9	(P52701):S227	1	P52701	N-Term(TMT6plex); S9(Phospho); K16(TMT6plex)	HCD	1	0	1	1	S(1): 0.0; S(9): 100.0	533825	Unique	Used	0.851906	0.739578	1.17748	0.810727	1.21731	0.0581869	0.841166	0.857056		190518	140903	162303	154458	224331	11085.6	231919	163284	160257		4.19205	0	37.5701	14	8593836	3	810.372
86	TSGGDHAPDSPSGENSPAPQGR	107	1	MUS81_HUMAN	MUS81	Q96NY9	Crossover junction endonuclease MUS81		1	S10	(Q96NY9):S95	1	Q96NY9	N-Term(TMT6plex); S10(Phospho)	HCD	1	0	1	1	T(1): 0.0; S(2): 0.0; S(10): 100.0; S(12): 0.0; S(16): 0.0	518804	Unique	Used	0.884407	1.05531	1.00714	2.05177	0.799869	0.0978021	0.81296	0.857344		43351	45748.8	38339.9	88946.3	43660.3	4239.81	34675.1	37166.7	35242.6		5.74835	0	50.9598	48	3.64445e+06	3	810.691
583	QKGSEENLDEAR	594	1	ADDA_HUMAN	ADD1	P35611	Alpha-adducin		1	S4	(P35611):S586	1	P35611	N-Term(TMT6plex); K2(TMT6plex); S4(Phospho)	HCD	1	0	1	1	S(4): 100.0	523073	Unique	Used	0.728976	0.40608	0.960086	0.493962	0.363502	0.0133003	0.114505	0.151482		367716	149322	268056	181637	353039	4890.72	133665	55702.2	42105.4		3.60741	1	37.6514	16	18761382	3	638.652
112	LIVENLSSR	120	1	SRSF6_HUMAN	SRSF6	Q13247	Serine/arginine-rich splicing factor 6		3	S8	(Q13247):S119	3	Q08170;Q13243;Q13247	N-Term(TMT6plex); S8(Phospho)	HCD	1	0	1	1	S(7): 0.0; S(8): 100.0	659579	Not Unique	Used	0.7463	0.792791	1.03931	0.87531	0.808503	0.0771545	0.90053	0.860616	0.0172845	80039	63454.2	59733.1	70059	83185	6175.37	64711.8	68882.9	72077.5	1383.43	2.61305	0	15.706	50	3.61484e+06	2	670.364
5	RQSPLPPQK	13	1	SET_HUMAN	SET	Q01105	Protein SET		1	S3	(Q01105):S7	1	Q01105	N-Term(TMT6plex); S3(Phospho); K9(TMT6plex)	HCD	1	0	1	1	S(3): 100.0	697001	Unique	Used	0.691434	1.20995	0.916831	0.845849	0.383953		0.274913	0.157162		276033	333987	190859	233483	253076		105984	43382	75885.3		3.82059	1	5.33539	3	165007792	3	530.304
929	KIDSPPIR	936	1	SRGP1_HUMAN	SRGAP1	Q7Z6B7	SLIT-ROBO Rho GTPase-activating protein 1		1	S4	(Q7Z6B7):S932	1	Q7Z6B7	N-Term(TMT6plex); K1(TMT6plex); S4(Phospho)	HCD	1	0	1	1	S(4): 100.0	704770	Unique	Used	0.825781	0.583732	1.29256	0.83196	1.02161	0.0626237	1.30584	0.768753	0.0258136	72891.9	42549.3	60192.7	60643.1	94217.4	4564.75	74466.8	56035.8	95185	1881.6	2.49358	1	19.5408	50	2.35814e+06	3	488.618
722	GTDTQTPAVLSPSK	735	1	NOP2_HUMAN	NOP2	P46087	Putative ribosomal RNA methyltransferase NOP2		1	S11	(P46087):S732	1	P46087	N-Term(TMT6plex); S11(Phospho); K14(TMT6plex)	HCD	1	0	1	1	T(2): 0.0; T(4): 0.0; T(6): 0.0; S(11): 100.0; S(13): 0.0	593872	Unique	Used	0.886162	0.329538	1.02356	0.522096	0.709576	0.0324952	0.360024	0.879876		82552.2	27204.1	73154.6	43100.1	84497	2682.55	58577	72635.7	29720.8		5.87089	0	25.636	50	3803994	3	647.343
189	SRSPPPVSK	197	1	SRSF2_HUMAN	SRSF2	Q01130	Serine/arginine-rich splicing factor 2		1	S3	(Q01130):S191	1	Q01130	N-Term(TMT6plex); S3(Phospho); K9(TMT6plex)	HCD	1	0	1	1	S(1): 50.0; S(3): 50.0; S(8): 0.0	749755	Unique	Used	0.834484	0.622894	0.959877	0.666375	0.748216	0.0392991	0.772771	0.846656	0.0303583	65436.5	40760	54605.8	43605.2	62811	2571.6	48960.6	55402.2	50567.4	1986.54	3.74705	1	35.4451	50	711288	3	498.281
46	SSSTEPPPPVR	56	1	CPSF7_HUMAN	CPSF7	Q8N684	Cleavage and polyadenylation specificity factor subunit 7		1	S3	(Q8N684):S48	1	Q8N684	N-Term(TMT6plex); S3(Phospho)	HCD	1	0	1	1	S(1): 0.0; S(2): 0.0; S(3): 100.0; T(4): 0.0	522665	Unique	Used	0.865403	0.665257	1.10825	0.745825	0.908584	0.0417338	0.726019	0.830769	0.0421361	131927	87765.1	114170	98394.2	146208	5505.81	119867	109601	95781.4	5558.88	2.58608	0	49.8742	50	5587713	2	731.863
134	TAHNSEADLEESFNEHELEPSSPK	157	1	PHF6_HUMAN	PHF6	Q8IWS0	PHD finger protein 6		1	S22	(Q8IWS0):S155	1	Q8IWS0	N-Term(TMT6plex); S22(Phospho); K24(TMT6plex)	HCD	1	0	1	1	T(1): 0.0; S(5): 0.0; S(12): 0.0; S(21): 0.0; S(22): 100.0	600379	Unique	Used	0.850712	0.521736	1.10624	0.851761	0.816093	0.0226068	0.735178	0.742917		87661.2	45736	74574.5	74666.4	96974.6	1981.74	71539.7	65125	64446.6		5.55523	0	48.9982	21	0	4	809.629
85	RFSMEDVSK	93	1	CDK18_HUMAN	CDK18	Q07002	Cyclin-dependent kinase 18		1	S3	(Q07002):S87	1	Q07002	N-Term(TMT6plex); S3(Phospho); K9(TMT6plex)	HCD	1	0	1	1	S(3): 100.0; S(8): 0.0	653974	Unique	Used	0.838618	0.7323	1.19391	1.51212	1.21975	0.101772	1.71184	0.854269	0.0433847	47671.3	34909.7	39978	72084.7	56915.1	4851.6	58147	40724.1	81605.7	2068.2	3.09809	1	74.1086	50	1.47079e+06	3	546.278
516	AVSPPHLDGPPSPR	529	2	PML_HUMAN	PML	P29590	Protein PML		1	S3;S12	(P29590):S518	1	P29590	N-Term(TMT6plex); S3(Phospho); S12(Phospho)	HCD	1	0	1	1	S(3): 100.0; S(12): 100.0	535955	Unique	Used	0.862319	0.667852	1.07217	0.993662	1.12906	0.0925543	1.11169	0.877077	0.0180236	31841.4	21265.4	27457.5	31639.6	34139.3	2947.06	35951	27927.4	35397.9	573.897	4.39901	0	72.4362	50	2.83154e+06	3	605.952
516	AVSPPHLDGPPSPR	529	2	PML_HUMAN	PML	P29590	Protein PML		1	S3;S12	(P29590):S527	1	P29590	N-Term(TMT6plex); S3(Phospho); S12(Phospho)	HCD	1	0	1	1	S(3): 100.0; S(12): 100.0	535955	Unique	Used	0.862319	0.667852	1.07217	0.993662	1.12906	0.0925543	1.11169	0.877077	0.0180236	31841.4	21265.4	27457.5	31639.6	34139.3	2947.06	35951	27927.4	35397.9	573.897	4.39901	0	72.4362	50	2.83154e+06	3	605.952
253	SASPEHPQKPR	263	1	CC85A_HUMAN	CCDC85A	Q96PX6	Coiled-coil domain-containing protein 85A		1	S3	(Q96PX6):S255	1	Q96PX6	N-Term(TMT6plex); S3(Phospho); K9(TMT6plex)	HCD	1	0	1	1	S(1): 0.0; S(3): 100.0	578605	Unique	Used	0.743363	0.291492	0.942036	0.67825	0.528293	0.04051	0.438189	0.320225		159635	46532.4	118667	108273	150382	6466.82	84334.2	51119.2	69950.4		2.96748	0	51.3755	31	4.13347e+06	3	591.314
378	SSPSTGSLDSGNESK	392	1	ACAP2_HUMAN	ACAP2	Q15057	Arf-GAP with coiled-coil, ANK repeat and PH domain-containing protein 2		1	S7	(Q15057):S384	1	Q15057	N-Term(TMT6plex); S7(Phospho); K15(TMT6plex)	HCD	1	0	1	1	S(1): 0.0; S(2): 0.0; S(4): 0.0; T(5): 0.0; S(7): 100.0; S(10): 0.0; S(14): 0.0	526034	Unique	Used	0.85737	0.514205	1.03198	0.712196	1.15975	0.0470475	0.687982	0.706714		50669.8	26054.7	43442.8	36086.8	52290.2	2383.89	58764.2	35809.1	34859.9		3.9614	0	10.6852	50	5098632	2	995.973
4	INLPTVLPGSPSK	16	1	KITH_HUMAN	TK1	P04183	Thymidine kinase, cytosolic		1	S10	(P04183):S13	1	P04183	N-Term(TMT6plex); S10(Phospho); K13(TMT6plex)	HCD	1	0	1	1	T(5): 0.0; S(10): 100.0; S(12): 0.0	822897	Unique	Used	0.83716	0.194037	1.22474	0.485288	0.637537		0.437188	0.760992		23494.2	4558.74	19668.4	11401.5	28774.3		14978.4	17878.9	10271.4		4.26363	0	73.9131	75	950739	3	621.026
2023	SASPTVPR	2030	1	EVPL_HUMAN	EVPL	Q92817	Envoplakin		1	S3	(Q92817):S2025	1	Q92817	N-Term(TMT6plex); S3(Phospho)	HCD	1	0	1	1	S(1): 0.4; S(3): 99.6; T(5): 0.0	798748	Unique	Used	0.808042	0.711766	0.972598	0.89672	1.22277	0.0172953	0.79766	0.855338	0.0245577	37468.3	26668.7	30276	33598.6	36441.7	648.028	45815	32048.1	29887	920.135	2.64781	0	35.2534	75	1.41064e+06	2	562.289
715	EQYVPPRSPK	724	1	LARP4_HUMAN	LARP4	Q71RC2	La-related protein 4		1	S8	(Q71RC2):S722	1	Q71RC2	N-Term(TMT6plex); S8(Phospho); K10(TMT6plex)	HCD	1	0	1	1	S(8): 100.0	586538	Unique	Used	0.869115	0.424567	1.02576	0.545821	1.22673	0.0316383	0.358367	0.886602	0.0152816	163922	69595.7	142467	89471.8	168144	5186.2	201087	145333	58744.2	2504.98	3.00009	1	14.1852	28	9408301	3	580.315
266	ADNCSPVAEEETTGSAESTLPK	287	1	TANC1_HUMAN	TANC1	Q9C0D5	Protein TANC1		1	S5	(Q9C0D5):S270	1	Q9C0D5	N-Term(TMT6plex); C4(Carbamidomethyl); S5(Phospho); K22(TMT6plex)	HCD	1	0	1	1	S(5): 100.0; T(12): 0.0; T(13): 0.0; S(15): 0.0; S(18): 0.0; T(19): 0.0	538395	Unique	Used	0.86736	0.6359	1.13545	0.945329	1.02693	0.0181295	1.04876	0.854385	0.0122049	55851.3	35515.8	48443.2	52797.9	63416.2	1012.56	57355.2	47718.5	58574.7	681.661	3.89344	0	34.7773	31	0	3	944.442
385	SSDSDLSPPRR	395	1	BUD13_HUMAN	BUD13	Q9BRD0	BUD13 homolog		1	S7	(Q9BRD0):S391	1	Q9BRD0	N-Term(TMT6plex); S7(Phospho)	HCD	1	0	1	1	S(1): 0.0; S(2): 0.0; S(4): 0.0; S(7): 100.0	520666	Unique	Used	0.834736	0.47902	0.992026	0.653542	0.782936	0.0526263	0.523413	0.583988	0.0225846	80984.8	38793.3	67601	52927	80339.1	4261.93	63405.9	47294.2	42388.5	1829.01	2.88879	1	28.6601	50	4201325	3	509.245
469	DEHINVSPK	477	1	SCEL_HUMAN	SCEL	O95171	Sciellin		1	S7	(O95171):S475	1	O95171	N-Term(TMT6plex); S7(Phospho); K9(TMT6plex)	HCD	1	0	1	1	S(7): 100.0	527527	Unique	Used	0.615134	1.32091	0.758514	0.550207	0.839662	0.0506155	0.489129	0.522102	0.0251597	125138	165296	76976.6	68851.7	94918.8	6333.91	105074	65334.7	61208.6	3148.43	4.25435	0	26.342	36	8285038	3	526.276
521	ELTPASPTCTNSVSK	535	1	ERCC5_HUMAN	ERCC5	P28715	DNA repair protein complementing XP-G cells		1	S6	(P28715):S526	1	P28715	N-Term(TMT6plex); S6(Phospho); C9(Carbamidomethyl); K15(TMT6plex)	HCD	1	0	1	1	T(3): 0.0; S(6): 100.0; T(8): 0.0; T(10): 0.0; S(12): 0.0; S(14): 0.0	593234	Unique	Used	0.886172	0.540483	1.01938	0.785072	1.05942	0.0716201	0.814422	0.85844	0.0266371	106566	57597.3	94436.2	83662.4	108632	7632.3	112899	91481	86790.1	2838.62	3.8543	0	11.4345	31	26077906	2	1065.53
882	TVSPGSVSPIHGQGQVVENLK	902	1	ITSN2_HUMAN	ITSN2	Q9NZM3	Intersectin-2		1	S8	(Q9NZM3):S889	1	Q9NZM3	N-Term(TMT6plex); S8(Phospho); K21(TMT6plex)	HCD	1	0	1	1	T(1): 0.0; S(3): 0.0; S(6): 0.5; S(8): 99.5	658619	Unique	Used	0.843497	0.745825	1.05221	0.921231	0.897814	0.066338	0.92049	0.878653	0.034697	160477	119688	135362	147837	168856	10645.7	144079	141004	147718	5568.07	6.7171	0	18.1121	18	10640368	3	891.146
1079	QRSDQDSDSDQPSR	1092	1	CTR9_HUMAN	CTR9	Q6PD62	RNA polymerase-associated protein CTR9 homolog		1	S3	(Q6PD62):S1081	1	Q6PD62	N-Term(TMT6plex); S3(Phospho)	HCD	1	0	1	1	S(3): 100.0; S(7): 0.0; S(9): 0.0; S(13): 0.0	512113	Unique	Used	0.839995	0.638514	0.973545	0.669162	0.898208		0.771853	0.707698		13956	8911.13	11723	9338.84	13586.8		12535.4	9876.66	10772		2.76144	1	77.9035	50	428397	3	643.943
209	PSGSGAASPTGSAVDIR	225	1	AHNK_HUMAN	AHNAK	Q09666	Neuroblast differentiation-associated protein AHNAK		1	S8	(Q09666):S216	1	Q09666	N-Term(TMT6plex); S8(Phospho)	HCD	1	0	1	1	S(2): 0.0; S(4): 0.0; S(8): 100.0; T(10): 0.0; S(12): 0.0	530048	Unique	Used	0.704242	0.576926	0.825224	0.743989	0.792479		0.647602	0.687509		160065	92345.5	112724	119086	132089		126848	110046	103658		4.62098	0	15.0935	17	23067416	2	919.947
418	AAESETPGKSPEKKPK	433	1	RL1D1_HUMAN	RSL1D1	O76021	Ribosomal L1 domain-containing protein 1		1	S10	(O76021):S427	1	O76021	N-Term(TMT6plex); K9(TMT6plex); S10(Phospho); K13(TMT6plex); K14(TMT6plex); K16(TMT6plex)	HCD	1	0	1	1	S(4): 0.0; T(6): 0.0; S(10): 100.0	754018	Unique	Used	0.766239	0.369903	0.891916	0.375233	0.742885	0.0105465	0.499597	0.777741	0.0279654	93077.6	34429.6	71319.6	34925.8	83017.4	981.647	69146	72390.2	46501.3	2602.95	3.11064	2	45.1783	50	0	4	728.174
1084	SHHAASTTTAPTPAAR	1099	1	HUWE1_HUMAN	HUWE1	Q7Z6Z7	E3 ubiquitin-protein ligase HUWE1		1	S1	(Q7Z6Z7):S1084	1	Q7Z6Z7	N-Term(TMT6plex); S1(Phospho)	HCD	1	0	1	1	S(1): 100.0; S(6): 0.0; T(7): 0.0; T(8): 0.0; T(9): 0.0; T(12): 0.0	631758	Unique	Used	0.877416	0.701359	1.10438	0.770912	1.21111		0.800763	0.874633		10439	7321.52	9159.39	8047.59	11528.7		12642.8	9130.34	8359.21		4.33675	0	58.9442	50	432634	3	629.308
2023	SASPTVPR	2030	1	EVPL_HUMAN	EVPL	Q92817	Envoplakin		1	S3	(Q92817):S2025	1	Q92817	N-Term(TMT6plex); S3(Phospho)	HCD	1	0	1	1	S(1): 0.0; S(3): 100.0; T(5): 0.0	481270	Unique	Used	0.851999	0.644525	1.19805	0.79006	1.20123	0.0414664	0.767284	0.808992	0.0218111	45208.4	29137.9	38517.5	35717.3	54162	1874.63	54305.7	36573.2	34687.7	986.045	2.58811	0	44.9355	75	1.57943e+06	2	562.289
14	RHGAPAAPSPPPR	26	1	TB10B_HUMAN	TBC1D10B	Q4KMP7	TBC1 domain family member 10B		1	S9	(Q4KMP7):S22	1	Q4KMP7	N-Term(TMT6plex); S9(Phospho)	HCD	1	0	1	1	S(9): 100.0	577292	Unique	Used	0.853115	0.557334	1.20738	0.877761	0.932921	0.0144365	0.728373	0.821927	0.0223421	53428.4	29777.5	45580.6	46897.4	64508.6	771.322	49844.5	43914.3	38915.8	1193.7	3.91707	1	47.7522	50	2305002	3	540.618
66	EIQNGNLHESDSESVPR	82	1	KTN1_HUMAN	KTN1	Q86UP2	Kinectin		1	S10	(Q86UP2):S75	1	Q86UP2	N-Term(TMT6plex); S10(Phospho)	HCD	1	0	1	1	S(10): 100.0; S(12): 0.0; S(14): 0.0	588017	Unique	Used	0.785686	0.700996	1.1688	1.06752	1.17833		0.994476	0.85306		13899.8	9743.72	10920.9	14838.3	16246.1		16378.6	11857.4	13823		2.99256	0	17.0513	50	0	2	1110.51
524	AVTPVPTKTEEVSNLK	539	1	LARP1_HUMAN	LARP1	Q6PKG0	La-related protein 1		1	T3	(Q6PKG0):T526	1	Q6PKG0	N-Term(TMT6plex); T3(Phospho); K8(TMT6plex); K16(TMT6plex)	HCD	1	0	1	1	T(3): 100.0; T(7): 0.0; T(9): 0.0; S(13): 0.0	657319	Unique	Used	0.845578	0.342226	1.15078	0.724314	0.839299		0.593485	0.720631		29431.1	10072.1	24886.3	21317.4	33868.9		24701.5	21209	17466.9		2.45159	1	21.2482	50	5039130	2	1240.7
537	RLPSSPASPSPKGTPEK	553	2	E41L1_HUMAN	EPB41L1	Q9H4G0	Band 4.1-like protein 1		1	S10;T14	(Q9H4G0):S546	1	Q9H4G0	N-Term(TMT6plex); S10(Phospho); K12(TMT6plex); T14(Phospho); K17(TMT6plex)	HCD	1	0	1	1	S(4): 0.0; S(5): 0.0; S(8): 0.0; S(10): 100.0; T(14): 100.0	704851	Unique	Used	0.606531	0.27398	0.821119	0.270227	0.307427		0.0979714	0.128968		47014.3	12881	28515.6	12704.5	38604.3		14453.4	6063.33	4606.05		5.46103	2	7.15952	50	4.86546e+06	5	517.477
537	RLPSSPASPSPKGTPEK	553	2	E41L1_HUMAN	EPB41L1	Q9H4G0	Band 4.1-like protein 1		1	S10;T14	(Q9H4G0):T550	1	Q9H4G0	N-Term(TMT6plex); S10(Phospho); K12(TMT6plex); T14(Phospho); K17(TMT6plex)	HCD	1	0	1	1	S(4): 0.0; S(5): 0.0; S(8): 0.0; S(10): 100.0; T(14): 100.0	704851	Unique	Used	0.606531	0.27398	0.821119	0.270227	0.307427		0.0979714	0.128968		47014.3	12881	28515.6	12704.5	38604.3		14453.4	6063.33	4606.05		5.46103	2	7.15952	50	4.86546e+06	5	517.477
261	VGSDEEEEKK	270	1	HS90A_HUMAN	HSP90AA1	P07900	Heat shock protein HSP 90-alpha		1	S3	(P07900):S263	1	P07900	N-Term(TMT6plex); S3(Phospho); K9(TMT6plex); K10(TMT6plex)	HCD	1	0	1	1	S(3): 100.0	526013	Unique	Used	0.887594	0.703163	1.04398	1.12907	1.08598	0.0755343	1.07834	0.86732	0.0435927	70960.2	49896.6	62983.9	80119.3	74080.9	5359.93	77061.4	61545.2	76519	3093.35	2.7738	1	18.7053	50	6700605	2	958.996
571	SVAGKEDNTDTDQEKK	586	1	KI21A_HUMAN	KIF21A	Q7Z4S6	Kinesin-like protein KIF21A		1	T11	(Q7Z4S6):T581	1	Q7Z4S6	N-Term(TMT6plex); K5(TMT6plex); T11(Phospho); K15(TMT6plex); K16(TMT6plex)	HCD	1	0	1	1	S(1): 0.0; T(9): 0.0; T(11): 100.0	642503	Unique	Used	0.861968	0.613406	1.15119	1.02921	0.912538	0.0112899	0.803071	0.814401		40914.5	25097.2	35267	42109.6	47100.5	461.919	37336.1	33320.8	32857.3		4.48229	2	62.4829	50	3.03082e+06	3	921.153
667	DQSPPPSPPPSYHPPPPPTK	686	1	K1522_HUMAN	KIAA1522	Q9P206	Uncharacterized protein KIAA1522		1	S7	(Q9P206):S673	1	Q9P206	N-Term(TMT6plex); S7(Phospho); K20(TMT6plex)	HCD	1	0	1	1	S(3): 0.0; S(7): 100.0; S(11): 0.0; T(19): 0.0	649564	Unique	Used	0.877378	0.771133	1.05707	0.925606	0.976417	0.0583154	0.859412	0.887585		164381	126759	144224	152152	173762	9585.93	160504	145902	141271		7.1944	0	6.12428	9	41650852	3	886.786
535	SHSGTSPDNTAPPPPPPRPQPSHSR	559	1	REPS1_HUMAN	REPS1	Q96D71	RalBP1-associated Eps domain-containing protein 1		1	T5	(Q96D71):T539	1	Q96D71	N-Term(TMT6plex); T5(Phospho)	HCD	1	0	1	1	S(1): 0.9; S(3): 97.4; T(5): 0.9; S(6): 0.9; T(10): 0.0; S(22): 0.0; S(24): 0.0	635837	Unique	Used	0.852029	0.641064	1.06867	0.786813	0.659234		0.997897	0.881668		16396.1	10511	13970	12900.7	17522		10808.9	14455.9	16361.6		6.31811	0	28.8899	50	943337	4	728.352
160	YADSPGASSPEQPK	173	1	ELF1_HUMAN	ELF1	P32519	ETS-related transcription factor Elf-1		1	S9	(P32519):S168	1	P32519	N-Term(TMT6plex); S9(Phospho); K14(TMT6plex)	HCD	1	0	1	1	S(4): 0.0; S(8): 50.0; S(9): 50.0	527877	Unique	Used	0.856024	0.703875	0.962503	0.845648	1.24212	0.0498644	0.888326	0.837341	0.0274391	103661	72964.4	88736.4	87660.8	99774.1	5169	128760	86799.7	92084.8	2844.36	4.26975	0	17.5783	37	17740114	2	986.477
1239	EAAEPLSEPKEDQEAAELLSEPEEESER	1266	1	RN213_HUMAN	RNF213	Q63HN8	E3 ubiquitin-protein ligase RNF213		1	S20	(Q63HN8):S1258	1	Q63HN8	N-Term(TMT6plex); K10(TMT6plex); S20(Phospho)	HCD	1	0	1	1	S(7): 0.0; S(20): 100.0; S(26): 0.0	546749	Unique	Used	0.752477	0.593848	1.23417	0.564615	0.686579	0.0593816	0.425272	0.839293		44088	26181.6	33175.2	24892.7	54412.2	2618.01	30269.9	37002.7	18749.4		5.88845	1	10.1216	26	16399304	3	1227.24
320	AKTPEPGAQQSGFPTLSR	337	1	ZN408_HUMAN	ZNF408	Q9H9D4	Zinc finger protein 408		1	T3	(Q9H9D4):T322	1	Q9H9D4	N-Term(TMT6plex); K2(TMT6plex); T3(Phospho)	HCD	1	0	1	1	T(3): 100.0; S(11): 0.0; T(15): 0.0; S(17): 0.0	709946	Unique	Used	0.878536	0.47733	1.10078	0.658709	0.963426	0.0329213	0.707047	0.881716	0.0212235	284627	135861	250055	187486	313310	9370.29	274217	250960	201244	6040.76	3.68119	1	47.9471	12	9566077	3	804.089
221	NSPGLLVSPGNLNK	234	1	MEF2C_HUMAN	MEF2C	Q06413	Myocyte-specific enhancer factor 2C		1	S2	(Q06413):S222	1	Q06413	N-Term(TMT6plex); S2(Phospho); K14(TMT6plex)	HCD	1	0	1	1	S(2): 100.0; S(8): 0.0	773632	Unique	Used	0.725582	0.543174	1.21616	0.696199	0.747332		0.603534	0.837732		44880.8	24378.1	32564.7	31246	54582.1		33540.8	37598.1	27087.1		4.68446	0	16.2169	50	1.08363e+06	3	650.026
77	HVDSLSQRSPK	87	1	SEPT9_HUMAN	41526	Q9UHD8	Septin-9		1	S6	(Q9UHD8):S82	1	Q9UHD8	N-Term(TMT6plex); S6(Phospho); K11(TMT6plex)	HCD	1	0	1	1	S(4): 0.0; S(6): 50.0; S(9): 50.0	749993	Unique	Used	0.839259	0.556934	1.22268	0.784468	1.00725	0.0537143	0.667842	0.740088		98549.3	54885.4	82708.4	77308.8	120494	5293.5	99264.2	72935.2	65815.4		2.67015	1	79.0988	50	907258	3	597.99
1465	SAAAYGTHLSPHVPHR	1480	1	ITB4_HUMAN	ITGB4	P16144	Integrin beta-4		1	S10	(P16144):S1474	1	P16144	N-Term(TMT6plex); S10(Phospho)	HCD	1	0	1	1	S(1): 0.0; T(7): 0.4; S(10): 99.6	587221	Unique	Used	0.878522	0.633493	0.983173	1.00837	1.09477	0.137179	1.02358	0.855879		19043.7	12064.1	16730.3	19203.1	18723.3	2612.39	20848.4	16299.1	19492.8		5.44035	0	58.5862	50	1.60895e+06	4	503.254
960	NSGTQSDGEEKQPGLVMER	978	1	L2GL2_HUMAN	LLGL2	Q6P1M3	Lethal(2) giant larvae protein homolog 2		1	S6	(Q6P1M3):S965	1	Q6P1M3	N-Term(TMT6plex); S6(Phospho); K11(TMT6plex)	HCD	1	0	1	1	S(2): 0.0; T(4): 0.0; S(6): 100.0	531841	Unique	Used	0.806937	0.620096	1.23118	0.768553	1.04756	0.0486838	0.653039	0.849939	0.0585015	67233	41690.9	54252.8	51672.1	82776	3273.16	70430.4	57144	43905.8	3933.23	4.87284	1	19.3582	50	3.81619e+06	3	867.419
1996	AASDDGSLK	2004	1	MY18A_HUMAN	MYO18A	Q92614	Unconventional myosin-XVIIIa		1	S3	(Q92614):S1998	1	Q92614	N-Term(TMT6plex); S3(Phospho); K9(TMT6plex)	HCD	1	0	1	1	S(3): 100.0; S(7): 0.0	525626	Unique	Used	0.858372	0.52731	1.14723	0.750882	1.16612	0.0283816	0.465752	0.780045	0.0372733	177197	93437.8	152101	133054	203285	5029.13	206632	138221	82529.8	6604.72	3.28559	0	38.8966	50	7556601	2	701.357
151	QPTPPSEAAASK	162	1	KTN1_HUMAN	KTN1	Q86UP2	Kinectin		1	T3	(Q86UP2):T153	1	Q86UP2	N-Term(TMT6plex); T3(Phospho); K12(TMT6plex)	HCD	1	0	1	1	T(3): 100.0; S(6): 0.0; S(11): 0.0	527312	Unique	Used	0.849241	0.765146	1.09028	0.942693	0.786719	0.0298737	1.15384	0.674104		352211	269493	299112	332026	384009	10521.8	277091	237427	406396		2.62449	0	18.699	8	74129552	2	861.448
1946	SSDSEEAFETPESTTPVK	1963	1	TACC2_HUMAN	TACC2	O95359	Transforming acidic coiled-coil-containing protein 2		1	S1	(O95359):S1946	1	O95359	N-Term(TMT6plex); S1(Phospho); K18(TMT6plex)	HCD	1	0	1	1	S(1): 100.0; S(2): 0.0; S(4): 0.0; T(10): 0.0; S(13): 0.0; T(14): 0.0; T(15): 0.0	540181	Unique	Used	0.859099	2.28215	1.11063	2.97802	2.7449	0.178499	3.04589	0.749773		96010	219109	82482.1	285920	106632	17137.7	263538	71985.8	292436		5.41773	0	25.4349	13	20774380	3	827.056
6	ELVSSSSSGSDSDSEVDKK	24	2	TCP4_HUMAN	SUB1	P53999	Activated RNA polymerase II transcriptional coactivator p15		1	S6;S7	(P53999):S11	1	P53999	N-Term(TMT6plex); S6(Phospho); S7(Phospho); K18(TMT6plex); K19(TMT6plex)	HCD	1	0	1	1	S(4): 0.0; S(5): 1.4; S(6): 98.6; S(7): 98.6; S(8): 1.4; S(10): 0.0; S(12): 0.0; S(14): 0.0	535848	Unique	Used	0.82843	0.328162	1.00228	0.418282	0.621787		0.234996	0.472691		66507.9	21825.3	55097.1	27819.1	66659.4		41353.7	31437.7	15629.1		4.92587	1	17.1918	50	2.92274e+06	4	698.329
6	ELVSSSSSGSDSDSEVDKK	24	2	TCP4_HUMAN	SUB1	P53999	Activated RNA polymerase II transcriptional coactivator p15		1	S6;S7	(P53999):S12	1	P53999	N-Term(TMT6plex); S6(Phospho); S7(Phospho); K18(TMT6plex); K19(TMT6plex)	HCD	1	0	1	1	S(4): 0.0; S(5): 1.4; S(6): 98.6; S(7): 98.6; S(8): 1.4; S(10): 0.0; S(12): 0.0; S(14): 0.0	535848	Unique	Used	0.82843	0.328162	1.00228	0.418282	0.621787		0.234996	0.472691		66507.9	21825.3	55097.1	27819.1	66659.4		41353.7	31437.7	15629.1		4.92587	1	17.1918	50	2.92274e+06	4	698.329
227	KAPSASDSDSK	237	1	HDGR2_HUMAN	HDGFRP2	Q7Z4V5	Hepatoma-derived growth factor-related protein 2		1	S8	(Q7Z4V5):S234	1	Q7Z4V5	N-Term(TMT6plex); K1(TMT6plex); S8(Phospho); K11(TMT6plex)	HCD	1	0	1	1	S(4): 0.0; S(6): 50.0; S(8): 50.0; S(10): 0.0	638708	Unique	Used	0.870943	0.724089	0.972811	0.917757	0.779954	0.0521372	0.708301	0.861396	0.0303487	121018	87628	105400	111065	117728	6309.56	94388.7	104245	85717.3	3672.75	3.51584	1	41.2517	50	2.22841e+06	3	620.661
241	GVEPSPSPIKPGDIK	255	1	UFD1_HUMAN	UFD1L	Q92890	Ubiquitin fusion degradation protein 1 homolog		1	S7	(Q92890):S247	1	Q92890	N-Term(TMT6plex); S7(Phospho); K10(TMT6plex); K15(TMT6plex)	HCD	1	0	1	1	S(5): 0.4; S(7): 99.6	655846	Unique	Used	0.838297	0.191654	0.951968	0.390117	0.825952	0.0245518	0.360083	0.848295	0.0510604	89362.7	17126.8	74912.5	34861.9	85070.4	2194.02	73809.3	75806	32178	4562.89	4.0453	0	19.4689	48	4.50272e+06	4	572.828
840	MPSFGVSAPGK	850	1	AHNK2_HUMAN	AHNAK2	Q8IVF2	Protein AHNAK2		1	S3	(Q8IVF2):S842	1	Q8IVF2	N-Term(TMT6plex); M1(Oxidation); S3(Phospho); K11(TMT6plex)	HCD	1	0	1	1	S(3): 100.0; S(7): 0.0	712107	Unique	Used	0.542069	0.945825	1.12761	1.24477	0.616891	0.0591203	1.49598	0.821082		39164.8	37043	21230	48751.3	44162.6	2315.43	24160.4	32157.5	58589.9		3.48001	0	28.3472	50	1.52769e+06	3	544.615
247	VPKPEPIPEPKEPSPEK	263	1	SRRM1_HUMAN	SRRM1	Q8IYB3	Serine/arginine repetitive matrix protein 1		1	S14	(Q8IYB3):S260	1	Q8IYB3	N-Term(TMT6plex); K3(TMT6plex); K11(TMT6plex); S14(Phospho); K17(TMT6plex)	HCD	1	0	1	1	S(14): 100.0	766023	Unique	Used	0.832545	0.617126	0.943915	0.795931	0.790752	0.0583111	0.546335	0.788177		76941	47482.3	64056.8	61239.7	72625.7	4486.51	60841.3	60643.1	42035.5		4.29737	1	73.3226	50	3.59097e+06	5	579.735
90	GLGPPSPPAPPR	101	1	SNTB2_HUMAN	SNTB2	Q13425	Beta-2-syntrophin		1	S6	(Q13425):S95	1	Q13425	N-Term(TMT6plex); S6(Phospho)	HCD	1	0	1	1	S(6): 100.0	652047	Unique	Used	0.839386	0.465644	1.12452	0.898996	1.08827	0.055021	0.779492	0.872762	0.0296051	606416	282374	509017	545165	681927	33365.6	659946	529257	472696	17953	3.64037	0	20.3728	7	55436716	2	726.384
57	ASGGAQSPLR	66	1	ANR54_HUMAN	ANKRD54	Q6NXT1	Ankyrin repeat domain-containing protein 54		1	S7	(Q6NXT1):S63	1	Q6NXT1	N-Term(TMT6plex); S7(Phospho)	HCD	1	0	1	1	S(2): 0.0; S(7): 100.0	518997	Unique	Used	0.863149	0.454957	1.13659	0.884222	0.867676	0.0561802	0.679725	0.792635	0.0265876	203130	92415.6	175332	179612	230875	11411.9	176251	161008	138073	5400.75	2.52282	0	42.3623	24	11956573	2	626.817
643	SGETDPGRKSPSRPILDGK	661	1	OPHN1_HUMAN	OPHN1	O60890	Oligophrenin-1		1	S10	(O60890):S652	1	O60890	N-Term(TMT6plex); K9(TMT6plex); S10(Phospho); K19(TMT6plex)	HCD	1	0	1	1	S(1): 0.0; T(4): 1.1; S(10): 97.8; S(12): 1.1	702776	Unique	Used	0.772358	0.381047	0.936374	0.534019	0.67354	0.0135399	0.356031	0.474093		140535	53550.3	108543	75048.2	131593	1902.82	94655.6	66626.4	50034.7		2.86565	2	62.7877	33	4.46667e+06	4	691.881
574	AEEDEILNRSPR	585	1	CALX_HUMAN	CANX	P27824	Calnexin		1	S10	(P27824):S583	1	P27824	N-Term(TMT6plex); S10(Phospho)	HCD	1	0	1	1	S(10): 100.0	529546	Unique	Used	0.875274	0.556175	0.978685	0.724033	0.762281	0.0477902	0.734686	0.849783	0.0574795	5255290	2922862	4599821	3.805e+06	5.14328e+06	251151	4.00601e+06	4.46586e+06	3.86099e+06	302071	4.32409	1	2.72597	1	686423936	3	579.951
63	VLGSEGEEEDEALSPAK	79	1	DNLI1_HUMAN	LIG1	P18858	DNA ligase 1		1	S14	(P18858):S76	1	P18858	N-Term(TMT6plex); S14(Phospho); K17(TMT6plex)	HCD	1	0	1	1	S(4): 0.0; S(14): 100.0	541749	Unique	Used	0.829071	0.264736	1.06069	0.471419	0.700506	0.0481853	0.355039	0.522934		103296	27346.2	85640	48695.9	109566	4977.37	72359.8	54017.1	36674.2		6.47038	0	58.3351	30	12441117	3	766.71
90	TPPSSPK	96	1	HERP2_HUMAN	HERPUD2	Q9BSE4	Homocysteine-responsive endoplasmic reticulum-resident ubiquitin-like domain member 2 protein		1	T1	(Q9BSE4):T90	1	Q9BSE4	N-Term(TMT6plex); T1(Phospho); K7(TMT6plex)	HCD	1	0	1	1	T(1): 100.0; S(4): 0.0; S(5): 0.0	640596	Unique	Used	0.842234	0.543659	0.944113	1.01124	0.799439	0.0498346	0.840691	0.838922	0.0447747	61428.1	33395.9	51736.8	62118.7	57995.1	3061.24	49108	51533.4	51642.1	2750.43	2.49281	0	29.7104	50	1.28555e+06	3	417.896
69	QASDTGSNDAHNKK	82	1	ICAL_HUMAN	CAST	P20810	Calpastatin		1	S3	(P20810):S71	1	P20810	N-Term(TMT6plex); S3(Phospho); K13(TMT6plex); K14(TMT6plex)	HCD	1	0	1	1	S(3): 100.0; T(5): 0.0; S(7): 0.0	577327	Unique	Used	0.881888	1.26282	1.00536	1.11382	0.831631	0.0806441	1.29281	0.899317	0.0328895	49466.1	62466.5	43623.5	55096	49731.3	3989.15	41137.5	44485.7	63950.1	1626.91	4.95643	1	54.9545	50	1.0096e+06	4	560.787
607	SKPIPIMPASPQK	619	1	DNM1L_HUMAN	DNM1L	O00429	Dynamin-1-like protein		1	S10	(O00429):S616	1	O00429	N-Term(TMT6plex); K2(TMT6plex); S10(Phospho); K13(TMT6plex)	HCD	1	0	1	1	S(1): 0.0; S(10): 100.0	463727	Unique	Used	0.64233	0.321662	1.00738	0.423942	0.965524	0.0486682	0.460656	0.857987		18384.7	5913.65	11809	7794.04	18520.4	894.748	17750.8	15773.8	8469.01		3.55206	0	2.83037	75	584552	4	541.066
668	KAGTATSPAGSSPAVAGGTQR	688	1	TCOF_HUMAN	TCOF1	Q13428	Treacle protein		1	S12	(Q13428):S679	1	Q13428	N-Term(TMT6plex); K1(TMT6plex); S12(Phospho)	HCD	1	0	1	1	T(4): 0.0; T(6): 0.0; S(7): 0.0; S(11): 0.0; S(12): 100.0; T(19): 0.0	696810	Unique	Used	0.729762	0.576894	0.852809	0.647886	0.746034	0.0332856	0.813198	0.741207		47304.9	27289.9	34521.4	30648.2	40342	1574.57	35291.1	35062.7	38468.3		6.93311	1	24.2404	50	3.50251e+06	3	804.089
967	SPAGPAATPAQAQAASTPR	985	1	TCOF_HUMAN	TCOF1	Q13428	Treacle protein		1	T17	(Q13428):T983	1	Q13428	N-Term(TMT6plex); T17(Phospho)	HCD	1	0	1	1	S(1): 0.0; T(8): 0.0; S(16): 0.5; T(17): 99.5	584240	Unique	Used	0.881867	0.443974	1.10409	0.626191	0.683119		0.736716	0.88427		19833.4	8805.52	17490.5	12419.5	21898		13548.6	17538.1	14611.6		4.17126	0	18.4021	50	4069232	2	1030.01
1996	AASDDGSLK	2004	1	MY18A_HUMAN	MYO18A	Q92614	Unconventional myosin-XVIIIa		1	S7	(Q92614):S2002	1	Q92614	N-Term(TMT6plex); S7(Phospho); K9(TMT6plex)	HCD	1	0	1	1	S(3): 0.0; S(7): 100.0	524587	Unique	Used	0.843521	0.613789	0.984692	1.01794	0.841247	0.0502003	0.753852	0.880139	0.0248057	632096	387974	533186	643437	622421	31731.5	531750	556333	476507	15679.6	2.76986	0	17.4368	13	33143778	2	701.356
696	LFEDDDSNEK	705	1	HTSF1_HUMAN	HTATSF1	O43719	HIV Tat-specific factor 1		1	S7	(O43719):S702	1	O43719	N-Term(TMT6plex); S7(Phospho); K10(TMT6plex)	HCD	1	0	1	1	S(7): 100.0	541970	Unique	Used	0.870178	0.581009	1.04997	0.821692	0.691375	0.0403733	0.772238	0.749838		157976	91785.4	137467	129808	165869	6378	109221	118456	121995		3.1383	0	29.6689	31	7470474	2	875.402
652	SRTSVQTEDDQLIAGQSAR	670	1	CTNA1_HUMAN	CTNNA1	P35221	Catenin alpha-1		1	S4	(P35221):S655	1	P35221	N-Term(TMT6plex); S4(Phospho)	HCD	1	0	1	1	S(1): 0.0; T(3): 0.4; S(4): 99.6; T(7): 0.0; S(17): 0.0	529575	Unique	Used	0.853291	0.478413	1.12466	0.595706	0.629926	0.000609395	0.586185	0.876724		240723	115165	205407	143400	270730	146.695	151638	211048	141108		7.38113	1	9.29987	7	44041760	3	791.053
423	GFEEEHKDSDDDSSDDEQEK	442	1	SF3B2_HUMAN	SF3B2	Q13435	Splicing factor 3B subunit 2		1	S13	(Q13435):S435	1	Q13435	N-Term(TMT6plex); K7(TMT6plex); S13(Phospho); K20(TMT6plex)	HCD	1	0	1	1	S(9): 0.0; S(13): 50.0; S(14): 50.0	527510	Unique	Used	0.883105	0.482004	1.03002	0.778128	0.714879		0.579946	0.804057		54985.5	26503.2	48558	42785.7	56636.2		39308	44211.5	31888.6		4.16775	1	16.0913	37	0	3	1036.79
625	ASPSPPPK	632	1	SRRM1_HUMAN	SRRM1	Q8IYB3	Serine/arginine repetitive matrix protein 1		1	S4	(Q8IYB3):S628	1	Q8IYB3	N-Term(TMT6plex); S4(Phospho); K8(TMT6plex)	HCD	1	0	1	1	S(2): 0.4; S(4): 99.6	641418	Unique	Used	0.83213	0.598595	0.943415	0.854242	0.735086	0.0490028	0.552944	0.778217	0.0167767	151539	90710.5	126100	129451	142964	7425.82	111394	117930	83792.5	2542.32	2.8062	0	64.2074	50	3728100	2	659.863
782	GGTDSPGTASPSPTK	796	1	KCTD3_HUMAN	KCTD3	Q9Y597	BTB/POZ domain-containing protein KCTD3		1	S12	(Q9Y597):S793	1	Q9Y597	N-Term(TMT6plex); S12(Phospho); K15(TMT6plex)	HCD	1	0	1	1	T(3): 0.0; S(5): 0.0; T(8): 0.0; S(10): 0.0; S(12): 100.0; T(14): 0.0	523331	Unique	Used	0.880063	0.511342	1.0511	0.704457	0.710392	0.0569851	0.798773	0.805237		54186	27707.5	47687.1	38171.7	56954.9	3087.79	38493.3	43632.5	43282.3		2.86451	0	46.1471	41	3.99157e+06	2	949.47
1467	AAYGTHLSPHVPHR	1480	1	ITB4_HUMAN	ITGB4	P16144	Integrin beta-4		1	S8	(P16144):S1474	1	P16144	N-Term(TMT6plex); S8(Phospho)	HCD	1	0	1	1	T(5): 0.0; S(8): 100.0	586121	Unique	Used	0.869903	1.03442	1.01418	1.21666	1.15181	0.0274475	0.884181	0.712378	0.0121723	42082.3	43530.9	36607.5	51199.7	42679.1	1155.06	48470.8	29978.5	37208.4	512.239	5.83719	0	72.8079	50	2.427e+06	4	463.736
562	SSPELLPSGVTDENEVTTAVTEK	584	1	EPS15_HUMAN	EPS15	P42566	Epidermal growth factor receptor substrate 15		1	S2	(P42566):S563	1	P42566	N-Term(TMT6plex); S2(Phospho); K23(TMT6plex)	HCD	1	0	1	1	S(1): 50.0; S(2): 50.0; S(8): 0.0; T(11): 0.0; T(17): 0.0; T(18): 0.0; T(21): 0.0	554144	Unique	Used	0.89042	0.616175	1.01277	0.790862	0.969073		0.661696	0.901024		47446.2	29235.2	42247.1	37523.4	48052.1		45978.9	42750.2	31395		4.94372	0	36.2362	28	3.62963e+06	3	981.164
184	PKPSSSPVIFAGGQDR	199	1	PCBP2_HUMAN	PCBP2	Q15366	Poly(rC)-binding protein 2		1	S6	(Q15366):S189	1	Q15366	N-Term(TMT6plex); K2(TMT6plex); S6(Phospho)	HCD	1	0	1	1	S(4): 0.0; S(5): 0.6; S(6): 99.4	709384	Unique	Used	0.844453	0.340819	1.01336	0.678295	0.857429	0.0366321	0.468909	0.557482	0.0228457	179122	61048.4	151261	121498	181516	6561.64	153585	99857.6	83992.2	4092.17	3.84501	0	59.003	32	3.83708e+06	3	727.722
47	AAQTSPSPK	55	1	ATPB_HUMAN	ATP5B	P06576	ATP synthase subunit beta, mitochondrial		1	S5	(P06576):S51	1	P06576	N-Term(TMT6plex); S5(Phospho); K9(TMT6plex)	HCD	1	0	1	1	T(4): 0.3; S(5): 99.7; S(7): 0.0	637412	Unique	Used	0.864154	0.717811	1.01744	0.822405	0.88705	0.0541827	0.627692	0.675318	0.0288542	160869	115474	139016	132300	163675	8716.33	142699	108638	100976	4641.75	3.25236	0	9.98264	49	9249024	2	712.882
225	ASSVSTKESPARK	237	1	TCOF_HUMAN	TCOF1	Q13428	Treacle protein		1	S9	(Q13428):S233	1	Q13428	N-Term(TMT6plex); K7(TMT6plex); S9(Phospho); K13(TMT6plex)	HCD	1	0	1	1	S(2): 0.0; S(3): 0.0; S(5): 0.0; T(6): 0.0; S(9): 100.0	750484	Unique	Used	0.815489	0.600815	0.940891	0.679047	0.539336	0.0228937	0.572285	0.687157	0.0225483	141274	84879.4	115207	95931.4	132923	3234.27	76194.1	97077.3	80848.8	3185.49	2.88623	2	15.3915	50	4.67821e+06	3	705.731
454	KDDDSDDESQSSHTGK	469	1	UFL1_HUMAN	UFL1	O94874	E3 UFM1-protein ligase 1		1	S5	(O94874):S458	1	O94874	N-Term(TMT6plex); K1(TMT6plex); S5(Phospho); K16(TMT6plex)	HCD	1	0	1	1	S(5): 100.0; S(9): 0.0; S(11): 0.0; S(12): 0.0; T(14): 0.0	693066	Unique	Used	0.818445	0.751164	1.21327	0.820159	0.84858		0.736592	0.584219		13393.2	10060.5	10961.6	10984.6	16249.6		11365.2	7824.56	9865.33		3.54237	1	20.8254	50	606220	3	840.058
5726	GGVTGSPEASISGSK	5740	1	AHNK_HUMAN	AHNAK	Q09666	Neuroblast differentiation-associated protein AHNAK		1	S6	(Q09666):S5731	1	Q09666	N-Term(TMT6plex); S6(Phospho); K15(TMT6plex)	HCD	1	0	1	1	T(4): 0.6; S(6): 99.4; S(10): 0.0; S(12): 0.0; S(14): 0.0	486264	Unique	Used	0.778898	0.719077	1.55206	1.08531	1.14709		0.862112	0.799228		7982.37	5739.94	6217.45	8663.31	12389.1		9156.49	6379.73	6881.7		2.73405	0	54.5151	75	181613	3	624.655
139	KAEAGAGSATEFQFR	153	1	RS10_HUMAN	RPS10	P46783	40S ribosomal protein S10		1	S8	(P46783):S146	1	P46783	N-Term(TMT6plex); K1(TMT6plex); S8(Phospho)	HCD	1	0	1	1	S(8): 100.0; T(10): 0.0	653897	Unique	Used	0.860183	0.432626	1.06682	0.742623	1.0676	0.000337015	0.519179	0.69322	0.0267154	190029	82211.5	163460	141120	202727	64.0426	202875	131732	98658.9	5076.7	5.96008	1	18.4213	24	8202295	3	703.358
1276	TTSFFLNSPEKEHQEMDEGSQSLEK	1300	1	ELYS_HUMAN	AHCTF1	Q8WYP5	Protein ELYS		1	S8	(Q8WYP5):S1283	1	Q8WYP5	N-Term(TMT6plex); S8(Phospho); K11(TMT6plex); K25(TMT6plex)	HCD	1	0	1	1	T(1): 0.0; T(2): 0.0; S(3): 0.0; S(8): 100.0; S(20): 0.0; S(22): 0.0	663154	Unique	Used	0.791588	0.328239	0.942217	0.612788	0.702309	0.107187	0.298143	0.835175		22078.1	7246.88	17476.8	13529.2	20802.3	2366.48	15505.6	18439.1	6582.44		3.34559	1	83.1532	50	2.67349e+06	3	1222.59
147	AGDTSDQEGHSLEEK	161	1	ELF4_HUMAN	ELF4	Q99607	ETS-related transcription factor Elf-4		1	S5	(Q99607):S151	1	Q99607	N-Term(TMT6plex); S5(Phospho); K15(TMT6plex)	HCD	1	0	1	1	T(4): 0.4; S(5): 99.6; S(11): 0.0	525280	Unique	Used	0.83306	0.467546	1.22837	0.63204	0.921732		0.570703	0.85944		32253	15079.8	26868.7	20385.2	39618.5		29728.6	27719.5	18406.9		2.59765	0	17.3291	50	5224292	2	1070.99
224	KASSVSTKESPAR	236	1	TCOF_HUMAN	TCOF1	Q13428	Treacle protein		1	S10	(Q13428):S233	1	Q13428	N-Term(TMT6plex); K1(TMT6plex); K8(TMT6plex); S10(Phospho)	HCD	1	0	1	1	S(3): 0.0; S(4): 0.0; S(6): 0.0; T(7): 0.0; S(10): 100.0	749307	Unique	Used	0.877789	0.645138	1.1478	0.838094	0.708918	0.0679674	0.84161	0.866304	0.0553647	368972	238038	323880	309233	423505	25078.1	261571	319642	310530	20428	3.09455	2	17.8833	12	23843860	3	705.731
610	VLDEEGSER	618	1	HTSF1_HUMAN	HTATSF1	O43719	HIV Tat-specific factor 1		1	S7	(O43719):S616	1	O43719	N-Term(TMT6plex); S7(Phospho)	HCD	1	0	1	1	S(7): 100.0	526782	Unique	Used	0.883431	0.714509	1.05069	0.895299	0.763173	0.056517	0.714983	0.810588	0.0213336	106258	75922.6	93871.9	95133	111645	6005.41	81093.5	86131.7	75972.9	2266.87	3.34981	0	55.2923	50	5.48339e+06	2	671.808
460	STPESGDSDKESVGSSSTSNEGGR	483	2	OTU7B_HUMAN	OTUD7B	Q6GQQ9	OTU domain-containing protein 7B		1	S5;S8	(Q6GQQ9):S464	1	Q6GQQ9	N-Term(TMT6plex); S5(Phospho); S8(Phospho); K10(TMT6plex)	HCD	1	0	1	1	S(1): 0.0; T(2): 0.0; S(5): 100.0; S(8): 100.0; S(12): 0.0; S(15): 0.0; S(16): 0.0; S(17): 0.0; T(18): 0.0; S(19): 0.0	524721	Unique	Used	0.846239	0.536389	1.20424	0.843345	0.977935	0.0879842	0.842901	0.732192	0.0295337	51039.1	27376.8	43191.2	43043.5	61463.2	4490.63	49912.9	37370.4	43020.9	1507.37	5.36946	1	15.8944	47	8921392	3	992.425
460	STPESGDSDKESVGSSSTSNEGGR	483	2	OTU7B_HUMAN	OTUD7B	Q6GQQ9	OTU domain-containing protein 7B		1	S5;S8	(Q6GQQ9):S467	1	Q6GQQ9	N-Term(TMT6plex); S5(Phospho); S8(Phospho); K10(TMT6plex)	HCD	1	0	1	1	S(1): 0.0; T(2): 0.0; S(5): 100.0; S(8): 100.0; S(12): 0.0; S(15): 0.0; S(16): 0.0; S(17): 0.0; T(18): 0.0; S(19): 0.0	524721	Unique	Used	0.846239	0.536389	1.20424	0.843345	0.977935	0.0879842	0.842901	0.732192	0.0295337	51039.1	27376.8	43191.2	43043.5	61463.2	4490.63	49912.9	37370.4	43020.9	1507.37	5.36946	1	15.8944	47	8921392	3	992.425
162	KDTDDIESPKR	172	1	LIMC1_HUMAN	LIMCH1	Q9UPQ0	LIM and calponin homology domains-containing protein 1		1	S8	(Q9UPQ0):S169	1	Q9UPQ0	N-Term(TMT6plex); K1(TMT6plex); S8(Phospho); K10(TMT6plex)	HCD	1	0	1	1	T(3): 0.0; S(8): 100.0	584680	Unique	Used	0.657012	0.250763	0.792732	0.451722	0.338314	0.014842	0.240757	0.541007	0.00226316	354943	89006.7	233202	160335	281375	5268.08	120082	192027	85455.2	803.292	3.86006	2	29.6978	23	8387207	3	691.04
537	RLPSSPASPSPK	548	1	E41L1_HUMAN	EPB41L1	Q9H4G0	Band 4.1-like protein 1		1	S10	(Q9H4G0):S546	1	Q9H4G0	N-Term(TMT6plex); S10(Phospho); K12(TMT6plex)	HCD	1	0	1	1	S(4): 0.0; S(5): 0.0; S(8): 0.0; S(10): 100.0	702172	Unique	Used	0.803115	0.376425	1.3697	0.657318	1.07552	0.00418104	0.668619	0.630677	0.0240926	905737	340942	727410	595357	1.24059e+06	3786.92	974139	571228	605593	21821.5	4.96974	1	5.70405	4	87804736	3	587.994
973	SPLPSIQLQPQSPSASK	989	1	PCDH1_HUMAN	PCDH1	Q08174	Protocadherin-1		1	S12	(Q08174):S984	1	Q08174	N-Term(TMT6plex); S12(Phospho); K17(TMT6plex)	HCD	1	0	1	1	S(1): 0.0; S(5): 0.0; S(12): 100.0; S(14): 0.0; S(16): 0.0	775800	Unique	Used	0.712292	0.508682	0.941168	0.792107	0.689195	0.0637559	0.790251	0.821559		141276	71864.5	100630	111906	132964	9007.17	97366.7	116067	111643		5.10807	0	37.2165	14	8.21237e+06	3	768.419
650	EGSCIFPEELSPK	662	1	PALB2_HUMAN	PALB2	Q86YC2	Partner and localizer of BRCA2		1	S11	(Q86YC2):S660	1	Q86YC2	N-Term(TMT6plex); C4(Carbamidomethyl); S11(Phospho); K13(TMT6plex)	HCD	1	0	1	1	S(3): 0.0; S(11): 100.0	608924	Unique	Used	0.680218	0.574349	0.929041	0.617868	0.681811	0.0906421	0.718764	0.805594		19165.5	11007.7	13036.7	11841.7	17805.5	1737.2	13067.2	15439.6	13775.5		3.28501	0	0	50	3.16905e+06	3	677.669
492	QRTAEAFSDEK	502	1	TRM5_HUMAN	TRMT5	Q32P41	tRNA (guanine(37)-N1)-methyltransferase		1	T3	(Q32P41):T494	1	Q32P41	N-Term(TMT6plex); T3(Phospho); K11(TMT6plex)	HCD	1	0	1	1	T(3): 100.0; S(8): 0.0	528453	Unique	Used	0.845549	1.17077	1.2684	1.32389	1.11156	0.0893949	0.892703	0.780426	0.0432835	90124.9	105515	76205	119316	114314	8056.7	100180	70335.8	80454.8	3900.92	4.72329	1	30.8039	50	2.90312e+06	3	607.304
232	WRPHSPDGPR	241	1	PERQ2_HUMAN	GIGYF2	Q6Y7W6	PERQ amino acid-rich with GYF domain-containing protein 2		1	S5	(Q6Y7W6):S236	1	Q6Y7W6	N-Term(TMT6plex); S5(Phospho)	HCD	1	0	1	1	S(5): 100.0	639295	Unique	Used	0.850891	0.612091	0.952728	0.737034	0.842154	0.0978817	0.808187	0.817464	0.0222152	74211.3	45424	63145.7	54696.2	70703.2	7263.93	62497.3	60665.1	59976.6	1648.62	2.92923	0	39.4269	50	2.7949e+06	3	505.247
748	GKSDSEDGEKENEK	761	1	AP3B1_HUMAN	AP3B1	O00203	AP-3 complex subunit beta-1		1	S3	(O00203):S750	1	O00203	N-Term(TMT6plex); K2(TMT6plex); S3(Phospho); K10(TMT6plex); K14(TMT6plex)	HCD	1	0	1	1	S(3): 100.0; S(5): 0.0	583413	Unique	Used	0.886246	0.771933	1.11293	1.05455	0.993327	0.0685168	1.05116	0.874802	0.0320202	44933.6	34685.7	39822.2	47384.6	50007.9	3078.7	44633.7	39308	47232.5	1438.78	3.30017	2	29.7579	50	0	3	850.103
456	DEDGESGGQR	465	1	E41L1_HUMAN	EPB41L1	Q9H4G0	Band 4.1-like protein 1		1	S6	(Q9H4G0):S461	1	Q9H4G0	N-Term(TMT6plex); S6(Phospho)	HCD	1	0	1	1	S(6): 100.0	571797	Unique	Used	0.870039	0.621988	1.19015	0.704964	1.17446		0.980922	0.850562		30471.5	18952.9	26511.4	21481.3	36265.7		35787.7	25917.9	29890.1		3.31252	0	18.2978	50	1.78049e+06	2	679.775
719	AESLDDQMLSR	729	1	FGD6_HUMAN	FGD6	Q6ZV73	FYVE, RhoGEF and PH domain-containing protein 6		1	S3	(Q6ZV73):S721	1	Q6ZV73	N-Term(TMT6plex); S3(Phospho)	HCD	1	0	1	1	S(3): 100.0; S(10): 0.0	538552	Unique	Used	0.785428	0.661655	1.03493	0.9969	0.884627	0.0512244	0.93462	0.883115	0.0100824	99767.3	66011.5	78360	99458	103252	5110.52	88256.8	88106	93244.5	1005.89	3.71013	0	29.9792	34	4.59129e+06	2	787.361
575	APESDTGDEDQDQER	589	1	E41L1_HUMAN	EPB41L1	Q9H4G0	Band 4.1-like protein 1		1	S4	(Q9H4G0):S578	1	Q9H4G0	N-Term(TMT6plex); S4(Phospho)	HCD	1	0	1	1	S(4): 100.0; T(6): 0.0	519546	Unique	Used	0.901366	0.811293	1.01618	1.22346	1.01019	0.095621	1.03646	0.905981		26951.7	21865.7	24293.3	32974.4	27387.7	2577.15	27226.4	24417.7	27934.4		3.54113	0	79.1804	50	1.39606e+06	2	1000.9
124	ATAPQTQHVSPMR	136	1	EF1D_HUMAN	EEF1D	P29692	Elongation factor 1-delta		1	S10	(P29692):S133	1	P29692	N-Term(TMT6plex); S10(Phospho); M12(Oxidation)	HCD	1	0	1	1	T(2): 0.0; T(6): 0.0; S(10): 100.0	480571	Unique	Used	0.644059	0.238227	0.801138	0.645335	0.610798		0.69308	0.414161		5483.37	1306.29	3531.61	3538.61	4392.94		3349.23	2271	3800.42		2.54623	0	27.0946	75	224933	3	583.617
5724	GKGGVTGSPEASISGSK	5740	1	AHNK_HUMAN	AHNAK	Q09666	Neuroblast differentiation-associated protein AHNAK		1	S8	(Q09666):S5731	1	Q09666	N-Term(TMT6plex); K2(TMT6plex); S8(Phospho); K17(TMT6plex)	HCD	1	0	1	1	T(6): 0.8; S(8): 99.2; S(12): 0.0; S(14): 0.0; S(16): 0.0	805669	Unique	Used	0.748407	0.643778	1.23288	0.848156	1.22716	0.0104996	0.729721	0.84639		52992.6	34115.4	39660	44945.9	65333.6	556.4	65030.6	44852.3	38669.8		3.82163	1	52.7797	33	2.22746e+06	3	762.749
552	QKSDAEEDGGTVSQEEEDRKPK	573	1	CALX_HUMAN	CANX	P27824	Calnexin		1	S3	(P27824):S554	1	P27824	N-Term(TMT6plex); K2(TMT6plex); S3(Phospho); K20(TMT6plex); K22(TMT6plex)	HCD	1	0	1	1	S(3): 100.0; T(11): 0.0; S(13): 0.0	802310	Unique	Used	0.890687	0.562877	1.0342	0.685488	0.884677		0.650429	0.8244		8328.64	4687.99	7418.21	5709.18	8613.51		7368.15	6866.13	5417.19		2.8691	2	9.28617	75	136515	4	865.443
532	ERTESEVPPRPASPK	546	1	3BP1_HUMAN	SH3BP1	Q9Y3L3	SH3 domain-binding protein 1		1	S13	(Q9Y3L3):S544	1	Q9Y3L3	N-Term(TMT6plex); S13(Phospho); K15(TMT6plex)	HCD	1	0	1	1	T(3): 0.0; S(5): 0.0; S(13): 100.0	583524	Unique	Used	0.887314	0.58573	1.0844	0.722692	1.21882	0.0611866	0.822519	0.847722	0.023575	119444	69962	105984	86321.4	129525	7308.38	145581	101255	98245.1	2815.9	2.84383	1	36.1704	28	6117618	3	740.061
44	TVNSTRETPPK	54	1	HP1B3_HUMAN	HP1BP3	Q5SSJ5	Heterochromatin protein 1-binding protein 3		1	T8	(Q5SSJ5):T51	1	Q5SSJ5	N-Term(TMT6plex); T8(Phospho); K11(TMT6plex)	HCD	1	0	1	1	T(1): 0.0; S(4): 0.0; T(5): 0.0; T(8): 100.0	581498	Unique	Used	0.857578	0.540687	1.009	0.714033	1.01094	0.0551648	0.455905	0.605215	0.0173823	154782	83688.8	132738	110520	156175	8538.53	156475	93676.7	70566	2690.48	2.6108	1	54.0707	32	3.85096e+06	3	589.985
322	IGIHHKNSPPK	332	1	AGGF1_HUMAN	AGGF1	Q8N302	Angiogenic factor with G patch and FHA domains 1		1	S8	(Q8N302):S329	1	Q8N302	N-Term(TMT6plex); K6(TMT6plex); S8(Phospho); K11(TMT6plex)	HCD	1	0	1	1	S(8): 100.0	845423	Unique	Used	0.898413	0.32608	1.0683	0.663453	1.10671	0.119279	0.807593	0.898867		23786	7756.14	21369.7	15780.9	25410.6	2837.18	26324.3	21380.5	19209.4		3.06641	1	76.1029	50	212481	4	499.544
607	SKPIPIMPASPQKGH	621	1	DNM1L_HUMAN	DNM1L	O00429	Dynamin-1-like protein		1	S10	(O00429):S616	1	O00429	N-Term(TMT6plex); K2(TMT6plex); S10(Phospho); K13(TMT6plex)	HCD	1	0	1	1	S(1): 0.0; S(10): 100.0	809860	Unique	Used	0.797802	0.483214	0.996872	0.608575	1.00745	0.0359343	0.577529	0.88999	0.0460063	42297.9	20438.9	33745.3	25741.4	42165.6	1519.95	42613.2	37644.7	24428.3	1945.97	5.07958	1	39.6005	75	631204	4	589.587
239	SRDSDESGDKTTR	251	1	TOIP1_HUMAN	TOR1AIP1	Q5JTV8	Torsin-1A-interacting protein 1		1	S4	(Q5JTV8):S242	1	Q5JTV8	N-Term(TMT6plex); S4(Phospho); K10(TMT6plex)	HCD	1	0	1	1	S(1): 0.0; S(4): 100.0; S(7): 0.0; T(11): 0.0; T(12): 0.0	514241	Unique	Used	0.826811	0.424656	1.15428	0.75294	0.784926	0.0281773	0.642358	0.553283		116970	49671.9	96711.9	88071.2	135016	3295.9	91812.6	64717.4	75136.5		4.0592	2	14.1415	34	13404687	3	664.653
74	RSASPDYNR	82	1	TRIPC_HUMAN	TRIP12	Q14669	E3 ubiquitin-protein ligase TRIP12		1	S4	(Q14669):S77	1	Q14669	N-Term(TMT6plex); S4(Phospho)	HCD	1	0	1	1	S(2): 0.0; S(4): 100.0	514483	Unique	Used	0.883564	0.615698	1.10976	0.886364	1.08332	0.0456662	0.954255	0.843302		41346.2	25456.7	36532	36647.8	45884.5	1888.12	44791.1	34867.3	39454.8		2.54358	1	21.2184	50	1.88281e+06	2	687.822
376	RASFAK	381	1	WNK1_HUMAN	WNK1	Q9H4A3	Serine/threonine-protein kinase WNK1		1	S3	(Q9H4A3):S378	1	Q9H4A3	N-Term(TMT6plex); S3(Phospho); K6(TMT6plex)	HCD	1	0	1	1	S(3): 100.0	801240	Unique	Used	0.886104	0.951922	0.978287	1.39658	1.1621	0.0936946	0.891172	0.872538	0.0492022	50136.5	47726	44426.1	70019.8	49047.9	4697.52	58263.5	43746	44680.2	2466.82	2.67794	1	28.5865	75	673537	3	406.565
173	KKSMEELTVIQC	184	1	YJ005_HUMAN		Q6ZSR9	Uncharacterized protein FLJ45252		1	S3	(Q6ZSR9):S175	1	Q6ZSR9	N-Term(TMT6plex); K1(TMT6plex); K2(TMT6plex); S3(Phospho); C12(Carbamidomethyl)	HCD	1	0	1	1	S(3): 100.0; T(8): 0.0	770392	Unique	Used	0.676826	0.975513	0.990314	0.74534	0.849267	0.0886246	0.887137	0.863509	0.0651064	73481.5	71682.2	49734.2	54768.7	72769.8	6512.27	62405.4	63452	65188.2	4784.12	2.87871	2	32.6037	23	4.63199e+06	3	745.07
1001	KIPSVEDSLGEGSR	1014	1	TB182_HUMAN	TNKS1BP1	Q9C0C2	182 kDa tankyrase-1-binding protein		1	S4	(Q9C0C2):S1004	1	Q9C0C2	N-Term(TMT6plex); K1(TMT6plex); S4(Phospho)	HCD	1	0	1	1	S(4): 100.0; S(8): 0.0; S(13): 0.0	538390	Unique	Used	0.837866	0.497101	0.942053	0.861272	1.23936	0.0219792	0.983028	0.784082		53455.8	26572.9	44788.8	46039.9	50358.2	1174.92	66250.9	41913.7	52548.5		3.91663	1	19.3554	50	2.43037e+06	3	671.354
397	AKTQTPPVSPAPQPTEER	414	1	SRC8_HUMAN	CTTN	Q14247	Src substrate cortactin		1	T5	(Q14247):T401	1	Q14247	N-Term(TMT6plex); K2(TMT6plex); T5(Phospho)	HCD	1	0	1	1	T(3): 0.0; T(5): 100.0; S(9): 0.0; T(15): 0.0	586703	Unique	Used	0.609588	0.390604	0.791878	0.498186	0.331364	0.0383406	0.189657	0.252222		104027	40633.1	63413.3	51824.6	82376.4	3988.44	34470.6	26237.8	19729.4		4.30279	1	21.4943	50	14192408	3	824.769
149	VGSAKPGLQK	158	1	CAH2_HUMAN	CA2	P00918	Carbonic anhydrase 2		1	S3	(P00918):S151	1	P00918	N-Term(TMT6plex); S3(Phospho); K5(TMT6plex); K10(TMT6plex)	HCD	1	0	1	1	S(3): 100.0	760526	Unique	Used	0.753328	1.16575	1.18893	1.21869	1.30595	0.0522512	1.1686	0.855987	0.0300496	108124	126046	81453	131770	128552	5649.62	141205	92553	126354	3249.09	2.46649	0	41.5624	50	2.71948e+06	3	584.685
32	GSAPHSESDLPEQEEEILGSDDDEQEDPNDYCK	64	1	SRPK1_HUMAN	SRPK1	Q96SB4	SRSF protein kinase 1		1	S20	(Q96SB4):S51	1	Q96SB4	N-Term(TMT6plex); S20(Phospho); C32(Carbamidomethyl); K33(TMT6plex)	HCD	1	0	1	1	S(2): 0.0; S(6): 0.0; S(8): 0.0; S(20): 100.0	544148	Unique	Used	0.607653	0.802391	1.02537	0.744737	0.933757		0.535189	0.857135		4480.71	3595.29	2722.72	3336.95	4594.37		4183.9	3840.58	2398.03		2.6738	0	48.5896	50	0	3	1424.94
30	SFEVEEVETPNSTPPR	45	1	SEPT9_HUMAN	41526	Q9UHD8	Septin-9		1	S1	(Q9UHD8):S30	1	Q9UHD8	N-Term(TMT6plex); S1(Phospho)	HCD	1	0	1	1	S(1): 100.0; T(9): 0.0; S(12): 0.0; T(13): 0.0	541426	Unique	Used	0.827055	0.743295	1.39708	0.642491	0.650473	0.0238974	0.901369	0.771492		35722.9	26552.6	29544.8	22951.6	49907.8	853.682	23236.8	27559.9	32199.5		5.598	0	18.9531	50	4.01824e+06	2	1064
664	IKPSSSANAIYSLAAR	679	1	CBL_HUMAN	CBL	P22681	E3 ubiquitin-protein ligase CBL		1	S6	(P22681):S669	1	P22681	N-Term(TMT6plex); K2(TMT6plex); S6(Phospho)	HCD	1	0	1	1	S(4): 0.0; S(5): 50.0; S(6): 50.0; S(12): 0.0	816180	Unique	Used	0.850932	0.994804	1.24738	1.19723	1.02806	0.128352	1.3373	0.772736		42601.3	42379.9	36250.8	51003.8	53139.9	5467.95	43796.6	32919.6	56970.7		4.15189	0	41.2674	40	808605	3	729.737
575	ILQAKPTSSPAK	586	1	TCOF_HUMAN	TCOF1	Q13428	Treacle protein		1	S8	(Q13428):S582	1	Q13428	N-Term(TMT6plex); K5(TMT6plex); S8(Phospho); K12(TMT6plex)	HCD	1	0	1	1	T(7): 49.9; S(8): 49.9; S(9): 0.3	808880	Unique	Used	0.833696	0.372825	0.933665	0.395665	0.605851	0.0288356	0.340767	0.799093	0.0289373	201016	74943.6	167586	79534.8	187681	5796.4	121785	160630	68499.4	5816.84	3.40642	0	60.6794	26	1.41923e+06	3	670.067
394	FSPTMGR	400	1	IF4G2_HUMAN	EIF4G2	P78344	Eukaryotic translation initiation factor 4 gamma 2		1	S2	(P78344):S395	1	P78344	N-Term(TMT6plex); S2(Phospho)	HCD	1	0	1	1	S(2): 99.6; T(4): 0.4	593479	Unique	Used	0.810156	0.33228	1.16982	0.886833	1.04179	0.0385263	0.754943	0.869633	0.023909	83873.9	27869.6	67950.9	74382.2	98117.7	3231.35	87378.9	72939.5	63320	2005.34	2.46122	0	15.6387	50	2.53373e+06	2	552.759
494	NATLAWDSSHSSIQNSPK	511	1	MRP5_HUMAN	ABCC5	O15440	Multidrug resistance-associated protein 5		1	S16	(O15440):S509	1	O15440	N-Term(TMT6plex); S16(Phospho); K18(TMT6plex)	HCD	1	0	1	1	T(3): 0.0; S(8): 0.0; S(9): 0.0; S(11): 0.0; S(12): 0.0; S(16): 100.0	809966	Unique	Used	0.885119	0.788772	1.12814	0.94034	1.53901	0.0881982	1.08839	0.862228		29024.7	22893.9	25690.3	27293.1	32743.9	2559.93	44669.4	25025.9	31590.2		4.30027	0	44.9427	58	804506	3	827.745
2481	KSSPSKENESSDSEEEVSRPR	2501	2	NIPBL_HUMAN	NIPBL	Q6KC79	Nipped-B-like protein		1	S3;S5	(Q6KC79):S2483	1	Q6KC79	N-Term(TMT6plex); K1(TMT6plex); S3(Phospho); S5(Phospho); K6(TMT6plex)	HCD	1	0	1	1	S(2): 0.9; S(3): 99.1; S(5): 0.0; S(10): 0.0; S(11): 0.0; S(13): 100.0; S(18): 0.0	582554	Unique	Used	0.810134	0.605765	1.22884	0.740276	0.934208	0.0232889	1.01176	0.860428		44784.2	27128.7	36281.2	33152.7	55032.8	1042.98	41837.7	38533.6	45310.9		3.66043	2	3.38968	50	2.55556e+06	4	803.634
2481	KSSPSKENESSDSEEEVSRPR	2501	2	NIPBL_HUMAN	NIPBL	Q6KC79	Nipped-B-like protein		1	S3;S5	(Q6KC79):S2485	1	Q6KC79	N-Term(TMT6plex); K1(TMT6plex); S3(Phospho); S5(Phospho); K6(TMT6plex)	HCD	1	0	1	1	S(2): 0.9; S(3): 99.1; S(5): 0.0; S(10): 0.0; S(11): 0.0; S(13): 100.0; S(18): 0.0	582554	Unique	Used	0.810134	0.605765	1.22884	0.740276	0.934208	0.0232889	1.01176	0.860428		44784.2	27128.7	36281.2	33152.7	55032.8	1042.98	41837.7	38533.6	45310.9		3.66043	2	3.38968	50	2.55556e+06	4	803.634
517	DPTQKPSPHPVKPLSAAPVEGSPDRK	542	1	RFIP5_HUMAN	RAB11FIP5	Q9BXF6	Rab11 family-interacting protein 5		1	S22	(Q9BXF6):S538	1	Q9BXF6	N-Term(TMT6plex); K5(TMT6plex); K12(TMT6plex); S22(Phospho); K26(TMT6plex)	HCD	1	0	1	1	T(3): 0.0; S(7): 0.0; S(15): 0.0; S(22): 100.0	806741	Unique	Used	0.839255	0.502245	1.30861	1.06751	0.667639	0.035568	0.60023	0.759177	0.0144746	69950.7	35132.4	58706.5	74673.2	91538.4	2488.01	46701.8	53105	41986.5	1012.51	7.03127	1	32.9992	34	376716	5	747.22
1975	SGLEPASSPSK	1985	1	NCOR2_HUMAN	NCOR2	Q9Y618	Nuclear receptor corepressor 2		1	S8	(Q9Y618):S1982	1	Q9Y618	N-Term(TMT6plex); S8(Phospho); K11(TMT6plex)	HCD	1	0	1	1	S(1): 0.0; S(7): 0.0; S(8): 100.0; S(10): 0.0	588211	Unique	Used	0.88626	0.545159	1.13635	1.24233	1.46553	0.107046	0.745966	0.873619	0.0745695	234117	127631	207489	290851	266040	25061.3	343105	204529	174644	17458	3.26458	0	47.1381	10	19206844	3	533.28
1019	RDSWSYINSK	1028	1	ITA4_HUMAN	ITGA4	P13612	Integrin alpha-4		1	S3	(P13612):S1021	1	P13612	N-Term(TMT6plex); S3(Phospho); K10(TMT6plex)	HCD	1	0	1	1	S(3): 100.0; S(5): 0.0; S(9): 0.0	710607	Unique	Used	0.882248	1.06697	1.1278	1.45317	0.704327	0.104276	1.11635	0.841426	0.0268698	68976.7	73596.3	60854.6	100235	77791.7	7192.6	48582.1	58038.8	77002.3	1853.39	4.84055	1	0	50	3464851	3	598.638
162	SPLELGEKLSPLPGGPGAGDPR	183	1	NAB2_HUMAN	NAB2	Q15742	NGFI-A-binding protein 2		1	S10	(Q15742):S171	1	Q15742	N-Term(TMT6plex); K8(TMT6plex); S10(Phospho)	HCD	1	0	1	1	S(1): 0.0; S(10): 100.0	723519	Unique	Used	0.881879	0.866052	1.08608	1.04603	1.20777	0.0438871	0.797927	0.895843	0.0527246	37087.3	32119.5	32706.5	38794.4	40279.7	1627.65	44793	33224.4	29592.9	1955.41	4.79799	1	22.346	50	1.54513e+06	4	671.363
1001	KIPSVEDSLGEGSR	1014	1	TB182_HUMAN	TNKS1BP1	Q9C0C2	182 kDa tankyrase-1-binding protein		1	S4	(Q9C0C2):S1004	1	Q9C0C2	N-Term(TMT6plex); K1(TMT6plex); S4(Phospho)	HCD	1	0	1	1	S(4): 100.0; S(8): 0.0; S(13): 0.0	538371	Unique	Used	0.903673	0.611808	1.02475	0.838098	1.26424	0.0594242	0.877864	0.869993		55803.7	34141.2	50428.3	46769	57184.6	3316.09	70549.2	48548.9	48988.1		3.68822	1	35.6329	50	1.22516e+06	3	671.355
1474	WTDGSLSPPAKEPLASDSR	1492	1	ARHGB_HUMAN	ARHGEF11	O15085	Rho guanine nucleotide exchange factor 11		1	S7	(O15085):S1480	1	O15085	N-Term(TMT6plex); S7(Phospho); K11(TMT6plex)	HCD	1	0	1	1	T(2): 0.0; S(5): 0.8; S(7): 99.2; S(16): 0.0; S(18): 0.0	660713	Unique	Used	0.878026	0.568558	1.07075	0.836954	0.949173	0.0632115	0.771386	0.898035		65436.2	37204.3	57454.7	54767.1	70065.8	4136.32	62110.3	58764	50476.6		3.1666	1	45.7757	50	0	3	851.433
248	SKSPASVDR	256	1	SRSF5_HUMAN	SRSF5	Q13243	Serine/arginine-rich splicing factor 5		1	S3	(Q13243):S250	1	Q13243	N-Term(TMT6plex); K2(TMT6plex); S3(Phospho)	HCD	1	0	1	1	S(1): 0.0; S(3): 100.0; S(6): 0.0	579606	Unique	Used	0.86281	0.379336	1.09094	0.436887	0.761774	0.0212902	0.316907	0.690185	0.0164746	495652	188019	427654	216544	540726	10552.5	377575	342092	157076	8165.67	2.74502	1	40.0589	14	66343620	2	742.898
484	ESEEGNPVRGSEEDSPKK	501	2	HTSF1_HUMAN	HTATSF1	O43719	HIV Tat-specific factor 1		1	S11;S15	(O43719):S494	1	O43719	N-Term(TMT6plex); S11(Phospho); S15(Phospho); K17(TMT6plex); K18(TMT6plex)	HCD	1	0	1	1	S(2): 0.0; S(11): 100.0; S(15): 100.0	525793	Unique	Used	0.839197	0.388881	1.13616	0.569972	0.847327		0.722828	0.881333		119234	46367.9	100061	67960	135468		101030	105085	86185.6		3.45822	2	51.0102	17	8.37164e+06	3	941.115
484	ESEEGNPVRGSEEDSPKK	501	2	HTSF1_HUMAN	HTATSF1	O43719	HIV Tat-specific factor 1		1	S11;S15	(O43719):S498	1	O43719	N-Term(TMT6plex); S11(Phospho); S15(Phospho); K17(TMT6plex); K18(TMT6plex)	HCD	1	0	1	1	S(2): 0.0; S(11): 100.0; S(15): 100.0	525793	Unique	Used	0.839197	0.388881	1.13616	0.569972	0.847327		0.722828	0.881333		119234	46367.9	100061	67960	135468		101030	105085	86185.6		3.45822	2	51.0102	17	8.37164e+06	3	941.115
504	AGGSVESLR	512	1	SASH1_HUMAN	SASH1	O94885	SAM and SH3 domain-containing protein 1		1	S4	(O94885):S507	1	O94885	N-Term(TMT6plex); S4(Phospho)	HCD	1	0	1	1	S(4): 100.0; S(7): 0.0	525126	Unique	Used	0.821386	1.20722	1.34335	0.860358	1.19172	0.0311201	0.84844	0.67949	0.0237755	106115	128104	87161.1	91296.6	142549	3302.3	126458	72103.8	90031.9	2522.92	2.69772	0	48.6311	50	2.16679e+06	2	592.798
227	KNPSVVIKPEACSPQFGK	244	1	ATRIP_HUMAN	ATRIP	Q8WXE1	ATR-interacting protein		1	S13	(Q8WXE1):S239	1	Q8WXE1	N-Term(TMT6plex); K1(TMT6plex); K8(TMT6plex); C12(Carbamidomethyl); S13(Phospho); K18(TMT6plex)	HCD	1	0	1	1	S(4): 0.0; S(13): 100.0	858606	Unique	Used	0.865117	0.557893	0.954266	0.680022	1.19347	0.029737	0.585219	0.863865		34949.2	19497.9	30235.2	23766.3	33350.9	1039.28	41710.9	30191.4	20453		3.50435	1	52.9629	50	0	4	746.423
337	SDCQPNSPTESCSSK	351	1	BCL6_HUMAN	BCL6	P41182	B-cell lymphoma 6 protein		1	S7	(P41182):S343	1	P41182	N-Term(TMT6plex); C3(Carbamidomethyl); S7(Phospho); C12(Carbamidomethyl); K15(TMT6plex)	HCD	1	0	1	1	S(1): 0.0; S(7): 100.0; T(9): 0.0; S(11): 0.0; S(13): 0.0; S(14): 0.0	521364	Unique	Used	0.859198	0.69946	1.09385	0.756856	0.881084	0.0527256	0.709106	0.670502		25271.5	17676.4	21713.3	19126.9	27643.2	1332.46	22266.3	16944.6	17920.2		2.73164	0	31.2634	50	0	2	1111.48
177	GVTIPYRPKPSSSPVIFAGGQDR	199	1	PCBP2_HUMAN	PCBP2	Q15366	Poly(rC)-binding protein 2		1	S12	(Q15366):S188	1	Q15366	N-Term(TMT6plex); K9(TMT6plex); S12(Phospho)	HCD	1	0	1	1	T(3): 0.5; S(11): 33.2; S(12): 33.2; S(13): 33.2	863002	Unique	Used	0.882814	0.459042	1.08404	0.667935	0.993132	0.0385873	0.587673	0.897273	0.0221953	35007.3	16069.8	30904.9	23382.6	37949.3	1350.84	34766.8	31411.1	20572.8	776.999	3.5104	0	64.5943	50	211833	4	742.65
175	SDVYYFSPSGK	185	1	MBD2_HUMAN	MBD2	Q9UBB5	Methyl-CpG-binding domain protein 2		1	S7	(Q9UBB5):S181	1	Q9UBB5	N-Term(TMT6plex); S7(Phospho); K11(TMT6plex)	HCD	1	0	1	1	S(1): 0.0; S(7): 100.0; S(9): 0.0	661245	Unique	Used	0.893135	0.291384	1.02635	0.545358	0.94733	0.0425923	0.495566	0.805675	0.056028	38662.3	11265.6	34530.7	21084.8	39681.1	1646.72	36626	31149.2	19159.7	2166.17	3.92731	0	41.326	50	3.24908e+06	3	596.627
1161	AYTPPPPLGPHPNLGK	1176	1	HELZ_HUMAN	HELZ	P42694	Probable helicase with zinc finger domain		1	T3	(P42694):T1163	1	P42694	N-Term(TMT6plex); T3(Phospho); K16(TMT6plex)	HCD	1	0	1	1	T(3): 100.0	768657	Unique	Used	0.869989	0.630079	1.11888	0.803812	1.03256	0.0453179	0.843199	0.889761	0.0357551	65408.8	41212.7	56904.9	52576.4	73184.5	2964.19	67538.5	58198.2	55152.6	2338.7	5.15842	0	53.3624	50	1.50009e+06	3	732.068
847	STAQQELDGKPASPTPVIVASHTANKEEK	875	1	COPB2_HUMAN	COPB2	P35606	Coatomer subunit beta'		1	S13	(P35606):S859	1	P35606	N-Term(TMT6plex); K10(TMT6plex); S13(Phospho); K26(TMT6plex); K29(TMT6plex)	HCD	1	0	1	1	S(1): 0.0; T(2): 0.0; S(13): 100.0; T(15): 0.0; S(21): 0.0; T(23): 0.0	654428	Unique	Used	0.887064	0.656723	1.04617	0.84443	1.1212	0.0471511	0.670646	0.786534	0.0284432	223288	146638	198070	188551	233598	10528.3	250349	175623	149747	6351	8.94395	1	12.3321	12	12397046	6	672.534
67	TGDLGIPPNPEDRSPSPEPIYNSEGK	92	2	SF01_HUMAN	SF1	Q15637	Splicing factor 1		1	S14;S16	(Q15637):S80	1	Q15637	N-Term(TMT6plex); S14(Phospho); S16(Phospho); K26(TMT6plex)	HCD	1	0	1	1	T(1): 0.0; S(14): 100.0; S(16): 100.0; S(23): 0.0	606402	Unique	Used	0.898499	0.544767	1.06718	0.765865	1.03408	0.00980728	0.890758	0.87039		40746.6	22197.4	36610.8	31206.4	43483.9	399.614	42135.1	35465.5	36295.4		5.61715	1	10.1097	31	6613602	3	1128.87
67	TGDLGIPPNPEDRSPSPEPIYNSEGK	92	2	SF01_HUMAN	SF1	Q15637	Splicing factor 1		1	S14;S16	(Q15637):S82	1	Q15637	N-Term(TMT6plex); S14(Phospho); S16(Phospho); K26(TMT6plex)	HCD	1	0	1	1	T(1): 0.0; S(14): 100.0; S(16): 100.0; S(23): 0.0	606402	Unique	Used	0.898499	0.544767	1.06718	0.765865	1.03408	0.00980728	0.890758	0.87039		40746.6	22197.4	36610.8	31206.4	43483.9	399.614	42135.1	35465.5	36295.4		5.61715	1	10.1097	31	6613602	3	1128.87
300	KRSPSPSPTPEAK	312	1	SMRC2_HUMAN	SMARCC2	Q8TAQ2	SWI/SNF complex subunit SMARCC2		1	S3	(Q8TAQ2):S302	1	Q8TAQ2	N-Term(TMT6plex); K1(TMT6plex); S3(Phospho); K13(TMT6plex)	HCD	1	0	1	1	S(3): 100.0; S(5): 0.0; S(7): 0.0; T(9): 0.0	750300	Unique	Used	0.896177	1.39508	1.04911	0.959541	0.780019	0.0606169	0.936854	0.839818	0.0217602	73272.5	102221	65665.1	70307.9	76871.2	4441.55	57153.9	61535.5	68645.6	1594.43	3.57709	2	22.5113	50	1.37558e+06	3	717.072
308	FSDSTSKTPPQEELPTR	324	1	COM1_HUMAN	RBBP8	Q99708	DNA endonuclease RBBP8		1	T8	(Q99708):T315	1	Q99708	N-Term(TMT6plex); K7(TMT6plex); T8(Phospho)	HCD	1	0	1	1	S(2): 0.0; S(4): 25.0; T(5): 25.0; S(6): 25.0; T(8): 25.0; T(16): 0.0	653887	Unique	Used	0.860745	0.726188	0.961406	0.809921	1.02285	0.0536422	0.825869	0.79322	0.0248669	215996	156854	185917	174940	207660	11586.5	220932	171332	178384	5371.14	3.52024	1	27.474	18	17356762	3	820.082
137	IGELGAPEVWGLSPK	151	1	NKAP_HUMAN	NKAP	Q8N5F7	NF-kappa-B-activating protein		1	S13	(Q8N5F7):S149	1	Q8N5F7	N-Term(TMT6plex); S13(Phospho); K15(TMT6plex)	HCD	1	0	1	1	S(13): 100.0	793891	Unique	Used	0.178736	0.441819	1.25439		1.07264		0.642074	0.750708		4196.41	1854.06	750.051		5263.93		4501.24	3150.28	2694.41		2.54436	0	49.9755	50	281828	3	697.715
392	SASMKLPDNTVK	403	1	LAD1_HUMAN	LAD1	O00515	Ladinin-1		1	S3	(O00515):S394	1	O00515	N-Term(TMT6plex); S3(Phospho); K5(TMT6plex); K12(TMT6plex)	HCD	1	0	1	1	S(1): 0.0; S(3): 100.0; T(10): 0.0	710021	Unique	Used	0.802939	0.805246	0.919114	1.26989	0.730647	0.0797741	0.974931	0.824286	0.0402859	234260	188637	188096	297483	215311	18687.8	171161	193097	228387	9437.35	3.51276	1	54.8235	22	4.39715e+06	3	686.715
541	LTRPAASPAVGEK	553	1	CLASR_HUMAN	CLASRP	Q8N2M8	CLK4-associating serine/arginine rich protein		1	S7	(Q8N2M8):S547	1	Q8N2M8	N-Term(TMT6plex); S7(Phospho); K13(TMT6plex)	HCD	1	0	1	1	T(2): 0.0; S(7): 100.0	704000	Unique	Used	0.858296	0.615748	0.979754	0.751967	0.750117	0.0662509	0.443045	0.676231	0.0202033	122740	75576.9	105347	92296.4	120255	8131.63	92069.3	83000.6	54379.3	2479.75	3.57108	0	28.2051	41	2.99629e+06	3	612.346
118	DKSCEYCFDEPLLK	131	1	CHK2_HUMAN	CHEK2	O96017	Serine/threonine-protein kinase Chk2		1	S3	(O96017):S120	1	O96017	N-Term(TMT6plex); K2(TMT6plex); S3(Phospho); C4(Carbamidomethyl); C7(Carbamidomethyl); K14(TMT6plex)	HCD	1	0	1	1	S(3): 100.0	666830	Unique	Used	0.864111	1.67048	1.14318	1.64501	1.05986	0.0988405	0.811137	0.729203	0.0279517	71477.8	119403	61764.8	117582	81712.1	7064.9	75756.6	52121.8	57978.3	1997.93	5.00781	1	34.4246	32	4.96176e+06	3	857.756
2566	MSESPTPCSGSSFEETEALVNTAAK	2590	1	TACC2_HUMAN	TACC2	O95359	Transforming acidic coiled-coil-containing protein 2		1	S4	(O95359):S2569	1	O95359	N-Term(TMT6plex); M1(Oxidation); S4(Phospho); C8(Carbamidomethyl); K25(TMT6plex)	HCD	1	0	1	1	S(2): 0.8; S(4): 98.4; T(6): 0.8; S(9): 0.0; S(11): 0.0; S(12): 0.0; T(16): 0.0; T(22): 0.0	611983	Unique	Used	0.839363	0.661892	1.18498	1.34996	1.57968		1.39651	0.619239	0.0673425	82513.2	54614.8	69258.5	111389	97776.3		130344	51095.4	115231	5556.65	3.80485	0	21.4019	14	12553682	3	1062.16
21	SQENLGNPSKNEDNVK	36	1	ITFG3_HUMAN	ITFG3	Q9H0X4	Protein ITFG3		1	S1	(Q9H0X4):S21	1	Q9H0X4	N-Term(TMT6plex); S1(Phospho); K10(TMT6plex); K16(TMT6plex)	HCD	1	0	1	1	S(1): 100.0; S(9): 0.0	529317	Unique	Used	0.835567	0.748175	1.22148	0.912319	1.01109	0.0559634	0.962287	0.870955	0.0291167	57483.2	43007.5	48031.1	52443	70214.4	3216.96	58120.9	50065.3	55315.3	1673.72	2.84532	1	66.9376	50	3.01072e+06	3	847.438
373	AASAPAKESPR	383	1	TCOF_HUMAN	TCOF1	Q13428	Treacle protein		1	S9	(Q13428):S381	1	Q13428	N-Term(TMT6plex); K7(TMT6plex); S9(Phospho)	HCD	1	0	1	1	S(3): 0.0; S(9): 100.0	636785	Unique	Used	0.9157	0.453638	1.00482	0.468804	0.489037	0.00495758	0.487994	0.896221	0.0397291	1.8981e+06	861052	1.73809e+06	889840	1.90725e+06	9410.01	928243	1.70112e+06	926264	75409.9	3.38771	1	4.42905	4	200916464	2	811.938
840	MPSFGVSAPGK	850	1	AHNK2_HUMAN	AHNAK2	Q8IVF2	Protein AHNAK2		1	S3	(Q8IVF2):S842	1	Q8IVF2	N-Term(TMT6plex); M1(Oxidation); S3(Phospho); K11(TMT6plex)	HCD	1	0	1	1	S(3): 100.0; S(7): 0.0	712476	Unique	Used	0.812084	0.753013	1.13996	0.897285	0.872767	0.0662232	1.10428	0.879921	0.00756377	136375	102692	110748	122367	155462	9031.21	119024	119999	150596	1031.51	2.5861	0	41.2561	36	6.10985e+06	2	816.418
178	EDKNGHDGDTHQEDDGEKSD	197	1	AES_HUMAN	AES	Q08117	Amino-terminal enhancer of split		1	S19	(Q08117):S196	1	Q08117	N-Term(TMT6plex); K3(TMT6plex); K18(TMT6plex); S19(Phospho)	HCD	1	0	1	1	T(10): 0.0; S(19): 100.0	518114	Unique	Used	0.6988	0.655598	0.893914	0.841786	0.694312	0.0624993	0.860001	0.785164	0.0407262	43132.6	28277.7	30141	36308.4	38556.8	2695.76	29947.5	33866.2	37094.1	1756.63	3.66282	2	56.3765	50	0	4	749.584
220	SASPSTQQEK	229	1	AF17_HUMAN	MLLT6	P55198	Protein AF-17		1	S3	(P55198):S222	1	P55198	N-Term(TMT6plex); S3(Phospho); K10(TMT6plex)	HCD	1	0	1	1	S(1): 0.0; S(3): 100.0; S(5): 0.0; T(6): 0.0	519404	Unique	Used	0.745121	0.448889	0.972742	1.12143	1.06888	0.0670361	0.601749	0.866055	0.0300807	158092	70965.7	117798	177290	153783	10597.9	168982	136916	95131.6	4755.51	2.75846	0	15.5172	41	8897091	2	800.903
224	SESSSDSEGTINATGK	239	1	F192A_HUMAN	FAM192A	Q9GZU8	Protein FAM192A		1	S7	(Q9GZU8):S230	1	Q9GZU8	N-Term(TMT6plex); S7(Phospho); K16(TMT6plex)	HCD	1	0	1	1	S(1): 0.0; S(3): 0.0; S(4): 0.0; S(5): 0.0; S(7): 100.0; T(10): 0.0; T(14): 0.0	527300	Unique	Used	0.89129	0.74175	1.00554	0.889341	0.740561	0.0373049	0.894951	0.750017	0.0243421	175991	130541	156859	156516	176965	6565.33	130332	131996	157503	4283.99	4.04585	0	57.667	25	6.63911e+06	3	703.331
309	SELGNQSPSTSSR	321	1	TOIP1_HUMAN	TOR1AIP1	Q5JTV8	Torsin-1A-interacting protein 1		1	S7	(Q5JTV8):S315	1	Q5JTV8	N-Term(TMT6plex); S7(Phospho)	HCD	1	0	1	1	S(1): 0.0; S(7): 100.0; S(9): 0.0; T(10): 0.0; S(11): 0.0; S(12): 0.0	520607	Unique	Used	0.818176	0.390269	1.2301	0.672779	0.93089	0.0514725	0.669817	0.867703	0.0252877	97204.2	37935.8	79530.2	65396.9	119571	5003.34	90486.4	84344.4	65109	2458.07	3.80336	0	15.063	50	4.09333e+06	2	829.883
217	HLTPEPDIVASTK	229	1	WDR44_HUMAN	WDR44	Q5JSH3	WD repeat-containing protein 44		1	T3	(Q5JSH3):T219	1	Q5JSH3	N-Term(TMT6plex); T3(Phospho); K13(TMT6plex)	HCD	1	0	1	1	T(3): 100.0; S(11): 0.0; T(12): 0.0	538078	Unique	Used	0.830133	0.307363	1.24072	0.644459	0.680571	0.0193283	0.621019	0.606015	0.00948948	56894.5	17487.2	47230	36666.2	70590.2	1099.67	38720.7	34478.9	35332.5	539.899	5.14552	0	28.4345	50	1.31609e+06	3	649.352
108	YKDIIRQPSEEEIIK	122	1	PEA15_HUMAN	PEA15	Q15121	Astrocytic phosphoprotein PEA-15		1	S9	(Q15121):S116	1	Q15121	N-Term(TMT6plex); K2(TMT6plex); S9(Phospho); K15(TMT6plex)	HCD	1	0	1	1	S(9): 100.0	717000	Unique	Used	0.875622	0.578149	1.21095	0.90897	0.681829	0.0552107	0.745343	0.84366	0.0320936	95845	55412.7	83924	87120.2	116063	5291.67	65349.8	80860.6	71437.4	3076.01	2.958	2	59.5982	33	0	3	876.827
670	SATTTPSGSPR	680	2	AAK1_HUMAN	AAK1	Q2M2I8	AP2-associated protein kinase 1		1	T3;S9	(Q2M2I8):S678	1	Q2M2I8	N-Term(TMT6plex); T3(Phospho); S9(Phospho)	HCD	1	0	1	1	S(1): 0.0; T(3): 0.0; T(4): 50.0; T(5): 50.0; S(7): 99.2; S(9): 0.8	515967	Unique	Used	0.80111	0.533929	1.16618	0.65644	0.738574	0.0296839	0.777999	0.875496	0.0954164	42521.6	22703.5	34064.5	27912.9	49587.8	1262.21	31405.4	37227.5	33081.8	4057.26	2.68112	0	35.8736	50	2.02512e+06	2	725.814
670	SATTTPSGSPR	680	2	AAK1_HUMAN	AAK1	Q2M2I8	AP2-associated protein kinase 1		1	T3;S9	(Q2M2I8):T672	1	Q2M2I8	N-Term(TMT6plex); T3(Phospho); S9(Phospho)	HCD	1	0	1	1	S(1): 0.0; T(3): 0.0; T(4): 50.0; T(5): 50.0; S(7): 99.2; S(9): 0.8	515967	Unique	Used	0.80111	0.533929	1.16618	0.65644	0.738574	0.0296839	0.777999	0.875496	0.0954164	42521.6	22703.5	34064.5	27912.9	49587.8	1262.21	31405.4	37227.5	33081.8	4057.26	2.68112	0	35.8736	50	2.02512e+06	2	725.814
366	ALAMPGRPESPPVFR	380	1	KANK2_HUMAN	KANK2	Q63ZY3	KN motif and ankyrin repeat domain-containing protein 2		1	S10	(Q63ZY3):S375	1	Q63ZY3	N-Term(TMT6plex); S10(Phospho)	HCD	1	0	1	1	S(10): 100.0	815256	Unique	Used	0.788486	0.577531	0.99847	0.909219	0.907318	0.100217	0.819827	0.898402	0.027763	37712.7	21780.3	29735.9	34289.1	37655	3779.45	34217.4	33881.2	30917.9	1047.02	3.26175	0	0	75	722928	3	645.337
328	KAPTPQEK	335	1	T2FA_HUMAN	GTF2F1	P35269	General transcription factor IIF subunit 1		1	T4	(P35269):T331	1	P35269	N-Term(TMT6plex); K1(TMT6plex); T4(Phospho); K8(TMT6plex)	HCD	1	0	1	1	T(4): 100.0	640044	Unique	Used	0.864718	0.807809	0.958889	0.872609	0.814661	0.0510377	1.10153	0.875524	0.0347525	99971.1	80757.6	86446.8	87235.7	95861.2	5102.3	81442.6	87527.1	110121	3474.24	2.68952	1	53.8338	50	3.90917e+06	2	833.481
312	ARSVSPPPK	320	2	SRSF6_HUMAN	SRSF6	Q13247	Serine/arginine-rich splicing factor 6		1	S3;S5	(Q13247):S314	1	Q13247	N-Term(TMT6plex); S3(Phospho); S5(Phospho); K9(TMT6plex)	HCD	1	0	1	1	S(3): 100.0; S(5): 100.0	583819	Unique	Used	0.783535	0.57791	1.13669	0.713701	1.00125	0.0499619	0.675369	0.878191	0.0252712	63688.9	36806.4	49902.5	45454.9	72394.4	3182.02	63768.2	55931.1	43013.5	1609.5	3.11891	1	52.7	50	1.66131e+06	3	519.606
312	ARSVSPPPK	320	2	SRSF6_HUMAN	SRSF6	Q13247	Serine/arginine-rich splicing factor 6		1	S3;S5	(Q13247):S316	1	Q13247	N-Term(TMT6plex); S3(Phospho); S5(Phospho); K9(TMT6plex)	HCD	1	0	1	1	S(3): 100.0; S(5): 100.0	583819	Unique	Used	0.783535	0.57791	1.13669	0.713701	1.00125	0.0499619	0.675369	0.878191	0.0252712	63688.9	36806.4	49902.5	45454.9	72394.4	3182.02	63768.2	55931.1	43013.5	1609.5	3.11891	1	52.7	50	1.66131e+06	3	519.606
63	KVVVSPTKK	71	1	NUCL_HUMAN	NCL	P19338	Nucleolin		1	S5	(P19338):S67	1	P19338	K1(TMT6plex); N-Term(TMT6plex); S5(Phospho); K8(TMT6plex); K9(TMT6plex)	HCD	1	0	1	1	S(5): 100.0; T(7): 0.0	454474	Unique	Used	0.802967	0.192715	0.958693	0.311824	1.04631	0.0398243	0.255926	0.865562	0.0320683	162309	31279.5	130329	50612	155605	6463.85	169825	140489	41539.1	5204.98	3.42315	2	12.127	40	4.17803e+06	4	496.32
83	AHSPASTLPNSPGSTFER	100	1	COHA1_HUMAN	COL17A1	Q9UMD9	Collagen alpha-1(XVII) chain		1	S3	(Q9UMD9):S85	1	Q9UMD9	N-Term(TMT6plex); S3(Phospho)	HCD	1	0	1	1	S(3): 100.0; S(6): 0.0; T(7): 0.0; S(11): 0.0; S(14): 0.0; T(15): 0.0	454464	Unique	Used	0.891385	0.785857	1.05605	0.800047	1.10118		1.11343	0.910358		6847.93	5381.5	6104.15	5478.67	7231.77		7540.83	6234.07	7624.7		3.95352	0	47.7883	75	245581	3	722.346
1336	SSSVSSQEEK	1345	1	TSC2_HUMAN	TSC2	P49815	Tuberin		1	S3	(P49815):S1338	1	P49815	N-Term(TMT6plex); S3(Phospho); K10(TMT6plex)	HCD	1	0	1	1	S(1): 0.0; S(2): 0.0; S(3): 100.0; S(5): 0.0; S(6): 0.0	520948	Unique	Used	0.892128	0.660836	1.04605	0.900133	0.847434	0.0404398	0.935622	0.775504	0.0334437	88515.5	58494.3	78967.2	79675.8	92591.5	3579.55	75011.1	68644.2	82817	2960.28	2.968	0	50.685	50	2.3924e+06	2	803.391
535	EYAENIGDGRSPEFR	549	1	CTBL1_HUMAN	CTNNBL1	Q8WYA6	Beta-catenin-like protein 1		1	S11	(Q8WYA6):S545	1	Q8WYA6	N-Term(TMT6plex); S11(Phospho)	HCD	1	0	1	1	S(11): 100.0	533962	Unique	Used	0.901585	0.769582	1.09148	0.804779	1.27557		0.872904	0.872399		89846.3	69144.1	81004.1	72306.4	98065.3		114605	78381.9	78427.2		4.89071	1	3.3575	32	15643319	3	683.648
105	SNHLNHVSPGQLTK	118	1	CCYL1_HUMAN	CCNYL1	Q8N7R7	Cyclin-Y-like protein 1		1	S8	(Q8N7R7):S112	1	Q8N7R7	N-Term(TMT6plex); S8(Phospho); K14(TMT6plex)	HCD	1	0	1	1	S(1): 0.0; S(8): 100.0; T(13): 0.0	847205	Unique	Used	0.72591	0.550671	1.05729	0.865899	0.967506		0.742687	0.881897		19833.4	10921.7	14397.3	17173.8	20969.7		19189	17491.1	14730		3.73012	0	47.8088	50	313408	3	690.702
701	DGDSYDPYDFSDTEEEMPQVHTPK	724	1	MCM3_HUMAN	MCM3	P25205	DNA replication licensing factor MCM3		1	S11	(P25205):S711	1	P25205	N-Term(TMT6plex); S11(Phospho); K24(TMT6plex)	HCD	1	0	1	1	S(4): 0.0; S(11): 50.0; T(13): 50.0; T(22): 0.0	609200	Unique	Used	0.896971	0.594795	1.10466	0.760182	0.910293		0.793004	0.854081		25208.6	14993.9	22611.4	19163.1	27846.9		22947.2	21530.2	19990.5		3.95951	0	25.5627	50	0	4	835.864
469	NTGVSPASRPSPGTPTSPSNLTSGLK	494	1	RPRD2_HUMAN	RPRD2	Q5VT52	Regulation of nuclear pre-mRNA domain-containing protein 2		1	S17	(Q5VT52):S485	1	Q5VT52	N-Term(TMT6plex); S17(Phospho); K26(TMT6plex)	HCD	1	0	1	1	T(2): 0.0; S(5): 0.0; S(8): 0.0; S(11): 0.0; T(14): 0.0; T(16): 0.0; S(17): 100.0; S(19): 0.0; T(22): 0.0; S(23): 0.0	766715	Unique	Used	0.897509	0.429068	1.1394	0.698431	1.01039		0.794861	0.88898	0.0716813	32253.7	13839	28948	22527	36749.9		32588.9	28672.9	25637.2	2311.98	4.58757	0	29.9736	50	1.38603e+06	3	1016.86
596	HYSQDCSSIK	605	1	RHG23_HUMAN	ARHGAP23	Q9P227	Rho GTPase-activating protein 23		1	S3	(Q9P227):S598	1	Q9P227	N-Term(TMT6plex); S3(Phospho); C6(Carbamidomethyl); K10(TMT6plex)	HCD	1	0	1	1	S(3): 100.0; S(7): 0.0; S(8): 0.0	586003	Unique	Used	0.891353	0.604296	1.09548	0.857145	0.970776	0.0376186	0.477879	0.812237	0.0276826	80650.7	48737	71888.3	69129.4	88351.6	3033.97	78293.8	65507.5	38541.3	2232.62	3.18219	0	67.5886	50	2.69783e+06	3	588.28
254	ENHGQADHSPSMTATHFPR	272	1	3BP1_HUMAN	SH3BP1	Q9Y3L3	SH3 domain-binding protein 1		1	S9	(Q9Y3L3):S262	1	Q9Y3L3	N-Term(TMT6plex); S9(Phospho); M12(Oxidation)	HCD	1	0	1	1	S(9): 100.0; S(11): 0.0; T(13): 0.0; T(15): 0.0	637121	Unique	Used	0.811793	0.901126	1.01966	0.817732	0.656176	0.056039	0.339222	0.278258		30087.3	27112.5	24424.7	24603.4	30678.9	1686.06	19742.6	8372.05	10206.3		7.06552	0	35.8581	42	2468376	4	612.021
143	NSPTFKSFEER	153	1	TPD53_HUMAN	TPD52L1	Q16890	Tumor protein D53		1	S7	(Q16890):S149	1	Q16890	N-Term(TMT6plex); K6(TMT6plex); S7(Phospho)	HCD	1	0	1	1	S(2): 0.0; T(4): 0.0; S(7): 100.0	653678	Unique	Used	0.605704	0.762825	0.773356	0.811677	0.44129	0.0459934	0.264051	0.28142	0.0160438	121127	92398.8	73367.2	98316	93674.3	5571.04	53452.1	34087.6	31983.7	1943.34	2.56298	1	46.547	50	3.4331e+06	3	627.317
230	SEGTINATGK	239	1	F192A_HUMAN	FAM192A	Q9GZU8	Protein FAM192A		1	S1	(Q9GZU8):S230	1	Q9GZU8	N-Term(TMT6plex); S1(Phospho); K10(TMT6plex)	HCD	1	0	1	1	S(1): 100.0; T(4): 0.0; T(8): 0.0	527799	Unique	Used	0.83698	0.594686	1.03022	0.844997	0.759904	0.072125	0.969067	0.906168	0.0268261	132207	78621.9	110655	111715	136203	9535.46	100465	119802	128118	3546.61	2.83265	0	53.7559	33	5.73906e+06	2	758.394
81	AVSPLLLTT	89	1	E2AK2_HUMAN	EIF2AK2	P19525	Interferon-induced, double-stranded RNA-activated protein kinase		1	S3	(P19525):S83	1	P19525	N-Term(TMT6plex); S3(Phospho)	HCD	1	0	1	1	S(3): 100.0; T(8): 0.0; T(9): 0.0	670488	Unique	Used	0.908465	0.738556	1.03088	0.867864	1.04264	0.0399945	0.699373	0.850683		12142.3	8967.75	11030.8	10537.8	12517.2	485.625	12660	10329.2	8491.98		2.92685	0	14.6825	50	1271544	2	612.347
389	IPMTPTSSFVSPPPPTASPHSNR	411	1	I2BP2_HUMAN	IRF2BP2	Q7Z5L9	Interferon regulatory factor 2-binding protein 2		1	S18	(Q7Z5L9):S406	1	Q7Z5L9	N-Term(TMT6plex); S18(Phospho)	HCD	1	0	1	1	T(4): 0.0; T(6): 0.0; S(7): 0.0; S(8): 0.0; S(11): 0.0; T(16): 0.0; S(18): 100.0; S(21): 0.0	863681	Unique	Used	0.854898	0.812394	0.968894	1.09466	1.07881		0.886989	0.675817		13161.2	10692.1	11251.5	14407	12751.8		14198.5	8894.57	11673.8		6.43814	0	56.3427	50	669655	3	905.444
5726	GGVTGSPEASISGSKGDLK	5744	2	AHNK_HUMAN	AHNAK	Q09666	Neuroblast differentiation-associated protein AHNAK		1	T4;S14	(Q09666):S5739	1	Q09666	N-Term(TMT6plex); T4(Phospho); S14(Phospho); K15(TMT6plex); K19(TMT6plex)	HCD	1	0	1	1	T(4): 0.0; S(6): 100.0; S(10): 0.0; S(12): 0.0; S(14): 100.0	656457	Unique	Used	0.70994	0.575341	1.76962	0.747313	1.09371	0.0653832	0.997152	0.767643	0.0108426	190751	109747	135422	142551	337557	12471.9	208625	146429	190208	2068.25	4.05471	1	30.4886	20	10978884	3	865.44
5726	GGVTGSPEASISGSKGDLK	5744	2	AHNK_HUMAN	AHNAK	Q09666	Neuroblast differentiation-associated protein AHNAK		1	T4;S14	(Q09666):T5729	1	Q09666	N-Term(TMT6plex); T4(Phospho); S14(Phospho); K15(TMT6plex); K19(TMT6plex)	HCD	1	0	1	1	T(4): 0.0; S(6): 100.0; S(10): 0.0; S(12): 0.0; S(14): 100.0	656457	Unique	Used	0.70994	0.575341	1.76962	0.747313	1.09371	0.0653832	0.997152	0.767643	0.0108426	190751	109747	135422	142551	337557	12471.9	208625	146429	190208	2068.25	4.05471	1	30.4886	20	10978884	3	865.44
768	ETSSPGTDDVFTPAPSDSPSSQR	790	1	SL9A1_HUMAN	SLC9A1	P19634	Sodium/hydrogen exchanger 1		1	S18	(P19634):S785	1	P19634	N-Term(TMT6plex); S18(Phospho)	HCD	1	0	1	1	T(2): 0.0; S(3): 0.0; S(4): 0.0; T(7): 0.0; T(12): 0.0; S(16): 0.0; S(18): 99.5; S(20): 0.5; S(21): 0.0	535888	Unique	Used	0.829228	0.46914	1.22649	0.768882	1.18694		0.7816	0.874842	0.0588992	77533.2	36374	64292.7	59613.9	95093.8		92027.6	67829.3	60600	4566.65	5.78628	0	55.4734	24	5.36451e+06	3	892.063
316	TSPGAPPPASKPK	328	1	IRX2_HUMAN	IRX2	Q9BZI1	Iroquois-class homeodomain protein IRX-2		1	S2	(Q9BZI1):S317	1	Q9BZI1	N-Term(TMT6plex); S2(Phospho); K11(TMT6plex); K13(TMT6plex)	HCD	1	0	1	1	T(1): 0.3; S(2): 99.7; S(10): 0.0	754050	Unique	Used	0.86987	0.585239	1.11823	0.855521	0.959724	0.0317483	0.864443	0.698829	0.0363056	123403	72220.4	107345	105574	137994	3917.85	118433	86237.8	106675	4480.23	4.55395	0	43.5537	47	3.44435e+06	3	668.05
82	SSPSARPPDVPGQQPQAAK	100	1	ZFP91_HUMAN	ZFP91	Q96JP5	E3 ubiquitin-protein ligase ZFP91		1	S2	(Q96JP5):S83	1	Q96JP5	N-Term(TMT6plex); S2(Phospho); K19(TMT6plex)	HCD	1	0	1	1	S(1): 0.0; S(2): 100.0; S(4): 0.0	803102	Unique	Used	0.899002	0.500135	1.09521	0.668028	0.795654	0.0186034	0.665373	0.846009	0.0490008	32382.8	16195.8	29112.2	21632.6	35465.9	602.431	25765.5	27396.1	21546.6	1586.78	3.96332	0	81.7738	75	810344	3	819.429
2070	RKSTDSVPISK	2080	1	TACC2_HUMAN	TACC2	O95359	Transforming acidic coiled-coil-containing protein 2		1	S3	(O95359):S2072	1	O95359	N-Term(TMT6plex); K2(TMT6plex); S3(Phospho); K11(TMT6plex)	HCD	1	0	1	1	S(3): 50.0; T(4): 50.0; S(6): 0.0; S(10): 0.0	802998	Unique	Used	0.898561	1.17306	1.02992	1.32127	1.36264	0.112129	1.19129	0.78179		25609.6	30041.5	23011.8	33837.2	26375.9	2871.58	34896.6	20021.3	30508.4		3.25204	2	62.0887	75	510421	4	497.041
552	QKSDAEEDGGTVSQEEEDR	570	1	CALX_HUMAN	CANX	P27824	Calnexin		1	S3	(P27824):S554	1	P27824	N-Term(TMT6plex); K2(TMT6plex); S3(Phospho)	HCD	1	0	1	1	S(3): 100.0; T(11): 0.0; S(13): 0.0	698749	Unique	Used	0.908899	0.624304	1.00522	0.818854	0.965102	0.0643548	0.843854	0.818867	0.0666355	56193.5	35081.9	51074.2	46014.3	56486.7	3616.33	54232.5	46015.1	47419.1	3744.48	4.30453	1	76.5068	50	2.47003e+06	3	883.06
13	RREEGPPPPSPDGASSDAEPEPPSGR	38	1	SMC4_HUMAN	SMC4	Q9NTJ3	Structural maintenance of chromosomes protein 4		1	S15	(Q9NTJ3):S27	1	Q9NTJ3	N-Term(TMT6plex); S15(Phospho)	HCD	1	0	1	1	S(10): 0.0; S(15): 50.0; S(16): 50.0; S(24): 0.0	523186	Unique	Used	0.831749	0.555525	1.18375	0.862951	0.84138		0.662435	0.882678		18928.5	10515.2	15743.7	16334.4	22406.6		15926	16707.8	12538.9		2.83004	2	42.9048	50	1.05613e+06	3	994.132
774	ELTSTCSPIISKPKPK	789	1	HSP74_HUMAN	HSPA4	P34932	Heat shock 70 kDa protein 4		1	S7	(P34932):S780	1	P34932	N-Term(TMT6plex); C6(Carbamidomethyl); S7(Phospho); K12(TMT6plex); K14(TMT6plex); K16(TMT6plex)	HCD	1	0	1	1	T(3): 0.0; S(4): 0.0; T(5): 0.0; S(7): 100.0; S(11): 0.0	810447	Unique	Used	0.871231	0.560891	1.16354	0.680696	0.840169	0.0832475	0.847686	0.745668	0.0241232	49215	27604.2	42877.6	33500.4	57263.7	4097.02	41348.9	36698.1	41718.9	1187.22	3.31959	0	50.7177	50	362097	4	696.404
239	FALSLSPGAHQK	250	1	MYD88_HUMAN	MYD88	Q99836	Myeloid differentiation primary response protein MyD88		1	S6	(Q99836):S244	1	Q99836	N-Term(TMT6plex); S6(Phospho); K12(TMT6plex)	HCD	1	0	1	1	S(4): 50.0; S(6): 50.0	815764	Unique	Used	0.886102	0.314506	1.14079	0.467364	0.870456	0.0722121	0.410076	0.899045	0.0859573	55841	17562.4	49480.9	26098.1	63703	4032.4	48607.2	50203.6	22899.1	4799.95	3.95644	0	52.9793	75	617548	3	598.662
5	RQSPLPPQK	13	1	SET_HUMAN	SET	Q01105	Protein SET		1	S3	(Q01105):S7	1	Q01105	N-Term(TMT6plex); S3(Phospho); K9(TMT6plex)	HCD	1	0	1	1	S(3): 100.0	486001	Unique	Used	0.788361	0.918204	1.35191	1.14109	0.974247		1.3375	0.848806		4240.4	3893.56	3342.97	4838.68	5732.63		4131.2	3599.28	5671.53		2.49331	1	34.2337	75	160520	3	530.304
616	RSPPPETIK	624	1	JHD2C_HUMAN	JMJD1C	Q15652	Probable JmjC domain-containing histone demethylation protein 2C		1	S2	(Q15652):S617	1	Q15652	N-Term(TMT6plex); S2(Phospho); K9(TMT6plex)	HCD	1	0	1	1	S(2): 100.0; T(7): 0.0	584888	Unique	Used	0.834345	0.565206	0.98458	0.738556	0.666851	0.0360419	0.274457	0.457636		83092.7	46964.5	69328	61368.6	81811.4	2994.82	55410.4	38026.2	22805.4		3.90652	1	47.3616	41	2.93731e+06	3	521.628
527	LLHQFSFSPER	537	1	ANC2_HUMAN	ANAPC2	Q9UJX6	Anaphase-promoting complex subunit 2		1	S8	(Q9UJX6):S534	1	Q9UJX6	N-Term(TMT6plex); S8(Phospho)	HCD	1	0	1	1	S(6): 0.4; S(8): 99.6	775995	Unique	Used	0.781884	1.10284	0.89366	1.03721	0.753759	0.0681334	1.04753	0.644144		27560.4	30394.6	21549	28585.8	24629.6	1877.78	20773.9	17752.9	28870.2		3.39814	0	68.2192	50	883461	3	557.282
124	LNHSPPQSSSR	134	1	RBM26_HUMAN	RBM26	Q5T8P6	RNA-binding protein 26		1	S4	(Q5T8P6):S127	1	Q5T8P6	N-Term(TMT6plex); S4(Phospho)	HCD	1	0	1	1	S(4): 100.0; S(8): 0.0; S(9): 0.0; S(10): 0.0	745699	Unique	Used	0.885944	0.68362	1.05721	0.927528	1.23569		0.837108	0.725138		27730.5	18957.1	24567.6	25720.8	29317.1		34266.3	20108.4	23213.4		3.58057	0	7.02623	50	2.48149e+06	3	506.914
271	HAPHCLSEEEGEQDRPR	287	1	DNJB6_HUMAN	DNAJB6	O75190	DnaJ homolog subfamily B member 6		1	S7	(O75190):S277	1	O75190	N-Term(TMT6plex); C5(Carbamidomethyl); S7(Phospho)	HCD	1	0	1	1	S(7): 100.0	521376	Unique	Used	0.807704	0.804006	1.238	0.93674	0.763727	0.0234977	0.268187	0.435646		132973	106911	107403	124561	164622	3124.56	101555	57929.3	35661.8		4.99834	0	39.9061	12	11327339	4	589.765
295	VPCNVEGISPELEK	308	1	GLCI1_HUMAN	GLCCI1	Q86VQ1	Glucocorticoid-induced transcript 1 protein		1	S9	(Q86VQ1):S303	1	Q86VQ1	N-Term(TMT6plex); C3(Carbamidomethyl); S9(Phospho); K14(TMT6plex)	HCD	1	0	1	1	S(9): 100.0	606111	Unique	Used	0.911452	0.512052	1.07367	0.640016	0.934249	0.0766259	1.01222	0.88738	0.0293988	24580.2	12586.3	22403.7	15731.7	26391	1883.48	22964.1	21812	24880.6	722.629	4.79278	0	56.4699	50	1.2489e+06	3	703.695
492	LDSPPPSPITEASEAAEAAEAGNLAVSSR	520	1	TB182_HUMAN	TNKS1BP1	Q9C0C2	182 kDa tankyrase-1-binding protein		1	S7	(Q9C0C2):S498	1	Q9C0C2	N-Term(TMT6plex); S7(Phospho)	HCD	1	0	1	1	S(3): 50.0; S(7): 50.0; T(10): 0.0; S(13): 0.0; S(27): 0.0; S(28): 0.0	626024	Unique	Used	0.66461	0.346051	1.36928		1.59748		0.802527	0.826247		2968.47	1027.24	1972.87		4064.67		4742.08	2452.69	2382.28		5.07587	0	78.1082	50	464405	3	1049.51
657	QNSSSSDSGGSIVR	670	1	EPS8_HUMAN	EPS8	Q12929	Epidermal growth factor receptor kinase substrate 8		1	S5	(Q12929):S661	1	Q12929	N-Term(TMT6plex); S5(Phospho)	HCD	1	0	1	1	S(3): 0.3; S(4): 0.0; S(5): 49.8; S(6): 49.8; S(8): 0.0; S(11): 0.0	520385	Unique	Used	0.908309	1.01208	0.995664	1.25946	0.870346	0.0925449	1.01126	0.923037	0.0408779	36538.8	36980.1	33188.5	46019.1	36380.4	3381.48	31801.4	33726.7	36950.2	1493.63	2.72316	0	50.0873	50	2.18144e+06	2	845.388
847	STAQQELDGKPASPTPVIVASHTANKEEK	875	1	COPB2_HUMAN	COPB2	P35606	Coatomer subunit beta'		1	S13	(P35606):S859	1	P35606	N-Term(TMT6plex); K10(TMT6plex); S13(Phospho); K26(TMT6plex); K29(TMT6plex)	HCD	1	0	1	1	S(1): 0.0; T(2): 0.0; S(13): 100.0; T(15): 0.0; S(21): 0.0; T(23): 0.0	709136	Unique	Used	0.811257	0.750049	1.02989	0.886996	1.0297	0.0687906	0.922429	0.905822	0.107994	22600	16951.1	18334.4	20046.1	23275.5	1554.67	23271.3	20471.6	20846.9	2440.67	4.81042	1	82.5771	50	2101910	4	1008.3
126	TSSPLFNK	133	1	K1671_HUMAN	KIAA1671	Q9BY89	Uncharacterized protein KIAA1671		1	S3	(Q9BY89):S128	1	Q9BY89	N-Term(TMT6plex); S3(Phospho); K8(TMT6plex)	HCD	1	0	1	1	T(1): 0.0; S(2): 0.0; S(3): 100.0	712113	Unique	Used	0.809497	0.428293	1.12413	0.76896	0.879346	0.0169977	0.306227	0.336667		215107	92129	174129	165409	241808	3656.33	189154	72419.6	65871.7		2.5853	0	29.1688	50	9435436	2	716.387
1696	TGSCSELDACPSK	1708	1	KI13A_HUMAN	KIF13A	Q9H1H9	Kinesin-like protein KIF13A		1	S3	(Q9H1H9):S1698	1	Q9H1H9	N-Term(TMT6plex); S3(Phospho); C4(Carbamidomethyl); C10(Carbamidomethyl); K13(TMT6plex)	HCD	1	0	1	1	T(1): 50.0; S(3): 50.0; S(5): 0.0; S(12): 0.0	531164	Unique	Used	0.890338	1.03692	1.20843	1.20677	1.28172	0.0528094	0.722948	0.886334	0.00416482	86459.2	89651.4	76977.9	104336	104480	4565.86	110817	76631.7	62505.5	360.087	4.84533	0	76.7187	35	2.8888e+06	3	650.63
315	HSEEAEFTPPLKCSPK	330	1	RPA43_HUMAN	TWISTNB	Q3B726	DNA-directed RNA polymerase I subunit RPA43		1	S14	(Q3B726):S328	1	Q3B726	N-Term(TMT6plex); K12(TMT6plex); C13(Carbamidomethyl); S14(Phospho); K16(TMT6plex)	HCD	1	0	1	1	S(2): 0.0; T(8): 0.0; S(14): 100.0	653108	Unique	Used	0.877993	0.464161	0.966863	0.474475	0.766716	0.0179295	0.69151	0.799925	0.0212748	204879	95097	179882	97210	198090	3673.38	157084	163888	141676	4358.76	5.31736	1	36.0261	17	11265446	4	656.84
979	QLQPQSPSASK	989	1	PCDH1_HUMAN	PCDH1	Q08174	Protocadherin-1		1	S6	(Q08174):S984	1	Q08174	N-Term(TMT6plex); S6(Phospho); K11(TMT6plex)	HCD	1	0	1	1	S(6): 100.0; S(8): 0.0; S(10): 0.0	644355	Unique	Used	0.754335	0.500864	0.855966	0.590636	0.592445	0.0595503	0.670384	0.680954	0.0332362	98724.7	49447.6	74471.6	58310.3	84505	5879.08	58489	67227	66183.5	3281.24	2.93439	0	20.7196	50	3.69396e+06	2	854.957
420	NHSSGTVSATSPNK	433	1	HBP1_HUMAN	HBP1	O60381	HMG box-containing protein 1		1	S11	(O60381):S430	1	O60381	N-Term(TMT6plex); S11(Phospho); K14(TMT6plex)	HCD	1	0	1	1	S(3): 0.0; S(4): 0.0; T(6): 0.0; S(8): 0.0; T(10): 0.0; S(11): 100.0	578524	Unique	Used	0.73268	0.480839	0.94597	0.740586	0.559804	0.0266794	0.597619	0.847407	0.0437	92104.1	44287.3	67482.8	68211	87127.7	2457.28	51560.2	78049.6	55043.1	4024.95	5.57103	0	35.8249	38	7.19308e+06	3	642.323
333	IGHHSTSDDSSAYR	346	1	ODBA_HUMAN	BCKDHA	P12694	2-oxoisovalerate dehydrogenase subunit alpha, mitochondrial		1	S5	(P12694):S337	1	P12694	N-Term(TMT6plex); S5(Phospho)	HCD	1	0	1	1	S(5): 100.0; T(6): 0.0; S(7): 0.0; S(10): 0.0; S(11): 0.0	578417	Unique	Used	0.874675	0.758113	0.949073	1.19632	0.930071	0.0578199	0.919144	0.871846		35316.1	26773.6	30890.1	42249.3	33517.5	2041.97	32846.5	30790.2	32460.6		4.39564	0	48.2402	50	1.82043e+06	3	614.605
216	SLSRTPSPPPFR	227	2	RSRC2_HUMAN	RSRC2	Q7L4I2	Arginine/serine-rich coiled-coil protein 2		1	T5;S7	(Q7L4I2):S222	1	Q7L4I2	N-Term(TMT6plex); T5(Phospho); S7(Phospho)	HCD	1	0	1	1	S(1): 0.0; S(3): 0.7; T(5): 99.3; S(7): 100.0	593682	Unique	Used	0.753516	0.505192	0.949191	0.640819	0.825973	0.021324	0.717267	0.854533		44141.8	22300.1	33261.6	28286.9	41899	941.28	36459.9	37720.6	31661.5		3.12356	1	16.5933	50	1.49898e+06	3	577.613
216	SLSRTPSPPPFR	227	2	RSRC2_HUMAN	RSRC2	Q7L4I2	Arginine/serine-rich coiled-coil protein 2		1	T5;S7	(Q7L4I2):T220	1	Q7L4I2	N-Term(TMT6plex); T5(Phospho); S7(Phospho)	HCD	1	0	1	1	S(1): 0.0; S(3): 0.7; T(5): 99.3; S(7): 100.0	593682	Unique	Used	0.753516	0.505192	0.949191	0.640819	0.825973	0.021324	0.717267	0.854533		44141.8	22300.1	33261.6	28286.9	41899	941.28	36459.9	37720.6	31661.5		3.12356	1	16.5933	50	1.49898e+06	3	577.613
5	RQSPLPPQK	13	1	SET_HUMAN	SET	Q01105	Protein SET		1	S3	(Q01105):S7	1	Q01105	N-Term(TMT6plex); S3(Phospho); K9(TMT6plex)	HCD	1	0	1	1	S(3): 100.0	698070	Unique	Used	0.917023	1.08068	1.0674	1.17704	0.89411	0.0861732	1.4031	0.903665	0.0163545	141748	153184	129986	166843	151301	12214.9	126738	128092	198887	2318.21	2.56447	1	11.2918	28	16233145	2	794.953
342	GGSCSQAASSNSAQGSDESLIACK	365	1	1C08_HUMAN	HLA-C	P30505	HLA class I histocompatibility antigen, Cw-8 alpha chain		1	S16	(P30505):S357	1	P30505	N-Term(TMT6plex); C4(Carbamidomethyl); S16(Phospho); C23(Carbamidomethyl); K24(TMT6plex)	HCD	1	0	1	1	S(3): 0.0; S(5): 0.0; S(9): 0.0; S(10): 0.0; S(12): 0.0; S(16): 100.0; S(19): 0.0	535186	Unique	Used	0.77201	0.442413	1.27032	0.615041	0.876419	0.0341952	0.465979	0.862247	0.0595069	51505.8	22786.8	39763	31678.2	65428.6	1761.25	45140.6	44410.7	24000.6	3064.95	6.38785	0	5.51933	35	5030370	3	970.772
174	TTPPTQKPPSPPMSGK	189	1	ABI2_HUMAN	ABI2	Q9NYB9	Abl interactor 2		1	S10	(Q9NYB9):S183	1	Q9NYB9	N-Term(TMT6plex); K7(TMT6plex); S10(Phospho); K16(TMT6plex)	HCD	1	0	1	1	T(1): 0.0; T(2): 0.0; T(5): 0.0; S(10): 100.0; S(14): 0.0	806231	Unique	Used	0.900372	0.620026	1.1452	0.909621	1.11338	0.0350276	0.857406	0.87712		25096	15560.2	22595.7	22827.8	28739.9	879.053	27941.4	22012.2	21517.5		3.27889	0	82.1565	75	607778	3	806.774
602	IKWDEQTSNTKGDDDEESDEEAVK	625	1	PRPF3_HUMAN	PRPF3	O43395	U4/U6 small nuclear ribonucleoprotein Prp3		1	S18	(O43395):S619	1	O43395	N-Term(TMT6plex); K2(TMT6plex); K11(TMT6plex); S18(Phospho); K24(TMT6plex)	HCD	1	0	1	1	T(7): 0.0; S(8): 0.0; T(10): 0.0; S(18): 100.0	656075	Unique	Used	0.882407	0.483423	1.09765	0.92311	1.01661	0.056259	0.742157	0.908955		86249.9	41695.2	76107.5	79618.1	94672.5	4852.33	87682.3	78397.2	64011		5.7581	2	59.8907	25	0	4	941.961
257	GVGDDQLGEESEERDDHLLPM	277	1	MPRD_HUMAN	M6PR	P20645	Cation-dependent mannose-6-phosphate receptor		1	S11	(P20645):S267	1	P20645	N-Term(TMT6plex); S11(Phospho)	HCD	1	0	1	1	S(11): 100.0	547339	Unique	Used	0.884784	0.592444	0.967434	1.03734	0.855253		0.976178	0.826686		36143.3	21412.9	31979	37492.7	34966.2		30911.6	29879.2	35282.3		3.33427	1	50.3774	20	0	3	884.058
6	ELVSSSSSGSDSDSEVDKK	24	1	TCP4_HUMAN	SUB1	P53999	Activated RNA polymerase II transcriptional coactivator p15		1	S8	(P53999):S13	1	P53999	N-Term(TMT6plex); S8(Phospho); K18(TMT6plex); K19(TMT6plex)	HCD	1	0	1	1	S(4): 0.3; S(5): 49.6; S(6): 0.3; S(7): 0.0; S(8): 0.0; S(10): 49.6; S(12): 0.3; S(14): 0.0	532526	Unique	Used	0.555904	0.250207	0.953186	0.334036	0.580159	0.0160294	0.374376	0.82503	0.0489786	141886	35500.7	78874.8	47394.9	135243	2274.34	82316.3	117060	53118.5	6949.36	6.14985	1	9.53889	27	6.65835e+06	4	678.337
634	TPEELDDSDFETEDFDVR	651	1	CTNA1_HUMAN	CTNNA1	P35221	Catenin alpha-1		1	S8	(P35221):S641	1	P35221	N-Term(TMT6plex); S8(Phospho)	HCD	1	0	1	1	T(1): 0.0; S(8): 100.0; T(12): 0.0	552781	Unique	Used	0.743626	0.752337	0.889285	0.652299	0.828877		0.701392	0.797635		644276	484713	479101	420261	572945		534025	513897	451890		4.1416	0	3.12137	2	419261024	2	1234.52
9	DGLAPEKTSPDRDK	22	1	RSRC2_HUMAN	RSRC2	Q7L4I2	Arginine/serine-rich coiled-coil protein 2		1	S9	(Q7L4I2):S17	1	Q7L4I2	N-Term(TMT6plex); K7(TMT6plex); S9(Phospho); K14(TMT6plex)	HCD	1	0	1	1	T(8): 50.0; S(9): 50.0	645105	Unique	Used	0.844401	0.689738	1.03888	0.737892	0.966031	0.0483646	0.330262	0.449792		295400	203749	249436	217973	306884	14286.9	285365	132869	97559.5		4.34993	2	36.9904	15	17415894	3	766.078
1162	SHQISLDNPDYQQDFFPK	1179	1	EGFR_HUMAN	EGFR	P00533	Epidermal growth factor receptor		1	S5	(P00533):S1166	1	P00533	N-Term(TMT6plex); S5(Phospho); K18(TMT6plex)	HCD	1	0	1	1	S(1): 0.0; S(5): 100.0	667855	Unique	Used	0.818719	0.598345	1.07909	0.745185	0.807257	0.0111878	0.788896	0.901258	0.0814761	120429	72058.1	98597.5	89741.9	129954	1347.33	97217.1	108538	95006	9812.08	5.59205	0	48.0359	16	3.56008e+06	3	906.44
5833	KGHYEVTGSDDETGK	5847	1	AHNK_HUMAN	AHNAK	Q09666	Neuroblast differentiation-associated protein AHNAK		1	S9	(Q09666):S5841	1	Q09666	N-Term(TMT6plex); K1(TMT6plex); S9(Phospho); K15(TMT6plex)	HCD	1	0	1	1	T(7): 0.0; S(9): 100.0; T(13): 0.0	643464	Unique	Used	0.816412	0.677309	0.896449	0.94853	0.769086	0.0726501	0.749386	0.812643	0.0332604	120556	81653.8	98423.6	114351	108072	8758.42	92718.1	97969.1	90343.1	4009.75	4.67756	1	45.3244	49	0	3	797.4
467	KYESDEDSLGSSGR	480	1	EF2K_HUMAN	EEF2K	O00418	Eukaryotic elongation factor 2 kinase		1	S4	(O00418):S470	1	O00418	N-Term(TMT6plex); K1(TMT6plex); S4(Phospho)	HCD	1	0	1	1	S(4): 99.5; S(8): 0.5; S(11): 0.0; S(12): 0.0	527155	Unique	Used	0.924082	0.709484	1.01488	1.11794	1.28357	0.0777499	0.608628	0.890382	0.0324488	804193	570562	743141	899038	816160	62525.9	1.03224e+06	716039	489455	26095.1	3.53044	1	21.1432	6	50274512	3	689.993
5726	GGVTGSPEASISGSKGDLK	5744	1	AHNK_HUMAN	AHNAK	Q09666	Neuroblast differentiation-associated protein AHNAK		1	S14	(Q09666):S5739	1	Q09666	N-Term(TMT6plex); S14(Phospho); K15(TMT6plex); K19(TMT6plex)	HCD	1	0	1	1	T(4): 0.0; S(6): 0.0; S(10): 0.0; S(12): 0.0; S(14): 100.0	654194	Unique	Used	0.649824	0.647162	2.28661	1.02438	1.22001	0.00699149	1.28875	0.679034	0.049147	378768	245124	246132	388002	866093	2648.15	462101	257196	488137	18615.3	4.57899	1	20.693	7	33240442	3	838.786
237	AADSSPDTSDNEAKEEIK	254	1	HXC10_HUMAN	HOXC10	Q9NYD6	Homeobox protein Hox-C10		1	S9	(Q9NYD6):S245	1	Q9NYD6	N-Term(TMT6plex); S9(Phospho); K14(TMT6plex); K18(TMT6plex)	HCD	1	0	1	1	S(4): 0.2; S(5): 33.3; T(8): 33.3; S(9): 33.3	531614	Unique	Used	0.68534	0.622624	1.0311	0.585773	0.971922	0.0213107	0.632003	0.886589	0.038061	204408	127270	140089	119737	210765	4356.08	198669	181226	129187	7779.98	3.74926	1	37.6619	20	0	3	892.107
704	GVSMPNMLEPK	714	1	ABLM1_HUMAN	ABLIM1	O14639	Actin-binding LIM protein 1		1	S3	(O14639):S706	1	O14639	N-Term(TMT6plex); S3(Phospho); K11(TMT6plex)	HCD	1	0	1	1	S(3): 100.0	723844	Unique	Used	0.89085	0.356895	1.21445	0.770717	0.96479	0.0700337	0.754085	0.89257	0.0501204	59416.5	21205.4	52931.2	45793.3	72158.6	4161.16	57324.5	53033.4	44805.1	2977.98	3.50684	0	0	50	1348712	3	580.966
324	FPSPHPSPAK	333	1	EI24_HUMAN	EI24	O14681	Etoposide-induced protein 2.4 homolog		1	S7	(O14681):S330	1	O14681	N-Term(TMT6plex); S7(Phospho); K10(TMT6plex)	HCD	1	0	1	1	S(3): 0.0; S(7): 100.0	760180	Unique	Used	0.900294	0.386205	1.0657	0.480834	0.960094	0.0495268	0.40238	0.796839	0.0240802	117424	45349.7	105716	56461.4	125138	5815.62	112738	93567.9	47249	2827.59	3.87124	0	10.0214	44	5.06969e+06	3	534.953
96	RSASASHQADIK	107	1	LBR_HUMAN	LBR	Q14739	Lamin-B receptor		1	S4	(Q14739):S99	1	Q14739	N-Term(TMT6plex); S4(Phospho); K12(TMT6plex)	HCD	1	0	1	1	S(2): 50.0; S(4): 50.0; S(6): 0.0	578364	Unique	Used	0.894626	0.485044	1.00839	0.911545	0.97082	0.046193	0.653979	0.707702		62491.8	30311.2	55906.7	56964.1	63015.9	2886.68	60668.3	44225.5	40868.3		3.21121	1	70.1069	50	1590344	3	603.651
292	PKPERPPSSSSSDSDSDEVDR	312	1	HDGR2_HUMAN	HDGFRP2	Q7Z4V5	Hepatoma-derived growth factor-related protein 2		1	S16	(Q7Z4V5):S307	1	Q7Z4V5	N-Term(TMT6plex); K2(TMT6plex); S16(Phospho)	HCD	1	0	1	1	S(8): 0.0; S(9): 0.0; S(10): 0.0; S(11): 0.0; S(12): 0.0; S(14): 0.0; S(16): 100.0	582424	Unique	Used	0.906916	0.547836	1.04194	0.824429	0.720614	0.0586744	0.618059	0.810364		37473	20529.1	33984.8	30893.8	39044.7	2198.7	27003.5	30366.7	23160.5		3.20635	0	26.4904	50	1.67281e+06	3	938.107
230	VKEPSVQEATSTSDILK	246	1	SRRM1_HUMAN	SRRM1	Q8IYB3	Serine/arginine repetitive matrix protein 1		1	S5	(Q8IYB3):S234	1	Q8IYB3	N-Term(TMT6plex); K2(TMT6plex); S5(Phospho); K17(TMT6plex)	HCD	1	0	1	1	S(5): 100.0; T(10): 0.0; S(11): 0.0; T(12): 0.0; S(13): 0.0	659321	Unique	Used	0.824882	0.597935	0.959965	0.753155	0.684198	0.0413135	0.341693	0.511194		142383	85135.6	117449	107236	136683	5882.33	97418.1	72785.3	48651.2		6.40855	1	39.5412	31	9865924	3	867.145
9	DGLAPEKTSPDRDK	22	1	RSRC2_HUMAN	RSRC2	Q7L4I2	Arginine/serine-rich coiled-coil protein 2		1	S9	(Q7L4I2):S17	1	Q7L4I2	N-Term(TMT6plex); K7(TMT6plex); S9(Phospho); K14(TMT6plex)	HCD	1	0	1	1	T(8): 50.0; S(9): 50.0	527608	Unique	Used	0.882835	0.648182	1.06293	0.769501	1.23336	0.0145877	0.49542	0.688909	0.00947412	65675	42569.3	57980.2	50536.9	69807.6	958.044	81001	45244.1	32536.7	622.212	3.19728	2	34.5471	50	1.73927e+06	4	574.81
180	TKPPRPDSPATTPNISVK	197	1	ELF1_HUMAN	ELF1	P32519	ETS-related transcription factor Elf-1		1	S8	(P32519):S187	1	P32519	N-Term(TMT6plex); K2(TMT6plex); S8(Phospho); K18(TMT6plex)	HCD	1	0	1	1	T(1): 0.0; S(8): 100.0; T(11): 0.0; T(12): 0.0; S(16): 0.0	850563	Unique	Used	0.63748	0.488192	0.769352	0.816517	0.634535		1.02711	0.45646		29826	14560.8	19013.5	24353.5	22946.7		18925.7	13614.4	30634.7		4.84558	0	41.205	50	592019	4	669.129
184	PKPSSSPVIFAGGQDR	199	1	PCBP2_HUMAN	PCBP2	Q15366	Poly(rC)-binding protein 2		1	S6	(Q15366):S189	1	Q15366	N-Term(TMT6plex); K2(TMT6plex); S6(Phospho)	HCD	1	0	1	1	S(4): 0.0; S(5): 0.5; S(6): 99.5	764023	Unique	Used	0.862528	0.285182	1.00957	0.647324	0.738598	0.0650175	0.402424	0.518555	0.0162903	239143	68199.3	206267	154803	241432	15548.5	176631	124009	96236.9	3895.71	3.92669	0	25.8417	22	5988045	3	727.721
64	TNKSPEAKPLPGK	76	1	NOP2_HUMAN	NOP2	P46087	Putative ribosomal RNA methyltransferase NOP2		1	S4	(P46087):S67	1	P46087	N-Term(TMT6plex); K3(TMT6plex); S4(Phospho); K8(TMT6plex); K13(TMT6plex)	HCD	1	0	1	1	T(1): 0.0; S(4): 100.0	804615	Unique	Used	0.846149	0.337681	0.926332	0.458996	0.831047	0.0214194	0.392695	0.815466	0.0307518	92194.3	31132.3	78010.1	42316.8	85402.5	1974.75	76617.7	75181.3	36204.3	2835.14	2.94746	1	21.5954	62	2.01645e+06	3	788.468
183	EPGVHPPIPPKPSSPVSSPNQLR	205	1	SCEL_HUMAN	SCEL	O95171	Sciellin		1	S14	(O95171):S196	1	O95171	N-Term(TMT6plex); K11(TMT6plex); S14(Phospho)	HCD	1	0	1	1	S(13): 49.6; S(14): 49.6; S(17): 0.4; S(18): 0.4	765919	Unique	Used	0.838307	0.682628	1.13821	0.797037	1.36241	0.0460702	0.934485	0.896996	0.0420078	80811.1	55163.9	67744.5	64409.5	91979.9	3722.98	110098	72487.3	75516.7	3394.7	4.24908	0	62.4929	22	962258	4	739.654
618	TVSSPPTSPR	627	1	SRP72_HUMAN	SRP72	O76094	Signal recognition particle 72 kDa protein		1	S4	(O76094):S621	1	O76094	N-Term(TMT6plex); S4(Phospho)	HCD	1	0	1	1	T(1): 0.0; S(3): 0.5; S(4): 99.5; T(7): 0.0; S(8): 0.0	522168	Unique	Used	0.915689	0.641514	0.991896	0.987056	1.04958	0.052581	0.919052	0.859902	0.017191	398900	255900	365269	393737	395668	20974.6	418679	343015	366610	6857.5	2.98847	0	18.9952	10	36056968	2	669.337
666	HCAPSPDRSPELSSSR	681	1	RBM15_HUMAN	RBM15	Q96T37	Putative RNA-binding protein 15		1	S9	(Q96T37):S674	1	Q96T37	N-Term(TMT6plex); C2(Carbamidomethyl); S9(Phospho)	HCD	1	0	1	1	S(5): 0.0; S(9): 100.0; S(13): 0.0; S(14): 0.0; S(15): 0.0	636454	Unique	Used	0.808629	0.715581	0.929698	0.806829	0.784201	0.0787601	0.869215	0.848744		36420.9	26062.1	29451.1	29385.5	33860.5	2868.52	28561.3	30912.1	31657.6		2.61632	1	21.7502	50	843947	3	697.989
134	KVSSSSPQSGCPSPTIPAGK	153	1	ASXL2_HUMAN	ASXL2	Q76L83	Putative Polycomb group protein ASXL2		1	S3	(Q76L83):S136	1	Q76L83	N-Term(TMT6plex); K1(TMT6plex); S3(Phospho); C11(Carbamidomethyl); K20(TMT6plex)	HCD	1	0	1	2	S(3): 33.3; S(4): 33.3; S(5): 33.3; S(6): 0.2; S(9): 0.0; S(13): 0.0; T(15): 0.0	848847	Redundant	Not Used	0.916458	0.73647	1.02365	0.897559	0.817942		0.827188	0.839759		7708.92	5677.39	7064.9	6919.21	7891.26		6305.45	6473.64	6376.73		3.09867	1	11.2687	50	270289	3	913.818
134	KVSSSSPQSGCPSPTIPAGK	153	1	ASXL2_HUMAN	ASXL2	Q76L83	Putative Polycomb group protein ASXL2		1	S4	(Q76L83):S137	1	Q76L83	N-Term(TMT6plex); K1(TMT6plex); S4(Phospho); C11(Carbamidomethyl); K20(TMT6plex)	HCD	1	0	1	1	S(3): 33.3; S(4): 33.3; S(5): 33.3; S(6): 0.2; S(9): 0.0; S(13): 0.0; T(15): 0.0	848847	Unique	Used	0.916458	0.73647	1.02365	0.897559	0.817942		0.827188	0.839759		7708.92	5677.39	7064.9	6919.21	7891.26		6305.45	6473.64	6376.73		3.10011	1	11.2687	50	270289	3	913.818
46	HSEKSPPSTENK	57	1	CP087_HUMAN	C16orf87	Q6PH81	UPF0547 protein C16orf87		1	S5	(Q6PH81):S50	1	Q6PH81	N-Term(TMT6plex); K4(TMT6plex); S5(Phospho); K12(TMT6plex)	HCD	1	0	1	1	S(2): 0.0; S(5): 100.0; S(8): 0.0; T(9): 0.0	637772	Unique	Used	0.915643	0.581971	0.989461	0.7671	0.838067	0.0690086	0.871731	0.923451	0.019675	103142	60025.5	94440.9	79120	102055	7117.66	86439.6	95246.2	89911.8	2029.32	2.56437	1	45.8867	50	2.56421e+06	3	703.372
218	VPAEDETQSIDSEDSFVPGR	237	1	RFFL_HUMAN	RFFL	Q8WZ73	E3 ubiquitin-protein ligase rififylin		1	S12	(Q8WZ73):S229	1	Q8WZ73	N-Term(TMT6plex); S12(Phospho)	HCD	1	0	1	1	T(7): 0.0; S(9): 0.0; S(12): 100.0; S(15): 0.0	544939	Unique	Used	0.904015	0.63232	1.16016	0.966657	1.03904		0.932024	0.894021		20366	12877.8	18411.1	19686.9	23627.7		21161.1	18207.6	18981.6		3.48263	0	41.1818	50	6.04233e+06	2	1244.06
372	RPMEEDGEEKSPSK	385	1	ILF3_HUMAN	ILF3	Q12906	Interleukin enhancer-binding factor 3		1	S11	(Q12906):S382	1	Q12906	N-Term(TMT6plex); K10(TMT6plex); S11(Phospho); K14(TMT6plex)	HCD	1	0	1	1	S(11): 100.0; S(13): 0.0	641640	Unique	Used	0.917668	0.426275	1.04165	0.611739	0.924299	0.0408577	0.523061	0.862183	0.0193203	218148	92991.1	200188	133450	227235	8913.04	201634	188084	114105	4214.7	2.65786	1	62.069	27	8277839	3	796.071
663	TEAQDLCRASPEPPGPESSSR	683	1	TB182_HUMAN	TNKS1BP1	Q9C0C2	182 kDa tankyrase-1-binding protein		1	S10	(Q9C0C2):S672	1	Q9C0C2	N-Term(TMT6plex); C7(Carbamidomethyl); S10(Phospho)	HCD	1	0	1	1	T(1): 0.0; S(10): 100.0; S(18): 0.0; S(19): 0.0; S(20): 0.0	527622	Unique	Used	0.926172	0.855335	1.04303	0.854027	1.08476	0.0987632	0.899434	0.911343	0.0498994	93877.4	80296.6	86946.6	80173.8	97917	9271.64	101835	85554.5	84436.5	4684.43	4.56203	1	58.047	18	7774839	3	860.726
241	EESSDDEDKESEEEPPK	257	1	DEK_HUMAN	DEK	P35659	Protein DEK		1	S11	(P35659):S251	1	P35659	N-Term(TMT6plex); K9(TMT6plex); S11(Phospho); K17(TMT6plex)	HCD	1	0	1	1	S(3): 0.0; S(4): 0.0; S(11): 100.0	526878	Unique	Used	0.848491	0.841004	1.05452	0.9857	1.16703	0.0550099	1.0738	0.913584		42076.6	35386.6	35701.6	41474.9	44370.4	2314.63	49104.5	38440.5	45181.9		3.17539	1	37.321	50	1.27922e+06	3	916.085
773	RSPTSSPTPQR	783	2	DYN1_HUMAN	DNM1	Q05193	Dynamin-1		1	S2;S5	(Q05193):S774	1	Q05193	N-Term(TMT6plex); S2(Phospho); S5(Phospho)	HCD	1	0	1	1	S(2): 100.0; T(4): 33.3; S(5): 33.3; S(6): 33.3; T(8): 0.0	514545	Unique	Used	0.859147	1.01281	1.22331	0.702194	0.469615	0.0241621	0.832546	0.688915	0.0492275	33321.4	33748.2	28628	23398.1	40762.5	805.116	15648.2	22955.6	27741.6	1640.33	3.09921	1	0	50	3.05741e+06	2	801.867
773	RSPTSSPTPQR	783	2	DYN1_HUMAN	DNM1	Q05193	Dynamin-1		1	S2;S5	(Q05193):S777	1	Q05193	N-Term(TMT6plex); S2(Phospho); S5(Phospho)	HCD	1	0	1	1	S(2): 100.0; T(4): 33.3; S(5): 33.3; S(6): 33.3; T(8): 0.0	514545	Unique	Used	0.859147	1.01281	1.22331	0.702194	0.469615	0.0241621	0.832546	0.688915	0.0492275	33321.4	33748.2	28628	23398.1	40762.5	805.116	15648.2	22955.6	27741.6	1640.33	3.09921	1	0	50	3.05741e+06	2	801.867
1367	LGAGEGGEASVSPEKTSTTSK	1387	1	TCOF_HUMAN	TCOF1	Q13428	Treacle protein		1	S12	(Q13428):S1378	1	Q13428	N-Term(TMT6plex); S12(Phospho); K15(TMT6plex); K21(TMT6plex)	HCD	1	0	1	1	S(10): 0.0; S(12): 100.0; T(16): 0.0; S(17): 0.0; T(18): 0.0; T(19): 0.0; S(20): 0.0	650035	Unique	Used	0.840094	0.386062	1.21233	0.598146	0.87163	0.0291413	0.477058	0.886922	0.0332287	143623	55447.3	120657	85907.3	174119	4185.35	125186	127382	68516.3	4772.39	6.30082	1	22.2178	45	4989232	3	920.814
564	EFEENGLEKDLDEEGSEK	581	1	HTSF1_HUMAN	HTATSF1	O43719	HIV Tat-specific factor 1		1	S16	(O43719):S579	1	O43719	N-Term(TMT6plex); K9(TMT6plex); S16(Phospho); K18(TMT6plex)	HCD	1	0	1	1	S(16): 100.0	545362	Unique	Used	0.894229	0.622247	1.1218	1.02832	0.70789	0.0509189	0.839697	0.796708	0.039967	102956	64063.9	92065.9	105871	115496	5242.39	72881.3	82025.7	86451.6	4114.83	4.56271	1	40.6895	20	5.18521e+06	3	955.461
218	RPESPSEISPIK	229	1	WAPL_HUMAN	WAPAL	Q7Z5K2	Wings apart-like protein homolog		1	S4	(Q7Z5K2):S221	1	Q7Z5K2	N-Term(TMT6plex); S4(Phospho); K12(TMT6plex)	HCD	1	0	1	1	S(4): 100.0; S(6): 0.0; S(9): 0.0	807823	Unique	Used	0.88561	0.906996	1.01853	1.07259	0.868747	0.0562222	0.981434	0.926117	0.0339144	41139.3	37313.2	36433.4	44125.7	41901.7	2312.94	35739.6	38099.8	40375.5	1395.21	4.70227	0	50.7453	52	1.45371e+06	3	626.677
2223	VQNSPPVGR	2231	1	TACC2_HUMAN	TACC2	O95359	Transforming acidic coiled-coil-containing protein 2		1	S4	(O95359):S2226	1	O95359	N-Term(TMT6plex); S4(Phospho)	HCD	1	0	1	1	S(4): 100.0	581380	Unique	Used	0.844894	1.57873	1.27021	2.06184	1.87725	0.139706	1.45387	0.647831	0.0105179	112655	177851	95181.4	232277	143096	15738.6	211481	72981.3	163785	1184.89	2.81791	0	12.9709	25	21604038	2	631.827
267	DLHQGIEAASDEEDLR	282	1	PACN3_HUMAN	PACSIN3	Q9UKS6	Protein kinase C and casein kinase substrate in neurons protein 3		1	S10	(Q9UKS6):S276	1	Q9UKS6	N-Term(TMT6plex); S10(Phospho)	HCD	1	0	1	1	S(10): 100.0	533728	Unique	Used	0.886718	0.525051	1.05846	0.897646	0.831046	0.0247914	0.461355	0.692785		42837.5	22491.9	37984.8	38452.9	45341.8	1062	35599.9	29677.2	19763.3		6.94096	0	13.6205	32	5158918	3	702.99
332	GSPATSPHLGR	342	2	RIN1_HUMAN	RIN1	Q13671	Ras and Rab interactor 1		1	S2;S6	(Q13671):S333	1	Q13671	N-Term(TMT6plex); S2(Phospho); S6(Phospho)	HCD	1	0	1	1	S(2): 100.0; T(5): 50.0; S(6): 50.0	522140	Unique	Used	0.889265	0.637729	1.08481	0.96128	1.11892	0.0200522	0.785373	0.732019	0.0159724	221967	141555	197388	213372	240791	4450.93	248363	162484	174327	3545.34	3.31423	0	8.90893	14	36983740	2	734.831
332	GSPATSPHLGR	342	2	RIN1_HUMAN	RIN1	Q13671	Ras and Rab interactor 1		1	S2;S6	(Q13671):S337	1	Q13671	N-Term(TMT6plex); S2(Phospho); S6(Phospho)	HCD	1	0	1	1	S(2): 100.0; T(5): 50.0; S(6): 50.0	522140	Unique	Used	0.889265	0.637729	1.08481	0.96128	1.11892	0.0200522	0.785373	0.732019	0.0159724	221967	141555	197388	213372	240791	4450.93	248363	162484	174327	3545.34	3.31423	0	8.90893	14	36983740	2	734.831
178	TSSDPVLLK	186	1	SH23A_HUMAN	SH2D3A	Q9BRG2	SH2 domain-containing protein 3A		1	S3	(Q9BRG2):S180	1	Q9BRG2	N-Term(TMT6plex); S3(Phospho); K9(TMT6plex)	HCD	1	0	1	1	T(1): 0.0; S(2): 0.0; S(3): 100.0	600781	Unique	Used	0.930431	0.657154	0.997652	0.817196	1.01575	0.0535129	0.891043	0.900551	0.0394675	675937	444195	628913	552374	674350	36171.4	686583	608716	602290	26677.6	3.07447	0	38.106	7	45673116	2	749.421
1474	WTDGSLSPPAKEPLASDSR	1492	1	ARHGB_HUMAN	ARHGEF11	O15085	Rho guanine nucleotide exchange factor 11		1	S7	(O15085):S1480	1	O15085	N-Term(TMT6plex); S7(Phospho); K11(TMT6plex)	HCD	1	0	1	1	T(2): 0.0; S(5): 0.7; S(7): 99.3; S(16): 0.0; S(18): 0.0	661078	Unique	Used	0.841879	0.616715	1.12323	0.865666	0.865813	0.0215973	0.851691	0.903087	0.0296853	76790.7	47358	64648.5	66475.2	86253.3	1658.47	66486.4	69348.7	65402	2279.56	3.44801	1	54.6207	30	3968983	3	851.432
1205	LASPMKPVPGTPPSSK	1220	1	MED1_HUMAN	MED1	Q15648	Mediator of RNA polymerase II transcription subunit 1		1	T11	(Q15648):T1215	1	Q15648	N-Term(TMT6plex); K6(TMT6plex); T11(Phospho); K16(TMT6plex)	HCD	1	0	1	1	S(3): 0.0; T(11): 100.0; S(14): 0.0; S(15): 0.0	461821	Unique	Used	0.907157	0.519378	1.15893	0.898294	0.960376	0.0260097	0.710647	0.898849		10945.8	5685	9929.55	9832.53	12685.4	284.696	10512.1	9838.61	7778.59		3.6057	0	71.8894	75	307974	3	787.78
1292	TRNSGIWESPELDR	1305	1	ARHGB_HUMAN	ARHGEF11	O15085	Rho guanine nucleotide exchange factor 11		1	S4	(O15085):S1295	1	O15085	N-Term(TMT6plex); S4(Phospho)	HCD	1	0	1	1	T(1): 0.0; S(4): 100.0; S(9): 0.0	538133	Unique	Used	0.735432	0.72065	0.993573	0.874787	0.892704	0.0239214	0.930484	0.898707	0.00976063	37647.3	27130.6	27687.1	32933.4	37405.4	900.578	33607.9	33833.9	35030.2	367.461	5.15675	1	62.5852	50	3.36065e+06	3	656.984
497	AAGSPSPLPAPDPAPK	512	1	ASPC1_HUMAN	ASPSCR1	Q9BZE9	Tether containing UBX domain for GLUT4		1	S6	(Q9BZE9):S502	1	Q9BZE9	N-Term(TMT6plex); S6(Phospho); K16(TMT6plex)	HCD	1	0	1	1	S(4): 0.4; S(6): 99.6	594752	Unique	Used	0.917445	0.697449	1.08746	0.900749	0.879279	0.0508445	0.860632	0.891372	0.0547639	73363.2	51167.1	67306.7	66081.8	79779.7	3730.12	64506.8	65393.9	63138.8	4017.66	4.4217	0	71.8457	50	2.11682e+06	3	671.027
13	GSPKGSPAKGSPK	25	3	EVPL_HUMAN	EVPL	Q92817	Envoplakin		1	S2;S6;S11	(Q92817):S14	1	Q92817	N-Term(TMT6plex); S2(Phospho); K4(TMT6plex); S6(Phospho); K9(TMT6plex); S11(Phospho); K13(TMT6plex)	HCD	1	0	1	1	S(2): 100.0; S(6): 100.0; S(11): 100.0	642270	Unique	Used	0.892915	0.495522	1.12845	0.733566	1.0546	0.0500081	0.622235	0.786878	0.0215137	113857	56418.8	101665	83521.9	128482	5693.79	120074	89591.8	70846.1	2449.5	3.15399	2	77.1207	37	3.25704e+06	3	785.407
13	GSPKGSPAKGSPK	25	3	EVPL_HUMAN	EVPL	Q92817	Envoplakin		1	S2;S6;S11	(Q92817):S18	1	Q92817	N-Term(TMT6plex); S2(Phospho); K4(TMT6plex); S6(Phospho); K9(TMT6plex); S11(Phospho); K13(TMT6plex)	HCD	1	0	1	1	S(2): 100.0; S(6): 100.0; S(11): 100.0	642270	Unique	Used	0.892915	0.495522	1.12845	0.733566	1.0546	0.0500081	0.622235	0.786878	0.0215137	113857	56418.8	101665	83521.9	128482	5693.79	120074	89591.8	70846.1	2449.5	3.15399	2	77.1207	37	3.25704e+06	3	785.407
13	GSPKGSPAKGSPK	25	3	EVPL_HUMAN	EVPL	Q92817	Envoplakin		1	S2;S6;S11	(Q92817):S23	1	Q92817	N-Term(TMT6plex); S2(Phospho); K4(TMT6plex); S6(Phospho); K9(TMT6plex); S11(Phospho); K13(TMT6plex)	HCD	1	0	1	1	S(2): 100.0; S(6): 100.0; S(11): 100.0	642270	Unique	Used	0.892915	0.495522	1.12845	0.733566	1.0546	0.0500081	0.622235	0.786878	0.0215137	113857	56418.8	101665	83521.9	128482	5693.79	120074	89591.8	70846.1	2449.5	3.15399	2	77.1207	37	3.25704e+06	3	785.407
95	SKQPPPASSPTKR	107	1	AIM1_HUMAN	AIM1	Q9Y4K1	Absent in melanoma 1 protein		1	S9	(Q9Y4K1):S103	1	Q9Y4K1	N-Term(TMT6plex); K2(TMT6plex); S9(Phospho); K12(TMT6plex)	HCD	1	0	1	1	S(1): 0.0; S(8): 0.0; S(9): 100.0; T(11): 0.0	748466	Unique	Used	0.924035	0.513136	1.03793	0.758958	1.05661	0.0754222	0.55766	0.880587	0.0333437	340750	174851	314865	258615	353675	25700.1	360038	300060	190023	11361.9	3.93585	2	19.2683	11	19263474	4	537.809
390	GILRTPDTIR	399	1	CLH1_HUMAN	CLTC	Q00610	Clathrin heavy chain 1		1	T5	(Q00610):T394	1	Q00610	N-Term(TMT6plex); T5(Phospho)	HCD	1	0	1	1	T(5): 100.0; T(8): 0.0	706673	Unique	Used	0.866009	0.652078	0.944266	0.952675	0.773564	0.0463705	0.830074	0.812199		28389.4	18512.1	24585.5	27045.9	26807.1	1316.43	21961	23057.8	23565.3		2.54064	1	31.5173	50	3510060	3	484.271
538	GLAGPPASPGK	548	1	K1522_HUMAN	KIAA1522	Q9P206	Uncharacterized protein KIAA1522		1	S8	(Q9P206):S545	1	Q9P206	N-Term(TMT6plex); S8(Phospho); K11(TMT6plex)	HCD	1	0	1	1	S(8): 100.0	805248	Unique	Used	0.902222	0.433753	1.08252	0.809587	0.984366	0.0287463	0.65077	0.794736		37871.8	16427	34168.8	30660.6	40996.9	1088.68	37279.8	30098.1	24645.8		3.01553	0	58.5085	75	246808	3	497.278
580	RTPSPPPR	587	1	SRRM1_HUMAN	SRRM1	Q8IYB3	Serine/arginine repetitive matrix protein 1		1	S4	(Q8IYB3):S583	1	Q8IYB3	N-Term(TMT6plex); S4(Phospho)	HCD	1	0	1	1	T(2): 0.0; S(4): 100.0	576057	Unique	Used	0.929876	0.713698	1.04964	0.744389	0.91011		0.688557	0.930829	0.0534166	34723.9	24782.4	32288.9	25848.1	36447.4		31602.6	32322	23909.4	1854.83	2.76811	1	16.8232	50	2.08006e+06	3	406.218
1240	SVSPTFLNPSDENLK	1254	1	AKA11_HUMAN	AKAP11	Q9UKA4	A-kinase anchor protein 11		1	S3	(Q9UKA4):S1242	1	Q9UKA4	N-Term(TMT6plex); S3(Phospho); K15(TMT6plex)	HCD	1	0	1	1	S(1): 0.0; S(3): 99.7; T(5): 0.3; S(10): 0.0	667004	Unique	Used	0.892296	0.431666	1.17323	0.567977	1.00259	0.0365325	0.649123	0.818942	0.023668	128793	55595.4	114921	73151.2	151104	4705.12	129126	105474	83602.3	3048.27	5.0458	0	25.7254	24	16531389	3	729.377
634	TPEELDDSDFETEDFDVR	651	1	CTNA1_HUMAN	CTNNA1	P35221	Catenin alpha-1		1	S8	(P35221):S641	1	P35221	N-Term(TMT6plex); S8(Phospho)	HCD	1	0	1	1	T(1): 0.0; S(8): 100.0; T(12): 0.0	552418	Unique	Used	0.920308	0.686792	1.05331	0.741708	0.992674		1.13307	0.929327		20368.8	13989.2	18745.6	15107.7	21454.8		20219.6	18929.3	23079.3		3.54003	0	26.6651	50	5087299	2	1234.51
339	LKFSDEEDGRDSDEEGAEGHR	359	1	PRC2A_HUMAN	PRRC2A	P48634	Protein PRRC2A		1	S4	(P48634):S342	1	P48634	N-Term(TMT6plex); K2(TMT6plex); S4(Phospho)	HCD	1	0	1	1	S(4): 100.0; S(12): 0.0	529031	Unique	Used	0.919133	0.489972	1.0193	0.931503	0.72643	0.0586071	0.757345	0.828532	0.0195491	178513	87466.5	164077	166286	181958	10462.1	129677	147904	135196	3489.78	5.72864	2	11.6311	18	14484884	4	729.832
2	VRYSLDPENPTK	13	1	RL17_HUMAN	RPL17	P18621	60S ribosomal protein L17		1	S4	(P18621):S5	1	P18621	N-Term(TMT6plex); S4(Phospho); K12(TMT6plex)	HCD	1	0	1	1	S(4): 100.0; T(11): 0.0	654105	Unique	Used	0.907321	0.440279	1.07097	0.552733	0.872484	0.0203519	0.556314	0.807831	0.0300161	103463	45552.5	93873.9	57187.2	110805	2105.66	90269.5	83580.3	57557.7	3105.55	4.43492	1	22.1533	38	3.27997e+06	3	653.012
470	AKPAMPQDSVPSPR	483	1	ACLY_HUMAN	ACLY	P53396	ATP-citrate synthase		1	S12	(P53396):S481	1	P53396	N-Term(TMT6plex); K2(TMT6plex); S12(Phospho)	HCD	1	0	1	1	S(9): 0.0; S(12): 100.0	847451	Unique	Used	0.913708	0.461469	0.988189	0.623364	1.05458		0.628741	0.842892		35131.1	16211.9	32099.6	21899.5	34716.2		37048.5	29611.7	22088.4		3.61832	0	34.9547	50	860603	3	673.69
20	KSQENLGNPSK	30	1	ITFG3_HUMAN	ITFG3	Q9H0X4	Protein ITFG3		1	S2	(Q9H0X4):S21	1	Q9H0X4	N-Term(TMT6plex); K1(TMT6plex); S2(Phospho); K11(TMT6plex)	HCD	1	0	1	1	S(2): 100.0; S(10): 0.0	644166	Unique	Used	0.897001	0.645268	1.12923	0.904552	0.869079	0.0339672	0.794227	0.802145	0.0173152	86688	55936.9	77759.2	78413.8	97890.6	2944.55	75338.7	69536.4	68849.9	1501.02	3.3785	1	54.3719	50	5530740	2	985.041
534	SVAPLPPQRSPR	545	1	RTKN_HUMAN	RTKN	Q9BST9	Rhotekin		1	S10	(Q9BST9):S543	1	Q9BST9	N-Term(TMT6plex); S10(Phospho)	HCD	1	0	1	1	S(1): 0.0; S(10): 100.0	699070	Unique	Used	0.877297	0.722902	1.03361	0.748541	0.808277	0.032578	0.413939	0.596738	0.0247102	87166.6	63012.9	76471	65247.8	90096.5	2839.71	70454.8	52015.6	36081.6	2153.9	4.23896	1	63.8822	41	2.72687e+06	3	538.629
339	KSPSPAGGGSSPYSR	353	1	CDK13_HUMAN	CDK13	Q14004	Cyclin-dependent kinase 13		1	S10	(Q14004):S348	1	Q14004	N-Term(TMT6plex); K1(TMT6plex); S10(Phospho)	HCD	1	0	1	1	S(2): 0.0; S(4): 0.0; S(10): 50.0; S(11): 50.0; S(14): 0.0	639466	Unique	Used	0.925327	0.508411	1.05222	0.552262	0.859361	0.0313749	0.677792	0.89195	0.0482871	214407	109007	198396	118409	225604	6726.99	184253	191240	145323	10353.1	3.88265	1	45.2964	21	5.30074e+06	3	658.335
1379	TLNSGSPEK	1387	1	CNDD3_HUMAN	NCAPD3	P42695	Condensin-2 complex subunit D3		1	S6	(P42695):S1384	1	P42695	N-Term(TMT6plex); S6(Phospho); K9(TMT6plex)	HCD	1	0	1	1	T(1): 0.0; S(4): 0.3; S(6): 99.7	585849	Unique	Used	0.852438	0.314463	1.20239	0.414953	0.890123	0.0100057	0.485505	0.894421	0.0203134	384670	120965	327908	159620	462523	3848.91	342404	344058	186760	7813.96	3.08048	0	40.1896	18	16333290	2	735.884
437	INPPSSGGTSSSPIK	451	1	PO2F1_HUMAN	POU2F1	P14859	POU domain, class 2, transcription factor 1		1	S12	(P14859):S448	1	P14859	N-Term(TMT6plex); S12(Phospho); K15(TMT6plex)	HCD	1	0	1	1	S(5): 0.0; S(6): 0.0; T(9): 0.0; S(10): 0.0; S(11): 0.0; S(12): 100.0	651377	Unique	Used	0.855559	0.47825	0.992617	0.684821	0.658195	0.0259552	0.281479	0.475533		83141.9	39762.6	71132.8	56937.3	82528.1	2157.96	54723.6	39536.7	23402.7		4.83566	0	78.9702	50	3.71429e+06	3	656.348
784	KADGPPGPHDGGDRPSAEAR	803	1	TB10B_HUMAN	TBC1D10B	Q4KMP7	TBC1 domain family member 10B		1	S16	(Q4KMP7):S799	1	Q4KMP7	N-Term(TMT6plex); K1(TMT6plex); S16(Phospho)	HCD	1	0	1	1	S(16): 100.0	579195	Unique	Used	0.762353	0.776525	1.22068	0.914492	1.04936	0.0416764	0.956538	0.876101	0.0103128	42471.3	32980	32378.2	38839.7	51843.8	1770.05	44567.7	37209.2	40625.4	438	4.57373	1	54.3888	50	0	4	632.064
83	AHSPASTLPNSPGSTFER	100	1	COHA1_HUMAN	COL17A1	Q9UMD9	Collagen alpha-1(XVII) chain		1	S3	(Q9UMD9):S85	1	Q9UMD9	N-Term(TMT6plex); S3(Phospho)	HCD	1	0	1	1	S(3): 100.0; S(6): 0.0; T(7): 0.0; S(11): 0.0; S(14): 0.0; T(15): 0.0	591522	Unique	Used	0.907494	0.801828	1.13481	1.41503	1.64142	0.0825288	0.92253	0.914897		32104.3	25742.1	29134.5	45428.5	36432.2	2649.53	52696.6	29372.1	29617.2		4.59773	0	11.1671	50	7106605	2	1083.02
1050	AVGMPSPVSPK	1060	1	AFF4_HUMAN	AFF4	Q9UHB7	AF4/FMR2 family member 4		1	S9	(Q9UHB7):S1058	1	Q9UHB7	N-Term(TMT6plex); S9(Phospho); K11(TMT6plex)	HCD	1	0	1	1	S(6): 0.0; S(9): 100.0	712247	Unique	Used	0.873348	0.7428	1.12191	0.88341	0.869511	0.0530788	0.780715	0.652776	0.0148619	234156	173931	204500	206856	262703	12428.7	203602	152852	182810	3480.02	3.355	0	25.8237	31	21132170	2	804.436
730	GPKPEPPGSGSPAPPR	745	1	GPTC8_HUMAN	GPATCH8	Q9UKJ3	G patch domain-containing protein 8		1	S11	(Q9UKJ3):S740	1	Q9UKJ3	N-Term(TMT6plex); K3(TMT6plex); S11(Phospho)	HCD	1	0	1	1	S(9): 50.0; S(11): 50.0	841098	Unique	Used	0.890173	0.741912	1.16164	1.13129	0.934892	0.0382276	0.900785	0.787261		14698.9	10905.3	13084.6	16628.8	17074.9	561.904	13741.9	11571.9	13240.5		2.82468	0	30.9607	50	239628	3	689.367
552	QKSDAEEDGGTVSQEEEDRKPK	573	1	CALX_HUMAN	CANX	P27824	Calnexin		1	S13	(P27824):S564	1	P27824	N-Term(TMT6plex); K2(TMT6plex); S13(Phospho); K20(TMT6plex); K22(TMT6plex)	HCD	1	0	1	1	S(3): 0.0; T(11): 50.0; S(13): 50.0	525973	Unique	Used	0.73133	0.615236	1.05147	0.873699	0.809584	0.0634138	0.809141	0.898472		46883.7	28844.6	34287.5	40962.3	49296.6	2973.07	37956.3	42123.7	37935.5		4.19858	2	35.662	50	0	4	865.444
455	QETESLHGSSGK	466	1	EXOC1_HUMAN	EXOC1	Q9NV70	Exocyst complex component 1		1	S9	(Q9NV70):S463	1	Q9NV70	N-Term(TMT6plex); S9(Phospho); K12(TMT6plex)	HCD	1	0	1	1	T(3): 0.0; S(5): 0.0; S(9): 99.5; S(10): 0.5	638936	Unique	Used	0.851818	0.555741	1.29855	0.865895	1.0697		0.816619	0.879214		22084.7	12273.4	18812.1	19123	28678		23624	19417.1	18034.8		2.7569	0	46.2064	50	1.09874e+06	2	899.443
404	VYESESCTDSEEELNMK	420	1	DPOD3_HUMAN	POLD3	Q15054	DNA polymerase delta subunit 3		1	S10	(Q15054):S413	1	Q15054	N-Term(TMT6plex); C7(Carbamidomethyl); S10(Phospho); K17(TMT6plex)	HCD	1	0	1	1	S(4): 0.0; S(6): 0.0; T(8): 0.0; S(10): 100.0	541693	Unique	Used	0.867929	0.881878	1.33018	1.02086	1.03599	0.0543126	1.20389	0.815776		49022.2	43231.6	42547.8	50044.9	65208.5	2662.52	50786.5	39991.1	59017.1		5.26713	0	10.0712	50	4072916	3	863.378
145	VQGEAVSNIQENTQTPTVQEESEEEEVDETGVEVK	179	1	NACA_HUMAN	NACA	Q13765	Nascent polypeptide-associated complex subunit alpha		1	S22	(Q13765):S166	1	Q13765	N-Term(TMT6plex); S22(Phospho); K35(TMT6plex)	HCD	1	0	1	2	S(7): 0.0; T(13): 0.7; T(15): 0.7; T(17): 49.3; S(22): 49.3; T(30): 0.0	556456	Redundant	Not Used	0.875567	0.321484	1.0233	1.05725	0.922872		1.53872	0.928198		3166.69	1018.04	2772.65	3347.98	3240.47		2922.45	2939.31	4872.66		3.32909	0	39.4273	50	0	3	1467.02
145	VQGEAVSNIQENTQTPTVQEESEEEEVDETGVEVK	179	1	NACA_HUMAN	NACA	Q13765	Nascent polypeptide-associated complex subunit alpha		1	T17	(Q13765):T161	1	Q13765	N-Term(TMT6plex); T17(Phospho); K35(TMT6plex)	HCD	1	0	1	1	S(7): 0.0; T(13): 0.7; T(15): 0.7; T(17): 49.3; S(22): 49.3; T(30): 0.0	556456	Unique	Used	0.875567	0.321484	1.0233	1.05725	0.922872		1.53872	0.928198		3166.69	1018.04	2772.65	3347.98	3240.47		2922.45	2939.31	4872.66		3.3314	0	39.4273	50	0	3	1467.02
189	SRSPPPVSK	197	1	SRSF2_HUMAN	SRSF2	Q01130	Serine/arginine-rich splicing factor 2		1	S3	(Q01130):S191	1	Q01130	N-Term(TMT6plex); S3(Phospho); K9(TMT6plex)	HCD	1	0	1	1	S(1): 0.3; S(3): 99.7; S(8): 0.0	447362	Unique	Used	0.698688	0.473632	0.791789	0.509066	0.504942	0.084343	0.492121	0.660842		23411.8	11088.6	16357.6	11918.2	18537.2	1974.62	11821.6	15471.5	11521.4		3.42287	1	62.7904	75	293195	3	498.281
507	DLFDYSPPLHK	517	1	BCLF1_HUMAN	BCLAF1	Q9NYF8	Bcl-2-associated transcription factor 1		1	S6	(Q9NYF8):S512	1	Q9NYF8	N-Term(TMT6plex); S6(Phospho); K11(TMT6plex)	HCD	1	0	1	1	S(6): 100.0	668299	Unique	Used	0.923895	1.14092	1.02513	0.708248	1.24166	0.0621313	0.594708	0.850515	0.00361411	71450.2	81519.1	66012.5	50604.5	73245.4	4439.3	88717	60769.4	42492	258.229	4.26678	0	35.8136	46	10470879	3	623.99
228	LMELHGEGSSSGK	240	1	RS3A_HUMAN	RPS3A	P61247	40S ribosomal protein S3a		1	S11	(P61247):S238	1	P61247	N-Term(TMT6plex); S11(Phospho); K13(TMT6plex)	HCD	1	0	1	1	S(9): 0.0; S(10): 0.3; S(11): 99.7	652600	Unique	Used	0.825251	0.524372	0.981917	0.629062	0.64007	0.0448305	0.260797	0.350933	0.00836231	96489.7	50596.4	79628.2	60698	94744.9	4325.68	61760.1	33861.4	25164.2	806.877	5.76976	0	11.0862	40	8.31288e+06	3	623.978
873	KVLEAGMGKVTSASF	887	2	HDAC6_HUMAN	HDAC6	Q9UBN7	Histone deacetylase 6		1	S12;S14	(Q9UBN7):S884	1	Q9UBN7	N-Term(TMT6plex); K1(TMT6plex); K9(TMT6plex); S12(Phospho); S14(Phospho)	HCD	1	0	1	1	T(11): 66.7; S(12): 66.7; S(14): 66.7	757892	Unique	Used	0.886098	0.543229	1.11573	0.756805	0.767652	0.0873408	0.794094	0.71531	0.031965	50212	27276.6	44492.7	38000.7	56022.9	4385.55	38545.3	35917.1	39873	1605.03	3.47025	2	44.6212	50	1.10391e+06	3	791.417
873	KVLEAGMGKVTSASF	887	2	HDAC6_HUMAN	HDAC6	Q9UBN7	Histone deacetylase 6		1	S12;S14	(Q9UBN7):S886	1	Q9UBN7	N-Term(TMT6plex); K1(TMT6plex); K9(TMT6plex); S12(Phospho); S14(Phospho)	HCD	1	0	1	1	T(11): 66.7; S(12): 66.7; S(14): 66.7	757892	Unique	Used	0.886098	0.543229	1.11573	0.756805	0.767652	0.0873408	0.794094	0.71531	0.031965	50212	27276.6	44492.7	38000.7	56022.9	4385.55	38545.3	35917.1	39873	1605.03	3.47025	2	44.6212	50	1.10391e+06	3	791.417
926	KFSGEEGEIEDDESGTENR	944	1	TR150_HUMAN	THRAP3	Q9Y2W1	Thyroid hormone receptor-associated protein 3		1	S3	(Q9Y2W1):S928	1	Q9Y2W1	N-Term(TMT6plex); K1(TMT6plex); S3(Phospho)	HCD	1	0	1	1	S(3): 100.0; S(14): 0.0; T(16): 0.0	534880	Unique	Used	0.824604	1.17756	0.909372	2.01082	0.624182	0.109826	1.62642	0.744839		252560	297404	208262	507853	229671	27737.6	157643	188116	410769		6.44151	1	43.2817	9	22019526	3	889.401
666	HCAPSPDRSPELSSSR	681	1	RBM15_HUMAN	RBM15	Q96T37	Putative RNA-binding protein 15		1	S9	(Q96T37):S674	1	Q96T37	N-Term(TMT6plex); C2(Carbamidomethyl); S9(Phospho)	HCD	1	0	1	1	S(5): 0.0; S(9): 100.0; S(13): 0.0; S(14): 0.0; S(15): 0.0	519052	Unique	Used	0.87885	0.540063	1.00721	0.896168	0.78875	0.0873701	0.660402	0.93211	0.0345324	52562.9	28387.3	46194.9	47105.2	52941.8	4592.43	41459	48994.4	34712.6	1815.12	2.81815	1	79.4289	50	3902045	3	697.988
98	LPQTSDDEKKDF	109	1	SLIRP_HUMAN	SLIRP	Q9GZT3	SRA stem-loop-interacting RNA-binding protein, mitochondrial		1	S5	(Q9GZT3):S102	1	Q9GZT3	N-Term(TMT6plex); S5(Phospho); K9(TMT6plex); K10(TMT6plex)	HCD	1	0	1	1	T(4): 0.4; S(5): 99.6	600272	Unique	Used	0.818824	0.519736	0.957447	0.81065	0.827176	0.0661859	0.420354	0.443641	0.00907957	129234	67167.7	105820	104764	123735	8553.49	106900	57333.7	54324.2	1173.39	3.47564	2	20.1804	48	2.5864e+06	3	730.715
326	KGLVSPQSPQK	336	1	BCL6_HUMAN	BCL6	P41182	B-cell lymphoma 6 protein		1	S8	(P41182):S333	1	P41182	N-Term(TMT6plex); K1(TMT6plex); S8(Phospho); K11(TMT6plex)	HCD	1	0	1	1	S(5): 0.0; S(8): 100.0	847321	Unique	Used	0.734824	0.571055	1.37261	0.970769	1.39108	0.0537932	0.90055	0.848711		28803.5	16448.4	21165.5	27961.6	39536.1	1549.43	40068.1	24445.9	25939		4.43828	1	56.962	50	664243	3	646.047
5	RQSPLPPQK	13	1	SET_HUMAN	SET	Q01105	Protein SET		1	S3	(Q01105):S7	1	Q01105	N-Term(TMT6plex); S3(Phospho); K9(TMT6plex)	HCD	1	0	1	1	S(3): 100.0	501621	Unique	Used	0.795513	1.16839	1.40247	0.963704	0.845178		1.01922	0.854315		7027.07	8210.33	5590.12	6772.01	9855.28		5939.12	6003.33	7162.1		2.72372	1	10.602	150	177029	3	530.304
410	KINSAPSSPIK	420	1	E2F8_HUMAN	E2F8	A0AVK6	Transcription factor E2F8		1	S8	(A0AVK6):S417	1	A0AVK6	N-Term(TMT6plex); K1(TMT6plex); S8(Phospho); K11(TMT6plex)	HCD	1	0	1	1	S(4): 0.0; S(7): 0.0; S(8): 100.0	846855	Unique	Used	0.599812	0.431705	0.894866	0.568361	0.8905		0.675416	0.786776		27182.2	11734.7	16304.2	15449.3	24324.4		24205.7	21386.3	18359.3		2.83249	1	53.3067	50	362117	3	637.043
715	EQYVPPRSPK	724	1	LARP4_HUMAN	LARP4	Q71RC2	La-related protein 4		1	S8	(Q71RC2):S722	1	Q71RC2	N-Term(TMT6plex); S8(Phospho); K10(TMT6plex)	HCD	1	0	1	1	S(8): 100.0	586907	Unique	Used	0.894004	0.551768	1.02073	0.585406	1.13151	0.0230501	0.330565	0.664596	0.0187987	103952	57357.5	92933.6	60854.2	106107	2396.1	117623	69086.2	34363	1954.17	3.32689	1	19.5438	38	7.48884e+06	3	580.315
495	SQSSDTEQQSPTSGGGK	511	1	IF4B_HUMAN	EIF4B	P23588	Eukaryotic translation initiation factor 4B		1	S3	(P23588):S497	1	P23588	N-Term(TMT6plex); S3(Phospho); K17(TMT6plex)	HCD	1	0	1	1	S(1): 0.4; S(3): 49.8; S(4): 49.8; T(6): 0.0; S(10): 0.0; T(12): 0.0; S(13): 0.0	480924	Unique	Used	0.848608	1.24567	1.20203	0.893972	0.876823		0.87105	0.570563		6918.2	8617.81	5870.85	6184.68	8315.86		6066.04	3947.27	6026.1		2.4886	0	37.7735	75	334678	3	740.347
269	LHGSVPNLSR	278	1	OSBL7_HUMAN	OSBPL7	Q9BZF2	Oxysterol-binding protein-related protein 7		1	S4	(Q9BZF2):S272	1	Q9BZF2	N-Term(TMT6plex); S4(Phospho)	HCD	1	0	1	1	S(4): 100.0; S(9): 0.0	648756	Unique	Used	0.910858	0.777022	1.14834	1.51985	0.89132	0.0774587	1.1191	0.915723	0.021881	25386.5	19725.8	23123.5	38583.6	29152.2	1966.4	22627.5	23247	28410	555.482	3.8449	0	11.8792	50	6189310	3	463.58
300	ESESEDSSDDEPLIK	314	2	DEK_HUMAN	DEK	P35659	Protein DEK		1	S7;S8	(P35659):S306	1	P35659	N-Term(TMT6plex); S7(Phospho); S8(Phospho); K15(TMT6plex)	HCD	1	0	1	1	S(2): 0.0; S(4): 0.0; S(7): 100.0; S(8): 100.0	542356	Unique	Used	0.854228	0.986337	1.17032	1.11901	0.923518	0.0824965	1.03495	0.902459		107698	106227	91999.1	120515	126042	8884.75	99461.5	97193.5	111462		4.19716	0	30.3778	25	11188038	3	766.662
300	ESESEDSSDDEPLIK	314	2	DEK_HUMAN	DEK	P35659	Protein DEK		1	S7;S8	(P35659):S307	1	P35659	N-Term(TMT6plex); S7(Phospho); S8(Phospho); K15(TMT6plex)	HCD	1	0	1	1	S(2): 0.0; S(4): 0.0; S(7): 100.0; S(8): 100.0	542356	Unique	Used	0.854228	0.986337	1.17032	1.11901	0.923518	0.0824965	1.03495	0.902459		107698	106227	91999.1	120515	126042	8884.75	99461.5	97193.5	111462		4.19716	0	30.3778	25	11188038	3	766.662
368	TSQVGAASAPAKESPRK	384	1	TCOF_HUMAN	TCOF1	Q13428	Treacle protein		1	S14	(Q13428):S381	1	Q13428	N-Term(TMT6plex); K12(TMT6plex); S14(Phospho); K17(TMT6plex)	HCD	1	0	1	1	T(1): 0.0; S(2): 0.0; S(8): 0.0; S(14): 100.0	698932	Unique	Used	0.925053	0.486816	1.04366	0.719585	0.776186	0.034312	0.606718	0.866115	0.0508859	62217.1	30288.3	57554.1	44770.5	64933.8	2134.79	48292.1	53887.2	37748.2	3165.98	2.71817	2	61.4469	50	0	3	818.121
485	QSPGPGHRSPDSGHVAK	501	1	AXIN1_HUMAN	AXIN1	O15169	Axin-1		1	S9	(O15169):S493	1	O15169	N-Term(TMT6plex); S9(Phospho); K17(TMT6plex)	HCD	1	0	1	1	S(2): 99.5; S(9): 0.5; S(12): 0.0	634804	Unique	Used	0.91484	0.576935	1.13298	1.05124	1.30099	0.0430338	0.747148	0.891043	0.0274383	28312.6	16334.5	25901.5	29763.4	32077.6	1218.4	36834.4	25227.7	21153.7	776.848	3.73875	1	30.6371	50	1.66335e+06	4	563.789
355	EGSGSTKPGTPGNSPSSQR	373	1	ST5_HUMAN	ST5	P78524	Suppression of tumorigenicity 5 protein		1	S14	(P78524):S368	1	P78524	N-Term(TMT6plex); K7(TMT6plex); S14(Phospho)	HCD	1	0	1	1	S(3): 0.0; S(5): 0.0; T(6): 0.0; T(10): 0.0; S(14): 49.9; S(16): 49.9; S(17): 0.3	579852	Unique	Used	0.849027	0.450779	1.11127	0.659995	1.16412	0.0260592	0.666928	0.911235	0.0267106	54697.3	24656.4	46439.5	36099.9	60783.3	1425.37	63674	49842.1	36479.2	1461	3.10493	0	67.0566	50	1.61699e+06	3	790.388
607	SKPIPIMPASPQK	619	1	DNM1L_HUMAN	DNM1L	O00429	Dynamin-1-like protein		1	S10	(O00429):S616	1	O00429	N-Term(TMT6plex); K2(TMT6plex); M7(Oxidation); S10(Phospho); K13(TMT6plex)	HCD	1	0	1	1	S(1): 0.0; S(10): 100.0	458412	Unique	Used	0.858056	0.409018	1.1703	0.591189	1.11135	0.0383378	0.536542	0.903256	0.0282118	19261.5	7878.28	16527.4	11387.2	22541.7	738.442	21406.2	17398	10334.6	543.401	4.45189	0	22.8744	75	554455	3	726.418
387	LRLSPSPTSQR	397	1	LMNA_HUMAN	LMNA	P02545	Prelamin-A/C		1	S4	(P02545):S390	1	P02545	N-Term(TMT6plex); S4(Phospho)	HCD	1	0	1	1	S(4): 100.0; S(6): 0.0; T(8): 0.0; S(9): 0.0	805120	Unique	Used	0.874732	0.684903	1.13052	0.918822	1.17341	0.0506505	0.826397	0.653163		43226.8	29606.2	37811.9	39717.8	48868.9	2189.46	50722.8	28234.2	35722.5		2.51602	1	27.4554	57	3328619	2	775.917
2713	RQVSASELHTSGILGPETLR	2732	1	EPIPL_HUMAN	EPPK1	P58107	Epiplakin		1	S4	(P58107):S2716	1	P58107	N-Term(TMT6plex); S4(Phospho)	HCD	1	0	1	1	S(4): 99.3; S(6): 0.7; T(10): 0.0; S(11): 0.0; T(18): 0.0	657467	Unique	Used	0.799857	1.04149	0.965463	0.932159	0.925176	0.00235185	0.90764	0.888426		41121.2	42827.2	32891.1	38331.6	39701.1	96.7111	38044.4	36533.2	37323.3		4.8524	1	63.2073	35	0	4	615.826
735	KAASPSPQSVR	745	1	SRRM1_HUMAN	SRRM1	Q8IYB3	Serine/arginine repetitive matrix protein 1		1	S4	(Q8IYB3):S738	1	Q8IYB3	N-Term(TMT6plex); K1(TMT6plex); S4(Phospho)	HCD	1	0	1	1	S(4): 100.0; S(6): 0.0; S(9): 0.0	694585	Unique	Used	0.80434	1.04654	1.02387	1.05128	0.803678	0.0915033	0.96684	0.918028	0.0222223	335695	351318	270013	352910	343708	30717.2	269791	308177	324563	7459.92	3.17543	1	23.5455	12	17114022	3	555.975
34	AFHKPPPTSPK	44	1	IQCE_HUMAN	IQCE	Q6IPM2	IQ domain-containing protein E		1	S9	(Q6IPM2):S42	1	Q6IPM2	N-Term(TMT6plex); K4(TMT6plex); S9(Phospho); K11(TMT6plex)	HCD	1	0	1	1	T(8): 0.4; S(9): 99.6	803532	Unique	Used	0.863092	0.413426	1.1512	0.704358	1.1785	0.0842831	0.530666	0.907446	0.0410378	33953.9	14037.4	29305.4	23915.7	39087.6	2861.74	40014.6	30811.4	18018.2	1393.4	2.86856	0	17.3277	75	949552	4	494.285
81	RPPTPCSDPER	91	2	HIRP3_HUMAN	HIRIP3	Q9BW71	HIRA-interacting protein 3		1	T4;S7	(Q9BW71):S87	1	Q9BW71	N-Term(TMT6plex); T4(Phospho); C6(Carbamidomethyl); S7(Phospho)	HCD	1	0	1	1	T(4): 100.0; S(7): 100.0	521060	Unique	Used	0.873022	0.943793	0.978519	0.88084	0.886828	0.0705669	1.04244	0.637335		96747.6	91309.7	84462.8	85219.1	94669.3	6827.17	85798.5	61660.7	100853		3.02859	0	6.80619	23	24179986	2	850.858
81	RPPTPCSDPER	91	2	HIRP3_HUMAN	HIRIP3	Q9BW71	HIRA-interacting protein 3		1	T4;S7	(Q9BW71):T84	1	Q9BW71	N-Term(TMT6plex); T4(Phospho); C6(Carbamidomethyl); S7(Phospho)	HCD	1	0	1	1	T(4): 100.0; S(7): 100.0	521060	Unique	Used	0.873022	0.943793	0.978519	0.88084	0.886828	0.0705669	1.04244	0.637335		96747.6	91309.7	84462.8	85219.1	94669.3	6827.17	85798.5	61660.7	100853		3.02859	0	6.80619	23	24179986	2	850.858
463	SSGSLGHRPSQEMDK	477	1	CE170_HUMAN	CEP170	Q5SW79	Centrosomal protein of 170 kDa		1	S4	(Q5SW79):S466	1	Q5SW79	N-Term(TMT6plex); S4(Phospho); K15(TMT6plex)	HCD	1	0	1	1	S(1): 0.3; S(2): 49.8; S(4): 49.8; S(10): 0.0	697605	Unique	Used	0.826067	1.11182	1.15491	1.03065	0.957664	0.0644842	1.41793	0.900625	0.0182016	90740.8	100887	74957.9	93522.3	104798	5851.34	86899.2	81723.5	128664	1651.63	2.90061	0	30.931	50	1.80092e+06	3	718.686
17	APRPSAPSPPPR	28	1	LYSM2_HUMAN	LYSMD2	Q8IV50	LysM and putative peptidoglycan-binding domain-containing protein 2		1	S8	(Q8IV50):S24	1	Q8IV50	N-Term(TMT6plex); S8(Phospho)	HCD	1	0	1	1	S(5): 0.0; S(8): 100.0	581676	Unique	Used	0.871979	0.514481	0.94539	0.721032	0.710195	0.0727003	0.715926	0.81321	0.0274657	62680.8	32248.1	54656.4	45194.9	59257.9	4556.92	44515.6	50972.7	44874.8	1721.58	3.89805	0	15.7162	50	2.92398e+06	3	513.606
424	GLMAGGRPEGQYSEDEDTDTDEYKEAK	450	2	RIC8A_HUMAN	RIC8A	Q9NPQ8	Synembryn-A		1	S13;T18	(Q9NPQ8):S436	1	Q9NPQ8	N-Term(TMT6plex); S13(Phospho); T18(Phospho); K24(TMT6plex); K27(TMT6plex)	HCD	1	0	1	1	S(13): 100.0; T(18): 98.8; T(20): 1.2	539774	Unique	Used	0.902354	0.506128	1.09766	0.838944	1.02546	0.0920723	0.789097	0.923319		15347.5	7767.82	13848.9	12875.7	16846.4	1413.08	15738.3	14170.7	12110.7		3.06353	1	46.6026	50	0	3	1280.24
424	GLMAGGRPEGQYSEDEDTDTDEYKEAK	450	2	RIC8A_HUMAN	RIC8A	Q9NPQ8	Synembryn-A		1	S13;T18	(Q9NPQ8):T441	1	Q9NPQ8	N-Term(TMT6plex); S13(Phospho); T18(Phospho); K24(TMT6plex); K27(TMT6plex)	HCD	1	0	1	1	S(13): 100.0; T(18): 98.8; T(20): 1.2	539774	Unique	Used	0.902354	0.506128	1.09766	0.838944	1.02546	0.0920723	0.789097	0.923319		15347.5	7767.82	13848.9	12875.7	16846.4	1413.08	15738.3	14170.7	12110.7		3.06353	1	46.6026	50	0	3	1280.24
180	TKPPRPDSPATTPN	193	1	ELF1_HUMAN	ELF1	P32519	ETS-related transcription factor Elf-1		1	S8	(P32519):S187	1	P32519	N-Term(TMT6plex); K2(TMT6plex); S8(Phospho)	HCD	1	0	1	1	T(1): 0.0; S(8): 100.0; T(11): 0.0; T(12): 0.0	696635	Unique	Used	0.866457	0.798148	1.03603	1.02404	0.885064	0.0410869	0.590503	0.512057		81784.4	65276.1	70862.7	83750.9	84730.9	3360.26	72384.4	41878.2	48294		3.45748	0	32.9006	31	5.92126e+06	3	673.023
215	LAHVASSPK	223	1	MYH14_HUMAN	MYH14	Q7Z406	Myosin-14		1	S7	(Q7Z406):S221	1	Q7Z406	N-Term(TMT6plex); S7(Phospho); K9(TMT6plex)	HCD	1	0	1	1	S(6): 0.3; S(7): 99.7	700814	Unique	Used	0.835568	0.756655	1.14858	1.0235	0.652375	0.0344869	0.567391	0.434507		79658.1	60273.7	66559.8	81529.8	91493.7	2747.16	51966.9	34612	45197.3		3.41938	0	36.5285	50	3446800	3	483.274
1127	IACKSPPPESVDTPTSTK	1144	1	KI67_HUMAN	MKI67	P46013	Antigen KI-67		1	S5	(P46013):S1131	1	P46013	N-Term(TMT6plex); C3(Carbamidomethyl); K4(TMT6plex); S5(Phospho); K18(TMT6plex)	HCD	1	0	1	1	S(5): 100.0; S(10): 0.0; T(13): 0.0; T(15): 0.0; S(16): 0.0; T(17): 0.0	707887	Unique	Used	0.897291	0.683742	1.23668	0.955084	0.689878	0.0377562	0.488944	0.875987	0.0523547	293513	200687	263367	280330	362981	11082	202488	257114	143512	15366.8	5.40388	1	29.6129	15	18978848	3	894.807
213	KMANSSPVLSK	223	1	CWC25_HUMAN	CWC25	Q9NXE8	Pre-mRNA-splicing factor CWC25 homolog		1	S6	(Q9NXE8):S218	1	Q9NXE8	N-Term(TMT6plex); K1(TMT6plex); S6(Phospho); K11(TMT6plex)	HCD	1	0	1	1	S(5): 0.4; S(6): 99.6; S(10): 0.0	849294	Unique	Used	0.904783	0.416193	0.978296	0.719339	0.996361	0.0792611	0.575678	0.92019	0.069831	32989.9	13730.2	29848.7	23730.9	32273.9	2614.81	32869.9	30357	18991.5	2303.72	2.68704	1	40.3442	50	382997	3	643.7
415	IACDEEFSDSEDEGEGGR	432	1	HDAC2_HUMAN	HDAC2	Q92769	Histone deacetylase 2		1	S10	(Q92769):S424	1	Q92769	N-Term(TMT6plex); C3(Carbamidomethyl); S10(Phospho)	HCD	1	0	1	1	S(8): 0.0; S(10): 100.0	535325	Unique	Used	0.926467	0.495764	0.99284	0.626522	1.02417	0.00755946	0.873964	0.859532		25845.5	12813.3	23945	16192.8	25660.5	195.378	26470.3	22215.1	22588.1		2.88881	0	52.7523	50	3.38265e+06	2	1155.95
314	IALESEGRPEEQMESDNCSGGDDDWTHLSSK	344	1	SQSTM_HUMAN	SQSTM1	Q13501	Sequestosome-1		1	S19	(Q13501):S332	1	Q13501	N-Term(TMT6plex); M13(Oxidation); C18(Carbamidomethyl); S19(Phospho); K31(TMT6plex)	HCD	1	0	1	1	S(5): 0.0; S(15): 1.0; S(19): 99.0; T(26): 0.0; S(29): 0.0; S(30): 0.0	604175	Unique	Used	0.849877	0.365785	1.37191	0.513824	0.839773		0.440238	0.72555		46182	16892.7	39249	23729.4	63357.4		38782.4	33507.4	20331.1		4.3693	0	19.6885	33	3.1648e+06	4	1009.19
80	SPGTPRPPGASK	91	1	CCDC9_HUMAN	CCDC9	Q9Y3X0	Coiled-coil domain-containing protein 9		1	S1	(Q9Y3X0):S80	1	Q9Y3X0	N-Term(TMT6plex); S1(Phospho); K12(TMT6plex)	HCD	1	0	1	1	S(1): 100.0; T(4): 0.0; S(11): 0.0	752044	Unique	Used	0.881041	0.515145	1.15538	0.784961	0.892054	0.00783868	0.739184	0.911971	0.00728625	98413.5	50697.2	86706.3	77250.8	113705	771.431	87790.2	89750.3	72745.7	717.065	2.60453	0	51.765	50	1.48043e+06	3	563.975
399	HRPSPPATPPPK	410	1	SRRM1_HUMAN	SRRM1	Q8IYB3	Serine/arginine repetitive matrix protein 1		1	T8	(Q8IYB3):T406	1	Q8IYB3	N-Term(TMT6plex); T8(Phospho); K12(TMT6plex)	HCD	1	0	1	1	S(4): 0.0; T(8): 100.0	694726	Unique	Used	0.891636	0.603614	1.19817	0.817089	0.945503	0.0538284	0.705649	0.907201	0.0475728	88745.7	53568.2	79128.8	72513.1	106332	4777.04	83909.3	80510.2	62623.3	4221.88	3.597	0	33.0161	50	3.43525e+06	3	607.337
707	LKSEDELRPEVDEHTQK	723	1	REPS1_HUMAN	REPS1	Q96D71	RalBP1-associated Eps domain-containing protein 1		1	S3	(Q96D71):S709	1	Q96D71	N-Term(TMT6plex); K2(TMT6plex); S3(Phospho); K17(TMT6plex)	HCD	1	0	1	1	S(3): 100.0; T(15): 0.0	532709	Unique	Used	0.885791	0.586441	1.29394	1.32394	1.17294	0.0264645	1.02867	0.857497		84792.7	49726	75108.7	112260	109717	2243.99	99456.7	72709.5	87223.5		3.93193	1	24.2627	20	0	3	940.829
1318	NQVNSESDSDSEESKKPR	1335	1	ATRX_HUMAN	ATRX	P46100	Transcriptional regulator ATRX		1	S11	(P46100):S1328	1	P46100	N-Term(TMT6plex); S11(Phospho); K15(TMT6plex); K16(TMT6plex)	HCD	1	0	1	1	S(5): 0.0; S(7): 0.0; S(9): 0.0; S(11): 100.0; S(14): 0.0	640017	Unique	Used	0.773449	0.436896	0.946269	0.577463	0.748274		0.732988	0.868257		20198.9	8824.83	15622.8	11664.1	19113.6		15114.3	17537.9	14805.6		2.66401	1	0	50	0	3	935.13
213	KMANSSPVLSK	223	1	CWC25_HUMAN	CWC25	Q9NXE8	Pre-mRNA-splicing factor CWC25 homolog		1	S6	(Q9NXE8):S218	1	Q9NXE8	N-Term(TMT6plex); K1(TMT6plex); S6(Phospho); K11(TMT6plex)	HCD	1	0	1	1	S(5): 0.0; S(6): 100.0; S(10): 0.0	806622	Unique	Used	0.879887	0.406061	0.991961	0.657811	1.07273	0.05043	0.548562	0.930364	0.0653512	65171.3	26463.5	57343.4	42870.4	64647.4	3286.59	69911.2	60633.1	35750.5	4259.02	3.54041	1	32.1961	59	994980	3	643.701
147	TVANLLSGKSPR	158	1	TCOF_HUMAN	TCOF1	Q13428	Treacle protein		1	S10	(Q13428):S156	1	Q13428	N-Term(TMT6plex); K9(TMT6plex); S10(Phospho)	HCD	1	0	1	1	T(1): 0.0; S(7): 0.0; S(10): 100.0	860824	Unique	Used	0.89645	0.262592	1.10055	0.454772	0.692864	0.0393549	0.435437	0.924736	0.016871	122832	32254.5	110112	55860.4	135182	4834.02	85105.5	113587	53485.5	2072.29	3.89461	1	35.3606	50	2.93029e+06	3	594.342
629	HLSTPSSVSPEPQDSAK	645	1	ARHGC_HUMAN	ARHGEF12	Q9NZN5	Rho guanine nucleotide exchange factor 12		1	S9	(Q9NZN5):S637	1	Q9NZN5	N-Term(TMT6plex); S9(Phospho); K17(TMT6plex)	HCD	1	0	1	1	S(3): 0.5; T(4): 0.5; S(6): 0.5; S(7): 0.5; S(9): 98.1; S(15): 0.0	589333	Unique	Used	0.889237	0.600611	1.06919	0.9028	1.008	0.0537613	0.910707	0.928656	0.0590358	142744	85733.5	126933	128869	152620	7674.1	143886	132560	129998	8426.99	5.78061	0	81.3332	20	7488634	3	769.055
489	SPIIHSPK	496	1	PCF11_HUMAN	PCF11	O94913	Pre-mRNA cleavage complex 2 protein Pcf11		1	S6	(O94913):S494	1	O94913	N-Term(TMT6plex); S6(Phospho); K8(TMT6plex)	HCD	1	0	1	1	S(1): 0.0; S(6): 100.0	701975	Unique	Used	0.795388	0.541819	0.986818	0.624314	0.957076	0.0431353	0.548107	0.911737	0.0337342	126969	68794.3	100990	79268.6	125295	5476.85	121519	115762	69592.6	4283.21	3.22251	0	69.7811	50	2.04437e+06	3	472.938
547	QKSPAQSDSTTQR	559	1	AFF4_HUMAN	AFF4	Q9UHB7	AF4/FMR2 family member 4		1	S3	(Q9UHB7):S549	1	Q9UHB7	N-Term(TMT6plex); K2(TMT6plex); S3(Phospho)	HCD	1	0	1	1	S(3): 100.0; S(7): 0.0; S(9): 0.0; T(10): 0.0; T(11): 0.0	796151	Unique	Used	0.94401	0.65825	1.02741	0.849642	0.757846		0.878207	0.935825		15055.8	9910.46	14212.8	12792	15468.4		11410	14089.6	13222.1		2.98571	1	15.0733	75	414058	3	658.002
897	KGSDDAPYSPTAR	909	1	PHF2_HUMAN	PHF2	O75151	Lysine-specific demethylase PHF2		1	S9	(O75151):S905	1	O75151	N-Term(TMT6plex); K1(TMT6plex); S9(Phospho)	HCD	1	0	1	1	S(3): 0.0; S(9): 100.0; T(11): 0.0	523912	Unique	Used	0.858532	0.921111	1.05317	0.826878	0.857893	0.054412	0.322728	0.461799		74219.7	68364.6	63719.9	61370.6	78166.2	4038.44	63672.5	34274.5	23952.8		4.06847	1	33.8709	43	4.89158e+06	3	634.984
622	ISFPPSCPDAVVATPPGASPPVKDR	646	1	AF1L2_HUMAN	AFAP1L2	Q8N4X5	Actin filament-associated protein 1-like 2		1	S19	(Q8N4X5):S640	1	Q8N4X5	N-Term(TMT6plex); C7(Carbamidomethyl); S19(Phospho); K23(TMT6plex)	HCD	1	0	1	1	S(2): 0.0; S(6): 0.0; T(14): 0.0; S(19): 100.0	775942	Unique	Used	0.888073	0.469866	1.12138	0.835026	0.858751	0.0417098	0.561424	0.92055	0.056087	81327.3	38213	72224.6	67910.4	91198.7	3392.14	69839.9	74865.9	45659.1	4561.41	5.41646	1	50.2047	22	3.23039e+06	4	775.905
552	QKSDAEEDGGTVSQEEEDR	570	1	CALX_HUMAN	CANX	P27824	Calnexin		1	S13	(P27824):S564	1	P27824	N-Term(TMT6plex); K2(TMT6plex); S13(Phospho)	HCD	1	0	1	1	S(3): 0.0; T(11): 0.5; S(13): 99.5	799653	Unique	Used	0.873262	0.768772	1.1944	0.746553	0.803		0.792931	0.681027		9845.9	7569.25	8598.05	7350.48	11760		7906.26	6705.33	7807.12		3.13492	1	26.4905	75	288027	3	883.065
571	IDEFESM	577	1	MOES_HUMAN	MSN	P26038	Moesin		1	S6	(P26038):S576	1	P26038	N-Term(TMT6plex); S6(Phospho)	HCD	1	0	1	1	S(6): 100.0	551885	Unique	Used	0.876832	0.621468	1.05851	1.30094	1.36839		1.31966	0.571989		9654.68	6000.07	8465.54	12560.2	10219.6		13211.3	5522.37	12740.9		2.61241	0	0	50	1.53579e+06	2	590.246
329	SEVEIVGVQEHAR	341	1	CR025_HUMAN	C18orf25	Q96B23	Uncharacterized protein C18orf25		1	S1	(Q96B23):S329	1	Q96B23	N-Term(TMT6plex); S1(Phospho)	HCD	1	0	1	1	S(1): 100.0	532689	Unique	Used	0.903908	0.550347	1.05771	0.888715	1.09839		0.760142	0.729027	0.0344067	55027.5	30284.2	49739.8	48903.8	58203.1		60441.8	40116.5	41828.7	1893.32	4.3772	0	41.3969	41	3.63077e+06	3	587.964
448	RESPSPAPKPR	458	1	SRRM1_HUMAN	SRRM1	Q8IYB3	Serine/arginine repetitive matrix protein 1		1	S3	(Q8IYB3):S450	1	Q8IYB3	N-Term(TMT6plex); S3(Phospho); K9(TMT6plex)	HCD	1	0	1	1	S(3): 100.0; S(5): 0.0	634979	Unique	Used	0.887432	0.782068	1.18931	0.879675	0.806499	0.0324192	0.536774	0.758172		50961.8	39855.6	45225.2	44829.9	60609.5	1652.14	41100.7	38637.9	27355		3.73394	1	46.9854	50	3337952	3	587.326
5745	SSKASLGSLEGEAEAEASSPK	5765	1	AHNK_HUMAN	AHNAK	Q09666	Neuroblast differentiation-associated protein AHNAK		1	S5	(Q09666):S5749	1	Q09666	N-Term(TMT6plex); K3(TMT6plex); S5(Phospho); K21(TMT6plex)	HCD	1	0	1	1	S(1): 0.0; S(2): 0.0; S(5): 100.0; S(8): 0.0; S(18): 0.0; S(19): 0.0	607351	Unique	Used	0.910701	0.899064	1.19528	1.14604	0.901323	0.0360326	1.01602	0.898085		44456.5	39969.2	40486.6	50948.8	53138.1	1601.88	40069.7	39925.7	45168.6		7.85929	1	29.8484	42	0	3	934.82
269	GVDLLLEGVQGESSPTR	285	1	KS6C1_HUMAN	RPS6KC1	Q96S38	Ribosomal protein S6 kinase delta-1		1	S14	(Q96S38):S282	1	Q96S38	N-Term(TMT6plex); S14(Phospho)	HCD	1	0	1	1	S(13): 0.5; S(14): 99.0; T(16): 0.5	556375	Unique	Used	0.904932	0.399993	1.04278	0.942446	0.976232		1.17561	0.7181		6323.37	2529.31	5722.22	5959.44	6593.87		6173.08	4540.81	7433.81		4.26742	0	52.4962	50	1.09513e+06	3	689.352
253	EQEPIGTDLDAVRTPEPLEEFPK	275	1	MYBB_HUMAN	MYBL2	P10244	Myb-related protein B		1	T14	(P10244):T266	1	P10244	N-Term(TMT6plex); T14(Phospho); K23(TMT6plex)	HCD	1	0	1	1	T(7): 0.0; T(14): 100.0	554580	Unique	Used	0.899238	0.217034	1.01834	0.455557	0.907985		0.49917	0.661079		34123	7405.87	30684.7	15545	34749		30983.2	22558	17033.2		6.55696	1	0	50	2.50725e+06	4	787.903
509	SMSPTSTPK	517	1	PCF11_HUMAN	PCF11	O94913	Pre-mRNA cleavage complex 2 protein Pcf11		1	S3	(O94913):S511	1	O94913	N-Term(TMT6plex); M2(Oxidation); S3(Phospho); K9(TMT6plex)	HCD	1	0	1	1	S(1): 0.0; S(3): 99.1; T(5): 0.5; S(6): 0.5; T(7): 0.0	580467	Unique	Used	0.748589	0.439824	0.951295	0.581861	0.822839	0.0433233	0.647304	0.870917	0.0290982	292884	128818	219250	170418	278619	12688.7	240996	255078	189585	8522.4	2.54302	0	33.1487	25	18340960	2	745.373
138	SEADLEESFNEHELEPSSPK	157	1	PHF6_HUMAN	PHF6	Q8IWS0	PHD finger protein 6		1	S18	(Q8IWS0):S155	1	Q8IWS0	N-Term(TMT6plex); S18(Phospho); K20(TMT6plex)	HCD	1	0	1	1	S(1): 0.0; S(8): 0.0; S(17): 0.0; S(18): 100.0	545924	Unique	Used	0.589875	1.16578	1.15058	1.09244	0.72798		0.900208	0.865464		13188.6	15374.9	7779.6	14407.7	15174.5		9601	11414.2	11872.4		4.90042	0	0	50	987534	4	703.83
467	KYESDEDSLGSSGR	480	1	EF2K_HUMAN	EEF2K	O00418	Eukaryotic elongation factor 2 kinase		1	S11	(O00418):S477	1	O00418	N-Term(TMT6plex); K1(TMT6plex); S11(Phospho)	HCD	1	0	1	1	S(4): 0.0; S(8): 0.0; S(11): 99.6; S(12): 0.4	526164	Unique	Used	0.889003	1.85992	1.05128	1.54544	0.901366	0.0640123	1.39533	0.631575		73688.8	137055	65509.5	113882	77467.9	4716.99	66420.5	46540	102820		3.51893	1	17.7635	50	3.08314e+06	3	689.993
400	GRASSHSSQTQGGGSVTK	417	2	LMNA_HUMAN	LMNA	P02545	Prelamin-A/C		1	S4;S5	(P02545):S403	1	P02545	N-Term(TMT6plex); S4(Phospho); S5(Phospho); K18(TMT6plex)	HCD	1	0	1	1	S(4): 99.4; S(5): 50.3; S(7): 50.3; S(8): 0.0; T(10): 0.0; S(15): 0.0; T(17): 0.0	635262	Unique	Used	0.652464	0.411046	0.767763	0.873464	0.895381		0.581089	0.493147		13983.6	5747.88	9123.77	12214.1	10736.1		12520.6	6895.95	8125.69		2.53293	1	10.8202	50	221592	3	784.036
400	GRASSHSSQTQGGGSVTK	417	2	LMNA_HUMAN	LMNA	P02545	Prelamin-A/C		1	S4;S5	(P02545):S404	1	P02545	N-Term(TMT6plex); S4(Phospho); S5(Phospho); K18(TMT6plex)	HCD	1	0	1	1	S(4): 99.4; S(5): 50.3; S(7): 50.3; S(8): 0.0; T(10): 0.0; S(15): 0.0; T(17): 0.0	635262	Unique	Used	0.652464	0.411046	0.767763	0.873464	0.895381		0.581089	0.493147		13983.6	5747.88	9123.77	12214.1	10736.1		12520.6	6895.95	8125.69		2.53293	1	10.8202	50	221592	3	784.036
2306	KTPEKLDNTPASPPR	2320	1	TACC2_HUMAN	TACC2	O95359	Transforming acidic coiled-coil-containing protein 2		1	S12	(O95359):S2317	1	O95359	N-Term(TMT6plex); K1(TMT6plex); K5(TMT6plex); S12(Phospho)	HCD	1	0	1	1	T(2): 0.0; T(9): 0.0; S(12): 100.0	702427	Unique	Used	0.813292	0.835978	0.895425	1.17069	0.998907	0.0990328	0.909597	0.720739		169677	141846	137997	198638	151933	16803.5	169491	122292	154337		4.22809	2	23.7282	19	6.03976e+06	4	605.34
296	MKQPPATTPPFK	307	1	RN213_HUMAN	RNF213	Q63HN8	E3 ubiquitin-protein ligase RNF213		1	T8	(Q63HN8):T303	1	Q63HN8	N-Term(TMT6plex); K2(TMT6plex); T8(Phospho); K12(TMT6plex)	HCD	1	0	1	1	T(7): 50.0; T(8): 50.0	856321	Unique	Used	0.913916	0.440511	1.03945	0.674651	0.77525	0.0719559	0.533048	0.76268	0.0235279	62718.9	27628.4	57319.8	42313.4	65192.9	4512.99	48622.8	47834.4	33432.1	1475.64	3.10544	1	57.1217	50	698592	3	704.063
88	APPQTHLPSGASSGTGSASATHGGGSPPGTR	118	1	BAG6_HUMAN	BAG6	P46379	Large proline-rich protein BAG6		1	S26	(P46379):S113	1	P46379	N-Term(TMT6plex); S26(Phospho)	HCD	1	0	1	1	T(5): 0.0; S(9): 0.0; S(12): 0.0; S(13): 0.0; T(15): 0.0; S(17): 0.0; S(19): 0.0; T(21): 0.0; S(26): 99.9; T(30): 0.0	754003	Unique	Used	0.780818	0.725778	0.952506	0.899005	0.939718		0.844676	0.878233		17788.3	12910.3	13889.4	15991.7	16943.4		16716	15622.2	15025.3		3.25437	0	29.7241	50	186107	4	774.372
147	TVANLLSGKSPR	158	1	TCOF_HUMAN	TCOF1	Q13428	Treacle protein		1	S10	(Q13428):S156	1	Q13428	N-Term(TMT6plex); K9(TMT6plex); S10(Phospho)	HCD	1	0	1	1	T(1): 0.0; S(7): 0.0; S(10): 100.0	814366	Unique	Used	0.767987	0.281092	1.02108	0.44886	0.674983	0.0364419	0.381167	0.918552	0.0236441	908732	255437	697895	407893	927885	33115.9	613379	834718	346378	21486.1	4.1142	1	5.86985	4	35178728	3	594.342
366	RVPGSSGHLHK	376	2	STK39_HUMAN	STK39	Q9UEW8	STE20/SPS1-related proline-alanine-rich protein kinase		1	S5;S6	(Q9UEW8):S370	1	Q9UEW8	N-Term(TMT6plex); S5(Phospho); S6(Phospho); K11(TMT6plex)	HCD	1	0	1	1	S(5): 100.0; S(6): 100.0	583088	Unique	Used	0.56687	0.969858	0.972307	1.16513	0.553634	0.0551793	1.02779	0.861391	0.0641445	52159	50586.9	29567.4	60772.1	50714.6	2878.1	28877	44929.3	53608.6	3345.71	4.04278	1	5.61214	50	3.91483e+06	4	448.981
366	RVPGSSGHLHK	376	2	STK39_HUMAN	STK39	Q9UEW8	STE20/SPS1-related proline-alanine-rich protein kinase		1	S5;S6	(Q9UEW8):S371	1	Q9UEW8	N-Term(TMT6plex); S5(Phospho); S6(Phospho); K11(TMT6plex)	HCD	1	0	1	1	S(5): 100.0; S(6): 100.0	583088	Unique	Used	0.56687	0.969858	0.972307	1.16513	0.553634	0.0551793	1.02779	0.861391	0.0641445	52159	50586.9	29567.4	60772.1	50714.6	2878.1	28877	44929.3	53608.6	3345.71	4.04278	1	5.61214	50	3.91483e+06	4	448.981
794	FHSPSTTWSPNKDTPQEK	811	1	SCAFB_HUMAN	SCAF11	Q99590	Protein SCAF11		1	S9	(Q99590):S802	1	Q99590	N-Term(TMT6plex); S9(Phospho); K12(TMT6plex); K18(TMT6plex)	HCD	1	0	1	1	S(3): 0.0; S(5): 0.0; T(6): 49.9; T(7): 0.3; S(9): 49.9; T(14): 0.0	710010	Unique	Used	0.903888	0.790199	1.23011	0.84304	0.95877	0.0600126	0.771846	0.879908		174367	137785	157609	146999	214491	10464.2	167178	153427	134585		5.50997	1	34.9441	17	5355643	4	714.364
477	SSSEESDSDREALAAMNAAQVKPLGK	502	1	TCOF_HUMAN	TCOF1	Q13428	Treacle protein		1	S8	(Q13428):S484	1	Q13428	N-Term(TMT6plex); S8(Phospho); K22(TMT6plex); K26(TMT6plex)	HCD	1	0	1	1	S(1): 0.0; S(2): 0.0; S(3): 0.0; S(6): 1.0; S(8): 99.0	718291	Unique	Used	0.847654	0.458625	1.0156	0.678541	0.752987	0.0365491	0.66535	0.933547	0.0277367	64753.5	29697.6	54888.5	43937.9	65763.7	2366.68	48758.5	60450.4	43083.7	1796.05	4.42926	1	22.896	44	0	4	865.442
3805	REESPMDVDQPSPSAQDTQSIASDGTPQGEKEK	3837	1	HUWE1_HUMAN	HUWE1	Q7Z6Z7	E3 ubiquitin-protein ligase HUWE1		1	S12	(Q7Z6Z7):S3816	1	Q7Z6Z7	N-Term(TMT6plex); S12(Phospho); K31(TMT6plex); K33(TMT6plex)	HCD	1	0	1	1	S(4): 0.0; S(12): 100.0; S(14): 0.0; T(18): 0.0; S(20): 0.0; S(23): 0.0; T(26): 0.0	594745	Unique	Used	0.934305	0.64282	1.02901	0.7565	1.06023		1.00616	0.864456		17644.6	11342.3	16485.4	13348.1	18156.5		18707.3	15253	17753.2		6.48553	2	46.2487	50	0	4	1078.77
998	SSSPLPTVQLHPQSPTAGK	1016	1	PCDH7_HUMAN	PCDH7	O60245	Protocadherin-7		1	S14	(O60245):S1011	1	O60245	N-Term(TMT6plex); S14(Phospho); K19(TMT6plex)	HCD	1	0	1	1	S(1): 0.0; S(2): 0.0; S(3): 0.0; T(7): 0.0; S(14): 99.2; T(16): 0.8	461935	Unique	Used	0.606418	0.539276	1.03497	0.983718	0.866814		0.903392	0.889223		6045.62	3260.25	3666.17	5947.18	6257.02		5240.43	5375.9	5461.56		2.83056	0	60.8007	75	149405	3	824.109
470	AKPAMPQDSVPSPR	483	1	ACLY_HUMAN	ACLY	P53396	ATP-citrate synthase		1	S12	(P53396):S481	1	P53396	N-Term(TMT6plex); K2(TMT6plex); M5(Oxidation); S12(Phospho)	HCD	1	0	1	1	S(9): 0.0; S(12): 100.0	699860	Unique	Used	0.853651	0.428048	1.08109	0.693294	0.966833	0.0529642	0.548862	0.924099	0.0629422	191175	81832	163197	132541	206677	10125.4	184834	176665	104929	12033	3.67375	0	29.5597	21	8.11858e+06	3	679.02
299	KESESEDSSDDEPLIK	314	1	DEK_HUMAN	DEK	P35659	Protein DEK		1	S9	(P35659):S307	1	P35659	N-Term(TMT6plex); K1(TMT6plex); S9(Phospho); K16(TMT6plex)	HCD	1	0	1	1	S(3): 0.0; S(5): 0.0; S(8): 0.0; S(9): 100.0	594707	Unique	Used	0.744675	0.541348	1.08518	0.768805	1.05382	0.0402589	0.714894	0.904811	0.0136948	82102	44445.8	61139.3	63120.4	89095.1	3305.33	86520.9	74286.8	58694.2	1124.37	4.91226	1	43.9689	50	4643309	3	859.093
207	SRSPSPAPEKK	217	1	SRRM1_HUMAN	SRRM1	Q8IYB3	Serine/arginine repetitive matrix protein 1		1	S3	(Q8IYB3):S209	1	Q8IYB3	N-Term(TMT6plex); S3(Phospho); K10(TMT6plex); K11(TMT6plex)	HCD	1	0	1	1	S(1): 0.0; S(3): 100.0; S(5): 0.0	694043	Unique	Used	0.709822	0.573569	0.801801	0.703084	0.6307	0.0465405	0.621911	0.723579	0.0351556	97074.3	55678.9	68905.5	68251.4	77834.3	4517.89	61224.8	70241	60371.6	3412.7	3.27097	2	39.2749	50	2.32151e+06	3	651.038
2105	SLPAFPTSSLLTQSQK	2120	1	LYST_HUMAN	LYST	Q99698	Lysosomal-trafficking regulator		1	S1	(Q99698):S2105	1	Q99698	N-Term(TMT6plex); S1(Phospho); K16(TMT6plex)	HCD	1	0	1	1	S(1): 100.0; T(7): 0.0; S(8): 0.0; S(9): 0.0; T(12): 0.0; S(14): 0.0	826262	Unique	Used	0.915629	0.433602	1.07347	1.14351	1.31312	0.0405789	0.749498	0.93624		26555.6	11514.5	24315	30366.4	28506.5	1077.59	34870.7	24862.4	19903.3		3.74437	0	33.9616	55	970216	3	748.41
464	RNSFTPLSSSNTIR	477	1	F262_HUMAN	PFKFB2	O60825	6-phosphofructo-2-kinase/fructose-2,6-bisphosphatase 2		1	S3	(O60825):S466	1	O60825	N-Term(TMT6plex); S3(Phospho)	HCD	1	0	1	1	S(3): 100.0; T(5): 0.0; S(8): 0.0; S(9): 0.0; S(10): 0.0; T(12): 0.0	707407	Unique	Used	0.914885	0.757766	1.11034	1.05504	1.33914	0.0730671	1.3911	0.825648		78048	59142.1	71404.9	82343.7	86659.6	5702.74	104517	64440.2	108572		3.29962	1	42.638	23	9286442	2	944.977
36	ASPVTTSPTAATTQNPVLSK	55	1	LCOR_HUMAN	LCOR	Q96JN0	Ligand-dependent corepressor		1	S7	(Q96JN0):S42	1	Q96JN0	N-Term(TMT6plex); S7(Phospho); K20(TMT6plex)	HCD	1	0	1	1	S(2): 0.0; T(5): 0.5; T(6): 49.5; S(7): 49.5; T(9): 0.5; T(12): 0.0; T(13): 0.0; S(19): 0.0	714550	Unique	Used	0.936436	0.427065	1.08803	0.685246	0.7666	0.0478509	0.486817	0.929258	0.0417982	182020	77734.4	170450	124729	198043	8709.81	139536	169143	88610.4	7608.11	3.58583	0	65.3284	18	0	3	837.116
671	KAENPSPR	678	1	DTL_HUMAN	DTL	Q9NZJ0	Denticleless protein homolog		1	S6	(Q9NZJ0):S676	1	Q9NZJ0	N-Term(TMT6plex); K1(TMT6plex); S6(Phospho)	HCD	1	0	1	1	S(6): 100.0	576073	Unique	Used	0.806093	0.0521815	1.19739	0.161712	0.88354	0.00396987	0.165349	0.897384	0.0565472	143780	7502.67	115900	23251	172161	570.79	127036	129026	23773.9	8130.38	2.53308	1	11.494	50	5810095	3	479.594
657	TSKEPPSSPLQPQK	670	1	LAR4B_HUMAN	LARP4B	Q92615	La-related protein 4B		1	S7	(Q92615):S663	1	Q92615	N-Term(TMT6plex); K3(TMT6plex); S7(Phospho); K14(TMT6plex)	HCD	1	0	1	1	T(1): 0.0; S(2): 0.0; S(7): 50.0; S(8): 50.0	704307	Unique	Used	0.918725	0.400826	1.03731	0.71696	0.849569	0.0480697	0.530215	0.776901		68676.4	27527.3	63094.7	49238.2	71239	3301.26	58345.3	53354.7	36413.2		3.39313	1	27.9286	50	0	4	573.571
657	TSKEPPSSPLQPQK	670	1	LAR4B_HUMAN	LARP4B	Q92615	La-related protein 4B		1	S8	(Q92615):S664	1	Q92615	N-Term(TMT6plex); K3(TMT6plex); S8(Phospho); K14(TMT6plex)	HCD	1	0	1	2	T(1): 0.0; S(2): 0.0; S(7): 50.0; S(8): 50.0	704307	Redundant	Not Used	0.918725	0.400826	1.03731	0.71696	0.849569	0.0480697	0.530215	0.776901		68676.4	27527.3	63094.7	49238.2	71239	3301.26	58345.3	53354.7	36413.2		3.38581	1	27.9286	50	0	4	573.571
278	AKPVGSPLFK	287	1	PHF3_HUMAN	PHF3	Q92576	PHD finger protein 3		1	S6	(Q92576):S283	1	Q92576	N-Term(TMT6plex); K2(TMT6plex); S6(Phospho); K10(TMT6plex)	HCD	1	0	1	1	S(6): 100.0	813511	Unique	Used	0.815963	0.967979	1.15473	1.14498	0.889255	0.0793148	1.00358	0.906351	0.032854	96212.2	93131.4	78505.7	110161	111099	7631.05	85557.2	87202	96556.8	3160.96	3.34554	0	6.87236	53	2.77314e+06	3	604.365
198	SGDCIRHSSTFDQTAER	214	1	T22D2_HUMAN	TSC22D2	O75157	TSC22 domain family protein 2		1	S8	(O75157):S205	1	O75157	N-Term(TMT6plex); C4(Carbamidomethyl); S8(Phospho)	HCD	1	0	1	1	S(1): 0.0; S(8): 100.0; S(9): 0.0; T(10): 0.0; T(14): 0.0	639873	Unique	Used	0.884974	0.76126	1.0107	1.11037	0.918183	0.0951751	0.758376	0.941898		34950.8	26606.7	30930.6	38808.4	35324.6	3326.45	32091.2	32920.1	26505.9		2.5553	1	26.0794	50	1.45325e+06	3	759.338
871	EYIPGQPPLSQSSDSSPTR	889	1	SYEP_HUMAN	EPRS	P07814	Bifunctional glutamate/proline--tRNA ligase		1	S12	(P07814):S882	1	P07814	N-Term(TMT6plex); S12(Phospho)	HCD	1	0	1	1	S(10): 0.1; S(12): 20.0; S(13): 20.0; S(15): 20.0; S(16): 20.0; T(18): 20.0	599236	Unique	Used	0.789461	0.523207	1.03452	0.814566	0.943349		0.933128	0.921615		29603.1	15488.6	23370.5	24113.7	30625.2		27926.1	27282.7	27623.5		3.23456	0	12.3093	29	15421524	2	1178.06
871	EYIPGQPPLSQSSDSSPTR	889	1	SYEP_HUMAN	EPRS	P07814	Bifunctional glutamate/proline--tRNA ligase		1	S15	(P07814):S885	1	P07814	N-Term(TMT6plex); S15(Phospho)	HCD	1	0	1	2	S(10): 0.1; S(12): 20.0; S(13): 20.0; S(15): 20.0; S(16): 20.0; T(18): 20.0	599236	Redundant	Not Used	0.789461	0.523207	1.03452	0.814566	0.943349		0.933128	0.921615		29603.1	15488.6	23370.5	24113.7	30625.2		27926.1	27282.7	27623.5		3.2275	0	12.3093	29	15421524	2	1178.06
3830	SLDQDSPSK	3838	1	K1109_HUMAN	KIAA1109	Q2LD37	Uncharacterized protein KIAA1109		1	S6	(Q2LD37):S3835	1	Q2LD37	N-Term(TMT6plex); S6(Phospho); K9(TMT6plex)	HCD	1	0	1	1	S(1): 0.0; S(6): 100.0; S(8): 0.0	525854	Unique	Used	0.821292	0.746707	1.16665	0.931308	1.08356	0.063976	0.842823	0.905447	0.0311293	85902.1	64143.7	70550.7	80001.3	100217	5495.67	93080.1	77779.8	72400.3	2674.07	2.60378	0	61.3268	50	2.95792e+06	2	757.879
639	SLPELDRDKSDSDTEGLLFSR	659	1	E41L1_HUMAN	EPB41L1	Q9H4G0	Band 4.1-like protein 1		1	S12	(Q9H4G0):S650	1	Q9H4G0	N-Term(TMT6plex); K9(TMT6plex); S12(Phospho)	HCD	1	0	1	1	S(1): 0.0; S(10): 0.9; S(12): 99.1; T(14): 0.0; S(20): 0.0	667489	Unique	Used	0.85277	0.741836	1.21821	0.898435	1.00477		1.24659	0.563059		62804	46590.3	53557.4	56425.3	76508.6		63103.8	35362.4	78290.7		5.80673	2	36.017	31	4670196	4	730.37
349	SMSAAFCSL	357	1	RIN1_HUMAN	RIN1	Q13671	Ras and Rab interactor 1		1	S3	(Q13671):S351	1	Q13671	N-Term(TMT6plex); S3(Phospho); C7(Carbamidomethyl)	HCD	1	0	1	1	S(1): 0.0; S(3): 100.0; S(8): 0.0	674464	Unique	Used	0.779958	0.777633	1.21226	1.25181	1.14564		0.781838	0.891228		10360.4	8056.59	8080.69	12969.3	12559.5		11869.3	9233.49	8100.16		2.78943	0	0	50	1.26793e+06	2	641.775
249	EGALSRVSDESLSKVQEAESPVFK	272	2	S20A2_HUMAN	SLC20A2	Q08357	Sodium-dependent phosphate transporter 2		1	S8;S11	(Q08357):S256	1	Q08357	N-Term(TMT6plex); S8(Phospho); S11(Phospho); K14(TMT6plex); K24(TMT6plex)	HCD	1	0	1	1	S(5): 1.0; S(8): 99.0; S(11): 100.0; S(13): 0.0; S(20): 0.0	608554	Unique	Used	0.859268	0.364648	1.35611	0.743124	0.945792	0.0411494	0.660417	0.881298	0.0435227	39854.9	14533	34246.1	29617.2	54047.6	1640.01	37694.4	35124	26320.9	1734.59	6.68179	2	44.7692	50	0	4	860.69
249	EGALSRVSDESLSKVQEAESPVFK	272	2	S20A2_HUMAN	SLC20A2	Q08357	Sodium-dependent phosphate transporter 2		1	S8;S11	(Q08357):S259	1	Q08357	N-Term(TMT6plex); S8(Phospho); S11(Phospho); K14(TMT6plex); K24(TMT6plex)	HCD	1	0	1	1	S(5): 1.0; S(8): 99.0; S(11): 100.0; S(13): 0.0; S(20): 0.0	608554	Unique	Used	0.859268	0.364648	1.35611	0.743124	0.945792	0.0411494	0.660417	0.881298	0.0435227	39854.9	14533	34246.1	29617.2	54047.6	1640.01	37694.4	35124	26320.9	1734.59	6.68179	2	44.7692	50	0	4	860.69
24	AGGSAALSPSK	34	1	H1X_HUMAN	H1FX	Q92522	Histone H1x		1	S8	(Q92522):S31	1	Q92522	N-Term(TMT6plex); S8(Phospho); K11(TMT6plex)	HCD	1	0	1	1	S(4): 0.0; S(8): 100.0; S(10): 0.0	841777	Unique	Used	0.950613	0.511512	1.02029	0.903324	1.28122	0.0769113	0.718336	0.941485		26771.5	13693.9	25449.4	24183.4	27314.6	2059.03	34300.3	25205	19230.9		2.85389	0	75.7536	50	318301	3	495.269
63	KVVVSPTKK	71	1	NUCL_HUMAN	NCL	P19338	Nucleolin		1	S5	(P19338):S67	1	P19338	K1(TMT6plex); N-Term(TMT6plex); S5(Phospho); K8(TMT6plex); K9(TMT6plex)	HCD	1	0	1	1	S(5): 100.0; T(7): 0.0	455891	Unique	Used	0.87032	0.257633	0.940561	0.329367	1.03245	0.0228778	0.298223	0.884927	0.0290356	241200	62141	209921	79443.2	226863	5518.13	249028	213444	71931.5	7003.4	3.03445	2	19.0176	31	7.2085e+06	4	496.32
240	AGTPVSELTK	249	1	N4BP1_HUMAN	N4BP1	O75113	NEDD4-binding protein 1		1	T3	(O75113):T242	1	O75113	N-Term(TMT6plex); T3(Phospho); K10(TMT6plex)	HCD	1	0	1	1	T(3): 100.0; S(6): 0.0; T(9): 0.0	537864	Unique	Used	0.899329	0.671944	1.15593	1.10608	1.24052	0.0612596	0.927036	0.769668	0.016608	183742	123464	165244	203232	212392	11255.9	227935	141420	170335	3051.59	3.12973	0	26.3869	29	9834991	2	770.923
2009	NLAPHHASPDPPAPPASASDPHR	2031	1	NCOR2_HUMAN	NCOR2	Q9Y618	Nuclear receptor corepressor 2		1	S8	(Q9Y618):S2016	1	Q9Y618	N-Term(TMT6plex); S8(Phospho)	HCD	1	0	1	1	S(8): 100.0; S(17): 0.0; S(19): 0.0	522933	Unique	Used	0.853788	0.548769	0.920383	0.785094	0.890142	0.0346266	0.843092	0.798517	0.0316546	50443.7	27681.9	43068.2	39603	46427.5	1746.69	44902	40280.1	42528.7	1596.77	4.54604	0	36.7621	50	2220088	4	662.819
5749	SLGSLEGEAEAEASSPK	5765	1	AHNK_HUMAN	AHNAK	Q09666	Neuroblast differentiation-associated protein AHNAK		1	S15	(Q09666):S5763	1	Q09666	N-Term(TMT6plex); S15(Phospho); K17(TMT6plex)	HCD	1	0	1	1	S(1): 0.0; S(4): 0.0; S(14): 0.0; S(15): 100.0	546255	Unique	Used	0.796701	0.559301	0.885843	0.672191	0.665188	0.0507425	0.640662	0.82055	0.0604613	41805.1	23381.6	33306.1	28101	37032.7	2121.29	27808.2	34303.2	26782.9	2527.59	5.60485	0	36.8927	50	1.90469e+06	3	734.033
152	ERQPSIDLTCVSYPFDEFSNPYR	174	1	SAMD9_HUMAN	SAMD9	Q5K651	Sterile alpha motif domain-containing protein 9		1	S5	(Q5K651):S156	1	Q5K651	N-Term(TMT6plex); S5(Phospho); C10(Carbamidomethyl)	HCD	1	0	1	1	S(5): 100.0; T(9): 0.0; S(12): 0.0; S(19): 0.0	677947	Unique	Used	0.832565	0.744171	1.02722	0.905617	1.07049	0.026502	0.936082	0.931549		16857.7	12545	14035.1	15266.6	17316.5	446.763	18045.9	15703.8	15780.2		5.61989	1	52.1989	50	1.98296e+06	3	1043.81
168	KDSGSSSVSSTSSSSSSSPGDK	189	1	ZN703_HUMAN	ZNF703	Q9H7S9	Zinc finger protein 703		1	S18	(Q9H7S9):S185	1	Q9H7S9	N-Term(TMT6plex); K1(TMT6plex); S18(Phospho); K22(TMT6plex)	HCD	1	0	1	1	S(3): 0.0; S(5): 0.0; S(6): 0.0; S(7): 0.0; S(9): 0.0; S(10): 0.0; T(11): 100.0; S(12): 0.0; S(13): 0.0; S(14): 0.0; S(15): 0.0; S(16): 0.0; S(17): 0.0; S(18): 0.0	581798	Unique	Used	0.914477	0.770088	1.00166	0.909364	1.3803	0.0244262	1.35724	0.707568	0.0981105	16753.6	12901.7	15320.8	15235.1	16781.3	409.226	23125	11854.3	22738.7	1643.7	5.13112	1	29.8616	50	1008542	3	939.12
63	KVVVSPTKK	71	1	NUCL_HUMAN	NCL	P19338	Nucleolin		1	S5	(P19338):S67	1	P19338	K1(TMT6plex); N-Term(TMT6plex); S5(Phospho); K8(TMT6plex); K9(TMT6plex)	HCD	1	0	1	1	S(5): 100.0; T(7): 0.0	456586	Unique	Used	0.892805	0.167519	0.946975	0.291932	1.02739	0.0321718	0.289729	0.875176	0.0296583	205784	34472.7	183725	60075	194872	6620.44	211421	180097	59621.6	6103.2	3.15725	2	8.29058	31	5317631	4	496.32
590	LTPVSLSNSPIKGADCQEVPQDKDGYK	616	1	ATRX_HUMAN	ATRX	P46100	Transcriptional regulator ATRX		1	S9	(P46100):S598	1	P46100	N-Term(TMT6plex); S9(Phospho); K12(TMT6plex); C16(Carbamidomethyl); K23(TMT6plex); K27(TMT6plex)	HCD	1	0	1	1	T(2): 0.0; S(5): 0.0; S(7): 50.0; S(9): 50.0	773149	Unique	Used	0.773886	0.233708	1.16629	0.527058	0.626884	0.0195188	0.400803	0.898913		37087.5	8667.65	28701.5	19547.3	43254.9	723.904	23249.5	33338.4	14864.8		4.35512	2	10.222	50	6.32722e+06	4	986.523
180	TKPPRPDSPATTPNISVK	197	1	ELF1_HUMAN	ELF1	P32519	ETS-related transcription factor Elf-1		1	S8	(P32519):S187	1	P32519	N-Term(TMT6plex); K2(TMT6plex); S8(Phospho); K18(TMT6plex)	HCD	1	0	1	1	T(1): 0.0; S(8): 100.0; T(11): 0.0; T(12): 0.0; S(16): 0.0	850133	Unique	Used	0.928984	0.747615	1.02904	0.872347	0.753448	0.0693605	1.00419	0.948214		27069.4	20237.5	25147	23613.9	27855.5	1877.55	20395.4	25667.6	27183		4.17567	0	46.7009	50	414244	4	669.13
173	EGEEPTVYSDEEEPK	187	1	PGRC1_HUMAN	PGRMC1	O00264	Membrane-associated progesterone receptor component 1		1	S9	(O00264):S181	1	O00264	N-Term(TMT6plex); S9(Phospho); K15(TMT6plex)	HCD	1	0	1	1	T(6): 0.0; S(9): 100.0	533823	Unique	Used	0.875441	0.530372	1.39586	0.862186	0.987978	0.00305242	0.757359	0.878942	0.00585607	71966.1	38168.8	63002.1	62048.2	100455	219.671	71100.9	63254	54504.1	421.439	4.15484	0	39.8436	39	17302300	2	1138.52
318	VVTSENEAGK	327	1	NASP_HUMAN	NASP	P49321	Nuclear autoantigenic sperm protein		1	S4	(P49321):S321	1	P49321	N-Term(TMT6plex); S4(Phospho); K10(TMT6plex)	HCD	1	0	1	1	T(3): 0.0; S(4): 100.0	527508	Unique	Used	0.915025	0.622096	1.1966	0.736898	0.985424	0.0443298	0.833144	0.894793	0.0445224	341743	212597	312703	251830	408931	15149.4	336761	305789	284721	15215.2	3.35084	0	16.8002	13	26556564	2	786.408
41	EWNGVVSESDSPVK	54	1	DNLI1_HUMAN	LIG1	P18858	DNA ligase 1		1	S11	(P18858):S51	1	P18858	N-Term(TMT6plex); S11(Phospho); K14(TMT6plex)	HCD	1	0	1	1	S(7): 0.0; S(9): 0.0; S(11): 100.0	542487	Unique	Used	0.635035	0.360378	1.41303	0.470921	0.996793	0.0156949	0.489598	0.834992		43219.4	15575.3	27445.8	20352.9	61070.4	678.325	43080.7	36087.8	21160.1		5.31985	0	6.89136	50	5.65413e+06	3	691.011
23	VNNGNTAPEDSSPAKK	38	1	PARP2_HUMAN	PARP2	Q9UGN5	Poly [ADP-ribose] polymerase 2		1	S12	(Q9UGN5):S34	1	Q9UGN5	N-Term(TMT6plex); S12(Phospho); K15(TMT6plex); K16(TMT6plex)	HCD	1	0	1	1	T(6): 0.0; S(11): 0.4; S(12): 99.6	642205	Unique	Used	0.836442	0.165517	0.934482	0.374617	0.534017	0.00360628	0.232839	0.613434	0.0117565	155591	25753	130143	58287	145397	561.105	83088.3	95445	36227.7	1829.2	3.54318	1	17.2025	50	2.99083e+06	3	799.42
291	ELSKEDLSPAFDHSPNK	307	1	PTN2_HUMAN	PTPN2	P17706	Tyrosine-protein phosphatase non-receptor type 2		1	S8	(P17706):S298	1	P17706	N-Term(TMT6plex); K4(TMT6plex); S8(Phospho); K17(TMT6plex)	HCD	1	0	1	1	S(3): 0.0; S(8): 100.0; S(14): 0.0	658621	Unique	Used	0.928777	0.991836	1.01568	1.33802	0.914161	0.10797	1.03551	0.799569	0.0435967	76440.9	75816.9	70996.5	102279	77639.7	8253.36	69879.3	61119.8	79155.3	3332.57	4.94406	1	79.8262	34	3958583	4	671.1
1160	GARPPAAGPGGDEDEDEEDTAPESALDTSLDK	1191	1	INF2_HUMAN	INF2	Q27J81	Inverted formin-2		1	S29	(Q27J81):S1188	1	Q27J81	N-Term(TMT6plex); S29(Phospho); K32(TMT6plex)	HCD	1	0	1	1	T(20): 0.0; S(24): 0.0; T(28): 1.1; S(29): 98.9	539990	Unique	Used	0.862407	0.449987	0.94062	0.818195	1.00893		0.635701	0.728812		17813.9	8016.03	15362.8	14575.2	16756.1		17972.9	12983	11324.3		5.28129	0	26.3609	50	0	3	1250.9
96	SAGGSSPEGGEDSDREDGNYCPPVK	120	1	RANB3_HUMAN	RANBP3	Q9H6Z4	Ran-binding protein 3		1	S13	(Q9H6Z4):S108	1	Q9H6Z4	N-Term(TMT6plex); S13(Phospho); C21(Carbamidomethyl); K25(TMT6plex)	HCD	1	0	1	1	S(1): 0.0; S(5): 0.0; S(6): 0.0; S(13): 100.0	589611	Unique	Used	0.860177	0.558875	1.20063	0.883092	1.0042		0.921329	0.909088	0.0533848	29962.8	16745.4	25773.3	26459.9	35974.2		30088.5	27238.8	27605.6	1599.56	5.0265	1	23.8729	50	0	3	1035.79
1205	LASPMKPVPGTPPSSK	1220	1	MED1_HUMAN	MED1	Q15648	Mediator of RNA polymerase II transcription subunit 1		1	T11	(Q15648):T1215	1	Q15648	N-Term(TMT6plex); M5(Oxidation); K6(TMT6plex); T11(Phospho); K16(TMT6plex)	HCD	1	0	1	1	S(3): 0.0; T(11): 100.0; S(14): 0.0; S(15): 0.0	808555	Unique	Used	0.927564	0.607732	1.08881	0.86096	1.18981	0.039094	0.814502	0.860382		105025	63827.1	97417.4	90422.3	114352	4105.85	124959	90361.7	85543.1		3.33571	0	20.8127	20	5109978	3	793.111
5748	ASLGSLEGEAEAEASSPK	5765	2	AHNK_HUMAN	AHNAK	Q09666	Neuroblast differentiation-associated protein AHNAK		1	S2;S5	(Q09666):S5749	1	Q09666	N-Term(TMT6plex); S2(Phospho); S5(Phospho); K18(TMT6plex)	HCD	1	0	1	1	S(2): 100.0; S(5): 100.0; S(15): 0.0; S(16): 0.0	556428	Unique	Used	0.867303	1.33182	1.36812	1.55801	1.76441	0.0791595	1.5557	0.882799		22778.8	30337.3	19756.1	35489.6	31164.1	1803.16	40191.1	20109.1	35437.1		6.53928	0	13.6477	49	2.83457e+06	3	784.368
5748	ASLGSLEGEAEAEASSPK	5765	2	AHNK_HUMAN	AHNAK	Q09666	Neuroblast differentiation-associated protein AHNAK		1	S2;S5	(Q09666):S5752	1	Q09666	N-Term(TMT6plex); S2(Phospho); S5(Phospho); K18(TMT6plex)	HCD	1	0	1	1	S(2): 100.0; S(5): 100.0; S(15): 0.0; S(16): 0.0	556428	Unique	Used	0.867303	1.33182	1.36812	1.55801	1.76441	0.0791595	1.5557	0.882799		22778.8	30337.3	19756.1	35489.6	31164.1	1803.16	40191.1	20109.1	35437.1		6.53928	0	13.6477	49	2.83457e+06	3	784.368
155	NLQMLTYLNISRNLLSTLPK	174	3	LRCH2_HUMAN	LRCH2	Q5VUJ6	Leucine-rich repeat and calponin homology domain-containing protein 2		1	T6;S16;T17	(Q5VUJ6):S170	1	Q5VUJ6	N-Term(TMT6plex); M4(Oxidation); T6(Phospho); S16(Phospho); T17(Phospho); K20(TMT6plex)	HCD	1	0	1	1	T(6): 50.6; S(11): 50.6; S(16): 100.0; T(17): 98.9	650151	Unique	Used	0.948447	0.598381	1.05226	1.02444	0.913133	0.0571818	0.879759	0.946592	0.00982427	188641	112879	178916	193252	198499	10786.9	172255	178566	165959	1853.26	2.99091	1	7.15228	24	14803468	3	1016.18
155	NLQMLTYLNISRNLLSTLPK	174	3	LRCH2_HUMAN	LRCH2	Q5VUJ6	Leucine-rich repeat and calponin homology domain-containing protein 2		1	T6;S16;T17	(Q5VUJ6):T160	1	Q5VUJ6	N-Term(TMT6plex); M4(Oxidation); T6(Phospho); S16(Phospho); T17(Phospho); K20(TMT6plex)	HCD	1	0	1	1	T(6): 50.6; S(11): 50.6; S(16): 100.0; T(17): 98.9	650151	Unique	Used	0.948447	0.598381	1.05226	1.02444	0.913133	0.0571818	0.879759	0.946592	0.00982427	188641	112879	178916	193252	198499	10786.9	172255	178566	165959	1853.26	2.99091	1	7.15228	24	14803468	3	1016.18
155	NLQMLTYLNISRNLLSTLPK	174	3	LRCH2_HUMAN	LRCH2	Q5VUJ6	Leucine-rich repeat and calponin homology domain-containing protein 2		1	T6;S16;T17	(Q5VUJ6):T171	1	Q5VUJ6	N-Term(TMT6plex); M4(Oxidation); T6(Phospho); S16(Phospho); T17(Phospho); K20(TMT6plex)	HCD	1	0	1	1	T(6): 50.6; S(11): 50.6; S(16): 100.0; T(17): 98.9	650151	Unique	Used	0.948447	0.598381	1.05226	1.02444	0.913133	0.0571818	0.879759	0.946592	0.00982427	188641	112879	178916	193252	198499	10786.9	172255	178566	165959	1853.26	2.99091	1	7.15228	24	14803468	3	1016.18
495	HIKEEPLSEEEPCTSTAIASPEKK	518	1	NOP58_HUMAN	NOP58	Q9Y2X3	Nucleolar protein 58		1	S20	(Q9Y2X3):S514	1	Q9Y2X3	N-Term(TMT6plex); K3(TMT6plex); C13(Carbamidomethyl); S20(Phospho); K23(TMT6plex); K24(TMT6plex)	HCD	1	0	1	1	S(8): 0.0; T(14): 0.0; S(15): 0.0; T(16): 0.0; S(20): 100.0	652676	Unique	Used	0.784893	0.20185	1.11028	0.276831	0.779725	0.0185874	0.291047	0.911279		118919	24003.8	93338.4	32920.3	132033	2210.39	92723.9	108368	34610.9		7.5444	2	30.768	21	7.14638e+06	4	927.492
460	STSAPQMSPGSSDNQSSSPQPAQQK	484	1	UBP2L_HUMAN	UBAP2L	Q14157	Ubiquitin-associated protein 2-like		1	S18	(Q14157):S477	1	Q14157	N-Term(TMT6plex); M7(Oxidation); S18(Phospho); K25(TMT6plex)	HCD	1	0	1	1	S(1): 0.0; T(2): 0.0; S(3): 0.0; S(8): 0.2; S(11): 20.0; S(12): 20.0; S(16): 20.0; S(17): 20.0; S(18): 20.0	522742	Unique	Used	0.903857	0.630084	1.15278	1.18279	1.21245	0.124594	1.06106	0.781738		20466.3	12895.5	18498.6	24207.3	23593.2	2549.97	24814.4	15999.3	21716		3.40524	0	9.38936	50	2.31237e+06	3	1029.48
80	SPQGQPEPGAASPQR	94	1	CCD86_HUMAN	CCDC86	Q9H6F5	Coiled-coil domain-containing protein 86		1	S12	(Q9H6F5):S91	1	Q9H6F5	N-Term(TMT6plex); S12(Phospho)	HCD	1	0	1	1	S(1): 0.0; S(12): 100.0	519612	Unique	Used	0.670152	0.526128	0.754713	1.02812	0.622851	0.0367278	0.705481	0.674551	0.0227371	87937.8	46266.6	58931.7	90410.3	66367.8	3229.76	54772.2	59318.6	62038.5	1999.45	2.87057	0	38.0669	36	6321913	2	908.435
416	RSNSPDKFK	424	1	CCDC6_HUMAN	CCDC6	Q16204	Coiled-coil domain-containing protein 6		1	S4	(Q16204):S419	1	Q16204	N-Term(TMT6plex); S4(Phospho); K7(TMT6plex); K9(TMT6plex)	HCD	1	0	1	1	S(2): 50.0; S(4): 50.0	753913	Unique	Used	0.824139	0.649831	1.02333	0.991771	0.671291	0.0454861	0.696431	0.932516	0.00958581	175995	114367	145044	174547	180101	8005.33	118144	164118	122568	1687.05	2.80215	2	20.7342	41	7206083	3	616.012
635	SSSPTQYGLTK	645	1	MLTK_HUMAN	MLTK	Q9NYL2	Mitogen-activated protein kinase kinase kinase MLT		1	S3	(Q9NYL2):S637	1	Q9NYL2	N-Term(TMT6plex); S3(Phospho); K11(TMT6plex)	HCD	1	0	1	1	S(1): 0.0; S(2): 0.4; S(3): 99.6; T(5): 0.0; T(10): 0.0	708578	Unique	Used	0.945693	0.621572	1.05557	0.868545	1.11124	0.0421189	0.784843	0.93045	0.0542339	87753.1	54544.8	82987.5	76217.5	92629.1	3696.07	97514.7	81649.9	68872.4	4759.2	3.66144	0	40.7825	47	5.13429e+06	3	569.631
603	RYSPSPPPKR	612	2	SRRM1_HUMAN	SRRM1	Q8IYB3	Serine/arginine repetitive matrix protein 1		1	S3;S5	(Q8IYB3):S605	1	Q8IYB3	N-Term(TMT6plex); S3(Phospho); S5(Phospho); K9(TMT6plex)	HCD	1	0	1	1	S(3): 100.0; S(5): 100.0	582558	Unique	Used	0.938412	0.858771	1.05871	1.09261	0.859661	0.0788793	0.639052	0.890654		52562.3	45139	49325.1	57430.2	55648.3	4146.08	45185.8	46814.9	33590.1		3.28038	2	25.7499	50	1465179	4	451.483
603	RYSPSPPPKR	612	2	SRRM1_HUMAN	SRRM1	Q8IYB3	Serine/arginine repetitive matrix protein 1		1	S3;S5	(Q8IYB3):S607	1	Q8IYB3	N-Term(TMT6plex); S3(Phospho); S5(Phospho); K9(TMT6plex)	HCD	1	0	1	1	S(3): 100.0; S(5): 100.0	582558	Unique	Used	0.938412	0.858771	1.05871	1.09261	0.859661	0.0788793	0.639052	0.890654		52562.3	45139	49325.1	57430.2	55648.3	4146.08	45185.8	46814.9	33590.1		3.28038	2	25.7499	50	1465179	4	451.483
316	KMTGEPDNNRSTSVELTGDPNK	337	2	HCAR2_HUMAN	HCAR2	Q8TDS4	Hydroxycarboxylic acid receptor 2		1	S11;S13	(Q8TDS4):S326	1	Q8TDS4	N-Term(TMT6plex); K1(TMT6plex); S11(Phospho); S13(Phospho); K22(TMT6plex)	HCD	1	0	1	1	T(3): 0.0; S(11): 50.3; T(12): 50.3; S(13): 99.4; T(17): 0.0	593426	Unique	Used	0.899183	0.706017	1.14508	0.625099	1.01899	0.0372486	0.666721	0.744139	0.0505084	120674	85197.8	108508	75433	138181	4494.93	122966	89798.1	80455.7	6095.04	6.6627	2	45.2654	25	2.39249e+06	4	810.142
316	KMTGEPDNNRSTSVELTGDPNK	337	2	HCAR2_HUMAN	HCAR2	Q8TDS4	Hydroxycarboxylic acid receptor 2		1	S11;S13	(Q8TDS4):S328	1	Q8TDS4	N-Term(TMT6plex); K1(TMT6plex); S11(Phospho); S13(Phospho); K22(TMT6plex)	HCD	1	0	1	1	T(3): 0.0; S(11): 50.3; T(12): 50.3; S(13): 99.4; T(17): 0.0	593426	Unique	Used	0.899183	0.706017	1.14508	0.625099	1.01899	0.0372486	0.666721	0.744139	0.0505084	120674	85197.8	108508	75433	138181	4494.93	122966	89798.1	80455.7	6095.04	6.6627	2	45.2654	25	2.39249e+06	4	810.142
503	QDVDLSLGSPK	513	1	AHNK_HUMAN	AHNAK	Q09666	Neuroblast differentiation-associated protein AHNAK		1	S9	(Q09666):S511	1	Q09666	N-Term(TMT6plex); S9(Phospho); K11(TMT6plex)	HCD	1	0	1	1	S(6): 0.0; S(9): 100.0	541954	Unique	Used	0.738067	0.368677	0.829585	0.503358	0.475858	0.0172804	0.65357	0.619307		46129.6	17006.9	34046.7	23219.7	38268.4	797.136	21951.1	28568.4	30148.9		3.91245	0	6.68929	50	2.83369e+06	3	566.302
1250	HSSPTEERDEPAYPR	1264	1	M3K4_HUMAN	MAP3K4	Q9Y6R4	Mitogen-activated protein kinase kinase kinase 4		1	S3	(Q9Y6R4):S1252	1	Q9Y6R4	N-Term(TMT6plex); S3(Phospho)	HCD	1	0	1	1	S(2): 0.7; S(3): 99.3; T(5): 0.0	519859	Unique	Used	0.922673	0.882984	1.11157	1.04098	1.27112	0.0555235	1.15233	0.935402	0.0239545	224518	198246	207157	233719	249569	12466	285390	210015	258719	5378.22	4.04584	1	49.8512	13	14002861	3	693.983
624	RASPSPPPKR	633	2	SRRM1_HUMAN	SRRM1	Q8IYB3	Serine/arginine repetitive matrix protein 1		1	S3;S5	(Q8IYB3):S626	1	Q8IYB3	N-Term(TMT6plex); S3(Phospho); S5(Phospho); K9(TMT6plex)	HCD	1	0	1	1	S(3): 100.0; S(5): 100.0	577065	Unique	Used	0.888497	0.928716	0.975459	0.840076	0.714151		0.670118	0.678225		37254.3	34598.7	33100.3	31296.4	36340		26605.2	25266.8	24964.8		3.30357	2	15.3097	50	3.88356e+06	4	428.477
624	RASPSPPPKR	633	2	SRRM1_HUMAN	SRRM1	Q8IYB3	Serine/arginine repetitive matrix protein 1		1	S3;S5	(Q8IYB3):S628	1	Q8IYB3	N-Term(TMT6plex); S3(Phospho); S5(Phospho); K9(TMT6plex)	HCD	1	0	1	1	S(3): 100.0; S(5): 100.0	577065	Unique	Used	0.888497	0.928716	0.975459	0.840076	0.714151		0.670118	0.678225		37254.3	34598.7	33100.3	31296.4	36340		26605.2	25266.8	24964.8		3.30357	2	15.3097	50	3.88356e+06	4	428.477
2793	RSSPSGASSPR	2803	1	MYCB2_HUMAN	MYCBP2	O75592	Probable E3 ubiquitin-protein ligase MYCBP2		1	S8	(O75592):S2800	1	O75592	N-Term(TMT6plex); S8(Phospho)	HCD	1	0	1	1	S(2): 0.0; S(3): 0.0; S(5): 0.0; S(8): 99.1; S(9): 0.9	511467	Unique	Used	0.869457	1.0002	1.09015	1.16834	0.851518	0.0470991	1.1885	0.930094		25722.6	25727.7	22364.6	30052.6	28041.5	1211.51	21903.2	23924.4	30571.1		3.39621	1	83.9446	50	1.43377e+06	3	466.562
5862	LSSSSSNDSGNK	5873	1	AHNK_HUMAN	AHNAK	Q09666	Neuroblast differentiation-associated protein AHNAK		1	S9	(Q09666):S5870	1	Q09666	N-Term(TMT6plex); S9(Phospho); K12(TMT6plex)	HCD	1	0	1	1	S(2): 0.0; S(3): 0.0; S(4): 0.0; S(5): 0.0; S(6): 0.0; S(9): 100.0	583033	Unique	Used	0.700003	0.568143	0.905524	0.795545	0.679658	0.0407153	0.7704	0.825164	0.0338234	100258	56960.6	70180.6	79759.3	90785.6	4082.02	68140.8	82728.9	77238.4	3391.05	3.21837	0	24.7209	50	3.35995e+06	2	860.911
450	ESESESDETPPAAPQLIK	467	1	DKC1_HUMAN	DKC1	O60832	H/ACA ribonucleoprotein complex subunit 4		1	S6	(O60832):S455	1	O60832	N-Term(TMT6plex); S6(Phospho); K18(TMT6plex)	HCD	1	0	1	1	S(2): 0.0; S(4): 0.0; S(6): 100.0; T(9): 0.0	542477	Unique	Used	0.905464	0.699902	1.02553	0.799004	0.691049	0.0379243	0.738313	0.947039		103249	72263.9	93487.9	82496.1	105884	3915.63	71349.9	97780.5	76229.8		4.31648	0	44.0207	15	8110707	3	822.741
301	SNSPLPVPPSK	311	1	SRSF6_HUMAN	SRSF6	Q13247	Serine/arginine-rich splicing factor 6		1	S3	(Q13247):S303	1	Q13247	N-Term(TMT6plex); S3(Phospho); K11(TMT6plex)	HCD	1	0	1	1	S(1): 0.0; S(3): 100.0; S(10): 0.0	708983	Unique	Used	0.950947	0.483211	0.997956	0.671979	1.03257	0.0332697	0.685382	0.914191	0.0389978	450168	217526	428086	302503	449248	14977	464829	411540	308537	17555.6	3.81501	0	16.2654	9	48263880	2	830.959
187	SRSRSPPPVSK	197	2	SRSF2_HUMAN	SRSF2	Q01130	Serine/arginine-rich splicing factor 2		1	S3;S5	(Q01130):S189	1	Q01130	N-Term(TMT6plex); S3(Phospho); S5(Phospho); K11(TMT6plex)	HCD	1	0	1	1	S(1): 99.7; S(3): 50.1; S(5): 50.1; S(10): 0.0	580111	Unique	Used	0.76428	0.382665	0.831886	0.670709	0.712004	0.0543252	0.584387	0.756143	0.0409174	130886	50085.6	100034	87786.5	108882	7110.41	93191.4	98968.7	76488.1	5355.53	3.39986	2	42.5648	36	5132689	3	605.982
187	SRSRSPPPVSK	197	2	SRSF2_HUMAN	SRSF2	Q01130	Serine/arginine-rich splicing factor 2		1	S3;S5	(Q01130):S191	1	Q01130	N-Term(TMT6plex); S3(Phospho); S5(Phospho); K11(TMT6plex)	HCD	1	0	1	1	S(1): 99.7; S(3): 50.1; S(5): 50.1; S(10): 0.0	580111	Unique	Used	0.76428	0.382665	0.831886	0.670709	0.712004	0.0543252	0.584387	0.756143	0.0409174	130886	50085.6	100034	87786.5	108882	7110.41	93191.4	98968.7	76488.1	5355.53	3.39986	2	42.5648	36	5132689	3	605.982
1399	ASPITNDGEDEFVPSDGLDKDEYTFSPGK	1427	1	TOP2B_HUMAN	TOP2B	Q02880	DNA topoisomerase 2-beta		1	S26	(Q02880):S1424	1	Q02880	N-Term(TMT6plex); K20(TMT6plex); S26(Phospho); K29(TMT6plex)	HCD	1	0	1	1	S(2): 0.0; T(5): 0.0; S(15): 0.0; T(24): 0.0; S(26): 100.0	613707	Unique	Used	0.862263	0.475396	1.01204	0.507896	0.993827	0.0842126	0.492195	0.942225		17872.5	8496.53	15410.8	9077.38	18087.7	1505.09	17762.2	16839.9	8796.76		3.96324	1	14.1627	50	3.86281e+06	3	1299.95
197	AVTIANSPSKPSEK	210	1	SRFB1_HUMAN	SRFBP1	Q8NEF9	Serum response factor-binding protein 1		1	S7	(Q8NEF9):S203	1	Q8NEF9	N-Term(TMT6plex); S7(Phospho); K10(TMT6plex); K14(TMT6plex)	HCD	1	0	1	1	T(3): 0.0; S(7): 100.0; S(9): 0.0; S(12): 0.0	760197	Unique	Used	0.909832	0.217672	1.05215	0.376014	0.79314	0.0144808	0.261443	0.711472	0.0218315	257850	56126.7	234600	96955.1	271296	3733.86	204511	183453	67413	5629.25	4.15245	0	44.5581	31	4.41066e+06	3	732.747
97	QPPPASSPTKR	107	1	AIM1_HUMAN	AIM1	Q9Y4K1	Absent in melanoma 1 protein		1	S7	(Q9Y4K1):S103	1	Q9Y4K1	N-Term(TMT6plex); S7(Phospho); K10(TMT6plex)	HCD	1	0	1	1	S(6): 0.0; S(7): 100.0; T(9): 0.0	636564	Unique	Used	0.933299	0.754534	1.08847	0.827045	1.03477	0.0692752	0.714002	0.880119	0.0283381	108801	82094.1	101544	89983.4	118427	7537.22	112584	95757.9	77684.2	3083.21	3.75839	1	15.3397	30	9142627	3	568.647
377	TEDGDWEWSDDEMDEKSEEGK	397	1	STK39_HUMAN	STK39	Q9UEW8	STE20/SPS1-related proline-alanine-rich protein kinase		1	S9	(Q9UEW8):S385	1	Q9UEW8	N-Term(TMT6plex); S9(Phospho); K16(TMT6plex); K21(TMT6plex)	HCD	1	0	1	1	T(1): 0.0; S(9): 100.0; S(17): 0.0	546964	Unique	Used	0.846935	0.585152	0.918184	0.61473	0.51469	0.0754639	0.660011	0.750291	0.0502504	34768.4	20344.8	29446.6	21373.2	31923.8	2623.76	17894.9	26086.4	22947.5	1747.13	4.1905	1	33.5057	50	0	3	1095.47
87	SGLTVPTSPK	96	1	PDCD4_HUMAN	PDCD4	Q53EL6	Programmed cell death protein 4		1	S8	(Q53EL6):S94	1	Q53EL6	N-Term(TMT6plex); S8(Phospho); K10(TMT6plex)	HCD	1	0	1	1	S(1): 0.0; T(4): 0.0; T(7): 0.4; S(8): 99.6	709407	Unique	Used	0.874647	0.877625	1.33895	1.11352	1.00594	0.101669	1.22217	0.778935	0.0227385	55247.3	48486.4	48321.9	61518.8	73973.6	5616.96	55575.5	43034.1	67521.7	1256.24	3.63972	0	51.9661	50	3.17107e+06	3	508.953
10	IGEGTYGVVYK	20	1	CDK1_HUMAN	CDK1	P06493	Cyclin-dependent kinase 1		1	T5	(P06493):T14	1	P06493	N-Term(TMT6plex); T5(Phospho); K11(TMT6plex)	HCD	1	0	1	1	T(5): 100.0	662248	Unique	Used	0.942028	0.385443	0.993615	0.780188	0.738619	0.0184444	0.460325	0.952668	0.0366562	313599	120875	295419	244666	311596	5784.15	231630	298755	144357	11495.3	4.18935	0	39.26	19	18317998	2	862.458
54	SQEDSEDSEDKDVK	67	1	NUCKS_HUMAN	NUCKS1	Q9H1E3	Nuclear ubiquitous casein and cyclin-dependent kinase substrate 1		1	S8	(Q9H1E3):S61	1	Q9H1E3	N-Term(TMT6plex); S8(Phospho); K11(TMT6plex); K14(TMT6plex)	HCD	1	0	1	1	S(1): 0.0; S(5): 0.0; S(8): 100.0	801020	Unique	Used	0.926956	2.1394	1.01919	2.20732	0.680959	0.168557	2.24609	0.77417		14819.6	31705.1	13737.1	32711.7	15104	2497.96	10091.5	11472.9	33286.2		3.08064	1	27.8493	75	464780	3	793.379
847	STAQQELDGKPASPTPVIVASHTANK	872	1	COPB2_HUMAN	COPB2	P35606	Coatomer subunit beta'		1	S13	(P35606):S859	1	P35606	N-Term(TMT6plex); K10(TMT6plex); S13(Phospho); K26(TMT6plex)	HCD	1	0	1	1	S(1): 0.0; T(2): 0.0; S(13): 99.3; T(15): 0.7; S(21): 0.0; T(23): 0.0	855536	Unique	Used	0.956467	0.499412	0.997989	0.701906	0.999769		0.540328	0.938753		16168.6	8074.8	15464.7	11348.9	16136.1		16164.9	15178.3	8736.35		5.31016	0	13.8685	50	0	4	854.463
258	LNSDDTYQTALLSGSDEE	275	1	TM45B_HUMAN	TMEM45B	Q96B21	Transmembrane protein 45B		1	S15	(Q96B21):S272	1	Q96B21	N-Term(TMT6plex); S15(Phospho)	HCD	1	0	1	1	S(3): 0.0; T(6): 0.0; T(9): 0.8; S(13): 0.8; S(15): 98.3	550787	Unique	Used	0.795555	0.359796	0.904525	0.692594	0.835078	0.0546349	0.480675	0.842222	0.0244451	34075.5	12260.2	27109	23600.5	30822.2	1861.71	28455.7	28699.2	16379.2	832.981	2.79791	0	62.2584	50	2.31156e+06	3	756.332
1039	APLKPYPVSPSDK	1051	1	SYIC_HUMAN	IARS	P41252	Isoleucine--tRNA ligase, cytoplasmic		1	S9	(P41252):S1047	1	P41252	N-Term(TMT6plex); K4(TMT6plex); S9(Phospho); K13(TMT6plex)	HCD	1	0	1	1	S(9): 100.0; S(11): 0.0	856378	Unique	Used	0.938077	0.703017	1.01912	0.768861	1.01381	0.044477	0.911969	0.836511		48397	34023.9	45400.1	37210.5	49322.1	2152.55	49065.1	40484.6	44136.5		4.21576	0	29.9682	50	1.18289e+06	3	722.745
368	LSMPQSAAVSTTPPHNR	384	1	RLGPB_HUMAN	RALGAPB	Q86X10	Ral GTPase-activating protein subunit beta		1	T12	(Q86X10):T379	1	Q86X10	N-Term(TMT6plex); T12(Phospho)	HCD	1	0	1	1	S(2): 0.0; S(6): 0.0; S(10): 33.3; T(11): 33.3; T(12): 33.3	708164	Unique	Used	0.912791	1.31125	1.0767	1.27973	0.868542	0.0933455	0.586813	0.743634	0.0394773	79380.1	104087	72457.5	101585	85468.4	7409.78	68945	59029.7	46581.3	3133.71	4.98197	0	38.2557	28	5065488	3	701.682
614	TASPPPPPKR	623	1	SRRM1_HUMAN	SRRM1	Q8IYB3	Serine/arginine repetitive matrix protein 1		1	S3	(Q8IYB3):S616	1	Q8IYB3	N-Term(TMT6plex); S3(Phospho); K9(TMT6plex)	HCD	1	0	1	1	T(1): 0.0; S(3): 100.0	695506	Unique	Used	0.75444	0.639001	0.829133	0.687805	0.513263	0.0235995	0.538245	0.705782	0.00935806	229601	146716	173220	157921	190370	5418.48	117846	162049	123582	2148.62	3.79928	1	11.5381	22	16603520	3	529.301
45	ASTTSLSGSDSETEGK	60	1	MTR1_HUMAN	FTSJD2	Q8N1G2	Cap-specific mRNA (nucleoside-2'-O-)-methyltransferase 1		1	S11	(Q8N1G2):S55	1	Q8N1G2	N-Term(TMT6plex); S11(Phospho); K16(TMT6plex)	HCD	1	0	1	1	S(2): 0.0; T(3): 0.0; T(4): 0.0; S(5): 0.0; S(7): 0.0; S(9): 0.0; S(11): 100.0; T(13): 0.0	528911	Unique	Used	0.743672	0.608865	0.988813	0.705371	0.758368	0.0237454	0.793707	0.914864	0.0423269	101106	61559.8	75189.7	71317.1	99974.9	2400.8	76675.4	92498.2	80248.5	4279.5	4.50145	0	46.2882	32	10864454	2	1047.99
952	TTNNEKSPIIKPLIPK	967	1	WDHD1_HUMAN	WDHD1	O75717	WD repeat and HMG-box DNA-binding protein 1		1	S7	(O75717):S958	1	O75717	N-Term(TMT6plex); K6(TMT6plex); S7(Phospho); K11(TMT6plex); K16(TMT6plex)	HCD	1	0	1	1	T(1): 0.0; T(2): 1.0; S(7): 99.0	815351	Unique	Used	0.909581	0.306422	1.26359	0.46116	1.07074	0.00361007	0.526488	0.903871	0.0437674	136206	41736.4	123890	62812.7	172108	491.712	145841	123112	71710.6	5961.36	3.58463	1	39.9955	36	3.05292e+06	4	698.174
194	VDGPRSPSYGR	204	1	SRSF1_HUMAN	SRSF1	Q07955	Serine/arginine-rich splicing factor 1		1	S6	(Q07955):S199	1	Q07955	N-Term(TMT6plex); S6(Phospho)	HCD	1	0	1	1	S(6): 100.0; S(8): 0.0	638587	Unique	Used	0.941033	0.587658	1.06673	0.625724	0.893698	0.0545935	0.622777	0.897089	0.0391012	72256.1	42461.8	67995.4	45212.3	77078	3944.71	64575.1	64820.1	44999.4	2825.3	3.51341	1	5.72375	50	2.72438e+06	3	500.578
870	SHSITNMEIGGLK	882	1	LAP2_HUMAN	ERBB2IP	Q96RT1	Protein LAP2		1	S3	(Q96RT1):S872	1	Q96RT1	N-Term(TMT6plex); S3(Phospho); K13(TMT6plex)	HCD	1	0	1	1	S(1): 0.0; S(3): 100.0; T(5): 0.0	714819	Unique	Used	0.927981	0.677832	1.00244	0.898881	0.772838	0.0818493	0.623263	0.757699	0.0147248	177510	120322	164726	159560	177942	14529	137186	134499	110635	2613.78	5.55464	0	25.829	28	6.91938e+06	3	642.337
485	QSPGPGHRSPDSGHVAK	501	1	AXIN1_HUMAN	AXIN1	O15169	Axin-1		1	S9	(O15169):S493	1	O15169	N-Term(TMT6plex); S9(Phospho); K17(TMT6plex)	HCD	1	0	1	1	S(2): 99.4; S(9): 0.6; S(12): 0.0	577442	Unique	Used	0.929424	0.748853	1.15763	1.04267	1.13247	0.0768325	0.955567	0.931863	0.0545904	34575.2	25891.7	32135	36050.5	40025.3	2656.5	39155.4	32219.3	33038.9	1887.47	3.62315	1	38.2201	50	0	4	563.79
668	KAGTATSPAGSSPAVAGGTQRPAED	692	1	TCOF_HUMAN	TCOF1	Q13428	Treacle protein		1	S7	(Q13428):S674	1	Q13428	N-Term(TMT6plex); K1(TMT6plex); S7(Phospho)	HCD	1	0	1	1	T(4): 0.0; T(6): 0.0; S(7): 100.0; S(11): 0.0; S(12): 0.0; T(19): 0.0	642659	Unique	Used	0.693557	0.722519	0.810874	1.01206	0.558703		1.01833	0.735425		27149.4	19616	18829.7	27476.8	22014.8		15168.5	19966.4	27647.2		6.23865	1	18.5382	50	0	3	941.473
2578	RVPSPTPAPK	2587	1	SRRM2_HUMAN	SRRM2	Q9UQ35	Serine/arginine repetitive matrix protein 2		1	S4	(Q9UQ35):S2581	1	Q9UQ35	N-Term(TMT6plex); S4(Phospho); K10(TMT6plex)	HCD	1	0	1	1	S(4): 100.0; T(6): 0.0	840847	Unique	Used	0.840836	0.79201	0.898005	0.795422	0.924286	0.0762643	1.00015	0.818269		42594	33734.8	35814.5	33880.2	38249.6	3248.4	39369	34853.3	42600.5		2.95927	1	22.2686	50	1.35359e+06	3	529.972
144	KPATPAEDDEDDDIDLFGSDNEEEDKEAAQLR	175	1	EF1D_HUMAN	EEF1D	P29692	Elongation factor 1-delta		1	S19	(P29692):S162	1	P29692	N-Term(TMT6plex); K1(TMT6plex); S19(Phospho); K26(TMT6plex)	HCD	1	0	1	1	T(4): 0.0; S(19): 100.0	556079	Unique	Used	0.724445	0.540045	1.15617	0.732015	0.957417		1.12162	0.897395	0.116161	13739	7419.67	9953.15	10057.1	15884.7		13153.9	12329.3	15409.9	1595.94	5.94274	1	86.8137	50	1.79488e+06	4	1087.01
759	SASSHSPTPQR	769	1	DYN2_HUMAN	DNM2	P50570	Dynamin-2		1	S6	(P50570):S764	1	P50570	N-Term(TMT6plex); S6(Phospho)	HCD	1	0	1	1	S(1): 0.0; S(3): 0.0; S(4): 0.0; S(6): 100.0; T(8): 0.0	478708	Unique	Used	0.782034	0.791818	1.24702	1.30472	1.42907		0.817012	0.892385		6997.46	5540.72	5472.25	9129.71	8726		9999.83	6244.43	5717.01		3.20304	0	31.0851	75	204182	3	488.567
2691	TSTSPNSQSSK	2701	1	PRC2C_HUMAN	PRRC2C	Q9Y520	Protein PRRC2C		1	S4	(Q9Y520):S2694	1	Q9Y520	N-Term(TMT6plex); S4(Phospho); K11(TMT6plex)	HCD	1	0	1	1	T(1): 0.0; S(2): 0.0; T(3): 0.4; S(4): 99.6; S(7): 0.0; S(9): 0.0; S(10): 0.0	577560	Unique	Used	0.761508	0.468797	0.948537	0.665504	0.939398	0.0406849	0.533517	0.880106	0.0269877	102579	48088.6	78114.5	68266.5	97299.6	4173.4	96362.2	90280.1	54727.4	2768.36	3.3213	0	21.5406	50	5.01896e+06	2	831.412
575	APESDTGDEDQDQER	589	1	E41L1_HUMAN	EPB41L1	Q9H4G0	Band 4.1-like protein 1		1	T6	(Q9H4G0):T580	1	Q9H4G0	N-Term(TMT6plex); T6(Phospho)	HCD	1	0	1	1	S(4): 0.0; T(6): 100.0	518801	Unique	Used	0.90745	0.957688	1.24786	1.11579	1.13727	0.0727271	1.19219	0.87015	0.0969553	31853.2	30505.4	28905.2	35541.4	39748.2	2316.59	36225.6	27717	37975	3088.33	4.4841	0	35.6928	50	5.50441e+06	2	1000.9
607	SKPIPIMPASPQK	619	1	DNM1L_HUMAN	DNM1L	O00429	Dynamin-1-like protein		1	S10	(O00429):S616	1	O00429	N-Term(TMT6plex); K2(TMT6plex); S10(Phospho); K13(TMT6plex)	HCD	1	0	1	1	S(1): 0.0; S(10): 100.0	465100	Unique	Used	0.891689	0.381077	1.1118	0.807971	0.977572	0.125325	0.548149	0.93387		11522.1	4390.82	10274.2	9309.56	12810.4	1444.01	11263.7	10760.2	6315.85		4.36505	0	24.9419	75	431226	3	721.087
996	ESSPSHGLLK	1005	1	VCIP1_HUMAN	VCPIP1	Q96JH7	Deubiquitinating protein VCIP135		1	S3	(Q96JH7):S998	1	Q96JH7	N-Term(TMT6plex); S3(Phospho); K10(TMT6plex)	HCD	1	0	1	1	S(2): 0.3; S(3): 99.7; S(5): 0.0	590304	Unique	Used	0.83953	0.561953	0.898683	0.752107	1.00845	0.0446712	0.773624	0.802815	0.0134734	174054	97810.4	146124	130907	156420	7775.2	175525	139733	134653	2345.1	2.72184	0	57.1924	44	3.43068e+06	2	796.926
846	DFDSSEDEKHSK	857	2	ATRX_HUMAN	ATRX	P46100	Transcriptional regulator ATRX		1	S4;S5	(P46100):S849	1	P46100	N-Term(TMT6plex); S4(Phospho); S5(Phospho); K9(TMT6plex); K12(TMT6plex)	HCD	1	0	1	1	S(4): 100.0; S(5): 100.0; S(11): 0.0	527490	Unique	Used	0.93072	0.779371	1.07622	0.799662	0.874588	0.0515449	0.898034	0.946987	0.0217116	204523	159399	190353	163549	220111	10542.1	178873	193680	183668	4440.5	2.86983	1	9.71425	26	7.80429e+06	3	757.678
846	DFDSSEDEKHSK	857	2	ATRX_HUMAN	ATRX	P46100	Transcriptional regulator ATRX		1	S4;S5	(P46100):S850	1	P46100	N-Term(TMT6plex); S4(Phospho); S5(Phospho); K9(TMT6plex); K12(TMT6plex)	HCD	1	0	1	1	S(4): 100.0; S(5): 100.0; S(11): 0.0	527490	Unique	Used	0.93072	0.779371	1.07622	0.799662	0.874588	0.0515449	0.898034	0.946987	0.0217116	204523	159399	190353	163549	220111	10542.1	178873	193680	183668	4440.5	2.86983	1	9.71425	26	7.80429e+06	3	757.678
25	TSPDTLR	31	1	SRSF2_HUMAN	SRSF2	Q01130	Serine/arginine-rich splicing factor 2		1	S2	(Q01130):S26	1	Q01130	N-Term(TMT6plex); S2(Phospho)	HCD	1	0	1	1	T(1): 0.0; S(2): 100.0; T(5): 0.0	581541	Unique	Used	0.936859	0.796186	1.06897	0.950591	1.11534	0.0718479	1.06619	0.863714	0.0406147	421901	335912	395262	401055	450998	30312.7	470564	364402	449826	17135.4	2.75458	0	29.6197	11	31331106	2	549.773
1092	EAQQKVPDEEENEESDNEKETEK	1114	1	TOP2A_HUMAN	TOP2A	P11388	DNA topoisomerase 2-alpha		1	S15	(P11388):S1106	1	P11388	N-Term(TMT6plex); K5(TMT6plex); S15(Phospho); K19(TMT6plex); K23(TMT6plex)	HCD	1	0	1	1	S(15): 100.0; T(21): 0.0	588847	Unique	Used	0.827015	0.293689	0.913065	0.608088	1.3946	0.0409305	0.422839	0.858309	0.03163	247133	72580.3	204382	150279	225648	10115.3	344653	212116	104497	7816.82	5.25323	2	22.9925	12	9152189	4	933.456
1050	AVGMPSPVSPK	1060	1	AFF4_HUMAN	AFF4	Q9UHB7	AF4/FMR2 family member 4		1	S9	(Q9UHB7):S1058	1	Q9UHB7	N-Term(TMT6plex); M4(Oxidation); S9(Phospho); K11(TMT6plex)	HCD	1	0	1	1	S(6): 0.0; S(9): 100.0	704361	Unique	Used	0.846286	0.505037	0.902336	0.728651	0.852514	0.0417505	0.693944	0.816506	0.0124224	150234	75873.8	127141	109468	135562	6272.34	128077	122667	104254	1866.27	2.66195	0	43.3766	32	7062888	2	812.434
152	LIGTAVPQRTSPTGPK	167	1	MARE3_HUMAN	MAPRE3	Q9UPY8	Microtubule-associated protein RP/EB family member 3		1	S11	(Q9UPY8):S162	1	Q9UPY8	N-Term(TMT6plex); S11(Phospho); K16(TMT6plex)	HCD	1	0	1	1	T(4): 0.0; T(10): 50.0; S(11): 50.0; T(13): 0.0	764987	Unique	Used	0.824978	0.60969	0.901702	0.716613	0.763563	0.0502719	0.60439	0.693622	0.0127331	134678	82111.6	111106	96511.8	121439	6770.5	102835	93415.3	81397.8	1714.86	3.58278	1	65.9279	40	4.10093e+06	3	721.078
461	NTPQLSPATTPANKK	475	1	GAPD1_HUMAN	GAPVD1	Q14C86	GTPase-activating protein and VPS9 domain-containing protein 1		1	S6	(Q14C86):S466	1	Q14C86	N-Term(TMT6plex); S6(Phospho); K14(TMT6plex); K15(TMT6plex)	HCD	1	0	1	1	T(2): 0.0; S(6): 100.0; T(9): 0.0; T(10): 0.0	759611	Unique	Used	0.925804	0.577622	1.03385	0.686903	0.911437	0.0540938	0.705123	0.954322	0.0600117	65053.3	37576.2	60226.6	44685.3	67255.4	3518.98	59292	62081.8	45870.6	3903.96	4.24163	1	50.7606	50	1.21287e+06	3	779.106
1591	SHSPSASQSGSQLR	1604	1	LMO7_HUMAN	LMO7	Q8WWI1	LIM domain only protein 7		1	S3	(Q8WWI1):S1593	1	Q8WWI1	N-Term(TMT6plex); S3(Phospho)	HCD	1	0	1	1	S(1): 0.0; S(3): 100.0; S(5): 0.0; S(7): 0.0; S(9): 0.0; S(11): 0.0	515807	Unique	Used	0.880937	0.972538	1.38988	0.926138	1.06803	0.00833282	0.710438	0.8422	0.0180172	32267.9	31381.7	28426	29884.5	44848.6	268.882	34463.1	27176	22924.3	581.377	2.84583	0	38.7569	50	2.71978e+06	2	869.41
583	TSSSSDDSKRSPLGK	597	1	ZDHC5_HUMAN	ZDHHC5	Q9C0B5	Palmitoyltransferase ZDHHC5		1	S11	(Q9C0B5):S593	1	Q9C0B5	N-Term(TMT6plex); K9(TMT6plex); S11(Phospho); K15(TMT6plex)	HCD	1	0	1	1	T(1): 0.0; S(2): 0.0; S(3): 0.0; S(4): 0.0; S(5): 0.0; S(8): 50.0; S(11): 50.0	698479	Unique	Used	0.785933	0.432801	0.899876	0.694989	0.92142	0.0470362	0.480163	0.839151	0.0294176	97349.5	42132.9	76510.2	67656.8	87602.5	4578.95	89699.7	81690.9	46743.6	2863.79	3.10072	2	44.3283	50	1.12091e+06	4	580.56
2005	SSSPTSYWK	2013	1	MY18A_HUMAN	MYO18A	Q92614	Unconventional myosin-XVIIIa		1	S3	(Q92614):S2007	1	Q92614	N-Term(TMT6plex); S3(Phospho); K9(TMT6plex)	HCD	1	0	1	1	S(1): 0.0; S(2): 0.0; S(3): 100.0; T(5): 0.0; S(6): 0.0	713711	Unique	Used	0.926962	0.651736	1.14498	1.03232	1.17657	0.0610528	0.623434	0.936127	0.0220335	483098	314853	447814	498712	553138	29494.5	568400	452242	301180	10644.4	2.8084	0	33.9444	15	21567804	2	790.893
344	TGIEEPHATGGDK	356	1	ATI_VAR67	A28L	P34011	A-type inclusion protein A25 homolog		1	T9	(P34011):T352	1	P34011	N-Term(TMT6plex); T9(Phospho); K13(TMT6plex)	HCD	1	0	1	1	T(1): 0.0; T(9): 100.0	524117	Unique	Used	0.863234	0.968715	1.08654	1.14608	1.45051	0.089783	1.29027	0.934978	0.0383064	82845.6	80253.8	71515.2	94947.3	90015.1	7438.12	120168	77458.8	106893	3173.52	2.8756	0	21.4071	39	11113211	2	925.464
593	ASTASPCNNNINAATAVALQEPR	615	1	LARP4_HUMAN	LARP4	Q71RC2	La-related protein 4		1	S5	(Q71RC2):S597	1	Q71RC2	N-Term(TMT6plex); S5(Phospho); C7(Carbamidomethyl)	HCD	1	0	1	1	S(2): 0.0; T(3): 0.0; S(5): 100.0; T(15): 0.0	659432	Unique	Used	0.913863	0.620515	1.24144	0.867894	1.13013		0.754537	0.889623		48386.3	30024.4	44218.4	41994.1	60068.5		54682.9	43045.6	36509.2		8.04339	0	6.24334	19	13204179	3	893.763
224	AAEPPPRPKTPEIFR	238	1	NCF2_HUMAN	NCF2	P19878	Neutrophil cytosol factor 2		1	T10	(P19878):T233	1	P19878	N-Term(TMT6plex); K9(TMT6plex); T10(Phospho)	HCD	1	0	1	1	T(10): 100.0	708475	Unique	Used	0.939225	1.15965	1.03159	1.90514	4.17285	0.123888	1.88309	0.833814		32465.1	37648.1	30492.1	61850.5	33490.6	4022.06	135472	27069.9	61134.9		4.02349	1	32.5151	50	1.8541e+06	4	561.814
202	TPSPKEEDEEPESPPEK	218	1	NUCKS_HUMAN	NUCKS1	Q9H1E3	Nuclear ubiquitous casein and cyclin-dependent kinase substrate 1		1	S13	(Q9H1E3):S214	1	Q9H1E3	N-Term(TMT6plex); K5(TMT6plex); S13(Phospho); K17(TMT6plex)	HCD	1	0	1	1	T(1): 0.0; S(3): 0.0; S(13): 100.0	589413	Unique	Used	0.891108	0.757918	1.0708	0.973667	0.807046	0.0771144	0.9841	0.591297		81064.5	61440.2	72237.2	78929.8	86804.2	6251.24	65422.8	47933.2	79775.6		4.28249	1	36.0107	43	3383013	3	898.112
416	RSNSPDKFK	424	1	CCDC6_HUMAN	CCDC6	Q16204	Coiled-coil domain-containing protein 6		1	S4	(Q16204):S419	1	Q16204	N-Term(TMT6plex); S4(Phospho); K7(TMT6plex); K9(TMT6plex)	HCD	1	0	1	1	S(2): 50.0; S(4): 50.0	698893	Unique	Used	0.902283	0.666745	0.969065	0.951537	0.887621	0.0954512	0.750057	0.926297	0.0198401	141433	94299.5	127612	134578	137057	13499.9	125539	131009	106083	2806.03	2.50588	2	71.8621	43	2.01994e+06	3	616.013
141	SMSPFRGPK	149	1	PMYT1_HUMAN	PKMYT1	Q99640	Membrane-associated tyrosine- and threonine-specific cdc2-inhibitory kinase		1	S3	(Q99640):S143	1	Q99640	N-Term(TMT6plex); S3(Phospho); K9(TMT6plex)	HCD	1	0	1	1	S(1): 0.0; S(3): 100.0	807936	Unique	Used	0.879671	0.344159	0.955093	0.551441	0.667124	0.0077196	0.565212	0.709056	0.0332168	58739.7	20215.8	51671.7	32391.5	56101.9	453.447	39186.7	41649.8	33200.4	1951.15	2.49222	1	16.5213	75	847448	3	515.607
46	VGNESPVQELK	56	1	WDR44_HUMAN	WDR44	Q5JSH3	WD repeat-containing protein 44		1	S5	(Q5JSH3):S50	1	Q5JSH3	N-Term(TMT6plex); S5(Phospho); K11(TMT6plex)	HCD	1	0	1	1	S(5): 100.0	538081	Unique	Used	0.82087	0.404774	1.23522	0.546762	1.13832	0.0275017	0.597235	0.903382	0.0263411	520938	210862	427623	284829	643472	14326.7	592992	470606	311122	13722.1	4.07171	0	25.884	12	36934628	2	869.464
584	SCQKSPAQQEPPQR	597	1	AFF1_HUMAN	AFF1	P51825	AF4/FMR2 family member 1		1	S5	(P51825):S588	1	P51825	N-Term(TMT6plex); C2(Carbamidomethyl); K4(TMT6plex); S5(Phospho)	HCD	1	0	1	1	S(1): 0.0; S(5): 100.0	636393	Unique	Used	0.841334	0.916404	1.00656	1.00917	1.18445	0.0858975	0.927583	0.945142	0.0574792	28167.9	25813.2	23698.6	28426.3	28352.6	2419.55	33363.3	26622.7	26128.1	1619.07	2.84746	1	25.9509	50	1.18543e+06	3	727.03
337	SLSPHK	342	1	VINEX_HUMAN	SORBS3	O60504	Vinexin		1	S3	(O60504):S339	1	O60504	N-Term(TMT6plex); S3(Phospho); K6(TMT6plex)	HCD	1	0	1	1	S(1): 0.0; S(3): 100.0	641134	Unique	Used	0.794374	0.249449	0.858562	0.473505	0.498209	0.0293626	0.458987	0.753536	0.054625	99194.4	24743.9	78797.4	46969	85164.5	2912.61	49419.5	74746.5	45529	5418.5	2.49277	0	34.5282	50	1.64758e+06	3	402.893
494	NATLAWDSSHSSIQNSPK	511	1	MRP5_HUMAN	ABCC5	O15440	Multidrug resistance-associated protein 5		1	S16	(O15440):S509	1	O15440	N-Term(TMT6plex); S16(Phospho); K18(TMT6plex)	HCD	1	0	1	1	T(3): 0.0; S(8): 0.0; S(9): 0.0; S(11): 0.0; S(12): 0.0; S(16): 100.0	710503	Unique	Used	0.579138	0.506472	0.744745	0.862434	0.721754	0.0448433	0.203951	0.141115		57033.8	28886	33030.5	49187.9	42475.7	2557.58	41164.4	8048.35	11632.1		6.28306	0	32.1982	28	8855591	4	621.06
790	SINKLDSPDPFK	801	1	EPS15_HUMAN	EPS15	P42566	Epidermal growth factor receptor substrate 15		1	S7	(P42566):S796	1	P42566	N-Term(TMT6plex); K4(TMT6plex); S7(Phospho); K12(TMT6plex)	HCD	1	0	1	1	S(1): 0.0; S(7): 100.0	717674	Unique	Used	0.799535	0.87506	0.918559	0.966951	0.815858	0.0218042	0.400414	0.444129		228936	200333	183043	221370	210292	4991.77	186780	101677	91669.2		4.01889	1	17.0445	28	11441147	3	710.061
257	NSDGGSDPETQKEK	270	1	WBP4_HUMAN	WBP4	O75554	WW domain-binding protein 4		1	S6	(O75554):S262	1	O75554	N-Term(TMT6plex); S6(Phospho); K12(TMT6plex); K14(TMT6plex)	HCD	1	0	1	1	S(2): 0.0; S(6): 100.0; T(10): 0.0	522440	Unique	Used	0.827947	0.74313	0.950456	1.10518	0.796977	0.0563413	0.965085	0.429517		39198.3	29129.4	32454.2	43321.3	37256.3	2208.48	31240.2	16836.4	37829.7		2.92306	1	19.8737	50	6.79563e+06	2	1130.06
428	SSFSQHAR	435	1	LMNA_HUMAN	LMNA	P02545	Prelamin-A/C		1	S2	(P02545):S429	1	P02545	N-Term(TMT6plex); S2(Phospho)	HCD	1	0	1	1	S(1): 0.0; S(2): 100.0; S(4): 0.0	745414	Unique	Used	0.862964	0.450143	0.930093	0.627272	1.16685	0.0363059	0.56503	0.747625	0.0417227	58945.8	26534	50868.1	36975.1	54825.1	2140.08	68781.1	44069.4	33306.2	2459.38	2.82644	0	41.6123	50	1947450	2	614.788
323	SSSSSQESLNRPFSSK	338	1	CLAP2_HUMAN	CLASP2	O75122	CLIP-associating protein 2		1	S4	(O75122):S326	1	O75122	N-Term(TMT6plex); S4(Phospho); K16(TMT6plex)	HCD	1	0	1	1	S(1): 0.0; S(2): 0.3; S(3): 33.2; S(4): 33.2; S(5): 33.2; S(8): 0.0; S(14): 0.0; S(15): 0.0	705223	Unique	Used	0.899463	0.551183	0.982145	0.841562	0.872736	0.0447574	0.594604	0.939553	0.0113758	171723	94651	154459	144516	168657	7685.89	149869	161343	102107	1953.5	2.94168	0	59.0536	28	6303427	3	756.042
119	GVAAEVSPAKEENPR	133	1	HIRP3_HUMAN	HIRIP3	Q9BW71	HIRA-interacting protein 3		1	S7	(Q9BW71):S125	1	Q9BW71	N-Term(TMT6plex); S7(Phospho); K10(TMT6plex)	HCD	1	0	1	1	S(7): 100.0	527847	Unique	Used	0.923134	0.969872	1.09309	0.989336	0.684642	0.067649	1.03293	0.792102	0.0234719	98838.8	95861	91241.5	97784.8	108040	6686.35	67669.2	78290.4	102093	2319.93	3.78981	1	31.9726	45	2366397	3	698.034
477	LSGINEIPRPFSPPVTSNTSPPPAAPLAR	505	1	FCHO2_HUMAN	FCHO2	Q0JRZ9	FCH domain only protein 2		1	S12	(Q0JRZ9):S488	1	Q0JRZ9	N-Term(TMT6plex); S12(Phospho)	HCD	1	0	1	1	S(2): 0.0; S(12): 100.0; T(16): 0.0; S(17): 0.0; T(19): 0.0; S(20): 0.0	876200	Unique	Used	0.769437	0.539016	1.05487	1.36513	0.849682		0.794891	0.925762		7769.81	4188.05	5978.38	10606.8	8196.17		6601.87	7192.99	6176.15		3.58054	0	76.6161	50	930932	3	1098.25
541	YLEEDNSDESDAEGEHGDGAEEEAPPAGPR	570	2	UN93B_HUMAN	UNC93B1	Q9H1C4	Protein unc-93 homolog B1		1	S7;S10	(Q9H1C4):S547	1	Q9H1C4	N-Term(TMT6plex); S7(Phospho); S10(Phospho)	HCD	1	0	1	1	S(7): 100.0; S(10): 100.0	536025	Unique	Used	0.751532	0.597208	0.965097	0.873359	0.919897		0.783582	0.898172		15498.8	9255.99	11647.8	13536	14957.8		14257.3	13920.6	12144.6		3.32626	0	35.4513	50	2.12266e+06	3	1187.8
541	YLEEDNSDESDAEGEHGDGAEEEAPPAGPR	570	2	UN93B_HUMAN	UNC93B1	Q9H1C4	Protein unc-93 homolog B1		1	S7;S10	(Q9H1C4):S550	1	Q9H1C4	N-Term(TMT6plex); S7(Phospho); S10(Phospho)	HCD	1	0	1	1	S(7): 100.0; S(10): 100.0	536025	Unique	Used	0.751532	0.597208	0.965097	0.873359	0.919897		0.783582	0.898172		15498.8	9255.99	11647.8	13536	14957.8		14257.3	13920.6	12144.6		3.32626	0	35.4513	50	2.12266e+06	3	1187.8
416	RSNSPDKF	423	1	CCDC6_HUMAN	CCDC6	Q16204	Coiled-coil domain-containing protein 6		1	S4	(Q16204):S419	1	Q16204	N-Term(TMT6plex); S4(Phospho); K7(TMT6plex)	HCD	1	0	1	1	S(2): 0.0; S(4): 100.0	699472	Unique	Used	0.893212	0.8194	0.983945	0.940012	0.913842	0.0347933	0.552634	0.941197	0.0295608	102702	84154.2	91734.8	96541.2	101053	3573.34	93853.5	96663	56756.6	3035.96	3.06076	2	41.5452	50	2.30088e+06	3	496.925
373	AASAPAKESPR	383	1	TCOF_HUMAN	TCOF1	Q13428	Treacle protein		1	S9	(Q13428):S381	1	Q13428	N-Term(TMT6plex); K7(TMT6plex); S9(Phospho)	HCD	1	0	1	1	S(3): 0.0; S(9): 100.0	747590	Unique	Used	0.915643	0.447278	0.990942	0.40394	0.602412		0.447757	0.951998		17997	8049.68	16478.9	7269.72	17834		10841.6	17133.1	8058.3		2.7285	1	5.0677	50	738223	2	811.938
81	MVHLVCTSRTPPSSPK	96	1	HERP2_HUMAN	HERPUD2	Q9BSE4	Homocysteine-responsive endoplasmic reticulum-resident ubiquitin-like domain member 2 protein		1	T10	(Q9BSE4):T90	1	Q9BSE4	N-Term(TMT6plex); C6(Carbamidomethyl); T10(Phospho); K16(TMT6plex)	HCD	1	0	1	1	T(7): 33.3; S(8): 33.3; T(10): 33.3; S(13): 0.0; S(14): 0.0	807660	Unique	Used	0.798777	0.559856	0.956097	0.746395	0.72831	0.104373	0.62488	0.898315		24392.6	13656.4	19484.3	18206.5	23321.7	2545.94	17765.4	21912.2	15242.5		4.34773	1	39.1175	75	337405	4	584.558
205	TKSRSPSPAPEK	216	2	SRRM1_HUMAN	SRRM1	Q8IYB3	Serine/arginine repetitive matrix protein 1		1	S3;S5	(Q8IYB3):S207	1	Q8IYB3	N-Term(TMT6plex); K2(TMT6plex); S3(Phospho); S5(Phospho); K12(TMT6plex)	HCD	1	0	1	1	T(1): 50.3; S(3): 50.3; S(5): 99.5; S(7): 0.0	582556	Unique	Used	0.896766	0.656029	1.0659	0.753992	0.94798	0.0430428	0.764321	0.94678	0.015955	88756.9	58227.1	79594.2	66922	94606	3820.34	84139.8	84033.3	67838.8	1416.12	2.46847	2	55.4526	40	2.55829e+06	3	711.376
205	TKSRSPSPAPEK	216	2	SRRM1_HUMAN	SRRM1	Q8IYB3	Serine/arginine repetitive matrix protein 1		1	S3;S5	(Q8IYB3):S209	1	Q8IYB3	N-Term(TMT6plex); K2(TMT6plex); S3(Phospho); S5(Phospho); K12(TMT6plex)	HCD	1	0	1	1	T(1): 50.3; S(3): 50.3; S(5): 99.5; S(7): 0.0	582556	Unique	Used	0.896766	0.656029	1.0659	0.753992	0.94798	0.0430428	0.764321	0.94678	0.015955	88756.9	58227.1	79594.2	66922	94606	3820.34	84139.8	84033.3	67838.8	1416.12	2.46847	2	55.4526	40	2.55829e+06	3	711.376
238	ADSDGAKPEPVAMAR	252	1	HDGR2_HUMAN	HDGFRP2	Q7Z4V5	Hepatoma-derived growth factor-related protein 2		1	S3	(Q7Z4V5):S240	1	Q7Z4V5	N-Term(TMT6plex); S3(Phospho); K7(TMT6plex); M13(Oxidation)	HCD	1	0	1	1	S(3): 100.0	585011	Unique	Used	0.958422	0.610473	1.01827	0.905043	0.979068	0.0828487	0.745223	0.965385	0.0310513	248560	151739	238225	224958	253101	20592.9	243357	239956	185233	7718.12	3.37444	0	37.2732	15	9302240	3	690.343
379	DLISLDSSPAKER	391	1	SOX13_HUMAN	SOX13	Q9UN79	Transcription factor SOX-13		1	S8	(Q9UN79):S386	1	Q9UN79	N-Term(TMT6plex); S8(Phospho); K11(TMT6plex)	HCD	1	0	1	1	S(4): 0.0; S(7): 99.5; S(8): 0.5	657332	Unique	Used	0.943287	0.433271	1.00679	0.555438	0.930738	0.0492985	0.537537	0.817754	0.0295887	76503.6	33146.8	72164.9	42493	77023.4	3771.51	71204.8	62561.1	41123.5	2263.64	3.18263	1	30.8218	50	977253	3	657.019
298	TSPHWK	303	1	BUD13_HUMAN	BUD13	Q9BRD0	BUD13 homolog		1	S2	(Q9BRD0):S299	1	Q9BRD0	N-Term(TMT6plex); S2(Phospho); K6(TMT6plex)	HCD	1	0	1	1	T(1): 0.3; S(2): 99.7	702240	Unique	Used	0.891072	0.477257	0.950836	0.692378	0.870712	0.0469811	0.707221	0.783705	0.0373406	134438	64161.4	119794	93081.8	127828	6316.04	117057	105360	95077.3	5019.99	2.63352	0	56.7036	50	1.51963e+06	3	431.897
516	YSISLSPPEQQK	527	1	ACAP2_HUMAN	ACAP2	Q15057	Arf-GAP with coiled-coil, ANK repeat and PH domain-containing protein 2		1	S6	(Q15057):S521	1	Q15057	N-Term(TMT6plex); S6(Phospho); K12(TMT6plex)	HCD	1	0	1	1	S(2): 0.0; S(4): 0.3; S(6): 99.7	660993	Unique	Used	0.889189	0.584062	0.942301	1.0488	0.883588	0.0767325	0.762587	0.820689	0.0447966	35835.7	20930.3	31864.7	37584.5	33768	2749.76	31664	29410	27327.8	1605.32	3.23182	0	41.4515	50	1.68207e+06	3	639.004
5748	ASLGSLEGEAEAEASSPK	5765	1	AHNK_HUMAN	AHNAK	Q09666	Neuroblast differentiation-associated protein AHNAK		1	S5	(Q09666):S5752	1	Q09666	N-Term(TMT6plex); S5(Phospho); K18(TMT6plex)	HCD	1	0	1	1	S(2): 0.0; S(5): 100.0; S(15): 0.0; S(16): 0.0	552995	Unique	Used	0.835623	1.30017	1.09321	1.55083	1.53302	0.0604963	1.86683	0.932297		11232.1	14603.7	9385.81	17419.1	12279	679.501	17219.1	10471.7	20968.4		4.1734	0	61.4415	50	2.1436e+06	4	568.535
323	ARPMEGSLEEPQETSHSGSDKEHR	346	1	REN3A_HUMAN	UPF3A	Q9H1J1	Regulator of nonsense transcripts 3A		1	S19	(Q9H1J1):S341	1	Q9H1J1	N-Term(TMT6plex); S19(Phospho); K21(TMT6plex)	HCD	1	0	1	1	S(7): 0.0; T(14): 0.0; S(15): 0.0; S(17): 0.7; S(19): 99.3	523355	Unique	Used	0.957347	0.488074	1.0184	0.785971	0.80987	0.0663668	0.578023	0.907172		128836	62881.7	123341	101262	131207	8550.46	104341	116877	74470.4		7.15767	1	46.8102	21	0	5	647.308
340	KGGSYSQAASSDSAQGSDMSLTACK	364	2	1A32_HUMAN	HLA-A	P10314	HLA class I histocompatibility antigen, A-32 alpha chain		1	S6;S10	(P10314):S345	1	P10314	K1(TMT6plex); N-Term(TMT6plex); S6(Phospho); S10(Phospho); C24(Carbamidomethyl); K25(TMT6plex)	HCD	1	0	1	1	S(4): 98.5; S(6): 1.5; S(10): 0.0; S(11): 1.5; S(13): 1.5; S(17): 95.5; S(20): 1.5; T(22): 0.0	654650	Unique	Used	0.904736	0.492339	1.1397	0.877855	1.19621		0.852588	0.717246		17933.4	8829.34	16225	15743	20438.8		21452.2	12862.7	15289.9		2.65704	1	38.9816	50	0	3	1114.51
340	KGGSYSQAASSDSAQGSDMSLTACK	364	2	1A32_HUMAN	HLA-A	P10314	HLA class I histocompatibility antigen, A-32 alpha chain		1	S6;S10	(P10314):S349	1	P10314	K1(TMT6plex); N-Term(TMT6plex); S6(Phospho); S10(Phospho); C24(Carbamidomethyl); K25(TMT6plex)	HCD	1	0	1	1	S(4): 98.5; S(6): 1.5; S(10): 0.0; S(11): 1.5; S(13): 1.5; S(17): 95.5; S(20): 1.5; T(22): 0.0	654650	Unique	Used	0.904736	0.492339	1.1397	0.877855	1.19621		0.852588	0.717246		17933.4	8829.34	16225	15743	20438.8		21452.2	12862.7	15289.9		2.65704	1	38.9816	50	0	3	1114.51
340	KGGSYSQAASSDSAQGSDMSLTACK	364	1	1A32_HUMAN	HLA-A	P10314	HLA class I histocompatibility antigen, A-32 alpha chain		1	S13	(P10314):S352	1	P10314	N-Term(TMT6plex); K1(TMT6plex); S13(Phospho); C24(Carbamidomethyl); K25(TMT6plex)	HCD	1	0	1	1	S(4): 0.0; S(6): 0.0; S(10): 0.0; S(11): 0.0; S(13): 100.0; S(17): 0.0; S(20): 0.0; T(22): 0.0	652118	Unique	Used	0.79453	0.756887	1.27575	0.856068	1.11661	0.0345804	0.622977	0.895506		28247.7	21380.3	22443.7	24182	36037.2	976.819	31541.8	25296	17597.7		6.22633	1	38.7032	50	2.05556e+06	3	1087.85
601	AEKPMDNSESSEESSDSADSEEAPAAMTAAQAK	633	1	TCOF_HUMAN	TCOF1	Q13428	Treacle protein		1	S20	(Q13428):S620	1	Q13428	N-Term(TMT6plex); K3(TMT6plex); S20(Phospho); K33(TMT6plex)	HCD	1	0	1	1	S(8): 0.0; S(10): 0.0; S(11): 0.0; S(14): 0.0; S(15): 0.0; S(17): 1.1; S(20): 98.9; T(28): 0.0	596826	Unique	Used	0.944154	0.483699	1.05321	0.889686	0.852759		1.28956	0.860335		10490.8	5074.37	9904.9	9333.49	11049		8946.09	9025.57	13528.4		4.27093	0	52.6285	50	0	3	1380.29
919	LDIPTGTTPQRK	930	1	KIF11_HUMAN	KIF11	P52732	Kinesin-like protein KIF11		1	T8	(P52732):T926	1	P52732	N-Term(TMT6plex); T8(Phospho); K12(TMT6plex)	HCD	1	0	1	1	T(5): 0.6; T(7): 0.6; T(8): 98.7	710298	Unique	Used	0.927338	0.376134	0.966929	0.680237	0.836893	0.030281	0.493223	0.897558	0.0354554	108219	40704.8	100356	73614.6	104640	3276.98	90567.9	97133	53376.1	3836.95	3.24012	1	79.0114	50	1.73255e+06	3	622.348
29	IDSTEVIYQPR	39	1	STK11_HUMAN	STK11	Q15831	Serine/threonine-protein kinase STK11		1	S3	(Q15831):S31	1	Q15831	N-Term(TMT6plex); S3(Phospho)	HCD	1	0	1	1	S(3): 100.0; T(4): 0.0	540871	Unique	Used	0.953887	0.86508	1.08318	1.06681	0.913212	0.0272254	0.869553	0.944934	0.0470593	98660.5	85349.3	94111	105252	106867	2686.07	90098	93227.7	85790.6	4642.89	3.13147	0	17.1981	34	5.73415e+06	2	815.409
300	ESESEDSSDDEPLIK	314	1	DEK_HUMAN	DEK	P35659	Protein DEK		1	S8	(P35659):S307	1	P35659	N-Term(TMT6plex); S8(Phospho); K15(TMT6plex)	HCD	1	0	1	1	S(2): 0.0; S(4): 0.0; S(7): 50.0; S(8): 50.0	537789	Unique	Used	0.763105	0.538538	1.01213	0.775847	0.982986	0.0726537	0.892107	0.934666		45714	24618.7	34884.5	35467	46268.3	3321.29	44936.2	42727.3	40781.7		4.13521	0	41.1545	50	5.81162e+06	2	1109.51
138	SHLPGSPK	145	1	PSD4_HUMAN	PSD4	Q8NDX1	PH and SEC7 domain-containing protein 4		1	S6	(Q8NDX1):S143	1	Q8NDX1	N-Term(TMT6plex); S6(Phospho); K8(TMT6plex)	HCD	1	0	1	1	S(1): 0.0; S(6): 100.0	641298	Unique	Used	0.948821	1.30161	0.997418	1.15553	0.797785	0.0595613	1.13523	0.848158	0.0543627	52872.1	68818.8	50166.1	61095.1	52735.5	3149.13	42180.5	44843.9	60021.9	2874.27	2.986	0	67.647	50	1.71226e+06	3	454.251
782	SLSPIIGK	789	1	E41L1_HUMAN	EPB41L1	Q9H4G0	Band 4.1-like protein 1		1	S3	(Q9H4G0):S784	1	Q9H4G0	N-Term(TMT6plex); S3(Phospho); K8(TMT6plex)	HCD	1	0	1	1	S(1): 0.0; S(3): 100.0	718708	Unique	Used	0.90856	0.440872	1.04779	0.700299	1.11299	0.0228616	0.775177	0.644936	0.0259419	193641	85370.9	175934	135606	202894	4426.94	215520	124886	150106	5023.41	3.06217	0	0	50	2100482	2	676.903
292	TDCSSGDASRPSSDNADSPK	311	1	ARHGC_HUMAN	ARHGEF12	Q9NZN5	Rho guanine nucleotide exchange factor 12		1	S18	(Q9NZN5):S309	1	Q9NZN5	N-Term(TMT6plex); C3(Carbamidomethyl); S18(Phospho); K20(TMT6plex)	HCD	1	0	1	1	T(1): 0.0; S(4): 0.0; S(5): 0.0; S(9): 0.0; S(12): 0.0; S(13): 0.0; S(18): 100.0	579177	Unique	Used	0.834018	0.667917	0.908244	0.690057	1.02772	0.0502598	0.848437	0.683621		49980.7	33383	41684.8	34489.5	45394.7	2512.02	51366.3	34167.9	42405.5		3.90534	0	32.3437	50	0	3	864.716
47	QGHHSSSDSSSSSSDSDTDVK	67	1	IMUP_HUMAN	IMUP	Q9GZP8	Immortalization up-regulated protein		1	S16	(Q9GZP8):S62	1	Q9GZP8	N-Term(TMT6plex); S16(Phospho); K21(TMT6plex)	HCD	1	0	1	1	S(5): 0.0; S(6): 0.0; S(7): 0.6; S(9): 98.8; S(10): 0.6; S(11): 0.0; S(12): 0.0; S(13): 0.0; S(14): 0.0; S(16): 0.0; T(18): 0.0	633219	Unique	Used	0.923151		1.24188	1.37376	1.69192		1.2942	0.924015		3828.19		3534	5259	4754.16		6476.97	3537.3	4954.45		4.00089	0	11.7512	50	255508	3	892.388
532	ERTESEVPPRPASPK	546	1	3BP1_HUMAN	SH3BP1	Q9Y3L3	SH3 domain-binding protein 1		1	S13	(Q9Y3L3):S544	1	Q9Y3L3	N-Term(TMT6plex); S13(Phospho); K15(TMT6plex)	HCD	1	0	1	1	T(3): 0.0; S(5): 0.0; S(13): 100.0	584629	Unique	Used	0.919941	0.848823	1.0077	1.22535	1.03471	0.117174	1.04118	0.962727		56341	47823.6	51830.4	69037.2	56774.8	6601.72	58296.8	54241	58661.3		3.21176	1	65.9013	42	2.79025e+06	4	555.296
485	KVTAEADSSSPTGILATSESK	505	1	SHOT1_HUMAN	KIAA1598	A0MZ66	Shootin-1		1	S10	(A0MZ66):S494	1	A0MZ66	N-Term(TMT6plex); K1(TMT6plex); S10(Phospho); K21(TMT6plex)	HCD	1	0	1	1	T(3): 0.0; S(8): 0.6; S(9): 98.9; S(10): 0.6; T(12): 0.0; T(17): 0.0; S(18): 0.0; S(20): 0.0	714070	Unique	Used	0.907032	0.4788	1.17816	0.661607	0.778997	0.0311964	0.714595	0.761158	0.00775914	62463.2	29907.4	56656.1	41326.1	73591.7	1948.63	48658.6	47544.4	44635.9	484.66	6.58885	1	29.4298	49	4465577	4	712.382
2266	GSKSPGNTSQPPAFFSK	2282	1	NCOR2_HUMAN	NCOR2	Q9Y618	Nuclear receptor corepressor 2		1	S4	(Q9Y618):S2269	1	Q9Y618	N-Term(TMT6plex); K3(TMT6plex); S4(Phospho); K17(TMT6plex)	HCD	1	0	1	1	S(2): 50.0; S(4): 50.0; T(8): 0.0; S(9): 0.0; S(16): 0.0	860080	Unique	Used	0.808645	0.855809	0.905022	0.757812	0.974978	0.055134	0.879512	0.852667	0.0543651	36996.1	31661.6	29916.7	28036.1	33482.3	2039.75	36070.4	31545.4	32538.5	2011.3	4.30505	1	54.6492	50	733380	3	835.445
890	RGSPTTGFIEQK	901	1	FA83H_HUMAN	FAM83H	Q6ZRV2	Protein FAM83H		1	S3	(Q6ZRV2):S892	1	Q6ZRV2	N-Term(TMT6plex); S3(Phospho); K12(TMT6plex)	HCD	1	0	1	1	S(3): 100.0; T(5): 0.0; T(6): 0.0	807308	Unique	Used	0.845489	0.644724	1.3021	0.732424	1.78271	0.0425302	0.706833	0.901534	0.029084	71992.1	46415	60868.6	52728.8	93740.7	3061.84	128341	64903.4	50886.4	2093.82	5.66214	1	55.9465	38	1.61751e+06	3	620.333
688	SHMSGSPGPGGSNTAPSTPVIGGSDKPGMEEK	719	1	ESYT2_HUMAN	ESYT2	A0FGR8	Extended synaptotagmin-2		1	S6	(A0FGR8):S693	1	A0FGR8	N-Term(TMT6plex); S6(Phospho); K26(TMT6plex); K32(TMT6plex)	HCD	1	0	1	1	S(1): 0.0; S(4): 0.7; S(6): 99.3; S(12): 0.0; T(14): 0.0; S(17): 0.0; T(18): 0.0; S(24): 0.0	709299	Unique	Used	0.898309	0.390161	1.21432	0.799214	1.13664	0.0439398	0.647752	0.740993		84800.6	33085.9	76177.1	67773.8	102975	3726.12	96387.5	62836.6	54929.7		8.91485	0	38.7065	19	6390921	4	955.968
439	PASVSENHDAGPDGDKRDEDGESGGQR	465	1	E41L1_HUMAN	EPB41L1	Q9H4G0	Band 4.1-like protein 1		1	S23	(Q9H4G0):S461	1	Q9H4G0	N-Term(TMT6plex); K16(TMT6plex); S23(Phospho)	HCD	1	0	1	1	S(3): 0.0; S(5): 0.0; S(23): 100.0	581386	Unique	Used	0.936565	0.68384	1.07566	1.03864	1.08539	0.0110462	1.20213	0.827362		23751.6	16242.3	22244.9	24669.3	25548.7	262.364	25779.8	19651.2	28552.4		4.91167	2	50.4631	50	0	4	830.876
521	SRESLNVDVVK	531	1	KLC1_HUMAN	KLC1	Q07866	Kinesin light chain 1		1	S4	(Q07866):S524	1	Q07866	N-Term(TMT6plex); S4(Phospho); K11(TMT6plex)	HCD	1	0	1	1	S(1): 0.0; S(4): 100.0	595212	Unique	Used	0.667321	0.471603	0.742382	0.911344	0.759294	0.0212359	0.779782	0.646728	0.0163766	84495.9	39848.6	56385.9	77004.9	62728.2	1794.35	64157.2	54645.9	65888.4	1383.75	4.39508	1	56.1428	50	4.2901e+06	3	595.328
147	ETQAQPPDGDHSPGNHEQSYVGK	169	1	PEX16_HUMAN	PEX16	Q9Y5Y5	Peroxisomal membrane protein PEX16		1	S12	(Q9Y5Y5):S158	1	Q9Y5Y5	N-Term(TMT6plex); S12(Phospho); K23(TMT6plex)	HCD	1	0	1	1	T(2): 0.0; S(12): 100.0; S(19): 0.0	525764	Unique	Used	0.789105	0.531449	1.19646	0.825094	1.02837	0.120725	0.866438	0.910068		23257.2	12360	18352.4	19189.4	27826.3	2807.73	23917.1	21165.7	20151		4.22222	0	63.4063	50	1.70274e+06	3	1006.13
161	SGDETPGSEVPGDK	174	1	HNRL2_HUMAN	HNRNPUL2	Q1KMD3	Heterogeneous nuclear ribonucleoprotein U-like protein 2		1	T5	(Q1KMD3):T165	1	Q1KMD3	N-Term(TMT6plex); T5(Phospho); K14(TMT6plex)	HCD	1	0	1	1	S(1): 0.0; T(5): 100.0; S(8): 0.0	528823	Unique	Used	0.913546	0.423568	1.08483	0.944858	1.02944	0.0440302	0.778623	0.950326	0.0295248	90552.2	38355	82723.6	85559	98233.4	3987.03	93217.7	86054.1	70506.1	2673.54	2.82253	0	12.7647	29	11295331	2	956.95
847	TPTMKPSPSQNR	858	1	SPEG_HUMAN	SPEG	Q15772	Striated muscle preferentially expressed protein kinase		1	S7	(Q15772):S853	1	Q15772	N-Term(TMT6plex); K5(TMT6plex); S7(Phospho)	HCD	1	0	1	1	T(1): 0.0; T(3): 0.0; S(7): 99.4; S(9): 0.6	753354	Unique	Used	0.916371	1.14986	1.17003	1.1058	0.938697	0.0701858	1.14763	0.797884	0.0255885	101727	116972	93219.7	112490	119024	7139.8	95490.9	81166.3	116745	2603.04	2.5372	0	28.7512	43	4.65455e+06	3	627.994
540	AGPPASPGK	548	1	K1522_HUMAN	KIAA1522	Q9P206	Uncharacterized protein KIAA1522		1	S6	(Q9P206):S545	1	Q9P206	N-Term(TMT6plex); S6(Phospho); K9(TMT6plex)	HCD	1	0	1	1	S(6): 100.0	640381	Unique	Used	0.962318	0.630326	1.06219	0.847275	0.874844	0.0652286	0.727042	0.960191	0.0358951	188014	118510	180929	159300	199706	12263.9	164483	180530	136694	6748.79	2.78089	0	58.4992	41	7858833	2	660.362
171	SQSPAASDCSSSSSSASLPSSGR	193	1	BAG3_HUMAN	BAG3	O95817	BAG family molecular chaperone regulator 3		1	S3	(O95817):S173	1	O95817	N-Term(TMT6plex); S3(Phospho); C9(Carbamidomethyl)	HCD	1	0	1	1	S(1): 0.5; S(3): 99.5; S(7): 0.0; S(10): 0.0; S(11): 0.0; S(12): 0.0; S(13): 0.0; S(14): 0.0; S(15): 0.0; S(17): 0.0; S(20): 0.0; S(21): 0.0	447963	Unique	Used	0.90943	0.71586	1.19596	0.7454	0.772344		0.846801	0.781942		1799.77	1288.38	1636.76	1341.55	2152.45		1390.04	1407.31	1524.05		4.30094	0	22.7904	75	249453	3	837.029
762	KPASPVAQPK	771	1	RBM33_HUMAN	RBM33	Q96EV2	RNA-binding protein 33		1	S4	(Q96EV2):S765	1	Q96EV2	N-Term(TMT6plex); K1(TMT6plex); S4(Phospho); K10(TMT6plex)	HCD	1	0	1	1	S(4): 100.0	754236	Unique	Used	0.846498	1.17286	0.912687	0.794993	0.7592	0.0544223	0.602234	0.719829	0.0319957	81286.5	95337.4	68808.9	64622.2	74189.2	4423.8	61712.8	58512.4	48953.5	2600.82	4.35515	0	34.8225	50	3.19182e+06	3	597.357
921	KLQLERPVSPETQADLQR	938	1	K1522_HUMAN	KIAA1522	Q9P206	Uncharacterized protein KIAA1522		1	S9	(Q9P206):S929	1	Q9P206	N-Term(TMT6plex); K1(TMT6plex); S9(Phospho)	HCD	1	0	1	1	S(9): 100.0; T(12): 0.0	764877	Unique	Used	0.900254	0.469354	1.14835	0.718177	1.05699	0.0618661	0.711904	0.937857	0.0492402	110315	51776.7	99311.4	79225.6	126680	6824.75	116601	103460	78533.6	5431.92	2.73436	1	87.0174	26	5944790	3	882.819
398	PTVSSGQATPTSPIKK	413	1	MYPT1_HUMAN	PPP1R12A	O14974	Protein phosphatase 1 regulatory subunit 12A		1	S12	(O14974):S409	1	O14974	N-Term(TMT6plex); S12(Phospho); K15(TMT6plex); K16(TMT6plex)	HCD	1	0	1	1	T(2): 0.0; S(4): 0.0; S(5): 0.0; T(9): 0.0; T(11): 0.0; S(12): 100.0	760519	Unique	Used	0.667059	1.29564	0.973454	0.971293	0.621018	0.0613124	0.64582	0.896867	0.0747387	93425.3	121045	62320.1	90743.3	90945.2	5728.13	58018.8	83790	60335.9	6982.48	4.61039	1	33.4023	50	2.61853e+06	3	789.449
25	SSPSPSAAAAAQEVR	39	1	CUL4B_HUMAN	CUL4B	Q13620	Cullin-4B		1	S4	(Q13620):S28	1	Q13620	N-Term(TMT6plex); S4(Phospho)	HCD	1	0	1	1	S(1): 0.0; S(2): 0.0; S(4): 100.0; S(6): 0.0	528617	Unique	Used	0.772026	0.473807	0.92176	0.612988	0.821554	0.0166538	0.807398	0.864571	0.0209089	122746	58157.9	94763	75241.7	113142	2044.19	100842	106122	99104.8	2566.48	4.02187	0	19.4244	26	13587157	2	869.422
270	RQSSSYDDPWK	280	1	REPS1_HUMAN	REPS1	Q96D71	RalBP1-associated Eps domain-containing protein 1		1	S3	(Q96D71):S272	1	Q96D71	N-Term(TMT6plex); S3(Phospho); K11(TMT6plex)	HCD	1	0	1	1	S(3): 100.0; S(4): 0.0; S(5): 0.0	651702	Unique	Used	0.965312	0.865148	1.03211	1.05265	0.940997	0.0518609	0.757318	0.945017	0.00487523	82965.3	71777.3	80087.4	87333.5	85629.4	4302.66	78070.1	78403.6	62831.1	404.474	2.89451	1	26.1056	46	12834196	2	953.959
598	SPTKAPHLQLIEGK	611	1	E41L2_HUMAN	EPB41L2	O43491	Band 4.1-like protein 2		1	S1	(O43491):S598	1	O43491	N-Term(TMT6plex); S1(Phospho); K4(TMT6plex); K14(TMT6plex)	HCD	1	0	1	1	S(1): 100.0; T(3): 0.0	767627	Unique	Used	0.925252	0.315306	1.00298	0.428689	0.452444	0.0195883	0.239726	0.682931		73406.3	23145.4	67919.3	31468.5	73625	1437.9	33212.3	50131.4	17597.4		5.35727	1	33.2797	50	2.33216e+06	4	572.336
372	RPMEEDGEEKSPSKK	386	1	ILF3_HUMAN	ILF3	Q12906	Interleukin enhancer-binding factor 3		1	S11	(Q12906):S382	1	Q12906	N-Term(TMT6plex); K10(TMT6plex); S11(Phospho); K14(TMT6plex); K15(TMT6plex)	HCD	1	0	1	1	S(11): 100.0; S(13): 0.0	698406	Unique	Used	0.836529	0.391052	1.00621	0.640097	0.832313	0.0117948	0.493443	0.951153	0.0440323	38985.4	15245.3	32612.4	24954.4	39227.5	459.823	32448	37081.1	19237.1	1716.62	2.96331	2	79.267	50	1.71622e+06	3	915.155
328	KAPTPQEK	335	1	T2FA_HUMAN	GTF2F1	P35269	General transcription factor IIF subunit 1		1	T4	(P35269):T331	1	P35269	N-Term(TMT6plex); K1(TMT6plex); T4(Phospho); K8(TMT6plex)	HCD	1	0	1	1	T(4): 100.0	448154	Unique	Used	0.831418	0.892588	0.896539	0.834532	0.846439	0.0567764	1.15534	0.721046	0.0316035	39636.6	35379.2	32954.6	33078	35535.8	2250.42	33550	28579.8	45793.9	1252.65	2.60085	1	26.3915	75	1.10528e+06	3	555.99
939	KGSGSEQEGEDEEGGERK	956	1	CTR9_HUMAN	CTR9	Q6PD62	RNA polymerase-associated protein CTR9 homolog		1	S3	(Q6PD62):S941	1	Q6PD62	N-Term(TMT6plex); K1(TMT6plex); S3(Phospho); K18(TMT6plex)	HCD	1	0	1	1	S(3): 100.0; S(5): 0.0	520408	Unique	Used	0.949316	0.646545	1.08324	0.995181	1.03601		0.851981	0.957704		28978.2	18735.7	27509.5	28838.6	31390.4		30021.8	27752.5	24688.9		2.98133	2	26.0184	50	0	3	892.432
857	PASPTPVIVASHTANK	872	1	COPB2_HUMAN	COPB2	P35606	Coatomer subunit beta'		1	S3	(P35606):S859	1	P35606	N-Term(TMT6plex); S3(Phospho); K16(TMT6plex)	HCD	1	0	1	1	S(3): 100.0; T(5): 0.0; S(11): 0.0; T(13): 0.0	708566	Unique	Used	0.941772	0.503014	0.984664	0.647518	1.39557	0.115598	0.703284	0.955672		24679.7	12414.2	23242.6	15980.5	24301.2	2852.91	34442.2	23585.6	17356.8		3.44025	0	43.4145	50	2451306	2	1064.58
163	SKLEEPPELNRQSPNPR	179	1	I2BP2_HUMAN	IRF2BP2	Q7Z5L9	Interferon regulatory factor 2-binding protein 2		1	S13	(Q7Z5L9):S175	1	Q7Z5L9	N-Term(TMT6plex); K2(TMT6plex); S13(Phospho)	HCD	1	0	1	1	S(1): 0.0; S(13): 100.0	648697	Unique	Used	0.808198	0.877581	0.951285	0.780508	0.264508	0.00681541	0.364174	0.271888		144633	126927	116892	112887	137587	985.731	38256.5	39323.9	52671.5		3.86355	2	35.5801	11	14019015	4	633.087
[truncated: 16,557 more rows]
[truncated: 6 more columns]

## Sheet: Calculations
128_C (WT 2)/126 (WT 1)	mean	median	stdev	mean-95 CI	mean+95 CI	median-95 CI	median+95 CI			1. log10 transform values and find mean/median
[truncated: 20 more rows]

[truncated: 9 more sheets: GALNT1 KO sorted, GALNT1 KO differential, GALNT1 KO GO terms, GALNT2 KO sorted, GALNT2 KO differential, GALNT2 KO GO terms, GALNT3 KO sorted, GALNT3 KO differential, GALNT3 KO GO terms]
