# Supplementary material for: O‐glycan initiation directs distinct biological pathways and controls epithelial differentiation
Source: EMBO Rep. 2020 Apr 23;21(6):e48885. doi: 10.15252/embr.201948885 (PMC7271655; doi:10.15252/embr.201948885)
Supplement: Supplementary file 5 — Dataset EV3 [file EMBR-21-e48885-s005.zip]

Archive with 4 entries (3 files):
- Dataset EV3 Differential Proteomics.xlsx
- Dataset EV3.rtf
- __MACOSX/
- __MACOSX/._Dataset EV3.rtf
