# Supplementary material for: O‐glycan initiation directs distinct biological pathways and controls epithelial differentiation
Source: EMBO Rep. 2020 Apr 23;21(6):e48885. doi: 10.15252/embr.201948885 (PMC7271655; doi:10.15252/embr.201948885)
Supplement: Supplementary file 5 — Dataset EV3 [file EMBR-21-e48885-s005.zip › Dataset EV3 Differential Proteomics.xlsx]

## Sheet: Legend
1 HaCaT wt 1 – TMT 126
2 HaCaT wt 2 (biological replicate) – TMT 128C
3 HaCaT GALNT1 KO 12G9 – TMT 127N
4 HaCaT GALNT1 KO 10G6 – TMT 129C
5 HaCaT GALNT2 KO 2A2 – TMT 127C
6 HaCaT GALNT2 KO 10G5 – TMT 130N
7 HaCaT GALNT3 KO 4.6B – TMT 128N
8 HaCaT GALNT3 KO G1 2.4D – TMT 130C
TMT 129N and TMT 131 - not used channels
TMT "x"/TMT "y" Count - number of PSMs identified in different high pH fractions are separated by semicolons

## Sheet: Proteins
Accession	Description	ΣCoverage	Σ# Proteins	Σ# Unique Peptides	Σ# Peptides	Σ# PSMs	127_C/126	127_C/126 Count	127_C/126 Variability [%]	127_N/126	127_N/126 Count	127_N/126 Variability [%]	128_C/126	128_C/126 Count	128_C/126 Variability [%]	128_N/126	128_N/126 Count	128_N/126 Variability [%]	129_C/126	129_C/126 Count	129_C/126 Variability [%]	129_N/126	129_N/126 Count	129_N/126 Variability [%]	130_C/126	130_C/126 Count	130_C/126 Variability [%]	130_N/126	130_N/126 Count	130_N/126 Variability [%]	131/126	131/126 Count	131/126 Variability [%]	Score A(2,4)	Coverage A(2,4)	# Peptides A(2,4)	# PSM A(2,4)	Score B(2,4)	Coverage B(2,4)	# Peptides B(2,4)	# PSM B(2,4)	Score C(2,4)	Coverage C(2,4)	# Peptides C(2,4)	# PSM C(2,4)	Score D(2,4)	Coverage D(2,4)	# Peptides D(2,4)	# PSM D(2,4)
P07737	Profilin-1 OS=Homo sapiens GN=PFN1 PE=1 SV=2 - [PROF1_HUMAN]	85	1	30	30	84	1.25895	7;7;-;3;20;8;13;14;-;2;6	12.1969	0.635793	6;7;-;3;20;8;13;14;-;2;6	10.0541	1.10444	7;7;-;3;20;8;13;14;-;2;6	9.88758	1.11955	7;7;-;3;20;8;13;14;-;2;6	12.217	1.01747	7;7;-;3;20;8;12;14;-;2;7	15.6893	0.0684097	5;7;-;1;17;7;12;13;-;-;6	42.4759	1.05954	6;7;-;3;20;8;12;14;-;2;7	6.71237	1.06167	7;7;-;2;20;8;12;14;-;2;7	12.8834	0.0356789	5;5;-;1;13;7;8;8;-;1;6	46.8374	25.6884	42.14	6	7	26.3851	50	7	7					10.7889	16.43	2	3
P04075	Fructose-bisphosphate aldolase A OS=Homo sapiens GN=ALDOA PE=1 SV=2 - [ALDOA_HUMAN]	81.04	1	48	53	195	1.0511	24;26;7;13;20;34;13;12;5;13;27	5.88416	0.862184	24;26;7;13;20;34;13;12;5;13;27	10.3761	1.12373	24;26;7;12;18;34;13;12;5;13;27	4.68235	0.985532	24;26;7;12;18;34;13;12;5;13;27	6.41874	1.06883	24;26;7;12;18;33;12;12;5;13;26	7.66369	0.073238	23;21;7;10;13;24;11;9;2;11;20	55.484	0.926746	22;26;7;11;18;32;12;12;5;13;26	8.42635	0.936685	22;26;7;11;18;32;12;11;5;13;26	8.01335	0.0377875	16;12;6;8;11;16;6;6;3;8;8	40.915	105.226	47.53	16	25	115.209	58.24	17	26	24.2131	14.56	6	7	54.2298	23.9	12	15
P31947	14-3-3 protein sigma OS=Homo sapiens GN=SFN PE=1 SV=1 - [1433S_HUMAN]	77.82	1	22	26	136	1.14113	11;9;18;16;13;7;4;9;17;7;15	6.47273	0.985258	11;9;18;16;13;7;4;9;16;7;15	8.91897	1.14094	11;9;18;16;13;7;4;9;16;7;15	5.14533	1.29179	11;9;18;16;13;7;4;9;17;7;15	8.6194	1.23175	11;9;18;16;12;7;4;9;17;7;15	5.25523	0.0856556	11;9;13;11;12;7;4;9;13;5;14	19.1443	1.19661	11;9;18;16;12;7;4;9;17;7;15	8.2533	1.09547	11;9;18;16;12;7;4;9;17;7;15	7.60767	0.0340252	9;8;11;10;10;4;4;7;10;5;10	28.4319	51.347	37.1	10	13	38.9153	25.4	7	10	67.4021	28.63	8	19	55.254	40.32	9	16
P09382	Galectin-1 OS=Homo sapiens GN=LGALS1 PE=1 SV=2 - [LEG1_HUMAN]	77.04	1	10	10	20	1.048	5;1;1;2;1;1;4;2;2;2;4	23.5236	0.71672	4;1;1;2;1;1;4;2;2;2;4	31.0116	0.867523	3;1;1;2;1;1;4;2;2;2;4	44.0421	0.827741	4;1;1;2;1;1;4;2;2;2;4	44.2616	0.849028	3;-;1;2;1;-;4;2;2;2;3	35.3084	0.0855831	2;-;1;1;1;-;4;2;2;2;3	43.6262	0.834866	3;-;1;1;1;-;4;2;2;2;3	38.6761	1.01888	3;-;1;2;1;-;4;2;2;2;3	51.6602	0.0304583	2;-;1;1;1;-;4;1;1;2;-	49.1874	19.8713	37.78	4	5		0				0			5.99619	13.33	2	2
P36952	Serpin B5 OS=Homo sapiens GN=SERPINB5 PE=1 SV=2 - [SPB5_HUMAN]	76.8	1	73	73	258	0.99037	23;31;9;17;25;39;38;30;11;8;27	7.80752	0.922731	23;31;9;17;25;39;38;30;11;8;27	6.00827	1.21477	23;31;9;17;25;38;38;30;11;8;27	8.1793	1.11501	23;31;9;17;25;39;38;30;11;8;27	8.78977	1.23785	23;31;9;17;25;38;38;30;11;8;26	9.45126	0.0703469	19;29;6;7;22;34;33;22;7;4;22	14.4047	0.975231	23;31;9;17;25;37;38;30;11;8;26	6.26686	0.982348	23;31;9;17;25;38;38;30;11;8;26	6.04698	0.037427	14;21;5;5;12;24;26;18;4;1;18	31.1789	105.186	46.67	21	24	117.129	48.8	21	32	32.3745	13.87	6	9	70.4185	15.73	6	17
P68363	Tubulin alpha-1B chain OS=Homo sapiens GN=TUBA1B PE=1 SV=1 - [TBA1B_HUMAN]	75.83	3	30	87	326	1.10325	46;32;17;13;36;30;24;22;16;12;60	5.14711	0.81831	46;31;16;13;36;30;24;22;16;12;60	8.32169	1.12792	46;32;17;12;36;30;24;22;16;12;60	8.77579	0.996492	46;31;17;12;36;30;24;22;16;12;60	9.35582	1.15446	44;31;17;12;36;30;23;22;16;12;59	8.21062	0.0665318	31;28;13;9;27;26;22;19;14;12;44	19.6903	0.960618	44;31;17;12;35;30;22;22;16;12;59	5.87167	1.10542	43;31;17;11;36;30;23;22;16;12;60	3.89157	0.0369548	24;21;10;7;18;23;17;13;9;9;30	15.7928	205.099	47.23	26	48	125.553	47.23	25	33	61.1677	18.4	11	18	48.3249	20.18	12	13
P63244	Guanine nucleotide-binding protein subunit beta-2-like 1 OS=Homo sapiens GN=GNB2L1 PE=1 SV=3 - [GBLP_HUMAN]	75.71	1	39	39	72	1.02457	13;14;1;2;7;11;5;9;1;2;13	11.5453	0.644029	13;14;1;2;7;11;5;9;1;2;13	13.3537	1.11943	13;14;1;2;7;11;5;9;1;2;13	23.1918	0.877861	13;14;1;2;7;11;5;9;1;2;13	21.8984	1.11424	13;13;1;2;7;11;5;9;1;2;13	30.7801	0.0622643	13;11;-;2;7;8;5;7;1;2;11	24.692	0.790459	13;13;1;2;7;11;5;9;1;2;13	31.3387	1.00779	13;13;1;2;7;11;5;9;1;2;13	31.7493	0.0398114	12;10;-;2;6;7;5;7;1;2;10	19.9083	54.6007	36.59	12	13	53.6895	35.65	13	14		0				0
P62258	14-3-3 protein epsilon OS=Homo sapiens GN=YWHAE PE=1 SV=1 - [1433E_HUMAN]	75.69	1	21	26	92	1.20436	7;5;6;9;28;8;5;6;5;4;11	11.3387	0.807409	7;5;6;9;28;8;5;6;5;4;11	12.093	1.12923	7;4;6;9;28;8;5;6;5;4;11	12.6249	1.11907	7;4;6;9;28;8;5;6;5;4;11	19.6781	1.0442	7;4;6;9;28;8;5;6;5;4;10	20.5854	0.0701842	6;4;6;8;18;7;4;6;5;1;9	30.738	1.10773	6;4;6;9;28;8;4;6;5;4;9	23.0745	0.993344	5;4;6;9;28;8;4;6;5;4;9	22.1287	0.0355304	3;4;5;2;13;6;2;6;3;1;8	104.022	38.854	23.53	6	8	22.0464	18.43	5	5	17.0742	12.16	3	5	26.8579	21.96	7	9
P00338	L-lactate dehydrogenase A chain OS=Homo sapiens GN=LDHA PE=1 SV=2 - [LDHA_HUMAN]	75	1	44	47	195	1.19674	15;33;12;13;16;25;16;19;12;6;19	8.26353	0.747171	15;33;12;11;15;25;15;19;12;6;19	9.30847	1.13983	15;33;12;13;16;25;15;19;12;6;18	5.47715	1.04887	15;33;12;13;16;25;15;19;12;6;18	6.41614	1.09979	15;31;12;13;16;24;16;19;12;6;17	5.63138	0.0713108	14;27;12;6;7;22;15;17;12;5;17	13.0045	0.849903	14;29;12;12;16;22;15;17;12;6;17	7.57748	1.22625	15;30;12;13;16;24;15;18;12;6;17	8.30495	0.0432483	14;23;9;4;7;17;11;13;9;4;12	16.6975	68.835	37.05	15	17	128.563	56.02	22	34	45.323	9.94	3	12	42.5285	9.94	3	12
O76070	Gamma-synuclein OS=Homo sapiens GN=SNCG PE=1 SV=2 - [SYUG_HUMAN]	74.8	1	11	11	20	1.0335	4;1;-;-;5;4;-;-;-;4;3	13.9849	0.585458	4;1;-;-;5;4;-;-;-;4;3	15.6405	1.2727	4;1;-;-;5;4;-;-;-;4;3	14.8532	1.00607	4;1;-;-;5;4;-;-;-;4;3	13.3109	0.832009	4;1;-;-;5;4;-;-;-;4;3	8.1311	0.0533859	4;1;-;-;5;4;-;-;-;1;3	22.9834	0.773628	4;1;-;-;5;4;-;-;-;4;3	14.9274	0.753858	4;1;-;-;5;4;-;-;-;4;3	13.0791	0.0294624	3;1;-;-;2;4;-;-;-;1;3	50.5457	19.3282	48.03	4	4		0				0
P63104	14-3-3 protein zeta/delta OS=Homo sapiens GN=YWHAZ PE=1 SV=1 - [1433Z_HUMAN]	74.69	1	16	27	86	1.24592	7;7;9;7;12;6;4;6;7;4;11	6.58707	0.947181	7;7;9;7;12;6;4;6;6;4;10	8.12652	1.13753	7;7;9;7;12;6;4;6;7;4;10	7.44045	1.26811	7;7;9;7;12;6;4;6;6;4;10	9.86133	1.15251	7;7;9;7;12;6;4;6;7;4;10	8.909	0.0828884	5;7;7;6;10;6;4;6;5;3;8	19.4164	1.16996	6;7;9;7;12;6;4;6;7;4;10	18.3397	0.9711	5;7;9;7;12;6;4;6;7;4;10	14.7872	0.0336753	4;4;5;3;6;2;3;6;3;-;6	40.108	28.3863	22.86	5	7	31.3758	11.84	4	5	32.5258	25.71	6	9	29.5407	22.45	4	5
P62937	Peptidyl-prolyl cis-trans isomerase A OS=Homo sapiens GN=PPIA PE=1 SV=2 - [PPIA_HUMAN]	74.55	1	29	31	103	1.20942	10;7;6;11;10;11;9;13;3;5;18	19.4529	0.518672	10;7;6;11;10;11;9;13;3;5;17	12.9725	1.41726	10;7;6;11;10;11;9;13;3;5;17	12.1469	1.46526	10;7;6;11;10;11;9;13;3;5;17	20.2729	1.47119	10;7;6;11;10;11;9;13;3;5;17	16.2266	0.0877763	10;7;6;10;8;11;7;12;3;4;17	20.9311	1.00452	10;7;6;11;10;11;9;13;3;5;17	21.01	1.05048	10;7;6;11;10;11;9;13;3;5;17	18.6344	0.0380327	8;7;4;7;6;10;3;6;-;2;12	23.5018	38.8178	40	6	11	25.333	27.27	4	7	18.5131	6.67	2	2	33.7582	24.24	5	11
P05387	60S acidic ribosomal protein P2 OS=Homo sapiens GN=RPLP2 PE=1 SV=1 - [RLA2_HUMAN]	73.91	1	16	16	40	1.14691	7;6;16;4;7;7;1;4;15;5;8	19.0049	0.63765	7;5;16;4;7;7;-;4;15;5;8	17.2125	1.07643	7;6;16;4;7;7;1;4;15;5;8	29.674	1.08395	7;6;16;4;7;7;1;4;15;5;8	20.4643	1.03362	7;6;16;4;7;7;1;4;15;5;8	23.1014	0.0772714	6;5;8;4;7;5;-;3;8;3;7	27.236	0.924852	7;5;16;4;7;7;-;4;15;5;8	19.384	1.00075	7;6;16;4;7;7;1;4;15;5;8	25.1638	0.0366497	4;5;4;3;5;5;-;2;4;2;6	84.719	29.7609	67.83	7	8	26.9272	49.57	5	6		0				0
P14618	Pyruvate kinase isozymes M1/M2 OS=Homo sapiens GN=PKM PE=1 SV=4 - [KPYM_HUMAN]	73.45	1	82	82	404	1.09528	54;40;30;19;61;49;20;20;19;18;64	4.24073	0.96423	54;40;30;19;60;49;20;19;17;18;63	10.5107	1.16685	54;40;30;19;61;49;20;19;19;18;64	5.09016	1.06525	54;40;30;19;61;49;20;19;18;18;64	5.45923	1.15158	54;40;30;18;61;49;20;20;18;18;64	4.96299	0.0655798	42;37;9;13;42;44;18;17;9;11;48	10.0727	1.08016	53;39;29;18;60;48;20;19;17;18;63	9.24814	1.05692	53;40;29;18;61;48;20;19;18;18;63	4.89693	0.0344485	30;26;8;9;29;33;16;12;4;8;37	14.4645	235.544	47.08	31	55	156.54	43.69	27	40	107.714	10.17	7	32	62.695	22.22	12	19
P07437	Tubulin beta chain OS=Homo sapiens GN=TUBB PE=1 SV=2 - [TBB5_HUMAN]	73.2	1	27	90	257	1.08906	23;32;14;16;38;20;25;24;8;8;26	4.32459	0.78976	23;32;15;16;38;20;25;23;8;8;26	7.19566	1.16735	23;32;14;16;38;20;25;24;7;8;25	6.52901	1.03874	23;32;14;16;38;20;25;24;7;8;25	6.55346	1.19126	23;32;14;16;38;20;25;24;7;8;25	6.47171	0.0674485	22;28;9;11;32;18;23;21;6;6;25	15.3451	0.964708	23;32;14;16;37;20;25;24;7;8;25	6.15542	1.09564	23;32;14;16;37;20;25;24;7;8;25	5.32954	0.03756	20;20;8;8;21;16;20;14;4;4;23	28.2697	97.8668	39.64	21	24	141.088	21.62	6	19	54.1012	13.51	9	16		0
P05388	60S acidic ribosomal protein P0 OS=Homo sapiens GN=RPLP0 PE=1 SV=1 - [RLA0_HUMAN]	73.19	1	39	39	66	1.02707	12;8;1;2;3;9;4;11;3;2;12	7.09539	0.688964	12;7;1;2;3;9;4;11;3;2;12	13.6571	1.04321	12;8;1;2;3;9;4;11;3;2;12	12.6299	0.894937	12;7;1;2;3;9;4;11;3;2;12	10.6424	1.01868	12;8;1;2;3;9;4;11;3;2;12	15.227	0.0601017	11;6;1;1;2;8;3;10;2;1;10	23.3644	0.840567	12;6;1;2;2;8;4;11;3;2;12	10.268	0.997397	12;7;1;2;2;8;4;11;3;2;12	11.7213	0.0327239	9;4;-;1;2;8;3;6;1;1;9	28.1938	47.9092	24.92	12	12	30.2788	27.76	8	8		0			7.10897	6.31	2	2
P68371	Tubulin beta-4B chain OS=Homo sapiens GN=TUBB4B PE=1 SV=1 - [TBB4B_HUMAN]	73.03	3	30	94	276	1.08145	25;32;13;18;38;21;29;25;8;11;28	3.71501	0.797308	25;32;14;18;38;21;29;24;8;11;28	6.94791	1.16108	25;32;13;18;38;21;29;25;7;11;28	6.45615	1.03336	25;32;13;18;38;21;29;25;7;11;28	6.92578	1.20779	24;32;13;18;38;21;29;25;7;11;28	5.79871	0.0690149	22;29;8;13;32;20;27;22;6;7;28	14.6778	0.954858	24;32;13;18;37;21;29;25;7;11;28	6.95245	1.09513	24;32;13;18;37;21;29;25;7;11;28	5.8523	0.0377984	20;22;7;9;21;18;23;14;4;5;26	28.8073	104.563	39.55	21	26	141.989	36.18	22	36		0			57.4178	19.33	13	18
Q09666	Neuroblast differentiation-associated protein AHNAK OS=Homo sapiens GN=AHNAK PE=1 SV=2 - [AHNK_HUMAN]	72.84	1	451	451	1117	0.959475	128;99;55;122;199;113;49;35;30;78;155	4.50287	0.728505	129;98;54;122;199;113;49;35;30;78;154	5.20804	1.19515	128;98;55;122;197;113;49;35;30;78;154	6.52534	1.0075	127;97;55;122;197;112;49;35;30;78;154	4.18277	1.19506	128;94;55;122;196;112;48;35;30;78;153	10.0258	0.0601253	112;84;41;99;166;99;45;30;14;47;141	10.1635	0.932413	122;93;54;122;194;109;48;35;30;77;147	4.45175	0.955353	122;92;55;122;195;109;48;35;30;78;149	5.74517	0.0363389	79;60;18;56;113;71;35;20;7;24;98	14.1488	531.989	28.22	112	140	381.791	18.79	66	108	202.348	9.51	45	55	428.807	22.7	101	122
P68366	Tubulin alpha-4A chain OS=Homo sapiens GN=TUBA4A PE=1 SV=1 - [TBA4A_HUMAN]	72.77	1	31	82	260	1.09978	41;29;13;15;19;25;21;20;14;12;46	5.20267	0.806861	41;29;13;15;19;25;21;20;14;12;46	10.2674	1.13704	41;29;13;15;19;25;21;20;14;12;46	8.95367	0.991177	41;29;13;15;19;25;21;20;14;12;46	8.54202	1.17596	39;29;13;14;19;25;21;20;14;12;45	11.2235	0.0644091	30;25;13;13;16;21;20;17;11;12;31	16.4112	0.941451	38;29;13;14;18;25;20;20;14;12;45	6.89463	1.11169	39;29;13;14;19;25;21;20;14;12;46	8.90662	0.0394217	23;20;11;9;15;19;15;12;8;10;20	13.8034	177.716	46.88	26	41	112.202	47.32	23	30	45.7375	9.82	6	6	52.6918	18.75	13	15
P60709	Actin, cytoplasmic 1 OS=Homo sapiens GN=ACTB PE=1 SV=1 - [ACTB_HUMAN]	72.27	1	21	91	492	1.03364	64;54;14;27;51;52;73;25;12;22;81	11.3051	0.611979	65;54;14;27;51;52;72;25;12;22;78	10.4528	1.1051	64;54;14;26;51;52;72;25;12;22;80	3.39683	0.883262	64;54;14;27;51;52;72;25;12;22;80	15.8694	1.14103	62;54;14;27;50;52;70;25;12;22;76	11.1312	0.0609621	49;45;12;23;41;38;53;17;12;16;54	17.8529	0.834913	59;54;14;26;49;51;69;25;12;21;74	11.5601	1.08872	59;54;14;26;49;52;69;25;12;22;76	4.76355	0.0400867	30;31;10;13;27;24;38;12;6;7;36	15.5436	299.363	62.67	34	67		0			51.0559	14.67	7	14	96.5395	28	17	27
P63261	Actin, cytoplasmic 2 OS=Homo sapiens GN=ACTG1 PE=1 SV=1 - [ACTG_HUMAN]	72.27	1	21	91	492	1.03564	62;56;14;27;51;52;72;25;12;22;82	11.4228	0.613202	63;56;14;27;51;52;71;25;12;22;79	10.4787	1.10489	62;56;14;26;51;52;71;25;12;22;81	3.37562	0.884197	62;56;14;27;51;52;71;25;12;22;81	15.9409	1.14123	60;56;14;27;50;52;69;25;12;22;77	11.1345	0.0609574	48;46;12;23;41;38;52;17;12;16;55	17.7049	0.833849	57;56;14;26;49;51;68;25;12;21;75	11.5736	1.09025	57;56;14;26;49;52;68;25;12;22;77	4.84369	0.0407589	28;32;10;13;27;23;38;12;6;7;37	14.8443		0			258.265	49.33	30	59	51.0559	14.67	7	14	96.5395	28	17	27
P50395	Rab GDP dissociation inhibitor beta OS=Homo sapiens GN=GDI2 PE=1 SV=2 - [GDIB_HUMAN]	71.91	1	33	39	87	1.10035	10;13;2;5;7;13;11;12;1;1;16	10.5945	0.698356	10;13;2;5;7;13;11;12;1;1;16	10.7303	1.23268	10;13;2;5;7;12;11;12;1;1;16	11.5106	1.04863	10;13;2;5;7;12;11;12;1;1;16	12.5211	1.03301	10;13;2;5;7;12;11;12;1;1;16	13.0219	0.0640092	9;11;2;4;6;11;10;11;1;1;15	24.0756	0.839971	10;13;2;5;6;12;10;11;1;1;16	6.14357	1.06611	10;13;2;5;7;12;11;11;1;1;16	10.6524	0.0416944	8;9;1;3;3;9;9;7;-;1;12	17.4904	40.4879	19.1	8	10	49.8758	22.47	11	13		0			19.4961	9.44	4	5
P37802	Transgelin-2 OS=Homo sapiens GN=TAGLN2 PE=1 SV=3 - [TAGL2_HUMAN]	71.86	1	35	37	90	0.936567	9;15;4;2;9;16;5;8;-;3;18	17.231	0.610629	9;15;4;2;9;15;5;7;-;3;18	14.9542	1.10493	9;15;4;2;9;15;5;7;-;3;18	9.07707	0.895873	9;15;4;2;9;15;5;7;-;3;18	19.0639	0.997262	9;15;4;2;9;15;5;7;-;3;18	12.8905	0.06064	8;14;4;2;8;14;5;6;-;2;17	35.8165	0.873188	9;15;4;2;8;15;5;6;-;3;18	23.6898	0.944989	9;15;4;2;8;15;5;6;-;3;18	17.7438	0.035826	8;12;2;1;4;11;5;3;-;2;14	38.0617	34.4456	29.15	7	9	59.4944	59.8	13	15	12.2538	14.07	4	4		0
P07355	Annexin A2 OS=Homo sapiens GN=ANXA2 PE=1 SV=2 - [ANXA2_HUMAN]	70.5	1	62	62	385	1.09713	18;18;77;36;46;18;15;17;46;43;21	5.61911	0.737989	18;18;71;36;47;18;15;17;44;43;20	8.46238	1.12178	18;18;77;36;45;18;15;17;46;43;20	6.2928	0.93572	17;18;75;35;45;18;15;17;46;43;20	8.70954	1.03689	17;17;76;35;44;17;13;17;46;43;19	7.38694	0.0706882	16;16;23;27;43;16;13;14;20;26;19	16.6076	0.98002	17;17;73;35;44;16;13;17;46;43;19	9.05325	1.22367	17;18;78;35;44;18;14;17;46;43;19	11.1436	0.0435771	14;15;16;19;36;15;10;11;12;21;17	18.669	66.9275	39.82	15	18	74.0104	35.99	17	19	433.481	18.58	11	90	149.455	27.14	15	38
O00151	PDZ and LIM domain protein 1 OS=Homo sapiens GN=PDLIM1 PE=1 SV=4 - [PDLI1_HUMAN]	69.3	1	49	49	107	1.04919	13;19;7;8;14;16;4;-;2;7;20	5.58923	0.714705	13;19;7;8;14;15;4;-;2;7;20	9.70921	1.13908	13;19;7;8;13;16;4;-;2;7;21	13.7011	0.885628	13;19;7;8;13;16;4;-;2;7;21	9.61869	0.899279	13;19;7;8;13;16;4;-;2;7;21	6.70222	0.0562128	8;16;7;7;12;13;4;-;1;7;16	30.7554	0.85994	12;19;7;8;12;15;4;-;2;7;21	8.05671	1.0355	12;19;7;8;13;16;4;-;2;7;21	5.66815	0.0361093	7;16;5;6;11;11;2;-;-;4;11	28.0558	56.5198	33.43	13	14	71.7136	38.91	18	19	25.1645	13.98	5	7	28.1461	14.29	5	5
P00558	Phosphoglycerate kinase 1 OS=Homo sapiens GN=PGK1 PE=1 SV=3 - [PGK1_HUMAN]	69.3	1	43	43	130	0.846675	17;16;1;4;9;19;11;12;1;5;26	27.6998	0.6262	17;16;1;4;8;18;11;13;1;5;25	10.1479	1.20002	16;16;1;4;8;18;11;13;1;5;25	7.89961	0.941514	16;16;1;4;8;19;11;12;1;5;25	28.8377	1.3754	15;16;1;4;8;18;10;12;1;5;25	25.4341	0.0581812	13;12;1;4;7;12;8;12;1;5;17	38.4943	0.749533	14;16;1;4;7;18;10;12;1;5;24	23.9738	0.939774	14;16;1;4;7;18;10;13;1;5;24	7.61968	0.0346068	4;6;1;3;5;7;4;11;1;5;15	19.8476	80.3824	47	16	19	83.9045	28.3	10	17		0			12.7104	7.91	4	4
O43399	Tumor protein D54 OS=Homo sapiens GN=TPD52L2 PE=1 SV=2 - [TPD54_HUMAN]	68.93	1	13	13	28	1.28701	2;1;4;2;6;2;2;3;3;2;2	16.23	0.786122	2;1;4;2;6;2;2;3;3;2;2	19.2282	1.19687	2;1;4;2;6;2;2;3;3;2;2	10.0384	1.14969	2;1;4;2;6;2;2;3;3;2;2	15.3328	1.20762	2;1;4;2;6;2;2;3;3;2;2	11.4948	0.0834584	2;1;3;2;5;2;2;3;2;2;2	34.6567	1.01995	2;1;4;2;6;2;2;3;3;2;2	20.8127	1.32926	2;1;4;2;6;2;2;3;3;2;2	20.4459	0.0634358	2;1;1;1;2;2;2;2;2;1;2	51.0306	8.2174	9.22	2	2		0			14.6037	14.56	3	4	7.28947	16.02	2	2
P09211	Glutathione S-transferase P OS=Homo sapiens GN=GSTP1 PE=1 SV=2 - [GSTP1_HUMAN]	68.57	1	33	33	68	1.06212	10;10;21;15;14;7;10;5;4;6;11	9.80898	0.808723	10;10;21;15;14;7;10;5;4;6;11	9.59675	1.2223	10;10;22;17;14;7;10;5;6;6;11	9.35485	1.17948	10;10;21;15;14;7;10;5;5;6;11	14.3923	1.35735	10;10;22;17;14;7;10;5;5;6;11	7.86769	0.0960743	10;9;2;4;14;7;10;5;-;1;10	48.2963	1.05479	10;10;20;15;14;7;10;5;4;6;10	11.5657	1.12008	10;10;22;16;14;7;10;5;4;6;10	14.8574	0.0408369	8;9;-;2;8;5;7;1;-;-;8	65.4548	39.7149	34.29	9	10	41.6833	36.67	9	10		0			92.5756	14.29	2	2
O00299	Chloride intracellular channel protein 1 OS=Homo sapiens GN=CLIC1 PE=1 SV=4 - [CLIC1_HUMAN]	68.46	1	19	19	62	1.10304	3;5;6;9;5;10;4;3;-;4;4	13.0965	0.82053	3;5;6;9;5;10;4;3;-;4;4	10.3907	1.17433	3;5;6;9;5;10;4;3;-;4;4	10.1745	1.15095	3;5;6;8;4;10;4;3;-;4;4	12.1119	1.08399	3;5;5;8;5;10;4;3;-;4;4	24.1325	0.0867288	2;5;2;4;2;9;2;2;-;3;4	43.7804	0.998945	3;5;6;9;4;10;4;2;-;4;4	30.1017	0.911571	3;5;6;8;4;10;4;2;-;4;4	27.308	0.0379495	2;3;1;1;2;9;1;2;-;1;4	56.869	13.108	12.45	2	2	29.3514	23.65	4	5	37.273	20.33	2	8	52.7947	29.46	5	12
Q06830	Peroxiredoxin-1 OS=Homo sapiens GN=PRDX1 PE=1 SV=1 - [PRDX1_HUMAN]	68.34	1	23	24	95	1.18481	15;14;-;-;-;17;17;15;-;-;15	4.69944	0.862938	15;14;-;-;-;17;17;15;-;-;15	6.89278	1.14009	15;14;-;-;-;17;17;15;-;-;14	4.97376	1.19143	15;14;-;-;-;17;17;14;-;-;15	5.14248	1.06889	15;14;-;-;-;17;16;14;-;-;14	6.26729	0.0718822	15;13;-;-;-;16;16;11;-;-;13	11.3469	1.04569	15;14;-;-;-;17;16;14;-;-;14	5.86106	0.919082	15;14;-;-;-;17;16;14;-;-;14	9.7338	0.0343038	11;9;-;-;-;11;12;6;-;-;12	63.99	56.2674	48.24	10	16	49.3944	44.22	9	14		0				0
P10809	60 kDa heat shock protein, mitochondrial OS=Homo sapiens GN=HSPD1 PE=1 SV=2 - [CH60_HUMAN]	68.24	1	62	62	200	1.14843	38;17;7;22;18;15;6;13;5;13;41	9.81408	0.767361	39;17;7;22;18;15;6;13;4;9;41	6.19311	1.13221	38;17;7;22;18;15;6;13;5;13;41	6.66915	1.04394	38;17;7;22;18;15;6;13;5;13;41	7.61759	1.08324	38;17;7;22;17;14;6;13;5;11;41	8.77682	0.0647769	31;13;4;10;15;14;4;11;2;1;33	11.4501	0.934432	38;17;7;22;17;14;6;13;5;13;41	12.9943	0.967148	37;17;7;21;16;14;6;13;5;13;41	9.58651	0.0363068	17;9;2;6;8;8;3;7;1;2;21	30.1389	149.394	38.74	23	40	59.6059	28.97	17	17	27.9782	12.22	7	7	89.6174	16.58	8	22
P61088	Ubiquitin-conjugating enzyme E2 N OS=Homo sapiens GN=UBE2N PE=1 SV=1 - [UBE2N_HUMAN]	67.76	2	11	11	12	1.07449	2;1;2;-;-;2;4;-;1;-;2	13.0374	0.618755	2;1;2;-;-;2;4;-;1;-;2	12.0831	1.12684	2;1;2;-;-;2;4;-;1;-;2	9.33553	0.913181	2;1;2;-;-;2;4;-;1;-;2	7.34637	0.989289	2;1;2;-;-;2;4;-;1;-;2	13.3883	0.0617024	2;1;2;-;-;2;3;-;1;-;2	66.0729	0.655817	2;1;2;-;-;2;3;-;1;-;2	27.3474	0.777511	2;1;2;-;-;2;3;-;1;-;2	30.9644	0.0298603	2;1;1;-;-;1;2;-;1;-;1	79.045	9.25505	9.87	2	2		0			6.34219	13.16	2	2
Q9BQE3	Tubulin alpha-1C chain OS=Homo sapiens GN=TUBA1C PE=1 SV=1 - [TBA1C_HUMAN]	67.71	1	25	77	266	1.08576	36;29;13;11;35;26;17;17;16;12;38	4.13879	0.825693	36;28;13;11;35;26;17;17;16;12;38	8.59783	1.10451	36;29;13;11;35;26;17;17;16;12;38	8.56927	0.987879	36;28;13;11;35;26;17;17;16;12;38	8.38182	1.12585	34;28;13;10;35;26;16;17;16;12;37	10.035	0.0662099	27;26;13;9;27;25;15;15;14;12;33	17.6688	0.954026	34;28;13;10;34;26;15;17;16;12;37	6.4784	1.07926	33;28;13;10;35;26;16;17;16;12;38	5.91148	0.0363726	23;21;10;7;18;22;12;11;9;9;23	17.1813	167.4	30.29	18	22		0				0				0
Q9H0U4	Ras-related protein Rab-1B OS=Homo sapiens GN=RAB1B PE=1 SV=1 - [RAB1B_HUMAN]	67.66	1	13	16	35	1.14352	5;5;-;-;7;5;5;2;-;-;1	14.3515	0.743343	5;5;-;-;7;5;5;2;-;-;1	7.73701	1.13473	4;5;-;-;7;5;5;2;-;-;1	38.1551	1.01003	5;5;-;-;7;5;5;2;-;-;1	38.989	1.00105	5;4;-;-;7;5;5;2;-;-;1	31.9329	0.0818315	3;4;-;-;7;3;5;2;-;-;-	57.2245	0.870594	4;4;-;-;7;5;5;2;-;-;1	42.1019	0.822519	4;5;-;-;7;5;5;2;-;-;1	41.7636	0.0448128	3;3;-;-;7;2;3;1;-;-;-	52.0207	21.7136	32.34	5	6	17.8844	28.36	4	4						0
P23396	40S ribosomal protein S3 OS=Homo sapiens GN=RPS3 PE=1 SV=2 - [RS3_HUMAN]	67.49	1	20	20	59	1.02702	8;7;11;5;3;6;6;8;5;3;15	9.81111	0.685007	8;6;11;5;3;6;6;8;5;3;15	13.0942	1.11645	8;6;11;5;3;6;6;8;5;3;15	9.18449	0.88275	8;6;11;5;3;6;6;8;5;3;15	16.5834	1.16392	8;6;11;5;3;6;6;8;5;3;15	16.3842	0.0586948	8;6;10;5;3;6;6;8;4;2;14	27.069	0.796242	8;6;11;5;3;6;6;8;5;3;15	22.0726	1.04587	8;6;11;5;3;6;6;8;5;3;15	19.6425	0.0423143	5;5;7;4;2;4;5;7;3;2;11	37.5475	33.9408	32.92	6	8	29.7895	33.33	8	8		0			18.6133	16.46	4	5
P06733	Alpha-enolase OS=Homo sapiens GN=ENO1 PE=1 SV=2 - [ENOA_HUMAN]	67.28	2	54	54	264	1.24714	44;35;4;6;22;44;18;14;3;10;52	6.49506	0.873473	44;34;4;6;22;43;18;14;3;10;52	12.2656	1.25589	44;34;4;6;21;43;18;14;3;10;52	6.92821	1.21056	44;34;4;6;21;43;18;14;3;10;52	7.709	1.26825	44;34;4;6;21;43;18;14;3;10;52	4.93273	0.0851883	31;26;4;5;19;37;15;11;2;9;44	26.5244	1.12172	43;32;4;6;20;43;18;13;3;10;51	9.69497	1.14707	43;32;4;6;21;43;18;13;3;10;51	8.3632	0.0381333	18;15;2;6;14;30;8;8;1;6;30	34.3245	195.346	43.55	19	50	160.027	30.65	13	41	15.9591	6.22	3	4	24.0733	10.6	4	4
P68104	Elongation factor 1-alpha 1 OS=Homo sapiens GN=EEF1A1 PE=1 SV=1 - [EF1A1_HUMAN]	67.1	2	72	79	277	1.10992	30;35;3;6;9;34;63;46;-;1;38	12.7979	0.675882	30;35;3;6;9;34;62;45;-;1;38	11.6508	1.17237	30;35;3;6;9;34;64;46;-;1;38	7.04016	0.912574	30;35;3;6;9;34;63;45;-;1;38	14.8576	1.13955	30;35;3;6;9;32;63;46;-;1;38	11.0031	0.0632484	26;32;2;4;8;29;46;38;-;1;33	26.082	0.857336	29;34;3;6;8;32;61;45;-;1;38	16.739	1.06434	28;35;3;6;9;32;62;46;-;1;37	11.4356	0.0448558	20;26;2;2;7;27;36;29;-;1;21	32.5177	130.097	41.34	24	33	144.324	42.42	26	37	8.84843	6.49	3	3	17.4956	6.06	5	5
P08107	Heat shock 70 kDa protein 1A/1B OS=Homo sapiens GN=HSPA1A PE=1 SV=5 - [HSP71_HUMAN]	67.08	1	50	72	259	1.08901	30;29;11;10;21;47;18;10;15;11;36	5.58662	0.871615	30;29;11;10;21;47;18;10;15;11;35	15.6382	1.10673	30;28;11;10;21;46;18;10;15;11;34	5.03805	1.03585	30;28;11;10;20;46;18;10;15;11;35	8.03385	1.11367	30;28;11;10;21;46;17;10;15;11;34	8.9926	0.0692861	25;24;10;7;19;40;14;8;12;6;28	20.0876	1.0562	29;28;10;10;20;43;16;9;15;11;31	13.2469	1.02599	28;28;10;10;20;44;16;9;15;11;33	7.93034	0.0378643	12;17;7;6;13;29;11;6;5;5;18	24.6965	109.725	34.01	21	31	135.066	36.04	21	33	43.2539	3.9	4	11	42.0693	17.78	10	12
P07476	Involucrin OS=Homo sapiens GN=IVL PE=1 SV=2 - [INVO_HUMAN]	66.67	1	33	33	141	1.24046	21;7;14;21;22;8;-;-;12;12;19	6.55532	0.473822	21;7;13;21;21;8;-;-;10;12;19	12.4092	1.15049	21;7;13;21;21;8;-;-;12;12;19	4.43369	1.19322	21;7;14;21;22;8;-;-;12;12;19	8.65136	0.992754	20;7;13;21;21;8;-;-;12;12;19	7.81196	0.0774525	17;7;10;15;20;7;-;-;5;10;16	16.2241	0.792921	19;7;14;20;21;8;-;-;12;12;19	7.17612	0.952401	19;7;13;20;21;8;-;-;12;12;19	2.73993	0.0394826	13;4;2;9;13;4;-;-;3;7;13	13.6249	104.099	19.66	10	23	28.5874	6.84	4	7	74.5906	9.57	4	14	108.091	29.4	14	23
P40926	Malate dehydrogenase, mitochondrial OS=Homo sapiens GN=MDH2 PE=1 SV=3 - [MDHM_HUMAN]	66.57	1	22	22	54	1.28019	10;11;-;-;2;10;2;7;-;-;11	13.4359	0.942389	10;11;-;-;2;10;2;7;-;-;11	15.1377	1.24742	10;11;-;-;2;10;2;7;-;-;11	27.8039	1.46476	9;11;-;-;2;10;2;7;-;-;11	29.7035	1.0015	9;11;-;-;2;10;2;7;-;-;11	33.7412	0.0973728	9;10;-;-;1;9;2;7;-;-;11	30.7833	1.16729	9;11;-;-;2;10;2;7;-;-;11	39.6062	0.83674	9;11;-;-;1;10;2;7;-;-;11	9.58284	0.0221253	6;8;-;-;1;5;1;5;-;-;7	30.9219	37.801	25.74	7	10	39.2896	39.35	10	11						0
P61106	Ras-related protein Rab-14 OS=Homo sapiens GN=RAB14 PE=1 SV=4 - [RAB14_HUMAN]	66.51	1	11	12	28	1.19221	3;4;3;4;3;2;-;2;2;1;3	20.2686	0.859689	3;4;3;4;3;2;-;2;2;1;3	28.7356	1.30607	3;4;3;4;3;2;-;2;2;1;3	22.2101	1.0797	3;4;3;4;3;2;-;2;2;1;3	14.6072	1.38189	3;4;3;4;3;2;-;2;2;1;3	29.4645	0.0572462	3;3;3;4;3;2;-;2;1;-;3	37.8949	0.926354	3;4;3;4;3;2;-;2;2;1;3	26.8263	1.18501	3;4;3;4;3;2;-;2;2;1;3	27.7136	0.0413894	2;1;1;2;3;2;-;2;1;-;1	42.9011	21.3141	26.51	3	4	19.9734	23.72	3	4	9.36286	13.49	3	3	13.3059	10.23	2	4
Q9UQ80	Proliferation-associated protein 2G4 OS=Homo sapiens GN=PA2G4 PE=1 SV=3 - [PA2G4_HUMAN]	66.24	1	32	32	74	0.994546	9;9;2;5;2;11;12;6;3;4;10	12.7815	0.764563	9;9;2;5;2;11;12;6;3;4;10	9.45119	1.09232	9;9;2;5;2;11;11;6;3;4;10	10.9459	0.903951	9;9;2;5;2;11;11;6;3;4;10	14.9211	1.02325	9;9;2;5;2;11;11;6;3;4;10	10.5788	0.0570446	7;6;1;4;2;9;11;6;1;4;9	37.1271	0.784668	9;8;2;4;2;11;11;6;2;4;10	17.4285	0.95831	9;8;2;5;2;11;11;6;3;4;10	12.7596	0.0383586	7;5;1;4;2;8;7;4;-;3;6	27.7376	36.4599	17.51	6	9	31.8648	25.89	9	9	11.8428	7.36	2	2	15.819	11.93	5	5
P31946	14-3-3 protein beta/alpha OS=Homo sapiens GN=YWHAB PE=1 SV=3 - [1433B_HUMAN]	65.85	1	8	19	73	1.09447	5;9;4;3;6;9;4;8;5;1;6	24.8202	0.740285	5;9;4;3;6;9;4;8;5;1;6	28.7941	1.08499	5;9;4;3;6;9;4;8;5;1;6	9.06402	1.14744	4;9;4;2;5;9;4;8;5;1;6	15.3114	1.07177	4;9;4;2;5;9;4;8;5;1;6	16.5087	0.0775151	3;9;4;2;4;8;4;8;4;1;4	25.1384	1.04101	3;9;4;2;5;9;4;8;5;1;6	27.8866	0.902467	3;9;4;2;5;9;4;8;5;1;6	30.5507	0.0288324	3;6;3;-;3;5;4;8;2;-;4	35.5051	22.4125	19.51	4	6	38.2476	29.67	8	10		0				0
P04792	Heat shock protein beta-1 OS=Homo sapiens GN=HSPB1 PE=1 SV=2 - [HSPB1_HUMAN]	65.85	1	24	24	97	1.22294	17;15;1;-;7;14;12;6;-;-;21	7.04338	0.887317	17;15;1;-;7;14;12;6;-;-;21	4.44896	1.23084	17;15;1;-;7;14;12;6;-;-;21	11.1434	1.3908	17;15;1;-;7;14;12;6;-;-;21	12.1968	1.64652	17;15;1;-;7;14;12;6;-;-;21	6.1077	0.103733	12;9;1;-;7;10;9;5;-;-;19	19.9502	1.21306	17;15;1;-;7;14;12;6;-;-;21	9.47606	1.17541	17;15;1;-;7;14;12;6;-;-;21	10.7677	0.0430892	9;5;-;-;4;5;7;5;-;-;11	36.0963	77.7132	40.98	9	18	67.5818	31.22	4	14		0				0
P61604	10 kDa heat shock protein, mitochondrial OS=Homo sapiens GN=HSPE1 PE=1 SV=2 - [CH10_HUMAN]	65.69	1	11	11	26	1.24716	4;6;-;-;-;9;4;1;-;-;4	12.264	1.04126	4;6;-;-;-;9;4;1;-;-;4	28.2769	0.993489	4;6;-;-;-;9;3;1;-;-;4	7.05729	1.34063	4;6;-;-;-;9;4;1;-;-;4	17.824	0.899051	4;5;-;-;-;9;3;1;-;-;4	16.4906	0.07598	3;5;-;-;-;9;3;1;-;-;4	19.7097	1.40736	4;5;-;-;-;9;3;1;-;-;4	24.2038	0.87079	3;5;-;-;-;9;3;1;-;-;4	16.9675	0.0179722	2;4;-;-;-;6;2;1;-;-;2	40.8853	14.4938	38.24	4	4	22.4633	45.1	6	6
P02769	SWISS-PROT:P02769 (Bos taurus) Bovine serum albumin precursor	65.24	1	58	58	169	1.5043	20;14;10;10;25;13;13;11;11;8;29	15.8012	1.94216	20;14;10;10;25;13;13;11;11;8;29	35.6905	1.2422	19;13;10;10;25;13;13;11;11;8;27	7.50717	2.42886	20;14;10;10;25;13;13;11;11;8;28	28.1561	1.42022	17;13;9;10;24;13;13;11;11;8;27	20.1066	0.155821	14;13;9;9;22;12;13;11;8;8;27	40.2368	1.10376	16;13;9;10;24;13;13;11;11;8;27	14.1665	1.14012	17;13;9;10;24;13;13;11;11;8;27	10.3463	0.0428217	11;9;3;6;13;11;10;6;4;5;16	27.2587	81.1336	26.85	16	21	59.7937	23.72	14	15	38.4694	9.39	7	10	36.9	13.51	10	10
P11142	Heat shock cognate 71 kDa protein OS=Homo sapiens GN=HSPA8 PE=1 SV=1 - [HSP7C_HUMAN]	64.86	1	46	78	272	1.09274	33;30;7;10;26;46;26;17;8;10;38	8.0163	0.648692	33;29;7;10;26;46;26;17;8;10;38	11.4375	1.13553	33;28;7;10;25;46;26;18;8;10;38	3.71858	0.904757	33;28;7;10;24;46;26;17;8;10;37	7.22159	1.06382	33;28;7;10;24;46;24;17;8;10;37	6.28309	0.0627061	26;24;7;8;19;41;18;12;6;7;32	15.869	0.880556	31;28;7;10;23;46;22;16;8;10;35	5.75638	1.0242	31;28;7;10;22;46;22;16;8;10;35	4.22328	0.0367165	18;19;4;5;15;34;15;8;5;9;25	25.6374	135.806	42.57	25	34	137.509	35.14	25	35	24.8418	4.8	3	5	38.7148	17.8	10	11
Q15365	Poly(rC)-binding protein 1 OS=Homo sapiens GN=PCBP1 PE=1 SV=2 - [PCBP1_HUMAN]	64.61	1	31	35	86	1.13752	8;17;1;6;8;15;11;6;2;6;6	15.0901	0.753536	7;17;1;6;8;15;11;6;2;6;6	9.39132	1.20036	7;17;1;6;8;15;11;6;2;6;6	14.2857	1.06049	7;17;1;6;8;15;11;6;2;6;6	14.0547	1.18604	7;17;1;6;8;14;11;6;2;6;7	11.8225	0.0745657	7;14;1;4;8;13;7;5;1;1;5	38.8221	0.985549	7;17;1;6;8;15;11;6;2;6;7	8.37957	1.07913	7;17;1;6;8;14;11;6;2;6;6	10.0585	0.0334943	6;9;-;3;6;8;6;4;1;1;5	50.9928	35.4255	28.93	7	8	67.6352	36.8	13	17		0			22.9283	14.04	5	6
P04083	Annexin A1 OS=Homo sapiens GN=ANXA1 PE=1 SV=2 - [ANXA1_HUMAN]	64.45	1	43	43	154	1.25849	13;14;21;14;12;12;8;11;18;15;16	7.22071	0.996775	13;14;21;14;12;12;8;11;18;15;16	8.98748	1.18554	13;14;21;14;12;13;8;11;18;15;16	8.69553	1.21138	13;14;21;14;12;12;8;11;18;15;16	5.97979	1.30258	13;14;21;14;12;12;7;11;18;15;16	10.0995	0.0795708	11;13;15;11;10;9;6;11;7;13;14	13.1374	1.05078	13;14;21;14;11;12;7;11;18;15;16	6.76164	1.14494	13;14;21;14;12;12;7;11;18;15;16	6.52896	0.0467354	10;6;8;9;6;9;5;7;3;9;13	36.8191	48.8592	30.64	12	13	60.8722	32.95	10	14	87.8	14.16	5	21	47.6075	19.94	10	14
P61978	Heterogeneous nuclear ribonucleoprotein K OS=Homo sapiens GN=HNRNPK PE=1 SV=1 - [HNRPK_HUMAN]	63.93	1	57	57	128	1.0527	9;10;16;16;10;15;10;7;13;11;9	3.3006	0.727134	8;10;16;16;10;15;10;7;13;11;9	6.57857	1.11254	9;10;16;16;10;15;9;7;13;11;9	5.78475	0.921427	8;10;16;16;10;15;10;7;13;11;9	6.42998	1.06383	8;10;16;16;10;15;9;7;13;11;9	9.98446	0.0670018	6;10;14;16;9;14;9;7;11;8;8	15.1064	0.934906	8;10;16;16;10;15;9;7;13;11;9	6.0088	0.998628	8;10;16;16;10;15;9;7;13;11;9	9.31242	0.0384053	4;8;9;12;3;12;9;5;7;4;6	25.0338	34.4321	23.33	9	9	39.828	23.97	9	10	64.6396	17.06	13	16	60.2817	19.87	13	16
P50990	T-complex protein 1 subunit theta OS=Homo sapiens GN=CCT8 PE=1 SV=4 - [TCPQ_HUMAN]	63.32	1	39	39	113	1.11658	14;20;5;4;8;20;8;3;5;5;18	6.40756	0.601807	14;19;5;4;8;20;8;3;5;5;18	9.37002	1.18289	14;19;5;4;8;20;8;3;5;5;18	11.7493	0.988899	14;19;5;4;8;20;8;3;5;5;18	11.9816	1.10452	14;19;5;4;8;20;8;3;5;5;18	11.255	0.059417	9;17;5;4;7;19;6;3;5;4;17	21.6759	0.73777	12;18;5;4;8;20;6;3;5;5;18	22.7153	0.928792	13;18;5;4;8;20;6;3;5;5;17	19.466	0.0298381	6;14;5;3;7;13;5;2;2;4;12	25.074	65.1397	25.73	14	17	71.7028	27.19	14	20	15.2229	4.01	2	5	13.7267	6.75	4	4
Q04917	14-3-3 protein eta OS=Homo sapiens GN=YWHAH PE=1 SV=4 - [1433F_HUMAN]	63.01	1	11	16	54	1.2254	3;2;5;4;8;3;3;8;5;3;4	18.8415	0.848638	3;2;5;4;8;3;3;8;5;3;4	13.7766	1.04947	3;2;5;4;7;3;3;8;5;3;4	22.8264	1.17206	2;2;4;4;7;3;3;8;5;3;4	21.2046	1.00858	2;2;5;4;7;3;3;8;5;3;4	27.0258	0.0769583	1;2;3;4;5;3;3;8;4;2;4	20.9066	1.00214	2;2;5;4;7;3;3;8;5;3;4	29.2766	0.931355	2;2;5;4;7;3;3;8;5;3;4	32.455	0.0293324	1;1;2;3;5;2;3;8;2;1;3	44.5084		0				0			15.3044	16.26	3	5	22.9288	28.05	5	5
P22528	Cornifin-B OS=Homo sapiens GN=SPRR1B PE=1 SV=2 - [SPR1B_HUMAN]	62.92	1	2	4	10	0.979898	4;1;-;-;-;2;-;-;-;-;4	11.0541	1.18001	4;1;-;-;-;2;-;-;-;-;4	30.6977	1.12133	4;1;-;-;-;2;-;-;-;-;4	4.54426	2.77706	4;1;-;-;-;2;-;-;-;-;4	58.9561	2.52257	4;1;-;-;-;2;-;-;-;-;4	53.2565	0.196247	4;1;-;-;-;2;-;-;-;-;3	70.5348	2.03061	4;1;-;-;-;2;-;-;-;-;4	58.059	0.836958	4;1;-;-;-;2;-;-;-;-;3	21.1149	0.0226294	1;-;-;-;-;2;-;-;-;-;1	78.944	14.8866	62.92	4	4		0
P51858	Hepatoma-derived growth factor OS=Homo sapiens GN=HDGF PE=1 SV=1 - [HDGF_HUMAN]	62.92	1	15	15	35	1.10655	-;2;7;5;9;3;-;-;6;3;-	9.99974	0.736592	-;2;7;5;9;3;-;-;6;3;-	16.3286	1.1887	-;2;7;5;9;3;-;-;6;3;-	9.68912	1.41719	-;2;7;5;9;3;-;-;6;3;-	14.0654	1.04955	-;2;7;5;9;3;-;-;6;3;-	4.70754	0.0887146	-;2;6;4;7;3;-;-;3;1;-	26.8172	1.37445	-;2;7;5;8;3;-;-;6;3;-	21.8597	0.747209	-;2;7;5;8;3;-;-;6;3;-	16.5888	0.0398288	-;1;3;1;5;1;-;-;1;-;-	68.6249					7.3378	10.42	2	2	35.8346	28.75	6	7	21.2647	17.08	4	5
P34932	Heat shock 70 kDa protein 4 OS=Homo sapiens GN=HSPA4 PE=1 SV=4 - [HSP74_HUMAN]	62.62	1	48	51	127	1.00193	11;11;15;10;19;14;9;3;10;8;12	4.74722	0.706392	11;11;15;10;19;14;9;3;10;8;12	7.08648	1.18091	11;11;15;10;19;14;9;3;10;8;12	5.9153	0.932014	11;11;15;10;19;14;9;3;10;8;12	8.36406	1.06297	11;11;15;10;19;14;8;3;10;8;12	8.10015	0.0470902	10;11;8;4;16;13;8;2;5;5;11	26.8494	0.849521	10;11;15;10;19;14;8;3;10;8;12	6.91602	0.929451	10;11;15;10;19;14;8;3;10;8;12	8.31187	0.0309607	8;6;3;2;14;8;8;2;3;4;7	44.0969	41.8776	14.76	10	11	43.6647	15	10	12	53.8118	20.83	13	15	39.1285	11.9	7	10
P13804	Electron transfer flavoprotein subunit alpha, mitochondrial OS=Homo sapiens GN=ETFA PE=1 SV=1 - [ETFA_HUMAN]	62.46	1	23	23	40	0.986794	4;7;-;-;3;10;4;3;-;-;7	14.8215	0.876392	4;7;-;-;3;10;4;3;-;-;7	8.14158	1.19758	4;7;-;-;3;10;4;3;-;-;7	14.4278	1.04607	4;7;-;-;3;10;4;3;-;-;7	17.9148	1.13831	4;7;-;-;3;10;4;3;-;-;7	10.1031	0.0533775	3;7;-;-;2;9;4;3;-;-;7	27.8538	0.935836	4;7;-;-;3;9;4;3;-;-;7	12.7206	0.891595	4;7;-;-;3;9;4;3;-;-;7	22.6292	0.0387885	3;7;-;-;1;9;3;1;-;-;7	44.7633	16.4855	10.81	3	4	29.3416	20.72	8	8
P17987	T-complex protein 1 subunit alpha OS=Homo sapiens GN=TCP1 PE=1 SV=1 - [TCPA_HUMAN]	62.41	1	41	41	88	1.10288	15;12;5;1;9;12;12;6;4;4;14	6.52328	0.599112	15;12;5;1;9;12;12;6;4;3;14	11.6195	1.22716	15;12;5;1;9;12;12;6;4;4;14	8.17591	0.97242	15;12;5;1;9;13;12;6;4;4;14	12.8305	1.23869	15;12;5;1;9;12;12;6;4;4;14	14.1817	0.0586185	15;11;5;1;9;9;11;5;3;2;14	27.5359	0.765805	15;12;5;1;9;12;12;6;4;4;14	11.8981	0.919076	15;12;5;1;9;12;12;6;4;4;14	10.6226	0.0330814	13;11;2;1;8;8;6;3;2;1;12	37.0007	58.0128	26.26	13	15	44.6593	17.99	11	13		0			11.1675	4.86	2	2
P51149	Ras-related protein Rab-7a OS=Homo sapiens GN=RAB7A PE=1 SV=1 - [RAB7A_HUMAN]	62.32	1	11	11	29	1.11725	4;6;-;-;1;9;5;-;-;-;4	5.19537	0.740819	4;6;-;-;1;9;5;-;-;-;4	16.5222	1.1175	4;6;-;-;1;9;5;-;-;-;4	8.41692	1.07969	4;6;-;-;1;9;4;-;-;-;4	8.11882	1.08109	4;6;-;-;1;9;4;-;-;-;4	9.73961	0.0603132	2;5;-;-;1;9;4;-;-;-;4	15.3541	0.952803	3;5;-;-;1;9;4;-;-;-;4	6.67772	1.00592	3;5;-;-;1;9;4;-;-;-;4	14.8407	0.028757	3;4;-;-;1;8;4;-;-;-;2	54.2595	14.8843	29.95	4	4	28.1104	36.71	6	6						0
P23528	Cofilin-1 OS=Homo sapiens GN=CFL1 PE=1 SV=3 - [COF1_HUMAN]	62.05	1	30	31	108	0.994162	11;17;2;10;9;14;18;4;1;12;9	15.8139	0.624595	11;17;2;11;9;13;18;4;1;12;9	15.678	1.20994	11;17;2;11;9;14;18;4;1;12;9	22.2238	0.844404	11;17;2;10;9;13;18;4;1;12;9	21.8276	0.946878	11;17;2;10;9;13;18;4;1;12;9	34.0712	0.0539262	9;15;2;9;9;13;16;4;-;9;8	16.8665	0.776915	11;17;2;10;9;13;18;4;1;12;9	32.0831	0.952268	11;17;2;10;9;13;18;4;1;12;9	38.0883	0.0380426	7;15;2;7;5;10;14;1;-;8;7	20.7609	49.4804	43.37	12	12	64.1523	36.75	8	17	10.4455	12.05	2	2	46.5345	17.47	7	13
P02545	Prelamin-A/C OS=Homo sapiens GN=LMNA PE=1 SV=1 - [LMNA_HUMAN]	61.6	1	44	46	113	0.994383	13;11;10;9;10;9;5;3;9;13;18	7.77251	0.498405	12;11;10;9;10;9;4;3;9;13;18	20.6244	1.10166	12;10;10;9;10;9;5;3;9;13;18	11.5166	0.734295	12;10;10;9;10;9;5;3;9;13;18	14.3145	1.04593	12;10;10;9;10;9;5;3;9;13;18	9.14294	0.049365	10;9;7;8;8;4;4;2;7;9;17	50.9854	0.736488	12;10;9;9;10;9;5;3;9;13;18	19.0727	0.796524	12;10;10;9;10;9;5;3;9;13;18	15.1296	0.0272427	8;7;3;5;5;4;2;2;5;6;9	36.54	49.9826	22.59	13	13	45.5407	21.84	11	11	35.7157	11.6	8	10	31.5267	10.09	7	9
P61981	14-3-3 protein gamma OS=Homo sapiens GN=YWHAG PE=1 SV=2 - [1433G_HUMAN]	61.54	1	12	18	68	1.19894	7;6;6;4;7;4;3;9;6;3;9	6.42241	0.868697	7;6;5;4;7;4;3;9;6;3;9	11.9832	1.1108	7;6;5;4;7;4;3;9;6;3;9	6.23034	1.15697	6;6;5;4;7;4;3;9;6;3;9	9.44169	1.10394	6;6;5;4;7;4;3;9;6;3;9	9.20322	0.0757553	5;6;5;3;6;4;3;9;5;2;8	16.6018	1.04639	6;6;5;4;7;4;3;9;6;3;9	15.3519	1.01309	6;6;6;4;7;4;3;9;6;3;9	17.0911	0.035282	3;4;5;2;4;1;3;8;2;2;7	74.7784	33.3181	19.03	6	8	30.3499	9.72	3	5	23.3178	20.65	4	7	17.6377	12.15	3	4
Q9Y3F4	Serine-threonine kinase receptor-associated protein OS=Homo sapiens GN=STRAP PE=1 SV=1 - [STRAP_HUMAN]	61.43	1	19	19	35	1.05974	11;4;-;3;3;5;2;3;-;2;7	8.84315	0.685125	11;4;-;3;3;5;2;3;-;2;7	8.88169	1.08243	11;4;-;3;3;5;2;3;-;2;7	15.6984	1.05343	11;4;-;3;3;5;2;3;-;2;7	17.773	1.04286	11;4;-;3;3;5;2;3;-;2;7	26.6634	0.0688716	9;4;-;2;2;5;1;3;-;1;7	22.1429	0.846705	11;4;-;3;3;5;2;3;-;2;7	30.5399	0.88515	10;4;-;3;3;5;2;3;-;2;7	32.9347	0.0349334	8;3;-;-;2;4;1;2;-;1;5	44.2548	44.7583	29.43	8	10	17.1498	8	3	3					12.7902	8.86	2	3
P35579	Myosin-9 OS=Homo sapiens GN=MYH9 PE=1 SV=4 - [MYH9_HUMAN]	61.38	1	142	166	499	0.997066	44;25;70;58;67;31;19;23;46;41;46	4.49129	0.708578	44;25;69;58;66;31;19;23;45;39;46	5.04511	1.13187	44;24;71;57;66;31;19;23;46;41;45	5.3838	0.903808	44;24;70;57;66;31;19;23;46;41;45	7.03399	0.935185	44;23;67;57;65;31;19;23;46;41;45	7.81645	0.0620066	39;19;52;47;54;27;16;20;29;27;41	12.8059	0.916713	42;21;69;57;64;29;17;23;46;40;44	5.07096	1.12863	42;21;69;57;64;30;19;23;46;41;45	6.44102	0.0413105	30;17;35;31;42;21;14;16;21;22;38	23.8597	188.463	16.22	32	47	95.3179	10.56	21	26	286.729	20.66	50	75	246.262	21.73	40	60
Q9P2E9	Ribosome-binding protein 1 OS=Homo sapiens GN=RRBP1 PE=1 SV=4 - [RRBP1_HUMAN]	61.35	1	68	68	157	1.19021	23;19;9;17;19;19;5;2;6;13;18	5.86882	0.756386	24;19;9;17;19;19;5;2;6;13;18	6.1662	1.07249	21;19;9;17;19;18;5;2;6;13;18	6.77381	0.961482	21;19;8;17;19;18;5;2;6;13;18	3.509	1.17543	21;19;9;17;19;18;5;2;6;13;18	6.54351	0.0740583	20;18;5;12;19;17;3;2;4;10;16	21.9509	0.943136	21;19;9;17;19;17;5;2;6;13;17	8.50849	1.33277	22;19;9;17;19;17;5;2;6;13;17	4.60566	0.047072	17;14;5;10;15;15;4;-;2;5;15	26.4398	101.866	32.62	24	25	79.4621	26.03	16	19	35.0981	9.01	9	9	65.346	22.41	14	17
P27348	14-3-3 protein theta OS=Homo sapiens GN=YWHAQ PE=1 SV=1 - [1433T_HUMAN]	61.22	1	9	18	83	1.22442	5;7;8;9;7;2;4;8;8;7;5	7.42004	0.898806	5;7;8;9;8;2;4;8;8;7;5	6.59696	1.07659	5;7;8;9;7;2;4;8;8;7;5	12.1917	1.21008	4;7;8;9;7;2;4;8;8;7;5	9.7312	1.07425	4;7;8;9;7;2;4;8;8;7;5	23.6132	0.0816678	3;6;5;7;6;2;4;8;7;6;4	19.7353	1.05552	3;7;8;9;7;2;4;8;8;7;5	31.0841	0.985769	3;7;8;8;7;2;4;8;8;7;5	30.3497	0.0336887	3;4;4;4;2;-;4;8;3;3;3	40.4309	29.5902	14.69	3	6	28.6243	20	5	7	29.1735	17.96	3	6	34.9636	20.82	6	10
P20290	Transcription factor BTF3 OS=Homo sapiens GN=BTF3 PE=1 SV=1 - [BTF3_HUMAN]	61.17	1	14	14	28	1.40874	-;4;2;2;2;6;4;9;-;1;-	16.058	0.729327	-;4;2;2;2;6;4;9;-;1;-	26.3496	1.26047	-;4;2;2;2;6;4;9;-;1;-	16.7203	1.18952	-;4;2;2;2;6;4;9;-;1;-	27.6961	1.25311	-;4;2;2;2;6;4;9;-;1;-	26.0103	0.0710147	-;4;1;2;1;6;4;7;-;-;-	37.1014	1.0489	-;4;2;2;2;6;4;9;-;1;-	28.7342	1.01209	-;4;2;2;2;6;4;9;-;1;-	17.4111	0.0321409	-;3;1;1;-;4;2;2;-;-;-	53.9688					17.0278	26.21	4	4	9.13545	16.99	2	2	10.5721	14.08	2	2
P30041	Peroxiredoxin-6 OS=Homo sapiens GN=PRDX6 PE=1 SV=3 - [PRDX6_HUMAN]	61.16	1	20	20	51	1.06895	3;7;-;3;7;7;6;12;1;2;6	11.5246	0.611667	3;7;-;3;7;7;6;12;1;2;6	19.5569	1.11829	3;7;-;3;7;7;6;12;1;2;6	18.7336	1.14208	3;7;-;3;7;7;6;12;1;2;6	17.2328	0.823971	3;7;-;3;7;7;6;12;1;2;5	34.643	0.0650688	2;5;-;3;5;7;6;11;1;2;5	31.0219	0.857026	3;7;-;3;7;7;6;11;1;2;5	27.777	0.655338	3;7;-;3;7;7;6;11;1;2;5	47.7375	0.0313756	-;4;-;-;5;3;6;9;-;1;2	73.0069	11.4494	10.71	3	3	23.4516	21.88	4	7		0			11.8733	5.36	2	2
Q9Y5L4	Mitochondrial import inner membrane translocase subunit Tim13 OS=Homo sapiens GN=TIMM13 PE=1 SV=1 - [TIM13_HUMAN]	61.05	1	5	5	13	1.1058	3;3;-;-;-;4;1;-;-;-;3	9.4178	0.649132	3;3;-;-;-;4;1;-;-;-;3	5.26057	1.16369	3;3;-;-;-;4;1;-;-;-;3	12.6743	0.92506	3;3;-;-;-;4;1;-;-;-;3	7.13076	1.02252	3;3;-;-;-;4;1;-;-;-;3	11.0357	0.0615407	2;3;-;-;-;4;1;-;-;-;3	23.996	0.907926	3;3;-;-;-;4;1;-;-;-;3	11.5351	0.976515	3;3;-;-;-;4;1;-;-;-;3	10.1825	0.0397337	2;3;-;-;-;4;1;-;-;-;3	50.6924	10.3381	37.89	3	3	12.4551	42.11	3	3
P08727	SWISS-PROT:P08727 Tax_Id=9606 Gene_Symbol=KRT19 Keratin, type I cytoskeletal 19	60.75	2	14	22	45	1.10828	3;6;3;3;9;6;-;3;3;4;5	9.64287	0.494504	3;6;3;3;9;6;-;3;3;4;5	17.3872	1.17036	3;6;3;3;9;6;-;3;3;4;5	12.185	0.776053	3;6;3;3;9;6;-;3;3;4;5	17.6048	0.955458	3;6;3;3;9;6;-;3;3;4;5	15.6182	0.0491333	3;5;3;3;9;5;-;2;2;3;5	23.6889	0.563304	3;6;3;3;9;6;-;3;3;4;5	21.1173	0.855706	3;6;3;3;9;6;-;3;3;4;5	17.9664	0.0310946	2;3;2;3;8;3;-;2;1;1;3	42.8794	14.707	10.75	4	4	21.1742	15.75	4	4	10.7139	7.75	3	3	11.4245	9	3	3
P04732	Metallothionein-1E OS=Homo sapiens GN=MT1E PE=1 SV=1 - [MT1E_HUMAN]	60.66	5	11	13	18	1.11197	6;1;-;-;1;1;2;-;-;2;9	10.8679	1.02981	6;1;-;-;1;1;2;-;-;2;9	18.5077	1.21771	6;1;-;-;1;1;2;-;-;2;9	23.0324	1.03554	6;1;-;-;1;1;2;-;-;2;9	11.7166	1.13325	6;1;-;-;1;1;2;-;-;2;9	22.3417	0.0629641	5;1;-;-;1;-;2;-;-;1;9	56.1881	1.30692	6;1;-;-;1;1;2;-;-;2;9	9.66168	0.920626	6;1;-;-;1;1;2;-;-;2;9	12.3001	0.0304951	2;-;-;-;-;-;2;-;-;1;5	34.804	24.0553	59.02	6	6		0
P25398	40S ribosomal protein S12 OS=Homo sapiens GN=RPS12 PE=1 SV=3 - [RS12_HUMAN]	60.61	1	18	18	48	1.04561	7;9;-;-;4;12;3;3;-;-;8	8.55141	0.641985	7;9;-;-;4;12;3;3;-;-;8	8.33235	1.1348	7;9;-;-;4;12;3;3;-;-;8	12.7174	0.885924	7;9;-;-;4;12;3;3;-;-;8	10.4931	1.09232	7;9;-;-;4;12;3;3;-;-;8	16.981	0.0536559	6;7;-;-;4;11;2;3;-;-;6	26.4551	0.815963	7;9;-;-;4;12;3;3;-;-;8	8.51675	0.999836	7;9;-;-;4;12;3;3;-;-;8	14.1954	0.0395291	3;7;-;-;4;10;2;2;-;-;5	20.6183	35.8834	36.36	6	8	43.969	40.15	5	9
Q15181	Inorganic pyrophosphatase OS=Homo sapiens GN=PPA1 PE=1 SV=2 - [IPYR_HUMAN]	60.55	1	22	22	45	1.29201	10;4;-;4;13;7;6;2;-;3;7	7.0557	0.743864	10;4;-;4;13;7;6;2;-;3;7	11.2938	1.22938	10;4;-;4;13;7;6;2;-;3;7	15.3593	1.45073	10;4;-;4;13;7;6;2;-;3;7	16.2146	1.03039	9;4;-;4;13;7;6;2;-;3;7	7.85848	0.106551	9;4;-;4;13;7;6;2;-;2;7	22.947	1.00947	9;4;-;4;13;7;6;2;-;3;7	12.5456	1.07758	9;4;-;4;13;7;6;2;-;3;7	7.46469	0.0372527	6;4;-;4;8;6;6;2;-;-;7	27.3048	41.473	19.72	5	9	18.1057	9	2	3		0				0
P14923	Junction plakoglobin OS=Homo sapiens GN=JUP PE=1 SV=3 - [PLAK_HUMAN]	60.54	1	46	56	113	1.0068	12;10;6;9;20;12;9;14;5;4;10	6.68537	0.679069	12;10;6;9;20;12;9;14;5;4;10	11.1277	1.10515	12;10;6;9;20;12;9;14;5;4;10	6.00164	0.994308	12;10;6;9;20;12;9;14;5;4;10	8.90204	1.11757	12;10;6;9;20;12;9;14;5;4;10	8.17797	0.0622537	10;10;5;7;16;9;6;11;5;3;8	16.7051	0.848964	11;10;6;9;20;12;9;14;5;4;10	9.55984	1.0155	11;10;6;9;20;12;9;14;5;4;10	10.5711	0.0407889	9;9;2;4;11;8;5;8;3;1;10	26.799	57.7354	22.28	14	14	44.3445	15.03	9	10	23.7541	8.05	5	6	34.022	10.47	8	9
P13797	Plastin-3 OS=Homo sapiens GN=PLS3 PE=1 SV=4 - [PLST_HUMAN]	60.48	1	49	53	121	0.947582	20;12;7;1;14;18;6;10;5;2;23	11.6045	0.59208	20;12;7;1;14;18;6;10;5;1;23	7.60459	1.27962	20;12;7;1;14;18;6;10;5;2;23	28.1724	0.805581	20;12;7;1;12;18;6;10;5;2;23	16.669	0.939246	20;11;7;1;12;18;6;10;5;2;23	6.9533	0.0477748	17;10;6;1;12;16;5;6;5;1;21	30.2012	0.740571	19;11;7;1;12;18;6;10;5;2;23	14.9255	1.00661	20;11;7;1;12;18;6;10;5;2;23	11.3646	0.0367262	13;9;5;1;11;16;5;5;3;1;14	21.1395	88.7866	30	16	21	49.3262	17.46	9	12	21.7018	9.68	7	7		0
P78371	T-complex protein 1 subunit beta OS=Homo sapiens GN=CCT2 PE=1 SV=4 - [TCPB_HUMAN]	60.37	1	41	41	110	1.11088	11;13;3;8;11;13;12;8;4;9;13	5.1187	0.574922	11;13;3;8;11;13;12;8;4;9;13	9.93243	1.15844	11;13;3;8;10;13;12;8;4;9;13	7.96796	0.923632	11;13;3;8;10;13;12;8;4;9;13	8.69912	1.09477	10;13;3;8;9;13;12;7;4;9;13	13.1548	0.0579372	9;12;3;6;8;10;12;6;3;8;10	28.5281	0.754712	10;13;3;8;9;12;12;7;4;9;12	17.0762	0.95409	10;13;3;8;9;12;12;7;4;9;13	16.6499	0.0393259	7;6;3;2;7;8;9;5;2;4;7	41.1252	52.6816	22.43	9	12	55.7194	21.31	10	14	12.7986	6.73	3	3	31.8136	11.96	7	8
P29966	Myristoylated alanine-rich C-kinase substrate OS=Homo sapiens GN=MARCKS PE=1 SV=4 - [MARCS_HUMAN]	60.24	1	16	16	47	1.2887	1;-;11;8;8;1;1;-;9;11;1	11.9858	0.727742	1;-;11;8;8;1;1;-;8;10;1	5.80901	1.17267	1;-;11;8;8;1;1;-;9;10;1	11.826	1.28299	1;-;11;8;8;1;1;-;9;11;1	12.0364	1.10894	1;-;11;8;8;1;1;-;9;11;1	9.51418	0.100729	1;-;6;7;5;1;1;-;6;3;1	21.6848	1.21934	1;-;11;8;7;1;1;-;9;11;1	7.42897	1.05833	1;-;11;8;7;1;1;-;9;11;1	5.57627	0.0390422	1;-;5;5;3;-;-;-;4;3;1	35.7501		0							46.402	37.95	9	11	43.7364	29.82	5	8
Q99623	Prohibitin-2 OS=Homo sapiens GN=PHB2 PE=1 SV=2 - [PHB2_HUMAN]	60.2	1	21	21	52	0.990485	6;5;1;7;7;6;4;3;2;4;6	11.1191	0.746158	6;5;1;7;7;6;4;3;2;4;6	7.03849	1.12451	6;5;1;7;7;6;4;3;2;4;6	5.89856	0.905935	6;5;1;7;7;6;4;3;2;4;6	7.77245	1.1043	6;5;1;7;7;6;4;3;2;4;6	11.494	0.0704006	6;4;1;7;5;6;3;3;1;4;5	20.9983	0.775794	6;5;1;7;7;6;4;3;2;4;6	17.0046	0.922233	6;5;1;7;7;6;4;3;2;4;6	17.5902	0.0343038	5;3;1;6;5;4;2;3;-;3;3	49.5741	25.0945	10.7	3	5	17.5532	19.06	5	5		0			26.2042	9.7	3	7
P04406	Glyceraldehyde-3-phosphate dehydrogenase OS=Homo sapiens GN=GAPDH PE=1 SV=3 - [G3P_HUMAN]	60	1	42	42	150	0.924017	8;26;-;-;3;29;37;26;-;1;11	15.6954	0.764937	8;26;-;-;3;29;37;26;-;1;11	4.03692	1.47327	8;26;-;-;3;29;37;26;-;1;11	7.47665	0.949981	8;25;-;-;3;30;37;26;-;1;11	16.1218	1.68854	8;26;-;-;3;29;37;26;-;1;11	18.4545	0.0508301	6;21;-;-;2;25;28;21;-;-;11	15.6998	0.897953	8;25;-;-;2;29;36;26;-;1;11	8.96216	0.789573	7;24;-;-;2;29;35;26;-;1;11	14.0828	0.0264323	5;16;-;-;2;18;16;17;-;1;7	52.9079	32.4426	21.79	8	9	107.872	43.28	19	27		0
P15311	Ezrin OS=Homo sapiens GN=EZR PE=1 SV=4 - [EZRI_HUMAN]	59.9	1	41	54	136	0.985215	12;12;11;16;14;14;5;9;5;11;13	8.3031	0.660149	12;12;11;16;14;13;4;9;5;11;13	7.23788	1.07291	12;12;11;15;14;12;3;9;5;11;13	7.82128	0.938467	12;12;11;15;14;12;3;9;5;11;13	8.92501	0.823035	11;11;11;15;12;11;3;9;5;11;13	10.5776	0.0567392	8;10;9;12;8;9;3;9;3;10;12	19.8463	0.727246	12;10;10;15;12;12;3;9;4;11;13	14.3557	0.938461	11;10;10;15;13;11;3;9;5;11;13	9.63144	0.0335352	6;10;6;11;4;8;3;8;3;7;10	19.8645	58.5387	20.48	11	14	51.734	17.58	12	15	39.3581	16.55	11	11	65.8944	15.87	12	18
P49368	T-complex protein 1 subunit gamma OS=Homo sapiens GN=CCT3 PE=1 SV=4 - [TCPG_HUMAN]	59.82	1	38	38	98	1.05263	19;17;-;-;10;18;10;2;2;2;17	10.9381	0.518493	18;17;-;-;10;18;9;2;2;2;17	13.2259	1.15527	18;17;-;-;10;17;9;2;2;2;17	9.46622	0.890328	18;17;-;-;10;18;9;2;2;2;17	18.0766	1.16007	18;17;-;-;10;18;9;2;2;2;17	15.4455	0.0523189	17;17;-;-;6;16;7;2;2;1;17	27.3153	0.701704	18;17;-;-;9;17;9;2;2;2;17	17.974	0.997	18;17;-;-;10;17;9;2;2;2;17	11.6076	0.0342047	14;15;-;-;4;13;4;1;2;1;15	24.5341	71.6486	36.7	19	20	72.525	30.83	13	17		0				0
P63241	Eukaryotic translation initiation factor 5A-1 OS=Homo sapiens GN=EIF5A PE=1 SV=2 - [IF5A1_HUMAN]	59.74	3	19	19	51	1.2822	8;8;-;2;9;7;5;4;-;-;9	13.3205	0.763584	8;8;-;2;9;7;5;4;-;-;9	12.6997	1.14324	8;8;-;2;9;7;5;4;-;-;9	22.0717	1.01841	8;8;-;2;9;7;5;4;-;-;9	12.7617	1.04254	8;8;-;2;8;7;5;4;-;-;9	19.7202	0.0774793	5;7;-;1;8;6;5;4;-;-;8	22.1998	0.982136	7;7;-;2;8;7;5;4;-;-;9	10.291	1.07129	7;8;-;2;8;7;5;4;-;-;9	20.6794	0.0374834	4;4;-;-;6;5;4;4;-;-;6	30.9424	33.9056	25.32	5	8	35.4361	28.57	5	8		0				0
P08238	Heat shock protein HSP 90-beta OS=Homo sapiens GN=HSP90AB1 PE=1 SV=4 - [HS90B_HUMAN]	59.39	1	42	78	331	1.0895	31;28;22;36;32;36;26;15;24;28;25	7.07297	0.60841	31;28;22;35;30;36;26;15;24;28;25	5.46167	1.18351	31;28;22;36;31;36;26;15;24;29;25	7.73739	0.907318	31;28;22;35;29;36;26;15;24;28;24	8.67931	1.14584	29;28;21;36;29;36;26;15;24;29;23	10.5576	0.0560842	26;26;15;33;21;29;25;13;17;16;21	12.8547	0.78977	29;28;21;35;29;34;26;14;22;28;23	8.14286	1.0464	29;28;21;36;28;35;26;14;23;28;23	10.3782	0.0400631	21;21;11;28;13;27;20;9;10;11;16	18.1188	121.428	29.97	20	31	124.07	28.18	20	32	89.9366	16.85	14	23	145.002	27.07	22	39
P30050	60S ribosomal protein L12 OS=Homo sapiens GN=RPL12 PE=1 SV=1 - [RL12_HUMAN]	59.39	1	10	10	28	1.0336	3;5;9;9;1;4;1;2;8;5;3	12.6774	0.642295	3;5;9;9;1;4;1;3;8;5;3	14.5626	1.18186	3;5;9;9;1;4;1;3;8;5;3	9.58571	0.923403	2;5;9;9;1;4;1;2;8;5;3	14.0949	1.18119	2;5;9;9;1;4;1;2;8;5;3	10.0892	0.0721605	2;3;5;5;1;3;1;2;2;1;2	36.746	0.824705	2;5;9;9;1;4;1;2;8;5;3	22.4077	1.12974	2;5;9;9;1;4;1;2;8;5;3	19.9	0.0453287	1;3;1;4;1;2;1;2;-;1;2	52.2107	28.0212	23.64	3	4	21.0776	19.39	2	5		0			40.282	23.03	4	9
Q9Y617	Phosphoserine aminotransferase OS=Homo sapiens GN=PSAT1 PE=1 SV=2 - [SERC_HUMAN]	59.19	1	23	23	41	0.929196	7;5;-;-;2;4;11;6;-;-;6	9.06865	0.525178	7;5;-;-;2;4;11;6;-;-;6	9.50857	1.1507	7;5;-;-;2;4;11;6;-;-;6	7.11369	0.897243	7;5;-;-;2;4;11;6;-;-;6	17.3424	1.30875	7;5;-;-;2;4;11;6;-;-;6	11.5642	0.060013	7;5;-;-;2;3;10;6;-;-;5	29.739	0.710091	7;5;-;-;2;4;10;6;-;-;6	9.63816	1.10448	7;5;-;-;2;4;11;6;-;-;6	9.36718	0.0465272	7;4;-;-;2;3;10;4;-;-;3	25.9275	24.8279	15.14	5	6	17.5017	15.95	5	5
P13639	Elongation factor 2 OS=Homo sapiens GN=EEF2 PE=1 SV=4 - [EF2_HUMAN]	58.97	1	85	86	251	1.19829	22;27;8;18;31;32;17;25;6;15;36	5.16607	0.718808	22;27;8;18;31;32;17;25;6;15;34	9.08352	1.13638	22;27;8;18;30;32;17;25;6;15;35	4.78504	0.955877	22;27;8;18;30;32;17;25;6;14;35	4.96699	1.11096	21;27;8;18;30;31;17;25;6;14;35	8.11217	0.0658201	16;24;7;17;26;29;15;20;6;10;29	15.7364	0.839631	21;26;8;18;29;30;17;24;6;14;33	7.16156	1.01248	21;27;8;18;29;30;17;24;6;14;33	7.68549	0.0355756	14;14;6;10;18;23;12;14;4;4;18	23.0698	106.253	26.92	21	27	116.878	21.79	22	29	26.2348	8.39	8	8	57.4279	14.22	12	18
P63000	Ras-related C3 botulinum toxin substrate 1 OS=Homo sapiens GN=RAC1 PE=1 SV=1 - [RAC1_HUMAN]	58.85	3	10	12	19	1.01878	4;1;2;-;3;1;5;5;-;-;3	13.1557	0.730071	4;1;2;-;3;1;5;5;-;-;3	13.956	1.13992	4;1;2;-;3;1;5;5;-;-;3	14.141	0.986695	4;1;2;-;3;1;5;5;-;-;3	9.27752	1.07045	4;1;2;-;3;1;5;5;-;-;3	19.7669	0.0596694	3;1;2;-;2;1;5;3;-;-;2	16.8401	0.940209	4;1;2;-;3;1;5;5;-;-;3	16.4383	0.997634	4;1;2;-;2;1;5;5;-;-;3	14.8975	0.0392235	3;1;2;-;2;1;4;3;-;-;2	44.1353	14.322	19.79	2	2		0			6.01239	5.73	2	2
P55072	Transitional endoplasmic reticulum ATPase OS=Homo sapiens GN=VCP PE=1 SV=4 - [TERA_HUMAN]	58.68	1	45	45	84	1.23582	8;8;11;4;9;4;6;5;8;5;13	7.90096	0.880965	8;8;10;4;9;4;6;5;8;5;12	8.90925	1.21876	8;8;11;4;9;4;6;5;8;5;12	7.81106	1.16669	8;8;11;4;9;4;6;5;8;5;12	9.58126	1.19924	8;8;11;4;9;4;6;5;8;5;12	10.6479	0.0708395	6;7;6;4;9;4;6;4;4;4;12	26.5417	1.0704	8;8;11;4;9;4;6;5;8;5;12	20.4585	1.03305	8;8;11;4;9;4;6;5;8;5;12	17.6587	0.0491736	2;6;7;3;7;4;3;4;2;3;9	32.0458	27.564	10.92	8	8	29.2833	6.08	5	8	39.9037	15.26	8	10	22.5365	9.43	5	6
Q14847	LIM and SH3 domain protein 1 OS=Homo sapiens GN=LASP1 PE=1 SV=2 - [LASP1_HUMAN]	58.62	1	30	30	65	1.2637	5;3;7;11;7;4;-;1;4;5;7	9.16769	0.651778	5;3;7;11;7;4;-;1;4;5;7	9.70126	1.27895	5;4;7;11;7;4;-;1;4;5;7	12.9689	1.44538	5;4;7;11;7;4;-;1;4;5;7	25.4951	1.23233	5;3;7;11;7;4;-;1;4;5;7	9.19523	0.0969854	4;2;7;9;7;4;-;-;4;5;5	15.4523	0.91748	4;3;7;11;7;4;-;1;4;5;7	12.1149	0.875986	4;4;7;11;7;4;-;1;4;5;6	10.2503	0.0333333	2;2;6;6;5;3;-;-;2;3;5	68.7078	23.5209	19.92	7	7	28.0146	16.86	5	5	25.0134	21.07	7	8	42.877	29.5	12	13
P07900	Heat shock protein HSP 90-alpha OS=Homo sapiens GN=HSP90AA1 PE=1 SV=5 - [HS90A_HUMAN]	58.47	1	47	80	324	1.05806	34;33;19;29;34;37;24;13;16;22;27	3.91034	0.659725	34;33;19;29;33;37;23;13;16;22;27	5.04108	1.1933	34;33;19;29;34;37;24;13;16;22;26	7.77545	0.932758	34;33;19;29;32;37;24;13;16;22;26	6.04968	1.19735	33;33;19;29;32;36;22;13;16;22;25	15.4892	0.0575647	30;29;14;27;24;30;19;11;14;13;24	17.6436	0.85513	33;33;19;29;32;35;20;12;16;22;24	4.95617	1.02768	32;33;19;29;31;35;22;13;16;22;25	6.28049	0.0377845	22;25;10;20;13;24;15;8;9;10;17	15.3626	145.38	30.05	27	36	148.976	29.1	23	37	85.8333	16.94	13	22	129.095	21.99	20	35
P00918	Carbonic anhydrase 2 OS=Homo sapiens GN=CA2 PE=1 SV=2 - [CAH2_HUMAN]	58.46	1	22	22	46	0.803397	7;4;1;5;12;6;1;2;3;3;6	17.8442	1.16168	7;4;1;6;12;6;1;2;3;3;6	15.0575	1.19299	7;4;1;5;12;6;1;2;3;3;6	12.6789	1.37545	7;4;1;5;12;6;1;2;3;3;6	15.9967	1.347	6;4;1;5;12;6;1;2;3;3;6	14.7209	0.0793491	5;4;1;5;9;6;1;1;3;3;6	13.4542	1.1973	6;4;1;5;11;6;1;2;3;3;6	19.6832	0.776264	6;4;1;5;11;6;1;2;3;3;6	20.5569	0.0344984	2;2;-;2;5;5;1;-;1;2;3	105.248	29.7259	30.38	6	7	14.7374	10.77	2	3		0			17.5209	15	5	5
P38117	Electron transfer flavoprotein subunit beta OS=Homo sapiens GN=ETFB PE=1 SV=3 - [ETFB_HUMAN]	58.43	1	17	17	46	1.05801	-;3;1;12;5;4;8;-;2;10;2	17.232	0.975876	-;3;1;12;5;4;8;-;2;10;2	11.2413	1.22189	-;3;1;12;5;4;8;-;2;10;2	9.38541	0.998545	-;3;1;12;5;4;8;-;2;10;2	20.6151	1.18979	-;3;1;11;5;3;8;-;2;10;2	9.89579	0.0736014	-;2;1;10;4;3;8;-;1;8;2	60.4108	0.867682	-;3;1;11;5;3;8;-;2;10;2	26.8781	0.889925	-;3;1;11;5;3;8;-;2;10;2	23.5654	0.030184	-;1;-;7;3;3;5;-;1;6;2	32.8918		0			11.0996	9.41	2	3		0			48.3267	21.96	6	12
P14868	Aspartate--tRNA ligase, cytoplasmic OS=Homo sapiens GN=DARS PE=1 SV=2 - [SYDC_HUMAN]	58.28	1	31	31	77	1.05225	8;11;7;9;7;9;2;3;7;5;11	10.8493	0.655101	8;11;7;9;7;9;2;3;7;5;11	5.52105	1.19091	8;11;7;9;7;9;2;3;7;5;11	5.07784	0.978188	8;11;7;9;7;9;2;3;7;5;11	7.42377	1.12257	8;11;7;9;7;9;2;3;7;5;11	17.7562	0.0551131	7;9;7;9;7;8;2;3;3;2;10	22.0768	0.845602	8;10;7;9;7;9;2;3;7;5;11	15.4737	0.913747	8;10;7;9;7;9;2;3;7;5;11	17.2522	0.0285925	5;6;2;5;4;6;2;3;2;1;7	40.1483	30.0983	18.56	8	8	44.0074	24.35	11	11	26.6398	9.78	3	7	31.984	15.57	6	9
P62249	40S ribosomal protein S16 OS=Homo sapiens GN=RPS16 PE=1 SV=2 - [RS16_HUMAN]	58.22	1	10	10	18	0.787531	2;2;-;-;2;2;4;6;-;1;-	35.2704	0.495802	2;2;-;-;2;2;4;6;-;1;-	33.9087	0.681954	1;2;-;-;2;2;4;6;-;1;-	45.4268	0.583859	1;2;-;-;2;2;4;5;-;1;-	41.1045	0.64965	1;2;-;-;2;2;4;6;-;1;-	65.2107	0.0429809	-;1;-;-;-;2;3;5;-;1;-	36.7568	0.472396	1;1;-;-;2;2;3;6;-;1;-	68.2652	0.587691	1;1;-;-;2;2;3;6;-;1;-	69.3609	0.0339261	-;1;-;-;-;-;2;3;-;1;-	26.157	7.10771	14.38	2	2	10.1152	14.38	2	2
Q07065	Cytoskeleton-associated protein 4 OS=Homo sapiens GN=CKAP4 PE=1 SV=2 - [CKAP4_HUMAN]	58.14	1	35	35	86	0.96802	13;6;9;10;15;4;6;1;3;6;13	6.6798	0.753549	13;6;10;10;15;4;6;1;3;6;13	20.552	1.12187	13;6;9;10;15;5;6;1;3;6;13	8.35484	1.02692	13;6;9;10;15;4;6;1;3;6;13	13.7574	1.19469	13;6;9;10;15;4;6;1;3;6;13	7.85212	0.0743691	11;4;9;8;14;2;5;-;2;6;12	40.1349	0.88432	13;5;9;9;14;4;6;1;3;6;12	15.4695	1.11234	13;5;9;10;14;4;6;1;3;6;13	19.1723	0.0484241	7;3;4;6;12;2;5;-;1;3;10	53.0267	52.1794	26.41	11	13	23.0752	10.3	5	5	39.2451	11.63	7	9	39.752	16.28	9	10
P35232	Prohibitin OS=Homo sapiens GN=PHB PE=1 SV=1 - [PHB_HUMAN]	58.09	1	16	16	32	0.95799	4;4;1;3;10;4;1;-;2;2;4	15.9412	0.694808	4;4;1;3;10;4;1;-;2;2;4	10.5788	1.15731	4;4;1;3;10;4;1;-;2;2;4	12.2902	0.859305	4;4;1;3;10;4;1;-;2;2;4	13.749	1.09686	4;4;1;3;10;4;1;-;2;2;4	15.7961	0.0459678	4;4;1;2;10;3;1;-;2;1;3	37.4351	0.723572	4;4;1;3;10;4;1;-;2;2;3	24.9129	0.956595	4;4;1;3;10;4;1;-;2;2;3	20.4557	0.0274602	2;3;1;1;6;3;1;-;2;1;3	60.1032	22.5617	19.85	4	4	15.1313	17.65	4	4		0			11.6562	7.72	2	3
P32119	Peroxiredoxin-2 OS=Homo sapiens GN=PRDX2 PE=1 SV=5 - [PRDX2_HUMAN]	58.08	1	10	11	21	1.31531	2;2;-;-;1;5;4;1;2;-;6	13.2475	0.802687	2;2;-;-;1;5;4;1;2;-;6	21.6161	1.22792	2;2;-;-;1;5;3;1;2;-;5	14.8966	1.26383	2;2;-;-;1;5;3;1;2;-;6	24.3543	0.955623	2;2;-;-;1;5;2;1;2;-;5	15.723	0.0726425	2;2;-;-;1;4;2;1;2;-;4	67.3274	1.02348	2;2;-;-;1;5;2;1;2;-;5	26.8872	0.851828	2;2;-;-;1;5;2;1;2;-;5	33.1772	0.0350254	2;1;-;-;1;3;2;-;1;-;3	75.5332	11.5783	10.1	2	3		0								0
P29692	Elongation factor 1-delta OS=Homo sapiens GN=EEF1D PE=1 SV=5 - [EF1D_HUMAN]	58.01	1	17	18	52	1.1305	7;11;-;3;5;7;5;6;-;2;8	8.70244	0.771769	7;11;-;3;5;7;5;6;-;2;8	14.2387	1.16885	7;11;-;3;5;7;5;6;-;2;9	16.1413	0.957266	7;11;-;3;5;7;5;6;-;2;8	12.1886	1.10974	7;11;-;3;5;7;5;6;-;2;8	15.1076	0.0597545	7;6;-;2;5;5;3;4;-;-;8	38.5379	0.891275	7;11;-;3;5;7;5;6;-;2;8	12.4125	1.14308	7;11;-;3;5;7;5;6;-;2;8	15.5798	0.0545262	4;7;-;3;4;4;2;2;-;-;8	57.5111	34.5699	35.94	7	7	51.8682	29.89	7	11		0			8.5825	12.46	3	3
P62158	Calmodulin OS=Homo sapiens GN=CALM1 PE=1 SV=2 - [CALM_HUMAN]	57.72	1	15	15	42	1.19329	12;6;4;2;4;4;4;-;3;2;9	11.444	0.857616	12;6;4;2;4;4;4;-;3;2;9	14.9451	1.1395	10;6;4;2;4;4;4;-;3;2;9	9.58686	1.55944	12;6;4;2;4;4;4;-;3;2;9	17.1136	0.99198	10;6;4;2;4;4;4;-;3;2;8	13.1438	0.124759	9;6;4;1;3;4;4;-;2;2;8	18.7765	1.11376	10;6;4;2;4;4;4;-;3;2;8	18.9964	1.11536	10;6;4;2;4;4;4;-;3;2;8	16.7164	0.0433615	7;6;4;1;1;4;4;-;1;1;8	24.8442	46.1021	48.99	9	12	23.719	10.74	2	4	12.8194	13.42	4	4	7.42852	14.09	2	2
Q92598	Heat shock protein 105 kDa OS=Homo sapiens GN=HSPH1 PE=1 SV=1 - [HS105_HUMAN]	57.69	1	54	58	113	1.04422	12;15;4;12;11;11;10;5;3;8;17	7.7901	0.81382	12;15;4;12;11;11;10;5;2;8;17	10.5479	1.16947	12;15;4;12;11;11;10;5;3;8;17	7.51076	1.0753	12;15;4;13;11;11;10;5;3;8;17	12.9174	1.27708	12;14;4;13;11;11;9;5;3;8;17	12.081	0.0571921	12;14;1;7;8;10;5;4;2;4;16	32.4543	1.02108	12;14;4;12;11;11;9;5;3;8;17	9.2107	0.802678	12;14;4;12;11;11;9;5;3;8;17	18.551	0.0308268	6;10;1;2;4;8;4;2;2;-;8	57.5943	45.237	15.97	12	12	63.1793	17.02	14	16	18.2546	4.43	2	4	48.6858	15.97	12	13
O95433	Activator of 90 kDa heat shock protein ATPase homolog 1 OS=Homo sapiens GN=AHSA1 PE=1 SV=1 - [AHSA1_HUMAN]	57.4	1	20	20	42	1.14731	7;3;5;4;5;4;1;2;3;4;9	11.1298	0.671153	7;3;5;4;5;4;1;2;3;4;9	12.5789	1.2018	7;3;5;4;5;4;1;2;3;4;9	11.2806	0.958423	7;3;5;4;5;4;1;2;3;4;9	14.8547	1.1716	7;3;5;4;5;4;1;2;3;4;9	9.02569	0.0652008	7;2;5;3;5;2;1;2;3;4;7	17.4092	0.85712	7;3;5;4;5;4;1;2;3;4;9	15.0468	1.22317	7;3;5;4;5;4;1;2;3;4;9	10.8825	0.0505708	5;1;5;3;5;2;1;2;3;3;7	52.6834	28.0513	22.19	5	7		0			15.5197	8.88	3	4	13.3802	10.95	4	4
Q02790	Peptidyl-prolyl cis-trans isomerase FKBP4 OS=Homo sapiens GN=FKBP4 PE=1 SV=3 - [FKBP4_HUMAN]	57.08	1	30	30	63	1.01803	1;5;6;6;10;11;7;5;4;4;3	6.99309	0.731072	1;5;6;6;10;11;7;5;4;4;3	11.292	1.08234	1;5;6;6;10;11;7;5;4;4;3	17.4586	0.967281	1;5;6;6;10;11;7;5;4;4;3	21.7257	1.00863	1;5;6;6;10;11;7;5;4;4;3	24.3346	0.0624963	1;3;5;5;9;10;7;4;3;3;2	35.242	0.798645	1;5;6;6;10;11;7;5;4;4;2	33.7355	0.91461	1;5;6;6;10;11;7;5;4;4;2	35.2531	0.0306648	-;3;5;4;7;8;6;1;2;1;2	20.719	9.65662	2.61	2	2	15.046	8.06	4	5	21.2396	15.9	6	6	19.9176	15.47	6	6
P26599	Polypyrimidine tract-binding protein 1 OS=Homo sapiens GN=PTBP1 PE=1 SV=1 - [PTBP1_HUMAN]	57.06	1	34	34	55	1.01461	3;7;1;3;5;6;8;13;2;-;8	11.5846	0.717639	3;7;1;3;5;6;8;13;2;-;8	12.2696	1.14873	3;7;1;3;5;6;8;13;2;-;8	18.7954	0.884589	3;7;1;3;5;6;8;13;2;-;8	23.0583	1.04308	2;7;1;3;4;6;8;13;2;-;8	20.5496	0.0585058	1;6;1;3;4;5;8;6;2;-;5	38.9878	0.879247	2;7;1;2;4;6;8;13;2;-;8	15.0591	0.95089	2;7;1;2;4;6;8;13;2;-;8	9.646	0.0355992	-;4;1;2;1;4;6;5;2;-;6	51.2792	10.5654	10.36	3	3	33.2939	21.85	7	7		0			9.56169	5.46	2	2
P05787	Keratin, type II cytoskeletal 8 OS=Homo sapiens GN=KRT8 PE=1 SV=7 - [K2C8_HUMAN]	56.94	1	22	28	47	0.876294	12;3;2;5;3;2;2;2;4;1;13	13.2531	0.552793	11;3;2;5;3;2;2;2;4;1;13	22.5287	1.10997	12;3;2;5;3;2;2;2;4;1;12	11.125	0.606285	11;3;2;5;3;2;2;2;4;1;12	19.5369	0.726725	11;3;2;5;3;2;2;2;4;1;12	31.6357	0.0305109	8;2;1;4;3;1;2;2;3;-;10	57.2095	0.572969	10;3;2;5;3;2;2;2;4;1;12	31.0233	0.732642	10;3;2;5;3;2;2;2;3;1;12	28.0022	0.0255298	5;1;1;2;3;1;2;2;3;-;9	42.9667	41.1317	25.67	12	12		0			12.6072	6	3	3	19.6208	9.32	4	5
Q01995	Transgelin OS=Homo sapiens GN=TAGLN PE=1 SV=4 - [TAGL_HUMAN]	56.72	1	14	16	31	1.39131	2;7;4;3;4;6;4;3;1;3;1	19.8994	0.550704	2;7;4;3;4;6;4;3;1;3;1	16.9963	1.11475	2;7;4;3;4;6;4;3;1;3;1	15.7225	0.694614	2;7;4;3;4;6;4;3;1;3;1	19.4618	0.989026	2;7;4;3;4;6;4;3;1;3;1	24.3124	0.10056	2;7;2;3;3;6;3;2;1;2;1	25.9215	0.977789	2;7;3;3;3;6;4;3;1;3;1	12.0379	2.20348	2;7;4;3;3;6;4;3;1;3;1	46.5459	0.101906	2;7;1;2;2;6;2;3;1;3;1	33.4967	13.5204	11.44	2	2	23.1122	23.38	5	7	11.5369	4.48	2	3	10.1715	4.98	2	2
P38646	Stress-70 protein, mitochondrial OS=Homo sapiens GN=HSPA9 PE=1 SV=2 - [GRP75_HUMAN]	56.7	1	50	54	135	0.99979	19;19;5;6;11;25;5;3;3;7;23	8.98793	0.677354	19;19;5;6;10;24;5;3;3;7;23	10.6448	1.20885	19;19;5;6;11;24;5;3;3;7;22	4.92379	0.903396	19;19;5;6;11;24;5;3;3;7;23	15.5626	1.1787	19;19;5;6;11;24;5;3;3;7;21	8.77552	0.0514871	17;18;5;6;10;20;5;-;3;7;19	25.1508	0.876154	19;19;5;6;11;24;5;3;3;7;21	5.48323	0.90443	19;19;5;6;11;24;5;3;3;7;21	8.21069	0.0309879	12;11;3;6;7;16;5;-;2;6;11	30.4637	96.2954	32.84	18	22	71.3479	24.74	15	19	17.2343	6.92	6	6	23.675	9.28	8	8
P07237	Protein disulfide-isomerase OS=Homo sapiens GN=P4HB PE=1 SV=3 - [PDIA1_HUMAN]	56.69	1	32	32	101	1.25718	13;10;11;7;7;13;3;6;12;9;13	12.881	0.810503	12;10;10;7;7;13;3;6;12;9;13	9.07264	1.24778	12;10;11;7;6;13;3;6;11;9;13	7.38945	1.14278	13;10;10;7;7;13;3;6;12;9;13	10.7227	0.947883	11;9;10;7;6;13;3;6;11;9;13	14.632	0.0777	10;9;9;7;6;12;3;6;5;7;10	51.178	1.03848	11;9;10;7;6;13;3;6;11;9;12	9.83702	0.920828	10;9;10;7;6;13;3;6;11;9;12	14.6131	0.0356824	7;6;3;6;5;10;2;4;1;6;8	40.6901	47.9372	20.28	10	13	39.0146	18.9	8	9	51.5835	9.65	6	11	27.0102	13.98	7	7
Q06323	Proteasome activator complex subunit 1 OS=Homo sapiens GN=PSME1 PE=1 SV=1 - [PSME1_HUMAN]	56.63	1	16	16	41	1.13057	5;5;5;2;4;10;2;2;5;2;7	16.3616	0.738061	5;5;5;2;4;10;2;2;5;2;7	12.1451	1.15146	5;5;5;2;4;10;2;2;5;2;7	14.9591	1.06231	5;5;5;2;4;10;2;2;5;2;7	10.4256	0.921454	5;5;5;2;4;10;2;2;5;2;7	8.81964	0.0900904	5;5;3;2;3;10;2;2;2;2;5	75.4408	0.942706	5;5;5;2;3;10;2;2;5;2;7	23.2302	0.77834	5;5;5;2;3;10;2;2;5;2;7	16.1096	0.0295846	4;2;-;-;3;9;2;1;-;-;4	71.0558	20.7862	9.24	3	5	24.72	22.89	6	6		0			11.6524	15.26	3	3
P13489	Ribonuclease inhibitor OS=Homo sapiens GN=RNH1 PE=1 SV=2 - [RINI_HUMAN]	56.62	1	33	33	87	0.918902	8;7;9;6;6;8;8;8;9;5;12	9.03592	0.624766	8;7;9;6;6;8;8;8;9;5;12	10.0844	1.12695	8;7;9;6;6;9;8;8;9;5;12	4.78568	0.866228	8;7;9;6;6;8;8;8;9;5;11	11.3155	1.10573	8;7;9;6;6;9;8;8;9;5;12	8.04201	0.0512897	6;6;8;5;5;7;6;6;4;3;10	53.1357	0.922663	8;7;9;6;6;9;8;8;9;5;12	8.60526	0.899518	8;7;9;6;6;8;8;8;9;5;11	8.85855	0.0313667	5;4;7;4;5;5;4;4;3;-;8	31.3684	34.7537	22.78	8	8	28.4031	17.57	6	7	34.5794	13.45	6	9	26.1414	12.8	5	6
Q16658	Fascin OS=Homo sapiens GN=FSCN1 PE=1 SV=3 - [FSCN1_HUMAN]	56.59	1	35	35	79	1.15641	12;10;-;2;6;11;9;6;-;3;17	5.16197	0.712862	12;10;-;2;6;11;9;6;-;3;17	4.90529	1.07659	12;10;-;2;6;11;9;6;-;3;17	11.463	1.01029	12;10;-;2;5;11;9;6;-;3;17	10.3143	1.2168	12;10;-;2;5;11;9;6;-;3;17	11.8124	0.0619488	11;8;-;1;5;9;8;5;-;3;14	27.3311	0.978479	12;8;-;2;5;11;9;6;-;3;15	6.40421	1.00981	12;8;-;2;6;11;9;6;-;3;16	11.1453	0.0388922	7;7;-;1;4;9;9;4;-;2;9	29.2697	47.5342	20.89	11	12	35.0701	17.65	8	10		0			9.01031	7.3	2	2
P47895	Aldehyde dehydrogenase family 1 member A3 OS=Homo sapiens GN=ALDH1A3 PE=1 SV=2 - [AL1A3_HUMAN]	56.45	1	32	33	75	1.14707	8;10;2;4;7;12;7;12;-;3;10	9.13708	0.428828	8;10;2;4;7;12;7;12;-;3;9	11.0372	1.14925	8;10;2;4;7;12;7;12;-;3;10	6.90481	0.5117	8;10;2;4;7;12;7;12;-;3;9	22.718	0.819501	8;10;2;4;7;12;7;12;-;3;8	11.0275	0.043554	8;10;2;2;7;10;6;11;-;3;6	31.7785	0.592021	8;10;2;4;7;11;7;12;-;3;8	14.4179	1.15511	8;10;2;4;7;11;7;12;-;3;8	9.50021	0.0479241	8;8;2;3;6;8;4;9;-;3;5	27.7458	31.2592	19.14	9	9	39.1681	19.34	10	10		0			15.0691	9.96	4	4
Q12904	Aminoacyl tRNA synthase complex-interacting multifunctional protein 1 OS=Homo sapiens GN=AIMP1 PE=1 SV=2 - [AIMP1_HUMAN]	56.41	1	18	18	47	0.970176	8;13;-;-;-;7;4;4;-;-;11	4.31298	0.601428	8;13;-;-;-;7;4;4;-;-;11	8.50757	1.11237	8;13;-;-;-;7;4;4;-;-;11	9.30878	0.867155	8;12;-;-;-;7;4;4;-;-;11	6.40657	1.10054	8;13;-;-;-;7;4;4;-;-;11	11.0338	0.0636776	7;11;-;-;-;7;4;4;-;-;11	30.5591	0.829691	7;12;-;-;-;7;4;4;-;-;11	5.09955	0.955305	7;12;-;-;-;7;4;4;-;-;11	8.95614	0.0387528	4;10;-;-;-;6;4;-;-;-;9	18.6521	37.4629	31.73	7	8	48.7392	33.33	11	13
Q8NC51	Plasminogen activator inhibitor 1 RNA-binding protein OS=Homo sapiens GN=SERBP1 PE=1 SV=2 - [PAIRB_HUMAN]	56.37	1	38	38	78	1.01468	6;3;13;5;7;6;5;7;3;5;14	6.41469	0.636297	6;3;13;5;7;6;5;7;3;5;14	19.1001	1.11481	6;3;13;5;7;6;5;7;3;5;14	17.0132	0.839015	6;3;13;5;7;6;5;7;3;5;14	10.3082	1.06745	6;3;13;5;7;4;4;7;3;5;14	22.4178	0.0526811	6;3;6;5;6;4;2;6;3;2;12	15.1655	0.749669	6;3;13;5;7;4;4;7;3;5;14	22.087	0.961117	6;3;13;5;7;4;4;7;3;5;14	15.7576	0.044507	4;2;5;4;5;2;3;6;2;1;10	41.3853	32.5443	20.83	8	8	13.126	10.05	3	3	40.6869	26.72	10	13	20.532	22.3	6	6
P62263	40S ribosomal protein S14 OS=Homo sapiens GN=RPS14 PE=1 SV=3 - [RS14_HUMAN]	56.29	1	13	13	34	1.08174	4;-;3;8;8;1;-;-;1;6;5	7.90946	0.720003	4;-;3;8;8;1;-;-;1;6;5	8.2097	1.12069	4;-;3;8;8;1;-;-;1;6;4	8.47231	0.97888	4;-;3;8;8;1;-;-;1;6;4	7.75305	1.1448	4;-;3;8;8;1;-;-;1;6;4	5.48356	0.0658959	4;-;3;5;8;1;-;-;-;2;4	24.7959	0.862003	4;-;3;8;8;1;-;-;1;6;4	10.0495	1.05093	4;-;3;8;8;1;-;-;1;6;4	10.263	0.0502225	4;-;2;5;6;1;-;-;1;-;3	75.5381	13.1187	33.11	4	4		0			11.5437	22.52	2	3	31.2113	37.09	5	8
P20810	Calpastatin OS=Homo sapiens GN=CAST PE=1 SV=4 - [ICAL_HUMAN]	56.21	1	40	40	108	1.17181	14;9;14;7;7;11;10;4;11;7;11	9.49534	0.668192	14;9;14;7;7;11;10;4;11;7;11	9.66602	1.1398	14;9;14;7;7;11;10;4;11;7;11	8.44762	1.01516	14;9;14;7;7;11;10;4;11;7;11	8.58658	1.13395	14;9;14;7;7;11;10;4;11;7;11	8.58981	0.0653991	13;5;14;5;6;11;5;3;10;6;10	18.2874	0.937636	14;9;14;7;7;11;10;4;11;7;11	13.0668	1.14685	14;9;14;7;7;11;10;4;11;7;10	13.4818	0.039983	10;2;12;5;5;9;2;2;8;5;8	34.6436	58.5428	15.54	10	14	38.5053	17.66	8	9	46.2897	12.85	9	15	28.2313	15.4	7	7
P11021	78 kDa glucose-regulated protein OS=Homo sapiens GN=HSPA5 PE=1 SV=2 - [GRP78_HUMAN]	56.12	1	50	58	183	1.18288	22;22;6;10;17;31;15;7;4;8;29	6.86622	0.847175	21;23;6;10;17;31;15;7;4;8;29	14.0012	1.16875	21;23;6;10;17;31;15;7;4;8;29	5.96423	1.06364	22;22;6;10;17;31;15;7;4;8;29	9.0521	1.14484	21;22;6;10;17;30;15;7;4;8;28	6.10546	0.0746794	16;19;4;8;17;27;14;6;2;4;24	18.3649	0.999372	20;21;6;10;17;31;15;7;4;8;27	9.53895	1.11126	20;23;6;10;17;31;15;7;4;8;27	8.7992	0.0385513	13;15;4;7;12;21;10;3;2;7;21	27.3261	99.9041	33.64	19	23	106.16	27.22	15	23	25.3428	8.56	6	7	38.3382	18.2	11	12
P04080	Cystatin-B OS=Homo sapiens GN=CSTB PE=1 SV=2 - [CYTB_HUMAN]	56.12	1	4	4	6	1.33856	-;-;-;2;1;-;1;2;-;2;-	21.421	0.783521	-;-;-;2;1;-;1;2;-;2;-	18.1559	1.32023	-;-;-;2;1;-;1;2;-;2;-	6.01963	2.04427	-;-;-;2;1;-;1;2;-;2;-	45.6652	1.2654	-;-;-;2;1;-;1;2;-;2;-	11.0606	0.148023	-;-;-;2;1;-;1;2;-;-;-	44.6112	1.13961	-;-;-;2;1;-;1;2;-;2;-	13.1831	0.925297	-;-;-;2;1;-;1;2;-;2;-	11.6874	0.0438202	-;-;-;-;1;-;-;-;-;-;-														14.2958	22.45	2	2
P49411	Elongation factor Tu, mitochondrial OS=Homo sapiens GN=TUFM PE=1 SV=2 - [EFTU_HUMAN]	55.97	1	32	32	87	1.11423	11;12;4;5;5;14;8;2;2;5;12	7.77388	0.876583	11;12;4;5;5;14;8;2;2;5;12	12.1813	1.1845	11;12;4;5;5;14;8;2;2;5;12	10.7993	1.18898	11;12;4;5;5;14;8;2;2;5;12	8.87089	1.18562	11;12;4;5;5;12;8;2;2;5;11	10.4535	0.0679177	9;10;4;3;5;9;7;2;2;5;10	16.4231	1.15779	11;12;4;5;5;12;7;2;2;5;10	12.7199	0.759742	11;12;4;5;5;12;7;2;2;5;10	23.8743	0.0236205	8;9;2;2;4;8;5;2;2;4;5	37.8866	53.3292	29.2	13	14	53.0889	27.21	10	13	19.8337	2.65	2	4	22.0094	12.39	5	6
P06576	ATP synthase subunit beta, mitochondrial OS=Homo sapiens GN=ATP5B PE=1 SV=3 - [ATPB_HUMAN]	55.95	1	42	42	111	0.978918	22;14;1;3;14;22;5;-;-;1;29	8.58325	0.767215	22;14;1;3;14;23;5;-;-;1;29	15.4878	1.07073	22;14;1;3;14;22;5;-;-;1;28	10.0332	0.907264	22;14;1;3;14;22;5;-;-;1;27	12.3442	0.960769	22;14;1;3;14;21;5;-;-;1;28	11.9577	0.053304	22;13;1;3;12;21;3;-;-;1;25	20.4506	0.824188	22;14;1;3;13;21;5;-;-;1;25	17.2413	0.850529	22;14;1;3;13;21;5;-;-;1;25	17.8389	0.0289632	17;8;1;2;9;14;3;-;-;1;17	42.4618	95.2496	37.62	16	23	56.9893	17.2	10	14		0			8.71877	4.16	2	2
P07195	L-lactate dehydrogenase B chain OS=Homo sapiens GN=LDHB PE=1 SV=2 - [LDHB_HUMAN]	55.69	1	30	33	76	1.07317	7;6;3;4;19;9;9;6;1;3;11	9.45192	0.642261	7;6;3;4;19;9;9;6;1;3;11	24.8702	1.09316	7;6;3;4;19;9;9;6;1;3;11	5.86097	1.00521	7;5;3;4;19;9;9;6;1;3;11	7.62932	1.04206	7;5;3;4;19;9;9;6;1;3;11	15.2201	0.072829	6;5;2;4;14;8;9;5;-;2;11	33.3533	0.805487	6;5;3;4;19;8;9;6;1;3;11	17.0537	1.01729	6;5;3;4;19;9;9;6;1;3;11	11.3409	0.03805	4;4;2;2;8;7;8;5;-;1;8	34.3742	32.2121	17.07	5	7	27.7056	15.87	4	5	11.6556	8.98	3	3	12.0906	12.28	4	4
P62888	60S ribosomal protein L30 OS=Homo sapiens GN=RPL30 PE=1 SV=2 - [RL30_HUMAN]	55.65	1	11	11	26	1.20727	6;3;-;3;4;4;1;-;-;1;5	26.3506	0.622475	6;3;-;3;4;4;1;-;-;1;5	18.2858	1.24938	6;3;-;3;4;4;1;-;-;1;5	17.3376	1.02534	6;3;-;3;4;4;1;-;-;1;5	20.1279	1.14164	6;3;-;3;4;4;1;-;-;1;5	9.51182	0.0752828	6;3;-;3;3;3;1;-;-;1;5	45.5031	0.880822	6;3;-;3;4;4;1;-;-;1;5	6.87009	1.19791	6;3;-;3;4;4;1;-;-;1;5	22.4947	0.0501006	5;2;-;3;3;3;1;-;-;-;4	47.9128	25.2757	47.83	6	6	14.0726	40.87	3	3					8.647	10.43	2	2
P62820	Ras-related protein Rab-1A OS=Homo sapiens GN=RAB1A PE=1 SV=3 - [RAB1A_HUMAN]	55.61	1	10	13	31	1.20346	7;2;-;-;5;3;4;2;-;-;5	11.7335	0.748369	7;2;-;-;5;3;4;2;-;-;5	7.29983	1.33189	6;2;-;-;5;3;4;2;-;-;5	15.5377	1.10838	7;2;-;-;5;3;4;2;-;-;5	14.642	1.12011	6;2;-;-;5;3;4;2;-;-;5	13.4802	0.0817832	5;2;-;-;5;3;4;2;-;-;4	51.2294	0.925884	5;2;-;-;5;3;4;2;-;-;5	24.2684	0.985612	5;2;-;-;5;3;4;2;-;-;5	20.8333	0.0474136	5;2;-;-;4;2;2;1;-;-;3	42.3362	29.7452	31.22	5	8		0
O00483	NADH dehydrogenase [ubiquinone] 1 alpha subcomplex subunit 4 OS=Homo sapiens GN=NDUFA4 PE=1 SV=1 - [NDUA4_HUMAN]	55.56	1	5	5	11	0.904252	1;2;-;-;-;5;2;2;-;-;2	12.4018	0.693199	1;2;-;-;-;5;2;2;-;-;2	9.25929	1.11012	1;2;-;-;-;5;2;2;-;-;2	13.0021	0.839037	1;2;-;-;-;5;2;2;-;-;2	16.6605	1.02342	1;2;-;-;-;5;2;2;-;-;2	20.2934	0.057411	1;2;-;-;-;5;2;1;-;-;2	87.5701	0.664324	1;2;-;-;-;5;2;2;-;-;2	44.6748	0.722185	1;2;-;-;-;5;2;2;-;-;2	48.3362	0.0220622	1;2;-;-;-;4;1;1;-;-;2	53.6235		0				0
P26038	Moesin OS=Homo sapiens GN=MSN PE=1 SV=3 - [MOES_HUMAN]	55.46	1	35	49	116	0.964598	12;7;4;11;17;9;7;7;9;10;13	6.66119	0.803549	12;7;4;12;17;9;7;7;9;10;12	13.1771	1.09373	12;7;4;11;17;8;6;7;9;10;12	4.51034	1.09814	12;7;4;11;17;8;6;7;9;10;12	10.963	1.06552	11;7;4;11;16;8;6;7;9;10;12	15.8747	0.0690951	10;6;3;10;14;7;6;6;8;9;12	19.3969	1.03242	12;6;4;11;16;9;6;7;9;10;12	18.0589	0.839133	10;6;4;11;16;8;6;7;9;10;12	14.8513	0.0280636	7;5;2;8;8;4;5;6;6;5;9	27.8174	56.2242	14.21	8	12		0			26.7292	12.31	6	7	48.442	18.37	8	12
P30101	Protein disulfide-isomerase A3 OS=Homo sapiens GN=PDIA3 PE=1 SV=4 - [PDIA3_HUMAN]	55.45	1	47	47	136	1.09094	9;14;13;17;18;16;8;5;10;8;15	7.71035	0.891108	9;14;13;17;18;17;8;5;10;8;15	16.4931	1.18313	9;13;13;17;18;16;8;5;10;8;15	11.3306	1.00627	9;13;13;17;18;16;8;5;10;8;15	9.04569	1.01649	9;13;13;17;17;15;8;5;10;8;15	10.8352	0.0705595	7;11;11;15;15;15;7;5;2;6;15	19.4146	0.984781	9;13;13;17;17;15;8;5;10;8;15	17.7817	1.0558	9;13;13;17;17;15;8;5;10;8;15	14.3941	0.0392043	8;7;9;9;13;9;5;3;2;4;9	33.1978	41.0592	16.44	8	9	55.7425	20.79	12	14	44.4831	13.07	8	13	56.3486	15.05	10	17
P49006	MARCKS-related protein OS=Homo sapiens GN=MARCKSL1 PE=1 SV=2 - [MRP_HUMAN]	54.87	1	6	6	6	1.78864	-;-;-;2;2;-;-;-;-;-;-	27.725	0.509985	-;-;-;2;2;-;-;-;-;-;-	2.76424	1.21912	-;-;-;2;2;-;-;-;-;-;-	10.1178	1.26572	-;-;-;2;2;-;-;-;-;-;-	15.7693	1.25281	-;-;-;2;2;-;-;-;-;-;-	19.4096	0.0613511	-;-;-;1;2;-;-;-;-;-;-	75.6184	0.895973	-;-;-;2;2;-;-;-;-;-;-	4.4507	1.44141	-;-;-;2;2;-;-;-;-;-;-	25.2402	0.0454269	-;-;-;1;1;-;-;-;-;-;-	27.8887									13.1651	35.38	3	3	9.17811	14.36	2	2
P62633	Cellular nucleic acid-binding protein OS=Homo sapiens GN=CNBP PE=1 SV=1 - [CNBP_HUMAN]	54.8	1	11	11	20	1.0595	4;2;2;4;3;2;2;1;1;2;2	19.2227	0.738599	4;2;2;4;3;1;2;1;1;2;2	15.6491	1.16724	4;2;2;4;3;1;2;1;1;2;2	16.3069	0.88444	4;2;2;4;3;1;2;1;1;2;2	16.1719	1.36087	4;2;2;4;3;1;2;1;1;2;2	18.5903	0.0742267	4;2;2;4;3;1;2;-;-;2;2	60.7751	0.855062	4;2;2;4;3;1;2;1;1;2;2	28.2836	1.0736	4;2;2;4;3;1;2;1;1;2;2	27.0187	0.0498732	4;2;2;3;3;1;-;-;-;2;2	65.0211	14.5945	23.73	4	4	7.53494	10.17	2	2	11.4584	10.17	2	2	14.8354	23.16	4	4
P20042	Eukaryotic translation initiation factor 2 subunit 2 OS=Homo sapiens GN=EIF2S2 PE=1 SV=2 - [IF2B_HUMAN]	54.65	1	17	17	38	1.10817	2;-;6;7;11;3;2;-;3;2;2	8.8415	0.680653	2;-;6;7;11;3;2;-;3;2;2	11.6014	1.14516	2;-;6;7;11;3;2;-;3;2;2	14.5775	0.984583	2;-;6;7;11;3;2;-;3;2;2	8.2526	1.17884	2;-;6;7;11;3;2;-;3;2;2	15.8493	0.0634701	2;-;3;2;8;2;2;-;3;1;2	25.919	0.874357	2;-;6;7;11;3;2;-;3;2;2	11.4203	1.12749	2;-;6;7;11;3;2;-;3;2;2	14.1054	0.0608977	2;-;2;1;6;2;2;-;1;2;1	82.6997	15.8413	9.91	2	2					25.6174	12.91	3	6	24.6858	23.72	5	7
P23193	Transcription elongation factor A protein 1 OS=Homo sapiens GN=TCEA1 PE=1 SV=2 - [TCEA1_HUMAN]	54.49	1	19	19	37	1.11908	6;3;5;4;6;2;4;-;1;3;4	8.32117	0.847737	6;3;5;4;6;2;4;-;1;3;4	17.683	1.14446	6;3;5;4;6;2;4;-;1;3;4	9.88148	0.918568	6;3;5;4;6;2;4;-;1;3;4	15.7278	0.926003	6;3;5;4;6;2;4;-;1;3;4	14.4941	0.0686125	6;2;5;4;5;2;4;-;-;3;4	25.4391	1.00374	6;3;5;4;6;2;4;-;1;3;4	14.8149	0.883576	6;3;5;4;6;2;4;-;1;3;4	13.0933	0.0357841	6;1;1;-;4;1;3;-;-;2;3	67.9723	23.0218	23.26	6	6	10.5744	10.96	3	3	16.4399	10.96	5	5	13.5275	16.28	4	4
P60842	Eukaryotic initiation factor 4A-I OS=Homo sapiens GN=EIF4A1 PE=1 SV=1 - [IF4A1_HUMAN]	54.43	1	28	36	115	1.14218	14;18;-;2;12;26;14;6;-;1;16	10.7846	0.678673	14;18;-;2;12;26;14;6;-;1;16	15.2499	1.06353	14;18;-;2;12;26;14;6;-;1;16	11.4621	0.904466	14;18;-;2;12;25;14;6;-;1;16	16.1309	1.07225	14;18;-;2;12;25;14;6;-;1;15	24.3668	0.0604613	12;15;-;2;11;20;11;5;-;1;13	22.8892	0.836513	13;18;-;2;12;24;14;6;-;1;14	26.3506	0.975703	13;18;-;2;12;25;14;6;-;1;14	22.4562	0.0452713	8;14;-;1;9;16;9;4;-;1;9	41.6344	64.4652	32.51	14	16	76.7866	38.67	15	20		0			8.55684	3.94	2	2
P18669	Phosphoglycerate mutase 1 OS=Homo sapiens GN=PGAM1 PE=1 SV=2 - [PGAM1_HUMAN]	54.33	2	17	17	57	1.09983	10;7;2;-;4;8;7;4;1;3;9	15.0049	0.78951	10;7;2;-;4;8;7;4;1;3;9	12.4389	1.18398	10;7;2;-;3;7;7;4;1;3;9	9.19355	1.36324	10;7;2;-;4;7;7;4;1;3;9	14.7935	1.21909	10;7;2;-;3;6;6;4;1;3;9	14.4235	0.0906299	10;5;1;-;3;6;6;4;1;2;9	29.2903	0.970136	10;7;2;-;3;6;6;4;1;3;9	14.9631	1.21078	10;7;2;-;3;6;6;4;1;3;9	15.1916	0.0386706	8;4;1;-;2;2;4;2;1;1;7	37.3257	43.7234	29.13	6	10	32.4515	29.13	5	8	6.15047	8.66	2	2		0
Q99832	T-complex protein 1 subunit eta OS=Homo sapiens GN=CCT7 PE=1 SV=2 - [TCPH_HUMAN]	54.33	1	32	32	84	1.11207	13;16;2;1;7;16;6;-;4;1;18	7.98418	0.644729	13;16;2;1;7;16;6;-;4;1;18	20.8963	1.22731	13;16;2;1;7;16;6;-;4;1;18	6.75688	0.975633	13;16;2;1;7;16;6;-;4;1;18	16.0206	1.21579	13;16;2;1;7;16;6;-;4;1;18	17.2502	0.0585631	12;15;2;1;7;14;6;-;3;1;18	43.6286	0.844206	13;16;2;1;7;15;6;-;4;1;18	27.2607	1.04308	13;16;2;1;7;15;6;-;4;1;18	17.5374	0.0341029	12;12;1;-;4;12;5;-;2;1;15	26.2277	50.3208	17.68	8	13	70.1661	27.07	13	17	6.31533	4.6	2	2		0
P60660	Myosin light polypeptide 6 OS=Homo sapiens GN=MYL6 PE=1 SV=2 - [MYL6_HUMAN]	54.3	1	14	15	43	0.987808	5;2;2;6;6;3;2;2;1;5;8	8.32272	0.658089	5;2;2;6;6;3;2;2;1;5;8	19.5313	1.17069	5;2;2;6;6;3;2;2;1;5;8	14.1276	0.894024	5;2;2;6;6;3;2;2;1;5;8	20.0716	0.931019	5;2;2;6;6;3;2;2;1;5;8	23.3799	0.0624243	5;2;2;6;6;3;1;2;-;4;6	29.1029	0.795327	5;2;2;6;6;3;2;2;1;5;8	32.5408	1.0754	5;2;2;6;6;3;2;2;1;5;8	29.7307	0.0435239	4;1;2;6;6;2;1;1;1;2;7	50.8431	27.6706	27.15	5	7	12.0989	23.84	3	3	12.3591	16.56	2	2	21.0641	27.15	5	6
P49915	GMP synthase [glutamine-hydrolyzing] OS=Homo sapiens GN=GMPS PE=1 SV=1 - [GUAA_HUMAN]	54.26	1	37	37	61	1.08753	8;5;2;3;10;10;2;4;2;5;10	10.216	0.685202	8;5;2;3;9;10;2;4;2;5;9	9.64119	1.14106	8;5;2;3;10;10;2;4;2;5;8	12.1641	0.868674	8;5;2;3;9;10;2;4;2;5;10	17.025	1.176	8;4;2;3;9;10;2;4;2;5;9	25.5059	0.0560351	8;4;2;3;6;10;1;3;2;5;8	24.0926	0.894155	8;4;2;3;7;10;1;4;2;5;8	9.48455	0.888433	8;4;2;3;7;10;1;4;2;5;8	11.4248	0.0314367	6;3;1;2;2;8;-;3;1;-;6	37.191	35.9008	15.73	8	8	17.6224	5.48	5	5	10.5655	2.89	2	2	13.6854	4.47	3	3
O43175	D-3-phosphoglycerate dehydrogenase OS=Homo sapiens GN=PHGDH PE=1 SV=4 - [SERA_HUMAN]	54.22	1	42	42	82	0.98365	6;9;1;5;17;9;16;10;1;4;4	8.3735	0.753805	6;9;1;5;17;9;16;10;1;4;4	4.66801	1.17731	6;9;1;5;17;9;16;10;1;4;4	10.9958	0.971917	6;9;1;5;17;9;16;10;1;4;4	10.0197	1.19849	6;9;1;5;17;9;16;10;1;4;4	18.3258	0.0587133	6;8;1;5;11;8;14;7;-;3;4	11.8338	0.845958	6;9;1;5;17;8;16;10;1;4;4	11.6259	0.942563	6;9;1;5;17;8;16;10;1;4;4	10.0608	0.0346301	6;5;1;3;7;4;7;4;-;-;3	28.9109	24.1372	11.44	7	7	42.8516	15.01	8	10		0			18.788	7.32	4	4
P51148	Ras-related protein Rab-5C OS=Homo sapiens GN=RAB5C PE=1 SV=2 - [RAB5C_HUMAN]	54.17	1	9	10	31	1.39009	2;-;6;2;1;4;4;4;3;2;4	15.1701	0.783606	2;-;6;2;1;4;4;4;3;2;4	12.5385	1.24296	2;-;6;2;1;4;4;4;3;2;4	8.60787	1.2874	2;-;6;2;1;4;4;4;3;2;4	7.01626	1.30451	2;-;6;2;1;4;4;4;3;2;4	6.83141	0.0935891	2;-;5;2;1;4;4;3;3;2;4	25.0453	0.948785	2;-;6;2;1;4;4;4;3;2;4	15.2489	1.25399	2;-;6;2;1;4;4;4;3;2;4	10.4655	0.0579606	2;-;3;2;1;4;3;2;2;2;4	74.1907	6.56913	11.57	2	2					18.9844	11.11	2	6	6.24465	11.11	2	2
P50991	T-complex protein 1 subunit delta OS=Homo sapiens GN=CCT4 PE=1 SV=4 - [TCPD_HUMAN]	54.17	1	34	35	92	1.08696	14;8;2;6;6;9;8;10;3;5;15	7.32697	0.646012	14;8;2;6;6;9;8;10;3;5;13	8.26261	1.17735	14;8;2;6;6;9;8;10;3;5;13	7.42623	0.945287	14;8;2;6;6;9;8;9;3;5;13	8.59208	1.12438	14;8;2;6;6;9;7;9;3;5;13	7.97075	0.0671875	12;8;2;4;5;5;7;8;2;4;13	30.492	0.785819	14;8;2;6;5;7;7;9;3;5;13	12.8605	0.980014	14;8;2;6;5;8;7;9;3;5;13	11.2585	0.0381527	10;4;1;2;2;5;4;6;2;3;7	18.3918	59.1743	25.97	12	15	37.6365	22.45	9	10	7.1279	4.64	2	2	26.4254	9.46	5	8
P06737	Glycogen phosphorylase, liver form OS=Homo sapiens GN=PYGL PE=1 SV=4 - [PYGL_HUMAN]	54.07	1	47	56	134	1.1638	29;18;-;-;7;32;7;5;-;-;30	1.91247	0.737455	29;17;-;-;7;32;7;5;-;-;30	6.76886	1.1506	29;17;-;-;7;32;7;5;-;-;30	4.23813	1.07293	29;18;-;-;7;32;7;5;-;-;30	4.87189	1.20693	29;17;-;-;7;32;7;5;-;-;30	6.40625	0.0695705	27;16;-;-;7;31;7;5;-;-;25	20.3479	0.852263	29;17;-;-;7;32;7;5;-;-;29	11.3472	0.955506	29;17;-;-;7;32;7;5;-;-;29	9.56838	0.0355996	20;13;-;-;4;22;4;4;-;-;22	31.8493	112.579	35.42	28	30	66.0325	22.9	17	18						0
P52907	F-actin-capping protein subunit alpha-1 OS=Homo sapiens GN=CAPZA1 PE=1 SV=3 - [CAZA1_HUMAN]	53.85	1	18	18	39	1.16601	4;4;2;4;7;4;-;3;-;3;6	8.89168	0.778169	4;4;2;4;7;4;-;3;-;3;6	12.266	1.2252	4;4;2;4;7;4;-;3;-;3;6	11.2336	1.12508	4;4;2;4;7;4;-;3;-;3;6	12.3671	1.21784	4;4;2;4;7;4;-;3;-;3;6	11.3581	0.0784382	3;4;2;4;7;4;-;3;-;3;6	38.8846	1.03003	4;4;2;4;7;4;-;3;-;3;6	20.3491	1.01683	4;4;2;4;7;4;-;3;-;3;6	10.6377	0.0578259	3;2;1;2;5;1;-;2;-;1;2	50.3854	23.4054	17.48	4	5	19.7169	13.64	2	3	5.83168	8.39	2	2	20.5675	18.18	3	4
Q9UNZ2	NSFL1 cofactor p47 OS=Homo sapiens GN=NSFL1C PE=1 SV=2 - [NSF1C_HUMAN]	53.78	1	25	25	43	1.40132	2;2;8;9;9;3;-;-;3;3;1	16.1064	0.82025	2;2;8;9;9;3;-;-;3;3;1	18.6271	1.19858	2;2;8;9;9;3;-;-;3;3;1	8.95312	1.36958	2;2;8;9;9;3;-;-;3;3;1	13.2594	1.14783	2;2;8;9;9;3;-;-;3;3;1	13.71	0.0754564	2;1;6;8;8;3;-;-;3;2;1	37.2791	1.19335	2;2;8;9;9;3;-;-;3;3;1	16.0937	1.04492	2;2;8;9;9;3;-;-;3;3;1	10.6504	0.0358733	2;1;7;6;6;1;-;-;1;2;-	43.3587	10.202	9.19	3	3	7.00807	9.46	2	2	27.9532	21.89	8	8	33.0242	18.92	9	9
Q99714	3-hydroxyacyl-CoA dehydrogenase type-2 OS=Homo sapiens GN=HSD17B10 PE=1 SV=3 - [HCD2_HUMAN]	53.64	1	12	12	27	0.739717	2;7;1;2;1;6;2;3;1;2;1	20.7528	0.585608	2;7;1;2;1;6;2;3;1;2;1	28.8759	1.02423	2;7;1;2;1;6;2;3;1;2;1	23.0145	0.726659	2;7;1;2;1;6;2;3;1;2;1	31.0935	0.792814	2;7;1;1;1;6;2;3;1;2;1	33.3149	0.0461566	1;5;-;-;1;6;2;2;1;2;1	54.1279	0.700282	2;7;1;1;1;6;2;3;1;2;1	35.3388	0.649676	2;7;1;1;1;6;2;3;1;2;1	42.3341	0.031358	1;2;-;-;-;3;1;2;1;-;1	71.4776	17.4492	14.56	3	3	31.5302	30.27	6	7		0			8.47656	10.73	2	2
P22314	Ubiquitin-like modifier-activating enzyme 1 OS=Homo sapiens GN=UBA1 PE=1 SV=3 - [UBA1_HUMAN]	53.59	1	73	73	147	1.3591	13;10;12;16;20;14;10;10;6;14;18	8.58991	1.06943	13;10;12;16;20;14;10;10;6;14;18	18.6438	1.08035	13;10;12;16;20;13;10;10;6;14;18	7.63219	1.20269	13;10;12;16;20;13;10;10;6;14;18	9.07099	1.34537	13;10;12;16;20;13;10;10;6;14;18	17.3689	0.089612	12;10;9;16;14;13;10;8;3;11;17	18.8276	1.14713	13;10;12;16;20;13;10;10;6;14;18	14.6496	1.23482	13;10;12;16;20;13;10;10;6;14;18	13.9573	0.0430183	10;5;7;10;12;8;10;8;3;8;9	20.3933	46.6988	11.72	12	13	38.1924	10.3	9	10	47.6303	10.59	11	13	58.3416	15.12	15	17
P00367	Glutamate dehydrogenase 1, mitochondrial OS=Homo sapiens GN=GLUD1 PE=1 SV=2 - [DHE3_HUMAN]	53.58	1	39	39	81	1.01894	9;5;3;9;9;9;7;8;2;6;15	9.53513	0.894516	9;5;3;9;9;9;7;8;2;6;15	8.96989	1.04419	9;5;3;9;9;9;7;8;2;6;15	5.42201	1.12179	9;5;3;9;9;9;7;8;2;6;15	11.9277	0.96505	9;5;3;9;9;9;7;7;2;6;15	13.1668	0.0768256	7;5;2;8;9;9;6;7;2;5;12	19.5293	0.959292	8;5;3;9;9;9;7;7;2;6;15	13.4982	0.93181	8;5;3;9;9;9;7;7;2;6;15	17.1167	0.0385264	3;3;3;5;4;5;6;5;1;5;3	40.5441	38.0824	19.35	8	9	22.5727	5.73	2	4	14.7804	3.76	2	3	29.34	10.39	7	9
P25705	ATP synthase subunit alpha, mitochondrial OS=Homo sapiens GN=ATP5A1 PE=1 SV=1 - [ATPA_HUMAN]	53.35	1	39	39	112	0.95323	17;10;5;10;11;11;4;4;3;12;17	8.36203	0.652336	18;10;5;10;11;11;4;4;3;12;17	11.8176	1.18269	17;10;5;10;10;11;4;4;3;12;17	5.3625	0.90408	17;10;5;10;10;11;4;4;3;12;17	9.08122	1.06882	17;9;5;10;10;10;4;4;3;12;17	11.9875	0.052351	16;8;3;8;7;7;4;4;2;5;15	21.3574	0.833241	17;8;5;10;9;10;4;4;3;12;17	13.5495	0.928915	17;9;5;10;10;9;4;4;3;12;17	10.5488	0.0347823	12;6;1;7;8;4;3;4;-;3;9	36.2191	85.3358	29.84	16	21	44.4213	18.63	8	11	18.8939	5.06	2	5	46.607	7.78	4	10
P09525	Annexin A4 OS=Homo sapiens GN=ANXA4 PE=1 SV=4 - [ANXA4_HUMAN]	53.29	1	20	21	56	1.26713	5;2;6;9;12;2;-;-;6;6;6	9.45795	1.14179	5;2;6;9;12;2;-;-;6;6;6	16.3685	1.18799	5;2;6;9;12;2;-;-;6;6;6	14.0763	1.26917	5;2;6;9;12;2;-;-;6;6;6	14.5654	1.13442	5;2;6;9;12;2;-;-;6;6;6	19.3854	0.0746824	4;2;6;8;11;1;-;-;2;4;5	44.7649	1.27606	5;2;6;9;12;2;-;-;6;6;6	26.3313	0.841511	5;2;6;9;12;2;-;-;6;6;6	26.387	0.0382307	3;1;2;6;6;1;-;-;-;4;2	56.3316	22.2749	19.12	5	5	5.56988	5.33	2	2	22.2458	11.6	4	6	29.7892	26.96	9	9
P31150	Rab GDP dissociation inhibitor alpha OS=Homo sapiens GN=GDI1 PE=1 SV=2 - [GDIA_HUMAN]	53.24	1	20	26	50	1.17282	6;8;1;2;6;10;4;2;2;-;9	4.03838	0.811133	6;8;1;2;6;10;4;2;2;-;9	15.5878	1.17027	6;8;1;2;6;9;4;2;2;-;9	6.48093	1.15995	6;8;1;2;6;9;4;2;2;-;9	14.1266	1.22377	6;8;1;2;6;9;4;2;2;-;9	15.8288	0.07477	6;7;1;1;4;9;4;2;1;-;9	26.1689	0.965089	6;8;1;2;5;9;4;2;2;-;9	14.8499	1.12769	6;8;1;2;6;9;4;2;2;-;9	12.1036	0.0412659	6;4;1;1;3;7;4;1;-;-;7	40.63	21.4205	9.62	4	4	32.8103	13.42	6	6		0			6.04962	5.82	2	2
P08758	Annexin A5 OS=Homo sapiens GN=ANXA5 PE=1 SV=2 - [ANXA5_HUMAN]	53.13	1	13	14	33	1.26469	4;4;1;3;4;3;-;-;2;3;4	15.7418	0.952716	4;4;1;3;4;3;-;-;2;3;4	23.5379	1.05751	4;4;1;3;3;3;-;-;2;3;4	21.5773	0.998941	4;4;1;3;4;3;-;-;2;3;4	18.5605	1.05565	4;4;1;3;3;3;-;-;2;3;4	39.5155	0.0549627	3;4;1;3;3;3;-;-;1;2;4	52.9614	0.849306	4;4;1;3;3;3;-;-;2;2;4	54.4382	0.953616	4;4;1;3;3;3;-;-;2;2;4	50.1672	0.0421221	4;3;-;2;3;2;-;-;-;1;4	14.2274	17.7652	16.88	5	5	17.5757	10	3	4	6.04857	5.63	2	2	21.4146	25	5	5
P50454	Serpin H1 OS=Homo sapiens GN=SERPINH1 PE=1 SV=2 - [SERPH_HUMAN]	53.11	1	27	27	68	1.15785	10;4;4;9;11;9;6;10;2;5;13	10.0158	0.714388	9;4;4;9;11;9;5;10;2;5;12	10.1467	1.25561	10;4;4;9;11;9;5;10;2;5;12	7.40383	0.99008	9;4;4;9;11;9;6;10;2;5;12	13.5336	1.16845	8;4;4;9;11;9;5;10;2;5;12	13.5856	0.0690921	8;4;4;5;9;6;4;9;-;2;9	35.9565	0.968301	8;4;4;9;10;7;5;10;2;5;12	12.7573	1.23398	8;4;4;9;10;8;5;10;2;5;12	17.0374	0.0450903	6;4;1;3;7;6;2;6;-;-;8	33.5604	46.5519	23.44	8	10	22.5899	9.81	4	4		0			35.5496	3.59	2	2
Q13509	Tubulin beta-3 chain OS=Homo sapiens GN=TUBB3 PE=1 SV=2 - [TBB3_HUMAN]	53.11	1	23	63	152	1.06644	18;24;2;3;13;13;18;23;1;3;21	5.37583	0.84056	18;24;2;3;13;13;18;23;1;3;21	16.8084	1.08318	18;24;2;3;13;13;18;23;1;3;21	12.7121	0.978757	18;24;2;3;13;13;18;23;1;3;21	11.0588	1.16761	18;24;2;3;13;13;18;23;1;3;21	16.2405	0.0659631	17;22;2;2;11;13;18;22;1;3;21	19.2213	0.950168	18;24;2;3;13;13;18;23;1;3;21	6.30295	1.09615	18;24;2;3;13;13;18;23;1;3;21	9.18223	0.0385341	14;15;2;1;9;11;14;16;1;2;18	41.1802		0			88.1965	12.44	12	12		0				0
Q9C0C2	182 kDa tankyrase-1-binding protein OS=Homo sapiens GN=TNKS1BP1 PE=1 SV=4 - [TB182_HUMAN]	53.09	1	85	85	144	1.00343	14;9;22;28;18;7;1;4;13;12;17	7.55177	0.682553	14;9;22;28;17;7;1;4;13;12;17	11.3744	1.20416	14;9;22;28;19;7;1;4;13;12;17	4.70027	0.967751	14;9;22;28;19;7;1;4;13;12;16	9.37514	1.29563	14;9;22;28;18;7;1;4;13;12;15	10.9055	0.0632401	12;7;17;21;15;5;1;3;5;7;12	17.567	0.90995	14;8;22;28;18;7;1;4;13;12;15	7.81682	1.01201	14;8;22;28;18;7;1;4;13;12;15	10.3363	0.0425545	10;6;12;16;12;2;1;1;4;4;11	34.5173	53.6034	10.18	13	14	29.8652	5.03	8	9	80.7228	12.15	21	22	107.074	16.77	26	28
P33176	Kinesin-1 heavy chain OS=Homo sapiens GN=KIF5B PE=1 SV=1 - [KINH_HUMAN]	53.06	1	48	48	89	1.0261	16;8;6;8;14;10;2;1;8;3;15	8.11852	0.713681	16;8;6;8;14;10;2;1;8;3;15	11.9487	1.13731	16;8;6;8;14;10;2;1;8;3;14	12.9695	1.01223	16;8;6;8;13;10;2;1;8;3;15	8.96737	1.10379	16;8;6;8;13;10;2;1;8;3;14	8.69941	0.0786391	13;7;5;6;12;6;2;1;4;1;13	37.8415	0.882769	16;8;6;8;13;10;2;1;8;3;13	12.5291	1.12733	16;8;6;8;13;10;2;1;8;3;13	3.80864	0.0484338	10;4;4;2;11;2;2;1;4;1;10	37.0094	71.5137	20.15	15	16	31.9043	8.62	6	7	20.5414	7.48	6	6	30.6359	8.93	6	7
P31948	Stress-induced-phosphoprotein 1 OS=Homo sapiens GN=STIP1 PE=1 SV=1 - [STIP1_HUMAN]	53.04	1	42	42	87	1.04532	7;14;4;5;18;12;10;6;3;3;7	11.5859	0.655162	7;14;4;5;18;12;10;6;3;3;7	8.0179	1.12261	7;14;4;5;18;12;9;6;3;3;7	11.6416	0.921493	7;14;4;5;18;12;9;6;3;3;7	14.5888	0.956991	7;14;4;5;18;12;9;6;3;3;7	17.8612	0.0602496	7;12;4;4;15;11;8;5;2;3;5	26.5267	0.862873	7;13;4;5;16;11;8;6;3;3;7	13.3286	1.00888	7;14;4;5;17;12;8;6;3;3;7	12.6475	0.0365718	5;7;3;3;11;6;6;6;2;2;4	41.7598	27.6141	12.34	7	7	47.1712	20.63	14	14	14.0469	7.37	4	4	18.6105	6.08	3	4
Q04695	Keratin, type I cytoskeletal 17 OS=Homo sapiens GN=KRT17 PE=1 SV=2 - [K1C17_HUMAN]	53.01	1	12	25	55	1.71318	4;5;5;5;7;4;1;2;7;8;9	25.819	0.720733	4;5;5;5;7;4;1;2;7;8;9	11.2837	1.21005	4;5;5;5;7;4;1;2;7;8;9	8.38959	1.10023	4;5;5;5;7;4;1;2;7;8;9	12.413	1.37124	4;5;5;5;7;4;1;2;7;8;9	21.7188	0.0838125	4;5;4;4;6;4;1;2;4;5;8	31.161	0.994937	4;5;4;5;6;4;1;2;7;8;9	21.9332	1.39604	4;5;5;5;7;4;1;2;7;8;9	29.0497	0.054632	4;3;4;4;5;3;1;2;1;5;8	47.7453	14.7513	6.02	3	3	16.4742	9.03	3	3	21.7815	12.96	5	5	18.457	12.5	5	5
O43707	Alpha-actinin-4 OS=Homo sapiens GN=ACTN4 PE=1 SV=2 - [ACTN4_HUMAN]	52.91	1	39	53	132	1.00057	14;7;8;17;25;9;10;6;6;7;19	7.16686	0.667711	14;7;8;17;25;9;9;6;6;7;19	7.55752	1.11074	14;7;8;17;25;9;9;6;6;7;19	8.60584	0.832494	14;7;8;17;25;9;9;6;6;7;19	9.11894	1.01038	14;7;8;17;24;9;9;6;6;7;19	14.0465	0.0629827	13;5;6;16;24;7;8;4;4;3;19	20.4658	0.805485	14;6;8;17;24;8;9;5;6;7;19	13.0152	1.14792	14;6;8;17;24;8;9;5;6;7;19	17.7126	0.0402181	10;5;6;14;19;7;7;3;2;1;15	36.3682	64.0251	17.67	12	14	32.176	6.04	5	5	32.8219	4.83	4	9	66.8757	12.18	10	17
P56537	Eukaryotic translation initiation factor 6 OS=Homo sapiens GN=EIF6 PE=1 SV=1 - [IF6_HUMAN]	52.65	1	12	12	18	1.27762	3;2;-;-;4;2;1;3;-;1;4	12.2316	0.685688	3;2;-;-;4;2;1;3;-;1;5	13.4595	1.16771	3;2;-;-;4;2;1;3;-;1;4	15.5753	1.12532	3;2;-;-;4;2;1;3;-;1;4	14.7975	1.12432	3;2;-;-;4;2;1;3;-;1;4	13.4186	0.0721926	2;1;-;-;4;1;1;2;-;1;4	34.8056	0.999736	3;2;-;-;4;2;1;2;-;1;4	12.6753	1.0606	3;2;-;-;4;2;1;2;-;1;4	13.1298	0.0421413	2;1;-;-;2;2;1;1;-;1;3	38.3354	18.8748	28.16	4	4	8.13128	15.1	2	2						0
P48643	T-complex protein 1 subunit epsilon OS=Homo sapiens GN=CCT5 PE=1 SV=1 - [TCPE_HUMAN]	52.5	1	31	32	90	1.12258	14;12;-;-;3;12;7;6;-;-;22	10.2166	0.577573	13;11;-;-;3;11;7;6;-;-;22	11.5248	1.08095	13;11;-;-;3;11;7;6;-;-;22	19.0189	0.971995	13;11;-;-;3;9;7;6;-;-;22	13.6255	1.00658	13;11;-;-;3;8;7;6;-;-;21	21.7406	0.0599326	12;8;-;-;3;5;7;6;-;-;18	15.6741	0.68289	13;9;-;-;3;7;7;6;-;-;21	29.6594	0.828533	13;10;-;-;3;8;7;6;-;-;21	39.3905	0.0336131	10;5;-;-;2;3;4;4;-;-;13	22.9647	73.2913	32.53	16	18	56.7413	19.22	10	14		0
O60664	Perilipin-3 OS=Homo sapiens GN=PLIN3 PE=1 SV=3 - [PLIN3_HUMAN]	52.3	1	26	26	47	1.08359	4;4;-;2;5;10;11;3;-;4;5	12.0168	0.879105	4;4;-;2;5;10;11;3;-;4;5	17.565	1.12965	4;4;-;2;5;10;11;3;-;4;5	10.4067	1.05234	4;4;-;2;5;10;11;3;-;4;5	15.6053	0.99606	4;4;-;2;5;10;11;3;-;4;5	15.0579	0.0685479	4;3;-;2;3;8;9;-;-;3;5	43.065	1.01426	4;4;-;2;4;10;11;3;-;4;5	17.9047	1.06264	4;4;-;2;4;10;11;3;-;4;5	14.3915	0.0397799	1;2;-;-;1;7;7;-;-;2;3	43.2818	23.8279	10.83	3	4	18.7195	12.67	5	5		0				0
Q9NYL9	Tropomodulin-3 OS=Homo sapiens GN=TMOD3 PE=1 SV=1 - [TMOD3_HUMAN]	52.27	1	15	15	23	1.11655	6;1;1;3;-;2;-;2;-;1;8	14.2269	0.658711	7;1;1;3;-;2;-;2;-;1;8	18.4687	1.16761	6;1;1;3;-;2;-;2;-;1;8	5.96565	0.904121	6;1;1;3;-;2;-;2;-;1;8	14.0398	1.08938	6;1;1;3;-;2;-;2;-;1;8	10.6021	0.05877	6;1;1;3;-;2;-;1;-;1;7	36.1797	0.835929	6;1;1;3;-;2;-;2;-;1;8	14.5031	1.12685	6;1;1;3;-;2;-;2;-;1;8	7.29855	0.0426802	6;1;1;2;-;1;-;1;-;1;4	34.2557	29.2048	23.3	6	6	8.53255	6.53	2	2		0			16.8222	10.8	3	3
Q01518	Adenylyl cyclase-associated protein 1 OS=Homo sapiens GN=CAP1 PE=1 SV=5 - [CAP1_HUMAN]	52.21	1	31	31	69	1.07305	13;9;3;5;11;8;10;3;-;3;7	11.4904	0.771017	13;9;3;5;11;8;10;3;-;3;7	17.0646	1.0628	13;9;3;5;11;7;10;3;-;3;7	7.33817	0.973216	13;9;3;5;11;8;10;3;-;3;8	10.5244	1.00921	13;9;3;5;11;7;10;3;-;3;7	16.9096	0.065567	11;8;1;2;8;6;10;3;-;1;5	36.1003	0.900274	12;9;3;5;10;7;10;3;-;3;7	28.6887	1.0585	12;8;3;5;11;7;10;3;-;3;7	26.4788	0.0433161	9;5;1;1;7;6;9;3;-;-;4	45.2713	48.5067	25.47	10	14	37.9123	19.58	8	10		0			19.7882	5.26	2	5
P27797	Calreticulin OS=Homo sapiens GN=CALR PE=1 SV=1 - [CALR_HUMAN]	52.04	1	23	23	57	1.29417	11;4;1;2;12;5;2;6;-;3;14	9.10669	0.877812	11;4;1;2;12;5;2;6;-;3;14	11.4379	1.15007	11;4;1;2;12;5;2;6;-;3;14	11.3978	1.13175	11;4;1;2;11;5;2;6;-;3;14	15.3172	1.04791	11;4;1;2;12;5;2;6;-;3;14	15.5891	0.0644095	6;4;1;2;9;5;1;6;-;3;11	30.1441	0.872558	10;4;1;2;12;5;2;6;-;3;14	27.4138	0.895797	10;4;1;2;11;5;2;6;-;3;13	27.5708	0.0359626	3;2;1;1;5;4;-;4;-;2;9	34.2274	43.5047	34.05	10	11	15.1535	5.52	3	3		0			7.19418	5.28	2	2
P52597	Heterogeneous nuclear ribonucleoprotein F OS=Homo sapiens GN=HNRNPF PE=1 SV=3 - [HNRPF_HUMAN]	51.81	1	20	22	54	1.03374	8;5;3;9;10;3;3;2;2;6;5	10.6586	0.629225	8;5;3;9;10;3;3;2;2;6;5	18.7412	1.16058	8;5;3;9;10;3;3;2;2;6;5	11.5076	0.814997	8;4;3;9;10;3;3;2;2;6;5	12.7106	0.972178	8;5;3;8;10;3;3;2;2;6;5	14.2582	0.0598927	7;3;2;8;9;3;3;2;1;4;4	26.8623	0.842279	8;4;3;8;10;3;3;2;2;6;5	16.6869	1.04177	8;4;3;8;10;3;3;2;2;6;5	15.1251	0.0401832	4;3;2;1;5;2;2;1;1;4;3	50.5855	28.1697	20.96	7	8	18.9372	16.63	5	5		0			38.3324	19.04	8	10
P67809	Nuclease-sensitive element-binding protein 1 OS=Homo sapiens GN=YBX1 PE=1 SV=3 - [YBOX1_HUMAN]	51.54	1	13	14	52	1.19697	-;3;20;10;2;2;-;-;8;5;2	26.0235	0.742896	-;3;19;10;2;2;-;-;8;5;2	17.9505	1.22442	-;3;19;10;2;2;-;-;9;5;2	58.2936	0.928053	-;3;20;10;2;2;-;-;8;5;2	32.4297	1.14052	-;3;20;10;2;2;-;-;8;5;2	54.2616	0.0636224	-;2;7;8;-;-;-;-;6;2;1	27.464	1.02379	-;2;19;10;2;1;-;-;9;5;2	32.4111	1.00734	-;2;20;10;2;1;-;-;8;5;2	33.9976	0.0548663	-;1;2;3;-;1;-;-;3;-;1	104.009					11.018	12.35	2	2	80.9839	30.56	5	20	44.0888	23.46	7	11
P60900	Proteasome subunit alpha type-6 OS=Homo sapiens GN=PSMA6 PE=1 SV=1 - [PSA6_HUMAN]	51.22	1	13	13	19	0.67169	6;4;-;-;-;2;-;-;-;-;7	37.2131	0.468341	6;4;-;-;-;2;-;-;-;-;7	29.1606	1.01828	6;4;-;-;-;1;-;-;-;-;7	6.77632	0.634423	6;4;-;-;-;1;-;-;-;-;7	17.6125	0.976243	6;4;-;-;-;2;-;-;-;-;7	54.8239	0.0355312	4;4;-;-;-;1;-;-;-;-;6	19.4461	0.545837	6;4;-;-;-;1;-;-;-;-;7	23.365	0.874105	6;4;-;-;-;1;-;-;-;-;7	15.9386	0.0274762	4;3;-;-;-;1;-;-;-;-;6	34.9322	23.6185	17.89	4	5	22.2917	24.39	5	5						0
P11413	Glucose-6-phosphate 1-dehydrogenase OS=Homo sapiens GN=G6PD PE=1 SV=4 - [G6PD_HUMAN]	51.07	1	35	35	75	0.773877	11;11;2;10;7;10;4;4;-;3;13	14.8399	0.610652	11;11;2;10;7;10;4;4;-;3;13	10.0186	1.12297	11;11;2;10;7;10;4;4;-;3;12	11.4357	0.720289	11;11;2;10;7;10;4;4;-;3;13	17.54	0.759839	10;10;2;10;7;10;4;4;-;3;12	15.7776	0.0381847	10;10;2;9;3;8;3;3;-;3;10	47.726	0.728245	10;10;2;10;6;9;4;4;-;3;12	15.8933	0.715206	10;10;2;10;7;9;4;4;-;3;12	18.973	0.0246759	8;9;1;6;2;5;3;1;-;2;9	35.489	44.9395	17.48	8	11	46.2309	18.45	7	11	6.0338	2.91	2	2	36.5172	19.22	10	10
Q9BRP8	Partner of Y14 and mago OS=Homo sapiens GN=WIBG PE=1 SV=1 - [WIBG_HUMAN]	50.98	1	6	6	7	1.02747	-;-;1;2;-;-;-;-;1;2;3	10.6298	0.904701	-;-;1;2;-;-;-;-;1;2;3	24.5551	1.21679	-;-;1;2;-;-;-;-;1;2;3	11.2779	1.04752	-;-;1;2;-;-;-;-;1;2;3	23.9236	1.15767	-;-;1;2;-;-;-;-;1;2;3	18.2984	0.0444021	-;-;-;1;-;-;-;-;1;2;3	63.8461	0.955884	-;-;1;2;-;-;-;-;1;2;3	16.0598	0.889081	-;-;1;2;-;-;-;-;1;2;3	17.9792	0.039133	-;-;-;1;-;-;-;-;-;1;-	124.804										0			8.94981	11.27	2	2
P54577	Tyrosine--tRNA ligase, cytoplasmic OS=Homo sapiens GN=YARS PE=1 SV=4 - [SYYC_HUMAN]	50.95	1	25	25	51	1.11755	7;7;2;-;4;4;2;11;4;-;9	7.16246	0.79616	7;7;2;-;3;4;2;11;4;-;9	7.21193	1.18653	7;7;2;-;3;4;2;11;4;-;9	5.54921	1.00855	7;7;2;-;4;4;2;11;4;-;9	8.07312	1.17691	7;7;2;-;3;4;2;11;4;-;9	9.25822	0.0580892	6;6;2;-;3;3;2;11;4;-;8	26.773	0.865468	7;7;2;-;3;4;2;11;4;-;8	9.45251	1.0252	7;7;2;-;3;4;2;11;4;-;9	9.06837	0.0372364	5;3;1;-;2;1;2;10;3;-;6	31.7565	26.0227	17.23	7	7	26.0813	16.29	6	7	9.80819	3.79	2	2		0
P02533	Keratin, type I cytoskeletal 14 OS=Homo sapiens GN=KRT14 PE=1 SV=4 - [K1C14_HUMAN]	50.85	2	14	24	63	1.36011	7;7;4;7;8;6;2;3;5;7;9	11.8582	0.778247	7;7;4;7;8;6;2;3;5;7;9	10.932	1.27336	7;7;4;7;8;6;2;3;5;7;9	10.0394	1.37906	7;7;4;7;8;6;2;3;5;7;9	21.4478	1.50802	7;7;4;7;8;6;2;3;5;7;9	17.3172	0.0821917	7;7;3;6;7;6;2;2;3;4;8	22.9719	1.09055	7;7;3;7;8;6;2;3;5;7;9	13.854	0.980958	7;7;4;7;7;6;2;3;5;7;9	15.2615	0.0292673	6;5;2;4;6;4;1;2;2;2;7	41.2704	26.4498	14.19	7	7	26.8912	19.07	7	7		0			25.5074	8.9	4	7
P67936	Tropomyosin alpha-4 chain OS=Homo sapiens GN=TPM4 PE=1 SV=3 - [TPM4_HUMAN]	50.81	1	12	18	87	1.38539	2;1;23;18;8;1;-;3;5;20;4	16.082	1.14298	2;1;23;18;9;1;-;3;5;20;4	14.6379	1.10209	2;1;23;18;8;1;-;3;5;20;4	3.95734	1.37901	2;1;23;18;8;1;-;3;5;20;4	7.53858	0.922549	2;1;23;18;8;1;-;3;5;20;4	8.15123	0.084595	2;1;15;14;8;1;-;3;5;15;4	24.2706	1.2954	2;1;22;18;8;1;-;3;5;20;4	10.9121	1.18003	2;1;22;18;8;1;-;3;5;20;4	14.622	0.03449	2;1;8;5;7;1;-;1;3;10;3	36.4878	13.0208	10.89	3	4		0			73.1827	27.02	8	23	64.3413	20.56	7	18
P84095	Rho-related GTP-binding protein RhoG OS=Homo sapiens GN=RHOG PE=1 SV=1 - [RHOG_HUMAN]	50.79	1	8	8	10	0.911086	1;1;-;-;4;1;2;2;-;-;1	12.654	0.652037	1;1;-;-;4;1;2;2;-;-;1	21.2961	1.15358	1;1;-;-;4;1;2;2;-;-;1	23.0092	0.806466	1;1;-;-;4;1;2;2;-;-;1	15.2611	1.07997	1;1;-;-;4;1;2;2;-;-;1	27.8592	0.0415585	1;-;-;-;2;-;1;2;-;-;1	46.1155	0.718327	1;1;-;-;4;1;2;2;-;-;1	27.0577	0.737853	1;1;-;-;4;1;2;2;-;-;1	34.2465	0.0308961	1;-;-;-;1;-;-;2;-;-;1	54.4261		0				0								0
P11216	Glycogen phosphorylase, brain form OS=Homo sapiens GN=PYGB PE=1 SV=5 - [PYGB_HUMAN]	50.77	1	38	47	100	1.38161	20;18;-;3;11;14;5;2;-;2;19	12.4287	0.750893	20;17;-;3;11;14;6;2;-;2;19	9.89205	1.22077	20;17;-;3;11;14;5;2;-;2;19	10.0774	1.13929	20;18;-;3;11;14;5;2;-;2;19	8.90395	1.45339	20;17;-;3;10;14;5;2;-;2;19	20.8127	0.0838316	18;15;-;3;8;13;5;2;-;2;19	14.8509	1.1843	20;17;-;3;10;14;5;2;-;2;19	22.926	1.40271	20;17;-;3;9;14;5;2;-;2;19	27.3237	0.0557738	11;13;-;1;5;6;2;2;-;2;14	42.3904	73.9532	26.22	18	20	66.5762	22.3	15	18		0			17.5037	4.39	4	4
P56385	ATP synthase subunit e, mitochondrial OS=Homo sapiens GN=ATP5I PE=1 SV=2 - [ATP5I_HUMAN]	50.72	1	4	4	5	0.733811	-;-;1;2;2;-;-;3;-;2;-	26.2787	0.632935	-;-;1;2;2;-;-;3;-;2;-	17.1718	1.03063	-;-;1;2;2;-;-;3;-;2;-	21.7253	0.631437	-;-;1;2;2;-;-;3;-;2;-	29.2821	0.9999	-;-;1;2;2;-;-;3;-;2;-	34.5291	0.066204	-;-;1;2;1;-;-;2;-;-;-	36.3316	0.740287	-;-;1;2;1;-;-;2;-;2;-	21.0438	0.918953	-;-;1;2;1;-;-;2;-;2;-	9.38798	0.0428857	-;-;1;2;1;-;-;2;-;-;-	34.6825										0				0
Q9Y696	Chloride intracellular channel protein 4 OS=Homo sapiens GN=CLIC4 PE=1 SV=4 - [CLIC4_HUMAN]	50.59	1	13	13	22	1.22133	2;1;1;2;9;6;2;-;1;1;2	9.2996	0.916988	2;1;1;2;9;6;2;-;1;1;2	12.0151	1.1668	2;1;1;2;9;6;2;-;1;1;2	7.26236	1.07083	2;1;1;2;9;6;2;-;1;1;2	11.0844	1.19103	2;1;1;2;8;5;2;-;1;1;2	14.9858	0.0648139	2;1;1;2;6;5;2;-;1;1;2	35.5601	1.00015	2;1;1;2;8;5;2;-;1;1;2	24.9023	1.24631	2;1;1;2;9;5;2;-;1;1;2	27.1044	0.0548334	2;-;-;2;5;4;2;-;1;-;2	50.5846	8.28253	12.25	2	2		0				0			7.4114	8.7	2	2
P14174	Macrophage migration inhibitory factor OS=Homo sapiens GN=MIF PE=1 SV=4 - [MIF_HUMAN]	50.43	1	7	7	11	1.05478	3;1;-;-;-;-;2;4;-;-;2	10.7419	0.665099	3;1;-;-;-;-;2;4;-;-;2	6.41976	0.991147	3;1;-;-;-;-;2;4;-;-;2	7.00328	1.10836	3;1;-;-;-;-;2;4;-;-;2	15.8222	1.02855	3;1;-;-;-;-;2;4;-;-;2	9.9813	0.0777331	3;1;-;-;-;-;2;4;-;-;2	44.1917	0.688595	3;1;-;-;-;-;2;4;-;-;2	20.9088	1.00755	3;1;-;-;-;-;2;4;-;-;2	12.5598	0.0478522	1;1;-;-;-;-;1;2;-;-;1	31.1495	10.0775	38.26	3	3		0
Q07021	Complement component 1 Q subcomponent-binding protein, mitochondrial OS=Homo sapiens GN=C1QBP PE=1 SV=1 - [C1QBP_HUMAN]	50.35	1	17	17	43	1.33007	9;2;4;2;15;-;-;-;5;2;9	14.4799	0.796572	9;2;4;2;15;-;-;-;5;2;8	9.95918	1.18812	9;2;4;2;15;-;-;-;5;2;9	24.2291	1.03054	9;2;4;2;15;-;-;-;5;2;9	20.7812	0.999671	9;2;4;2;15;-;-;-;5;2;9	31.1542	0.141846	5;1;2;-;12;-;-;-;2;1;4	111.905	1.08701	9;2;4;2;15;-;-;-;5;2;9	35.5842	0.88062	9;2;4;2;15;-;-;-;5;2;8	36.4809	0.0327272	2;-;1;-;9;-;-;-;2;-;3	60.3615	33.7952	25.89	5	9	5.74176	6.74	2	2	14.7296	12.41	3	3		0
P35221	Catenin alpha-1 OS=Homo sapiens GN=CTNNA1 PE=1 SV=1 - [CTNA1_HUMAN]	50.33	2	43	43	101	0.946087	10;13;3;8;16;14;10;10;3;4;10	10.4201	0.70439	10;13;3;8;16;14;10;10;3;4;10	10.0921	1.1886	10;13;3;8;16;14;10;10;3;4;9	8.40373	0.920146	9;13;3;8;16;14;10;10;3;4;9	9.93804	1.07384	9;13;3;8;16;14;10;10;3;4;9	5.29221	0.0470208	9;11;1;6;10;12;6;10;2;1;9	19.9172	0.878095	9;12;3;8;16;14;10;10;3;4;9	12.2729	0.97126	9;13;3;8;16;14;10;10;3;4;9	6.86921	0.0456563	7;7;1;4;8;10;4;9;1;1;7	67.4049	37.8216	12.8	10	10	52.2914	13.13	11	13	10.8288	3.09	2	2	30.6388	6.62	6	8
P19105	Myosin regulatory light chain 12A OS=Homo sapiens GN=MYL12A PE=1 SV=2 - [ML12A_HUMAN]	50.29	1	2	19	46	0.953773	8;5;11;5;1;2;1;-;11;3;6	8.58833	0.689207	8;5;11;5;1;2;1;-;11;3;6	6.33868	1.24219	8;5;11;5;1;2;1;-;11;3;6	9.37783	0.946463	8;5;11;5;1;2;1;-;11;3;6	9.57141	1.03752	8;5;11;5;1;2;1;-;11;3;6	12.5	0.0584721	8;5;8;5;1;2;1;-;8;3;6	30.3545	0.908703	8;5;11;5;1;2;1;-;11;3;6	6.98915	1.09909	8;5;11;5;1;2;1;-;11;3;6	9.56277	0.0360225	8;5;8;4;1;2;-;-;7;3;6	10.8538	27.8081	12.28	5	6	17.9547	22.22	4	5	40.5412	27.49	6	11	16.3589	25.73	4	5
P24534	Elongation factor 1-beta OS=Homo sapiens GN=EEF1B2 PE=1 SV=3 - [EF1B_HUMAN]	50.22	1	9	10	45	1.13578	11;7;-;-;1;8;3;4;-;-;10	11.0549	0.573808	11;8;-;-;1;8;3;4;-;-;10	12.2665	1.18704	11;7;-;-;1;8;3;4;-;-;10	16.7103	0.910525	11;8;-;-;1;8;3;4;-;-;10	14.5161	1.02567	11;8;-;-;1;8;3;4;-;-;10	21.9572	0.0669261	10;7;-;-;1;8;2;4;-;-;9	35.1767	0.736618	11;8;-;-;1;8;2;4;-;-;10	24.3842	1.02933	11;8;-;-;1;8;3;4;-;-;10	26.0018	0.0435259	8;6;-;-;1;6;2;2;-;-;8	34.8998	54.9449	40	5	11	36.008	20.44	3	7		0
P05198	Eukaryotic translation initiation factor 2 subunit 1 OS=Homo sapiens GN=EIF2S1 PE=1 SV=3 - [IF2A_HUMAN]	50.16	1	15	15	36	1.15594	2;3;8;3;5;1;-;2;4;4;5	11.2805	0.725175	2;3;8;3;5;1;-;2;4;4;5	16.115	1.12048	2;3;8;3;5;1;-;2;4;4;5	12.656	0.942036	2;3;8;3;5;1;-;2;4;4;5	14.0597	1.11246	2;3;8;3;5;1;-;2;4;4;5	15.8569	0.0634603	2;3;4;3;4;1;-;2;2;1;4	35.1086	0.878332	2;3;8;3;5;1;-;2;4;4;5	30.9792	0.957925	2;3;8;3;5;1;-;2;4;4;5	30.3223	0.041825	2;2;3;1;3;1;-;1;1;-;2	47.4138	9.13663	5.4	2	2	9.50546	7.94	3	3	31.6765	16.19	4	8	11.0512	13.02	3	3
P22626	Heterogeneous nuclear ribonucleoproteins A2/B1 OS=Homo sapiens GN=HNRNPA2B1 PE=1 SV=2 - [ROA2_HUMAN]	50.14	1	18	18	30	0.963132	6;2;4;3;6;2;-;-;-;2;6	17.9705	0.582376	6;2;4;3;6;2;-;-;-;2;6	17.422	0.851166	6;2;4;3;6;2;-;-;-;2;6	17.3746	0.710536	6;2;4;3;6;2;-;-;-;2;6	22.2699	0.996975	6;2;4;3;6;1;-;-;-;2;6	19.625	0.0542551	5;2;4;3;5;1;-;-;-;2;6	27.6447	0.846264	6;2;4;3;6;1;-;-;-;2;6	29.3487	0.888592	6;2;4;3;6;1;-;-;-;2;6	25.4499	0.0244787	3;-;4;3;5;1;-;-;-;-;1	54.9711	21.0125	16.71	5	5	8.96661	7.65	2	2	12.8052	7.65	4	4	12.3048	8.22	3	3
P04843	Dolichyl-diphosphooligosaccharide--protein glycosyltransferase subunit 1 OS=Homo sapiens GN=RPN1 PE=1 SV=1 - [RPN1_HUMAN]	50.08	1	32	32	64	0.955816	10;4;4;2;10;7;4;3;4;5;7	5.39571	0.640581	10;4;4;2;10;6;4;3;4;5;7	4.72729	1.08429	9;4;4;2;10;6;4;3;4;5;6	16.6004	0.843565	10;4;4;2;10;6;4;3;4;5;7	15.7181	1.00954	9;4;4;2;10;6;4;3;4;5;7	25.3442	0.0521159	8;3;3;2;9;5;3;2;4;4;5	41.7963	0.675211	9;3;3;2;10;6;4;3;4;5;6	34.2966	0.913305	9;4;3;2;10;6;4;3;4;5;6	36.6623	0.0414497	6;2;3;-;8;5;2;2;3;3;5	30.6546	40.867	19.93	11	11	25.3137	8.9	5	7	16.6462	6.1	4	4	6.0189	2.47	2	2
Q14019	Coactosin-like protein OS=Homo sapiens GN=COTL1 PE=1 SV=3 - [COTL1_HUMAN]	50	1	9	9	26	0.729466	3;1;2;3;7;1;-;-;3;4;3	10.343	0.500674	3;1;2;3;7;1;-;-;3;4;3	9.22089	1.05623	3;1;2;3;7;1;-;-;3;4;3	8.65862	0.571767	3;1;2;3;7;1;-;-;3;4;3	19.6428	0.806604	3;1;2;3;7;1;-;-;3;4;3	23.2418	0.0256449	2;1;2;2;4;1;-;-;3;3;2	53.1367	0.521629	3;1;2;3;7;1;-;-;3;4;3	36.7821	0.655007	3;1;2;3;7;1;-;-;3;4;3	38.115	0.0224468	2;-;2;1;3;1;-;-;2;3;1	36.9253	9.24952	11.97	2	3		0			6.47125	13.38	2	2	10.6249	29.58	3	3
Q9HB71	Calcyclin-binding protein OS=Homo sapiens GN=CACYBP PE=1 SV=2 - [CYBP_HUMAN]	50	1	16	16	28	0.976412	4;4;3;-;2;4;3;1;-;-;8	13.9112	0.594445	4;4;3;-;2;4;3;1;-;-;8	14.6638	1.0248	4;4;3;-;2;4;3;1;-;-;8	12.6835	0.92744	4;4;3;-;2;4;3;1;-;-;8	12.5142	0.80989	4;4;3;-;2;4;3;1;-;-;8	13.4192	0.0499363	4;3;3;-;2;4;3;1;-;-;7	37.9186	0.737547	4;4;3;-;2;4;3;1;-;-;8	24.7013	0.706647	4;4;3;-;2;4;3;1;-;-;8	26.6248	0.0174986	2;1;3;-;2;3;3;1;-;-;2	58.8904	23.6113	21.49	4	5	18.6672	17.54	4	4	10.5153	4.82	2	3
O14950	Myosin regulatory light chain 12B OS=Homo sapiens GN=MYL12B PE=1 SV=2 - [ML12B_HUMAN]	50	1	2	19	47	0.950902	8;5;10;5;1;2;1;-;11;5;6	8.72049	0.690252	8;5;10;5;1;2;1;-;11;5;6	5.19049	1.23964	8;5;10;5;1;2;1;-;11;5;6	9.26871	0.951413	8;5;10;5;1;2;1;-;11;5;6	9.5098	1.05226	8;5;10;5;1;2;1;-;11;5;6	13.1524	0.0580301	8;5;7;5;1;2;1;-;8;4;6	32.2449	0.914631	8;5;10;5;1;2;1;-;11;5;6	6.32493	1.10047	8;5;10;5;1;2;1;-;11;5;6	9.63469	0.0352309	8;5;7;4;1;2;-;-;7;3;6	8.02165	27.8081	12.21	5	6	17.9547	22.09	4	5		0			16.3589	25.58	4	5
P62826	GTP-binding nuclear protein Ran OS=Homo sapiens GN=RAN PE=1 SV=3 - [RAN_HUMAN]	50	1	14	14	33	1.03524	5;4;1;2;-;9;5;-;-;-;7	9.85606	0.614861	5;4;1;2;-;9;5;-;-;-;7	22.9627	1.13918	5;4;1;2;-;9;5;-;-;-;7	7.50385	0.954377	5;4;1;2;-;9;5;-;-;-;7	20.9204	1.09349	5;4;1;2;-;9;4;-;-;-;7	11.0251	0.0596555	5;3;-;2;-;8;4;-;-;-;7	38.3949	0.771547	5;4;1;2;-;8;5;-;-;-;7	23.9421	0.852311	5;4;1;2;-;9;4;-;-;-;7	30.4978	0.0238346	4;2;-;-;-;7;3;-;-;-;5	28.962	21.1218	20.83	4	5	19.2365	21.76	5	5		0			5.95031	14.81	2	2
Q9UK76	Hematological and neurological expressed 1 protein OS=Homo sapiens GN=HN1 PE=1 SV=3 - [HN1_HUMAN]	50	1	8	8	13	1.0105	3;-;2;1;2;-;-;-;2;-;4	11.9977	0.536111	3;-;2;1;2;-;-;-;2;-;3	18.8176	1.03	3;-;2;1;2;-;-;-;2;-;4	24.5853	0.999511	3;-;2;1;2;-;-;-;2;-;4	29.0668	0.843956	3;-;1;1;2;-;-;-;2;-;4	18.8241	0.0794267	2;-;1;1;2;-;-;-;2;-;1	47.0406	0.8528	3;-;1;1;2;-;-;-;2;-;4	8.15926	0.917294	3;-;1;1;2;-;-;-;2;-;4	6.69607	0.0343852	-;-;1;1;1;-;-;-;2;-;-	20.609	15.2727	20.78	3	3		0			10.8897	9.74	2	2		0
Q9UHD8	Septin-9 OS=Homo sapiens GN=SEPT9 PE=1 SV=2 - [SEPT9_HUMAN]	49.83	1	29	29	66	0.94268	10;6;5;5;4;5;-;5;5;6;10	5.18559	0.714522	10;6;5;5;4;5;-;5;5;6;10	8.53544	1.04407	10;6;5;5;4;5;-;5;5;6;10	17.8288	0.81053	9;6;5;5;4;5;-;5;5;6;10	19.628	0.951829	9;6;5;5;4;5;-;5;5;6;8	27.1086	0.0587513	7;6;3;5;4;2;-;4;3;6;6	20.0038	0.723367	9;6;5;5;4;5;-;5;5;6;8	34.7307	0.775075	9;6;5;5;4;5;-;5;5;6;8	32.9371	0.0392803	6;6;1;4;4;2;-;4;1;5;5	40.8292	33.6637	16.89	9	10	25.1734	12.8	7	7	17.3701	9.22	4	5	15.542	8.02	5	5
Q9BUF5	Tubulin beta-6 chain OS=Homo sapiens GN=TUBB6 PE=1 SV=1 - [TBB6_HUMAN]	49.55	1	17	46	88	1.0528	5;12;2;3;12;8;12;13;1;2;9	12.0817	0.841813	5;12;2;3;12;8;12;13;1;2;9	16.1899	1.13943	5;12;2;3;12;8;12;13;1;2;9	12.4991	1.01144	5;12;2;3;12;8;12;13;1;2;9	13.8086	1.1647	5;12;2;3;12;8;12;13;1;2;9	15.6874	0.0683237	5;12;2;2;9;8;12;12;1;2;9	22.8821	0.954485	5;12;2;3;12;8;12;13;1;2;9	9.04545	1.10146	5;12;2;3;12;8;12;13;1;2;9	13.3473	0.0396551	3;9;2;1;5;7;10;9;1;1;8	43.6087		0				0				0				0
Q9H299	SH3 domain-binding glutamic acid-rich-like protein 3 OS=Homo sapiens GN=SH3BGRL3 PE=1 SV=1 - [SH3L3_HUMAN]	49.46	1	4	4	6	1.23153	3;1;-;-;-;1;1;-;-;-;4	12.694	0.808751	3;1;-;-;-;1;1;-;-;-;4	10.0972	0.957326	3;1;-;-;-;1;1;-;-;-;4	22.8882	1.26347	3;1;-;-;-;1;1;-;-;-;4	10.3689	1.00203	3;1;-;-;-;1;1;-;-;-;4	21.5434	0.0708554	3;1;-;-;-;1;1;-;-;-;3	37.0703	1.03179	3;1;-;-;-;1;1;-;-;-;4	9.79087	0.991801	3;1;-;-;-;1;1;-;-;-;4	16.9375	0.0455495	1;1;-;-;-;1;1;-;-;-;2	63.2134	12.0956	26.88	2	2		0
Q86UP2	Kinectin OS=Homo sapiens GN=KTN1 PE=1 SV=1 - [KTN1_HUMAN]	49.08	1	66	66	115	0.90319	20;9;7;14;18;11;4;2;6;7;15	5.07454	0.749411	20;9;7;14;18;10;4;2;6;7;15	16.4363	1.00981	19;9;7;14;18;10;4;2;6;7;15	18.8841	0.85972	20;9;7;14;18;11;4;2;6;7;15	14.2973	0.931224	19;9;7;13;18;10;4;2;6;7;15	25.7084	0.0571587	17;9;5;8;15;8;4;1;6;4;14	16.4527	0.886096	18;9;7;13;17;9;4;1;6;7;14	7.93952	0.879104	19;9;7;13;17;9;4;1;6;7;14	15.3754	0.028312	11;6;2;10;12;6;3;1;2;2;10	45.5453	84.4703	15.62	19	21	39.7881	7.44	9	9	33.2779	6.48	7	7	51.7088	11.13	13	14
Q15366	Poly(rC)-binding protein 2 OS=Homo sapiens GN=PCBP2 PE=1 SV=1 - [PCBP2_HUMAN]	49.04	1	17	21	49	1.05662	5;5;2;6;7;8;3;3;1;8;3	12.4754	0.689206	4;5;2;6;7;8;3;3;1;8;3	14.4762	1.17799	4;5;2;6;7;8;3;3;1;8;3	8.77632	0.981959	4;5;2;6;7;8;3;3;1;8;3	10.4342	1.18967	4;5;2;6;7;7;3;3;1;8;4	11.9661	0.053519	4;5;2;5;7;6;3;3;-;3;3	26.6569	0.897504	4;5;2;6;7;8;3;3;1;8;4	9.09538	0.99316	4;5;2;6;7;7;3;3;1;8;3	11.8474	0.0362106	3;3;-;4;5;5;1;2;-;3;3	30.1473	18.8756	7.95	2	3	16.6157	11.23	3	3	8.14627	8.49	2	2	22.5091	14.52	4	5
P12004	Proliferating cell nuclear antigen OS=Homo sapiens GN=PCNA PE=1 SV=1 - [PCNA_HUMAN]	49.04	1	11	11	36	1.14135	4;2;-;3;8;2;2;3;-;4;9	13.9319	0.494921	4;2;-;3;8;2;2;3;-;4;8	19.4847	1.01281	4;2;-;3;8;2;2;3;-;4;8	30.2374	0.872664	4;2;-;3;8;2;2;3;-;4;8	33.4476	0.858419	4;2;-;3;8;2;2;3;-;4;8	47.8602	0.0550648	2;2;-;3;5;1;1;3;-;1;5	48.702	0.704139	4;2;-;3;8;2;2;3;-;4;8	54.7844	0.716292	3;2;-;3;8;2;2;3;-;4;8	52.732	0.0323374	1;1;-;1;3;1;1;2;-;-;2	53.664	16.965	13.79	3	3	12.3407	10.73	2	2		0			14.3621	11.49	2	3
Q9P258	Protein RCC2 OS=Homo sapiens GN=RCC2 PE=1 SV=2 - [RCC2_HUMAN]	49.04	1	29	29	61	1.06148	10;9;-;5;10;10;3;4;-;2;9	7.70005	0.725254	10;9;-;5;9;10;3;4;-;2;9	4.4932	1.12451	10;9;-;5;9;10;3;4;-;2;9	6.67569	0.956645	10;9;-;5;9;10;3;4;-;2;9	7.87934	1.12268	10;9;-;5;8;10;3;4;-;2;9	5.97239	0.0589698	10;8;-;3;8;10;3;3;-;1;9	18.778	0.894136	10;9;-;5;8;10;3;4;-;2;9	9.62404	0.957285	10;9;-;5;8;10;3;4;-;2;9	5.93201	0.0414996	9;7;-;2;7;7;2;2;-;1;9	42.9708	38.112	23.37	9	10	35.3706	18.58	9	9		0			16.1497	6.9	3	4
P62917	60S ribosomal protein L8 OS=Homo sapiens GN=RPL8 PE=1 SV=2 - [RL8_HUMAN]	49.03	1	18	18	34	1.0098	6;6;-;1;3;5;5;3;-;1;8	10.473	0.607163	6;6;-;1;3;5;5;3;-;1;8	14.3621	1.01994	6;6;-;1;3;5;5;3;-;1;8	17.7517	0.840947	6;6;-;1;3;5;5;3;-;1;8	20.172	0.975121	6;6;-;1;3;5;5;3;-;1;8	26.5317	0.0478724	6;5;-;1;3;3;4;3;-;1;6	64.9074	0.713638	6;6;-;1;3;5;5;3;-;1;7	41.8098	0.894453	6;6;-;1;3;5;5;3;-;1;7	39.328	0.0287875	2;4;-;1;2;2;2;2;-;-;5	40.3918	26.9364	26.46	5	6	27.8426	21.79	4	6		0				0
Q99584	Protein S100-A13 OS=Homo sapiens GN=S100A13 PE=1 SV=1 - [S10AD_HUMAN]	48.98	1	5	5	7	0.859523	1;1;1;2;2;3;1;1;1;1;2	22.676	0.754188	1;1;1;2;2;3;1;1;1;1;2	26.9255	0.877251	1;1;1;2;2;3;1;1;1;1;2	41.8516	0.796755	1;1;1;2;2;3;1;1;1;1;2	46.6441	0.747441	1;1;1;2;2;3;1;1;1;1;1	60.572	0.0499571	-;1;1;2;2;1;1;1;1;1;1	74.268	0.677091	1;1;1;2;2;3;1;1;1;1;1	69.6724	0.588502	-;1;1;2;2;2;1;1;1;1;1	61.7314	0.0282983	-;-;1;1;1;-;1;1;1;1;-	51.433		0				0				0			7.39032	19.39	2	2
Q9H1E3	Nuclear ubiquitous casein and cyclin-dependent kinase substrate 1 OS=Homo sapiens GN=NUCKS1 PE=1 SV=1 - [NUCKS_HUMAN]	48.97	1	13	13	27	0.960119	2;1;12;5;4;1;1;-;4;1;-	37.9814	0.742015	2;1;12;5;4;1;1;-;4;1;-	39.2782	1.19029	2;-;12;5;4;-;1;-;4;1;-	8.28573	1.01065	2;1;12;5;4;1;1;-;4;1;-	53.7041	1.0408	2;-;12;5;4;-;1;-;4;1;-	13.9898	0.0862016	2;-;3;1;4;-;1;-;2;-;-	50.9728	1.25419	2;-;12;5;4;-;1;-;4;1;-	21.3664	0.888415	2;-;12;4;4;-;1;-;4;1;-	22.2996	0.0410587	2;-;1;-;1;-;1;-;1;-;-	47.5113	5.74054	7.82	2	2		0			42.2796	32.92	7	12	15.496	17.7	2	5
Q9UKY7	Protein CDV3 homolog OS=Homo sapiens GN=CDV3 PE=1 SV=1 - [CDV3_HUMAN]	48.84	1	17	17	23	1.24485	3;2;-;3;7;2;1;-;-;-;5	18.0665	0.749997	3;2;-;3;7;2;1;-;-;-;5	12.4773	1.09976	3;2;-;3;7;2;1;-;-;-;5	11.9862	1.12099	3;2;-;3;7;2;1;-;-;-;5	12.8941	1.08806	3;2;-;2;7;2;1;-;-;-;5	12.9923	0.0673283	3;2;-;-;4;2;1;-;-;-;4	15.0721	0.925343	3;2;-;2;7;2;1;-;-;-;5	19.2343	0.941672	3;2;-;3;7;2;1;-;-;-;5	18.5383	0.0274671	2;1;-;-;2;2;1;-;-;-;2	59.8768	23.2403	27.13	4	4	8.47023	11.63	2	2		0			12.1533	18.22	3	3
O75874	Isocitrate dehydrogenase [NADP] cytoplasmic OS=Homo sapiens GN=IDH1 PE=1 SV=2 - [IDHC_HUMAN]	48.79	1	26	27	49	0.890479	10;6;2;3;7;2;1;4;1;2;13	21.8405	0.642127	10;6;2;3;7;2;1;4;1;2;13	11.6877	1.09123	10;6;2;3;7;2;1;4;1;2;13	16.9522	0.955233	10;6;2;3;7;2;1;4;1;2;13	29.1868	0.981542	9;6;2;3;5;2;1;4;1;2;13	20.0008	0.0595818	8;5;1;2;5;1;1;3;1;2;12	48.1051	0.777135	9;6;1;2;5;2;1;4;1;2;12	30.6055	0.743974	9;6;1;2;5;2;1;4;1;2;12	20.3555	0.0260109	7;3;1;2;2;1;1;2;-;2;8	44.2646	37.5023	16.67	8	10	19.8198	12.08	5	6	11.9386	5.31	2	2	12.1609	9.18	3	3
P35998	26S protease regulatory subunit 7 OS=Homo sapiens GN=PSMC2 PE=1 SV=3 - [PRS7_HUMAN]	48.73	1	21	21	45	1.12348	6;4;2;3;11;2;4;7;1;2;6	10.8251	0.699389	6;4;2;3;11;2;4;7;1;2;6	21.5947	1.16945	6;4;2;3;11;2;4;7;1;2;6	22.558	0.868749	6;4;2;3;11;2;4;7;1;2;6	15.1818	1.09476	6;4;2;3;11;2;4;7;1;2;6	27.97	0.0552131	6;3;2;3;8;2;4;7;1;1;5	57.906	0.808861	6;4;2;3;11;2;4;7;1;2;6	42.3582	0.965165	6;4;2;3;11;2;4;7;1;2;6	36.5836	0.0385093	6;1;1;3;7;1;4;5;-;1;5	72.5514	26.4453	16.4	6	6	16.5811	10.62	4	4	8.12164	5.77	2	2	16.0108	5.08	2	3
P29401	Transketolase OS=Homo sapiens GN=TKT PE=1 SV=3 - [TKT_HUMAN]	48.64	1	36	36	92	1.13355	11;18;-;-;7;17;10;8;-;-;17	5.26928	0.986377	11;18;-;-;7;17;10;8;-;-;17	7.48902	1.19173	11;18;-;-;7;17;10;8;-;-;17	7.36717	1.15931	11;18;-;-;7;17;10;7;-;-;17	4.75643	1.18837	11;18;-;-;7;17;10;7;-;-;17	7.34619	0.0774905	7;11;-;-;7;10;6;7;-;-;13	23.0184	1.06568	10;18;-;-;7;16;10;7;-;-;17	8.84824	1.02294	10;18;-;-;7;16;10;7;-;-;17	8.67832	0.0405856	4;5;-;-;4;8;5;4;-;-;9	38.6964	55.6143	19.1	9	11	76.4034	24.24	13	19						0
P51659	Peroxisomal multifunctional enzyme type 2 OS=Homo sapiens GN=HSD17B4 PE=1 SV=3 - [DHB4_HUMAN]	48.51	1	31	31	57	0.874242	7;6;1;3;4;14;6;8;1;1;9	19.5205	0.511712	7;6;1;3;4;14;5;8;1;1;9	19.2643	1.11038	7;6;1;3;4;14;6;8;1;1;9	11.4316	0.902622	7;6;1;3;4;13;6;8;1;1;9	11.0564	0.894109	7;6;1;3;4;13;6;8;1;1;9	16.3648	0.0551592	7;3;1;3;4;10;5;5;-;-;9	24.2787	0.738324	7;6;1;3;4;13;6;8;1;1;9	17.5135	0.806225	7;6;1;3;4;13;6;8;1;1;9	27.2717	0.035447	6;2;-;1;3;7;2;4;-;-;6	36.617	27.7335	11.82	6	7	23.7624	8.83	5	6		0			13.4964	5.16	3	3
P31939	Bifunctional purine biosynthesis protein PURH OS=Homo sapiens GN=ATIC PE=1 SV=3 - [PUR9_HUMAN]	48.31	1	28	28	57	0.84274	7;10;-;4;8;9;10;8;-;2;2	15.7926	0.610275	6;10;-;4;8;9;10;8;-;2;2	12.1284	1.13607	6;10;-;4;8;9;10;8;-;2;2	8.31299	0.728964	6;10;-;4;8;9;10;8;-;2;2	12.7699	1.1798	6;10;-;4;8;9;10;8;-;2;2	9.53538	0.0516149	5;8;-;2;1;9;9;7;-;2;2	45.5008	0.676621	6;9;-;4;8;9;10;8;-;2;2	12.304	1.10858	6;9;-;4;8;9;10;8;-;2;2	7.32788	0.0479188	4;7;-;2;2;8;8;6;-;2;2	28.8888	32.0348	14.7	6	7	37.0279	18.75	10	10		0			11.7906	5.24	2	4
P39019	40S ribosomal protein S19 OS=Homo sapiens GN=RPS19 PE=1 SV=2 - [RS19_HUMAN]	48.28	1	11	11	34	1.02537	7;3;-;-;-;5;3;9;-;-;6	5.44188	0.656979	7;2;-;-;-;5;3;9;-;-;6	3.35704	1.06243	7;2;-;-;-;5;3;9;-;-;6	7.20771	0.984516	7;2;-;-;-;5;3;9;-;-;6	11.3755	1.09026	7;3;-;-;-;5;3;9;-;-;6	7.24116	0.0491125	7;2;-;-;-;5;3;8;-;-;6	16.2805	0.806842	7;2;-;-;-;5;3;9;-;-;6	14.4395	0.983074	7;2;-;-;-;5;3;9;-;-;6	5.84277	0.029161	6;2;-;-;-;4;2;6;-;-;5	16.5451	23.6047	28.28	6	7	11.3424	20	3	3
P60174	Triosephosphate isomerase OS=Homo sapiens GN=TPI1 PE=1 SV=3 - [TPIS_HUMAN]	48.25	1	13	13	32	0.972698	6;7;-;-;2;7;5;2;-;1;7	11.1111	0.723405	6;7;-;-;2;7;5;2;-;1;7	36.7588	0.889486	6;7;-;-;2;7;5;2;-;1;7	28.0172	0.949013	6;7;-;-;2;7;5;2;-;1;7	40.9157	0.997565	6;7;-;-;1;7;5;2;-;1;7	28.0138	0.0709776	6;7;-;-;1;7;4;1;-;1;7	72.9132	0.678934	6;7;-;-;1;7;5;2;-;1;6	29.1532	1.09188	6;7;-;-;1;7;5;2;-;1;6	33.0867	0.0413237	5;4;-;-;-;5;4;1;-;1;6	11.0022	21.1251	18.53	5	6	27.1669	29.37	7	7						0
Q9Y2Z0	Suppressor of G2 allele of SKP1 homolog OS=Homo sapiens GN=SUGT1 PE=1 SV=3 - [SUGT1_HUMAN]	48.22	1	19	19	26	0.940446	5;2;-;3;7;2;-;-;-;3;5	22.4684	0.626408	5;2;-;3;7;2;-;-;-;3;5	20.6498	1.08719	5;2;-;3;7;2;-;-;-;3;5	17.5641	1.01152	5;2;-;3;7;2;-;-;-;3;5	8.06538	1.03836	5;2;-;2;7;2;-;-;-;3;5	12.4632	0.072895	5;2;-;1;7;2;-;-;-;2;5	20.8915	0.860618	5;2;-;2;7;2;-;-;-;3;5	8.23578	0.805593	5;2;-;2;7;2;-;-;-;3;5	21.6426	0.0235861	4;1;-;-;5;1;-;-;-;2;5	44.4352	28.089	16.99	6	6	6.40169	9.04	2	2		0			10.264	3.84	2	2
P21333	Filamin-A OS=Homo sapiens GN=FLNA PE=1 SV=4 - [FLNA_HUMAN]	48.13	1	125	137	294	1.08911	31;34;11;26;38;33;26;26;9;16;36	4.64381	0.68258	31;34;11;26;38;32;26;26;9;16;36	6.83111	1.16822	31;34;11;26;38;33;26;26;9;16;36	2.92418	0.843861	31;34;11;26;38;33;26;26;9;15;36	11.1491	1.06521	31;33;11;25;38;33;26;25;9;16;35	5.47904	0.0569992	23;29;9;15;34;27;23;22;8;7;30	13.7552	0.927363	27;32;11;25;38;31;26;25;9;16;34	7.59638	1.19201	29;32;11;25;38;32;26;25;9;16;35	10.0297	0.046512	19;24;5;13;22;20;18;19;9;6;21	17.5344	134.055	15.72	31	32	144.826	16.89	32	35	46.2172	4.34	9	11	105.782	10.24	22	27
P61204	ADP-ribosylation factor 3 OS=Homo sapiens GN=ARF3 PE=1 SV=2 - [ARF3_HUMAN]	48.07	2	10	13	27	1.08579	2;5;1;1;3;2;4;8;1;3;2	11.298	0.707937	2;5;1;1;3;2;4;8;1;3;2	8.91665	1.23746	2;5;1;1;3;2;4;8;1;3;2	14.237	1.10425	2;5;1;1;3;2;4;8;1;3;2	14.5695	1.09278	2;5;1;1;3;2;4;8;1;3;2	11.1356	0.0638295	2;5;1;1;3;2;4;8;1;3;2	21.0492	0.935619	2;5;1;1;3;2;4;8;1;3;2	14.4092	0.849205	2;5;1;1;3;2;4;8;1;3;2	19.2488	0.0271794	2;4;1;-;3;2;2;4;1;2;1	55.5786	12.1954	14.36	2	2	20.5649	19.34	3	4		0				0
P62269	40S ribosomal protein S18 OS=Homo sapiens GN=RPS18 PE=1 SV=3 - [RS18_HUMAN]	48.03	1	9	9	24	0.883214	3;1;5;2;2;2;3;5;7;1;1	30.3776	0.537112	2;1;5;2;2;2;3;5;7;1;1	35.9039	0.914085	2;1;5;2;2;1;3;5;7;1;1	43.7908	0.808055	2;1;5;2;2;1;3;5;7;1;-	31.4099	0.844005	2;1;5;2;2;1;3;5;7;1;1	48.665	0.054296	2;-;4;2;2;1;3;5;6;1;-	35.7353	0.803017	2;-;4;2;2;1;3;5;7;1;-	27.0511	0.912359	2;-;5;2;2;1;3;5;7;1;-	27.7009	0.0398819	1;-;3;2;2;-;2;5;2;1;-	30.799	10.1583	19.08	3	3		0				0				0
P24752	Acetyl-CoA acetyltransferase, mitochondrial OS=Homo sapiens GN=ACAT1 PE=1 SV=1 - [THIL_HUMAN]	48.01	1	20	20	35	0.987569	6;8;2;-;3;3;3;4;1;-;6	14.0271	0.661044	6;8;2;-;3;3;3;4;1;-;6	28.8452	1.23397	6;8;2;-;3;3;3;4;1;-;6	17.4272	1.01162	6;8;2;-;3;3;3;4;1;-;6	8.70979	1.15103	6;8;2;-;3;3;3;4;1;-;6	16.5284	0.0543704	4;5;2;-;3;3;3;4;-;-;4	38.7678	0.974225	5;7;2;-;3;3;3;4;1;-;5	18.5745	1.00652	6;7;2;-;3;3;3;4;1;-;5	17.2755	0.0315575	2;4;1;-;3;2;2;2;-;-;4	38.4357	22.0407	10.3	5	6	32.6791	15.46	5	8	6.21237	4.92	2	2		0
P18206	Vinculin OS=Homo sapiens GN=VCL PE=1 SV=4 - [VINC_HUMAN]	47.97	1	54	54	110	0.982931	20;10;5;7;22;10;6;6;3;4;15	15.7627	0.599903	21;10;5;7;21;10;6;6;3;4;15	19.2084	1.11615	20;10;5;7;21;10;6;6;3;4;15	6.12029	0.89536	20;10;4;7;21;10;6;6;3;4;15	14.2961	0.906615	20;10;4;6;21;10;6;6;3;4;14	7.8064	0.0562007	16;8;4;3;19;10;6;3;2;3;13	16.4202	0.822876	19;10;4;6;21;10;6;6;3;4;14	20.4025	1.01198	20;9;4;7;21;10;6;6;3;4;14	8.43715	0.0365041	13;8;1;2;9;10;5;2;2;2;12	31.1792	76.7329	18.17	18	21	41.0546	11.29	11	11	19.9712	4.85	5	5	25.6921	6.44	6	7
P12956	X-ray repair cross-complementing protein 6 OS=Homo sapiens GN=XRCC6 PE=1 SV=2 - [XRCC6_HUMAN]	47.95	1	40	40	120	1.01083	9;10;13;6;10;15;13;8;14;6;15	9.43236	0.682433	9;10;13;6;10;15;13;8;14;6;15	7.42378	1.11707	9;9;13;6;10;15;13;8;13;6;15	8.7228	0.921952	9;9;12;6;10;15;13;8;13;6;15	12.0152	1.03995	9;9;12;6;10;15;13;8;13;6;15	9.13689	0.0620946	8;8;6;3;7;14;11;8;8;3;12	15.7885	0.942216	8;9;12;6;9;15;12;8;13;6;15	6.09404	0.984124	8;9;12;6;9;15;12;8;13;6;15	8.9049	0.0291653	8;7;4;2;6;13;10;7;5;1;11	36.1988	38.2106	14.12	7	9	37.3227	12.64	8	10	45.8662	8.37	4	13	22.6399	8.21	5	6
Q13263	Transcription intermediary factor 1-beta OS=Homo sapiens GN=TRIM28 PE=1 SV=5 - [TIF1B_HUMAN]	47.9	1	42	42	87	1.17476	15;8;7;8;10;7;6;6;3;7;11	6.47262	0.764272	15;8;7;8;10;7;6;6;3;7;11	5.79745	1.23737	15;8;7;8;10;7;6;6;3;7;11	19.8881	0.966341	15;8;7;8;10;7;6;6;3;7;11	12.4373	1.18915	15;8;7;8;10;7;6;6;3;7;11	8.80675	0.0824192	11;8;6;7;7;6;4;5;-;5;8	29.2871	0.965903	14;8;7;8;10;6;6;6;3;7;11	8.36871	1.13896	14;8;7;8;10;6;6;6;2;7;11	14.3716	0.0391474	8;6;5;3;5;3;3;5;-;4;6	34.5773	60.105	20.48	15	16	28.3741	8.02	7	8	30.3231	11.26	6	7	33.1813	6.11	5	8
Q15785	Mitochondrial import receptor subunit TOM34 OS=Homo sapiens GN=TOMM34 PE=1 SV=2 - [TOM34_HUMAN]	47.9	1	13	13	19	1.1354	3;1;1;3;7;2;-;-;2;2;2	15.1116	0.764388	3;1;1;3;7;2;-;-;2;2;2	22.2615	1.19047	3;1;1;3;7;2;-;-;2;2;2	7.98681	1.03958	3;1;1;3;7;2;-;-;2;2;2	15.2443	1.1628	3;1;1;3;7;2;-;-;2;2;2	7.1297	0.0693467	3;1;1;3;6;2;-;-;1;1;2	20.0375	0.968867	3;1;1;3;6;2;-;-;2;2;2	14.7073	1.11408	3;1;1;3;7;2;-;-;2;2;2	12.2178	0.0499084	3;1;-;3;5;2;-;-;1;1;2	56.6906	11.7747	10.03	3	3		0				0			12.4171	13.27	3	3
P07954	Fumarate hydratase, mitochondrial OS=Homo sapiens GN=FH PE=1 SV=3 - [FUMH_HUMAN]	47.84	1	26	26	62	0.864304	8;11;-;2;5;13;3;2;-;4;16	13.9293	0.60657	8;11;-;2;5;13;3;2;-;4;16	12.2876	1.05926	9;11;-;2;5;13;3;2;-;4;16	17.0679	0.812884	8;11;-;2;5;13;3;2;-;4;16	14.0926	0.953944	7;10;-;2;5;13;3;2;-;4;16	26.7576	0.0482452	5;9;-;2;4;12;2;2;-;4;11	31.5307	0.760981	7;9;-;2;5;13;2;2;-;4;15	24.9325	0.754472	7;9;-;2;5;13;2;2;-;4;16	28.9744	0.0321865	5;5;-;1;4;8;1;2;-;2;9	27.7744	32.8081	19.8	8	9	48.4716	22.55	10	11		0				0
Q14247	Src substrate cortactin OS=Homo sapiens GN=CTTN PE=1 SV=2 - [SRC8_HUMAN]	47.82	1	32	32	62	0.830885	17;3;-;4;7;6;2;1;1;6;14	12.8444	0.573908	17;3;-;4;7;6;2;1;1;6;14	19.2971	1.06936	17;3;-;4;7;6;2;1;1;6;14	12.1277	0.738946	17;3;-;4;7;6;2;1;1;6;14	24.5038	0.876874	16;3;-;4;7;6;2;1;1;6;14	20.1498	0.050021	13;3;-;3;6;5;2;1;-;4;12	39.3939	0.691096	16;3;-;4;7;6;2;1;1;6;13	31.62	0.861795	16;3;-;4;7;6;1;1;1;6;13	14.373	0.0306426	9;2;-;2;4;4;2;1;-;2;12	36.3716	71.7426	27.45	18	19	11.6152	4.18	2	2		0			23.6783	11.09	5	5
P49327	Fatty acid synthase OS=Homo sapiens GN=FASN PE=1 SV=3 - [FAS_HUMAN]	47.79	1	133	133	302	0.822646	42;45;7;15;28;51;30;25;5;11;32	11.5728	0.475193	42;45;7;15;27;50;30;25;4;11;32	16.517	1.17115	42;45;7;15;27;50;30;26;5;11;33	6.22652	0.694079	42;45;7;15;27;50;30;25;5;11;32	14.9934	0.961656	42;45;7;15;27;49;30;25;5;11;32	5.76882	0.0417485	31;38;7;11;18;40;29;19;4;8;25	24.5698	0.629885	41;43;7;14;25;49;30;25;4;11;32	15.2086	0.793922	41;44;7;15;25;49;30;25;5;11;32	10.5515	0.0315469	20;25;7;7;13;37;22;16;3;2;25	42.2411	175.768	21.66	41	44	177.805	18.56	42	46	24.4607	2.63	7	7	48.5581	6.29	14	15
O60739	Eukaryotic translation initiation factor 1b OS=Homo sapiens GN=EIF1B PE=1 SV=2 - [EIF1B_HUMAN]	47.79	2	3	3	3	1.34343	-;-;-;3;3;-;-;-;-;1;-	8.86389	0.906353	-;-;-;3;3;-;-;-;-;1;-	49.2206	1.32666	-;-;-;3;3;-;-;-;-;1;-	9.95764	1.02369	-;-;-;3;3;-;-;-;-;1;-	15.3331	1.43488	-;-;-;3;3;-;-;-;-;1;-	25.3399	0.0990965	-;-;-;3;3;-;-;-;-;1;-	44.3379	1.13286	-;-;-;3;3;-;-;-;-;1;-	28.0896	1.52376	-;-;-;3;3;-;-;-;-;1;-	37.5102	0.0427006	-;-;-;2;1;-;-;-;-;-;-	101.932														0
P61247	40S ribosomal protein S3a OS=Homo sapiens GN=RPS3A PE=1 SV=2 - [RS3A_HUMAN]	47.73	1	16	16	50	0.935026	6;7;3;1;3;9;6;6;3;2;5	7.15073	0.679969	6;7;3;1;3;9;6;6;3;2;5	13.495	0.948187	6;7;3;1;3;9;6;6;3;2;5	12.7039	0.805769	6;7;3;1;3;9;6;6;3;2;5	13.115	0.973811	6;7;3;1;3;9;6;6;3;2;5	34.1628	0.0417072	5;7;2;1;2;6;4;6;2;2;3	31.867	0.673815	5;7;3;1;3;7;6;6;3;2;4	38.2275	0.763311	5;7;3;1;3;8;6;6;3;2;4	41.6526	0.0352707	3;4;1;1;1;4;3;4;2;2;1	36.247	24.3453	22.35	5	6	33.2378	19.32	5	7	13.4317	7.95	2	3		0
P05120	Plasminogen activator inhibitor 2 OS=Homo sapiens GN=SERPINB2 PE=1 SV=2 - [PAI2_HUMAN]	47.71	1	29	29	79	1.4291	10;6;7;9;7;8;13;3;3;7;8	23.4039	0.93478	10;5;7;9;7;7;13;3;3;7;8	23.4297	1.22209	10;6;7;9;7;8;13;3;3;7;8	23.9778	0.864114	10;6;7;9;7;8;13;3;3;7;8	14.5601	1.23502	10;5;7;9;7;8;13;3;3;7;8	20.0895	0.0841517	10;5;4;6;7;7;9;2;1;5;7	21.4641	0.965559	10;6;7;9;7;8;13;3;3;7;7	45.1049	1.79678	10;6;7;9;7;8;13;3;3;7;7	34.7998	0.0798249	9;5;4;7;7;7;7;2;1;6;6	84.0748	39.2236	18.55	8	10	24.62	20	6	6	24.1255	13.98	5	7	35.623	13.49	5	9
P62277	40S ribosomal protein S13 OS=Homo sapiens GN=RPS13 PE=1 SV=2 - [RS13_HUMAN]	47.68	1	8	8	35	1.06902	8;1;1;2;2;1;2;6;-;2;11	21.9592	0.631301	8;1;1;2;2;1;2;6;-;2;11	18.4914	1.11734	8;1;1;2;2;1;2;5;-;2;11	21.9744	0.822431	8;1;1;2;2;1;2;5;-;2;11	24.2807	0.959559	8;1;1;2;2;1;2;5;-;2;11	33.2603	0.0421998	4;1;1;1;2;1;2;5;-;1;3	42.1489	0.727616	8;1;1;2;2;1;2;5;-;1;11	35.8272	0.93824	8;1;1;2;2;1;2;5;-;1;11	38.1294	0.0467976	1;1;1;1;1;1;1;5;-;-;1	49.5064	31.8909	16.56	2	9		0				0			12.8794	13.25	2	3
Q99497	Protein DJ-1 OS=Homo sapiens GN=PARK7 PE=1 SV=2 - [PARK7_HUMAN]	47.62	1	13	13	17	1.34058	2;1;3;1;3;1;2;3;-;4;1	15.8488	0.783016	2;1;3;1;3;1;2;3;-;4;1	17.5162	1.17577	2;1;3;1;3;1;2;3;-;4;1	21.4085	1.44585	2;1;3;1;3;1;2;3;-;4;1	34.3589	1.02947	2;1;3;1;3;1;2;3;-;4;1	34.7703	0.0898767	2;1;2;1;3;1;2;3;-;1;1	37.6139	1.21394	2;1;3;1;3;1;2;3;-;4;1	38.8597	0.88216	2;1;3;1;3;1;2;3;-;4;1	36.2321	0.023202	1;1;-;-;1;-;2;2;-;-;-	63.8021	18.7573	14.29	2	2	8.04607	12.7	2	2	9.27091	7.41	2	2		0
P02795	Metallothionein-2 OS=Homo sapiens GN=MT2A PE=1 SV=1 - [MT2_HUMAN]	47.54	4	10	12	17	1.22802	3;2;-;-;7;1;2;-;-;2;4	13.2948	1.14038	3;2;-;-;7;1;2;-;-;2;4	21.6951	1.24393	3;2;-;-;7;1;2;-;-;2;4	29.8748	1.16354	3;2;-;-;7;1;2;-;-;2;4	12.9385	1.22118	3;2;-;-;7;1;2;-;-;2;4	28.804	0.0663059	2;1;-;-;7;-;2;-;-;1;4	47.4506	1.36301	3;2;-;-;7;1;2;-;-;2;4	13.6134	1.04099	3;2;-;-;7;1;2;-;-;2;4	24.1495	0.0292846	1;-;-;-;3;-;2;-;-;1;3	28.3657		0			10.0161	42.62	2	2
Q99873	Protein arginine N-methyltransferase 1 OS=Homo sapiens GN=PRMT1 PE=1 SV=2 - [ANM1_HUMAN]	47.37	1	19	19	27	1.33479	4;4;-;-;4;3;3;4;-;1;6	6.92308	0.730275	4;4;-;-;4;3;3;4;-;1;6	6.08596	1.23026	4;4;-;-;4;3;3;4;-;1;6	6.68349	0.939976	4;4;-;-;4;3;3;4;-;1;6	7.76868	1.13568	4;4;-;-;4;3;3;4;-;1;6	10.7312	0.0697373	4;4;-;-;4;3;3;4;-;1;6	28.5186	0.858168	4;4;-;-;4;3;3;4;-;1;6	20.5719	1.10816	4;4;-;-;4;3;3;4;-;1;6	16.0394	0.0437972	1;4;-;-;3;3;3;3;-;-;5	22.3197	14.1636	8.59	3	3	14.9372	14.4	4	4						0
Q15369	Transcription elongation factor B polypeptide 1 OS=Homo sapiens GN=TCEB1 PE=1 SV=1 - [ELOC_HUMAN]	47.32	1	4	4	7	1.05871	2;-;-;-;4;1;-;1;-;-;-	8.12766	0.753952	2;-;-;-;4;1;-;1;-;-;-	15.8528	1.09693	2;-;-;-;4;1;-;1;-;-;-	8.95266	0.968684	2;-;-;-;4;1;-;1;-;-;-	12.915	1.03384	2;-;-;-;4;1;-;1;-;-;-	10.1364	0.0644515	2;-;-;-;3;1;-;1;-;-;-	12.7613	0.971057	2;-;-;-;4;1;-;1;-;-;-	13.1778	1.00326	2;-;-;-;4;1;-;1;-;-;-	10.995	0.0488465	2;-;-;-;1;1;-;1;-;-;-	37.3925	13.0603	16.96	2	3
P60981	Destrin OS=Homo sapiens GN=DSTN PE=1 SV=3 - [DEST_HUMAN]	47.27	1	10	11	32	1.15876	2;5;3;2;1;5;8;6;3;1;3	13.0844	0.746143	2;5;3;2;1;5;8;6;3;1;3	13.3032	1.11644	2;4;3;2;1;5;8;6;3;1;3	9.60051	1.05117	2;5;3;2;1;5;8;6;3;1;3	9.54132	1.1637	2;4;3;2;1;5;7;6;3;1;3	10.031	0.0810019	2;4;2;2;1;4;6;5;1;-;3	30.8297	0.93574	2;4;3;2;1;4;8;6;2;1;3	18.3365	1.13481	2;4;3;2;1;5;8;6;2;1;3	20.025	0.037386	1;2;1;2;1;2;5;5;-;-;3	48.6505	10.1079	12.73	3	3	18.7247	23.64	4	5		0			7.04685	12.73	2	2
Q9HCY8	Protein S100-A14 OS=Homo sapiens GN=S100A14 PE=1 SV=1 - [S10AE_HUMAN]	47.12	1	4	4	12	0.930806	5;-;-;-;-;2;-;-;-;-;4	11.2982	0.718913	5;-;-;-;-;2;-;-;-;-;4	9.76386	1.08516	5;-;-;-;-;2;-;-;-;-;4	17.2282	1.11486	5;-;-;-;-;2;-;-;-;-;4	13.3208	1.14429	5;-;-;-;-;2;-;-;-;-;4	2.6734	0.0731995	5;-;-;-;-;1;-;-;-;-;4	12.2567	1.06416	5;-;-;-;-;2;-;-;-;-;4	8.76787	0.902962	5;-;-;-;-;2;-;-;-;-;4	7.88176	0.0445358	3;-;-;-;-;1;-;-;-;-;1	111.698	26.3027	40.38	3	5						0
P00505	Aspartate aminotransferase, mitochondrial OS=Homo sapiens GN=GOT2 PE=1 SV=3 - [AATM_HUMAN]	46.98	1	22	22	49	0.708657	6;10;-;-;5;7;5;7;-;-;9	19.4582	0.588813	6;10;-;-;5;7;5;7;-;-;9	18.5127	1.03356	5;10;-;-;5;7;5;7;-;-;9	6.94451	0.770213	5;10;-;-;5;7;5;7;-;-;9	15.2086	1.16605	5;9;-;-;5;7;5;7;-;-;8	14.1677	0.0478937	3;6;-;-;5;6;4;6;-;-;8	29.1923	0.710576	3;8;-;-;5;7;4;7;-;-;8	12.369	0.947907	3;8;-;-;5;7;5;7;-;-;8	7.66185	0.0392843	2;6;-;-;5;6;3;5;-;-;7	41.962	24.4085	16.51	6	6	33.6978	21.4	10	10
P14625	Endoplasmin OS=Homo sapiens GN=HSP90B1 PE=1 SV=1 - [ENPL_HUMAN]	46.95	1	45	48	154	1.01367	18;16;19;13;9;19;5;7;13;11;25	5.93904	0.668772	18;16;19;13;9;19;5;7;13;11;25	7.40463	1.1435	18;16;19;13;8;19;4;7;13;11;25	3.04297	0.921213	18;16;19;13;9;19;4;7;13;11;25	11.4288	1.12893	17;16;19;13;8;19;4;7;13;11;24	5.95641	0.061532	17;15;9;10;6;16;3;7;8;8;23	32.5197	0.773684	17;14;19;13;8;18;4;7;13;11;24	9.43616	1.00041	17;15;19;13;8;18;4;7;13;11;24	9.34384	0.0372701	12;8;7;6;5;10;3;7;4;3;19	30.1265	68.8908	14.57	10	15	55.9279	15.07	13	16	78.5014	12.83	11	19	46.8454	10.59	9	13
P12814	Alpha-actinin-1 OS=Homo sapiens GN=ACTN1 PE=1 SV=2 - [ACTN1_HUMAN]	46.86	1	39	53	129	1.14248	15;11;8;13;20;15;6;11;4;5;15	6.36891	0.666122	15;10;8;13;20;15;6;11;4;5;15	11.6555	1.16202	15;11;8;13;20;15;6;11;4;5;15	4.75369	0.896704	15;11;8;13;20;15;6;11;4;5;15	4.77101	1.08796	15;11;8;13;20;15;6;11;4;5;15	12.4072	0.0666652	13;7;5;12;20;13;6;8;2;1;15	14.2935	0.879743	15;9;8;13;20;15;6;10;4;5;15	11.0546	1.35724	15;10;8;13;20;15;6;10;4;5;15	11.145	0.0459474	8;7;3;9;17;11;5;8;-;-;11	29.2234	71.4545	14.24	11	17	44.9105	12.44	11	12	32.0442	4.15	3	8	50.2659	9.98	8	13
P13667	Protein disulfide-isomerase A4 OS=Homo sapiens GN=PDIA4 PE=1 SV=2 - [PDIA4_HUMAN]	46.82	1	28	28	97	1.22441	13;11;5;11;9;10;8;1;6;8;9	8.20612	0.939249	13;11;5;11;9;10;8;1;6;8;9	18.5461	1.19901	13;11;5;11;9;10;8;1;6;8;8	7.36145	1.07314	13;11;5;11;9;10;8;1;5;8;8	9.45037	1.01149	13;11;5;11;9;10;8;1;6;8;8	5.20145	0.0583881	10;8;3;8;8;7;7;-;4;4;8	19.1034	0.973461	12;11;5;11;9;9;7;1;6;8;8	10.8414	0.956016	12;11;5;11;9;9;7;1;6;8;8	7.24569	0.0332247	6;7;5;7;5;6;6;1;2;1;7	41.1828	48.7931	19.07	10	13	41.7895	12.4	5	14	22.7512	10.54	5	5	43.2227	14.88	7	11
P13073	Cytochrome c oxidase subunit 4 isoform 1, mitochondrial OS=Homo sapiens GN=COX4I1 PE=1 SV=1 - [COX41_HUMAN]	46.75	1	8	8	20	1.09859	2;2;-;2;4;3;3;1;-;2;3	7.32815	1.02271	2;2;-;2;4;3;3;1;-;2;3	6.70044	1.11149	2;2;-;2;4;3;3;1;-;2;3	7.54397	0.949742	2;2;-;2;4;3;3;1;-;2;3	12.0388	1.31857	2;2;-;2;4;3;3;1;-;2;3	13.6217	0.0593287	2;2;-;2;4;2;3;1;-;2;3	27.6152	1.05602	2;2;-;2;4;3;3;1;-;2;3	8.95264	1.11763	2;2;-;2;4;2;3;1;-;2;3	12.11	0.031558	2;2;-;2;3;2;3;1;-;1;2	31.2999		0			6.67744	8.28	2	2					6.76731	11.83	2	2
P11586	C-1-tetrahydrofolate synthase, cytoplasmic OS=Homo sapiens GN=MTHFD1 PE=1 SV=3 - [C1TC_HUMAN]	46.63	1	55	55	114	1.07821	15;8;5;7;17;5;8;12;6;7;18	3.45073	0.687878	15;8;5;7;17;5;8;12;6;7;18	7.72053	1.13404	14;8;5;7;17;5;8;12;6;7;18	10.4536	0.844706	14;8;5;7;17;5;8;12;6;7;18	8.42979	1.01774	14;8;5;7;17;5;8;12;6;7;16	8.01335	0.0555712	13;7;5;6;14;5;7;12;3;6;13	8.54206	0.8223	13;7;5;7;16;5;7;12;6;7;15	9.67115	0.944861	14;7;5;7;16;5;7;12;6;7;15	6.12511	0.0322375	11;6;4;5;13;4;6;9;2;2;8	28.5982	65.855	16.58	16	18	30.7298	7.91	8	8	18.8999	3.74	3	5	24.2302	6.63	6	6
P12763	SWISS-PROT:P12763 (Bos taurus) Alpha-2-HS-glycoprotein precursor	46.52	1	38	38	88	1.56866	9;6;11;9;10;6;6;9;5;6;8	17.1766	1.58187	9;6;11;9;10;6;6;9;5;6;8	18.8029	1.27508	9;6;11;9;10;6;6;9;5;6;8	8.65837	1.53892	9;6;11;9;10;6;6;9;5;6;8	16.4449	1.3817	9;6;11;9;10;6;6;9;5;6;8	14.9632	0.102273	8;6;9;3;8;6;6;7;5;4;8	21.8536	0.933942	9;6;10;9;10;5;6;9;5;6;8	13.0975	1.12303	9;6;10;8;10;6;5;9;5;6;8	16.0696	0.0535863	4;4;3;1;4;5;2;6;2;3;6	42.8642	35.6085	23.12	9	9	24.0902	20.06	6	6	39.4409	16.71	8	11	35.2653	16.43	7	10
P17980	26S protease regulatory subunit 6A OS=Homo sapiens GN=PSMC3 PE=1 SV=3 - [PRS6A_HUMAN]	46.47	1	18	18	31	1.06352	3;-;-;5;7;2;4;2;-;2;5	8.3119	0.61873	3;-;-;5;7;2;4;2;-;2;5	13.4328	1.15003	3;-;-;5;7;2;4;2;-;2;5	15.2945	0.866885	3;-;-;5;7;2;4;2;-;2;5	15.6666	0.998537	3;-;-;5;7;2;4;2;-;2;5	28.8411	0.0639924	3;-;-;3;7;2;4;1;-;1;3	39.7662	0.827234	3;-;-;5;7;2;4;1;-;2;4	16.5438	1.06001	3;-;-;5;7;2;4;1;-;2;3	18.2555	0.0317712	2;-;-;1;5;2;2;1;-;1;3	80.7572	16.4184	8.66	4	4		0				0			16.4566	15.72	4	5
Q9H4G0	Band 4.1-like protein 1 OS=Homo sapiens GN=EPB41L1 PE=1 SV=2 - [E41L1_HUMAN]	46.31	1	38	39	85	0.886298	16;8;7;8;5;10;6;5;2;4;14	6.16572	0.693682	16;8;7;8;5;10;6;5;2;4;14	6.64808	1.12699	16;8;7;8;5;10;6;5;2;4;14	6.66253	0.81279	16;8;7;8;5;10;6;5;2;4;14	14.3659	1.07406	16;8;7;8;5;10;6;5;2;4;14	9.19392	0.0563259	14;6;4;5;4;7;5;4;1;2;10	34.5891	0.941681	16;7;7;8;5;10;6;5;2;4;13	10.0411	0.830182	16;7;7;8;5;10;6;5;2;4;13	10.2038	0.0318195	9;6;2;3;4;5;3;3;1;2;8	44.4978	66.2861	21.45	14	17	26.1458	8.85	7	7	22.6943	8.29	7	7	30.1022	10.9	8	8
P30044	Peroxiredoxin-5, mitochondrial OS=Homo sapiens GN=PRDX5 PE=1 SV=4 - [PRDX5_HUMAN]	46.26	1	22	22	60	1.08934	8;11;-;1;4;6;10;5;-;2;12	10.2555	0.771398	8;11;-;1;4;6;10;5;-;2;12	12.4331	1.17691	8;11;-;1;4;6;9;5;-;2;12	9.62851	1.03832	8;11;-;1;4;6;10;5;-;2;11	15.4278	1.14137	8;11;-;1;4;6;9;5;-;2;11	9.95605	0.0651257	8;11;-;1;4;6;8;5;-;1;9	20.7596	0.990211	8;11;-;1;4;6;9;5;-;2;10	15.7619	0.977685	8;11;-;1;4;6;10;5;-;2;10	15.4375	0.0420447	5;9;-;1;3;6;6;4;-;-;7	38.6376	40.7546	28.04	5	9	41.8326	32.71	7	11						0
P84085	ADP-ribosylation factor 5 OS=Homo sapiens GN=ARF5 PE=1 SV=2 - [ARF5_HUMAN]	46.11	1	8	11	27	1.10607	1;4;1;2;2;3;4;8;2;2;1	16.1843	0.804227	1;4;1;2;2;3;4;8;2;2;1	20.3674	1.2622	1;4;1;2;2;3;4;8;2;2;1	11.5129	1.15476	1;4;1;2;2;3;4;8;2;2;1	14.298	1.24891	1;4;1;2;2;3;4;8;2;2;1	15.0899	0.0619903	1;4;1;2;2;2;4;8;2;2;1	26.8464	0.979293	1;4;1;2;2;3;4;8;2;2;1	18.9868	0.896264	1;4;1;2;2;3;4;8;2;2;1	26.6193	0.0292143	1;3;1;2;2;2;2;4;2;2;-	37.2159		0				0				0			7.56587	10	2	2
P13647	Keratin, type II cytoskeletal 5 OS=Homo sapiens GN=KRT5 PE=1 SV=3 - [K2C5_HUMAN]	46.1	1	25	31	56	1.40021	9;6;2;5;5;6;3;5;3;4;8	10.4108	0.822561	8;6;2;5;5;6;3;5;3;4;8	7.97948	1.37934	9;6;2;4;5;6;3;5;3;4;8	8.82915	1.37688	8;6;2;5;5;6;3;5;3;4;8	18.7785	2.07634	8;6;2;5;5;6;3;5;3;4;8	30.9008	0.0770783	7;6;2;4;4;6;2;1;2;3;8	31.6535	1.0654	7;6;2;4;4;6;3;5;3;4;8	18.3517	0.758515	7;6;2;4;4;6;3;5;3;4;8	13.6238	0.0289089	2;4;1;1;3;2;2;1;1;3;3	44.8507	32.1671	16.61	9	9	24.7234	13.05	6	6	9.8596	2.88	2	2	17.8003	8.47	5	5
P68036	Ubiquitin-conjugating enzyme E2 L3 OS=Homo sapiens GN=UBE2L3 PE=1 SV=1 - [UB2L3_HUMAN]	46.1	1	5	5	14	1.11454	-;-;-;2;2;-;3;5;1;2;-	9.27939	0.868961	-;-;-;2;2;-;3;5;1;2;-	12.3595	1.25132	-;-;-;2;2;-;3;5;1;2;-	10.1813	1.07898	-;-;-;2;2;-;3;5;1;2;-	10.8175	1.13825	-;-;-;2;2;-;3;5;1;2;-	18.4797	0.0703731	-;-;-;2;2;-;2;4;1;2;-	35.8308	0.971652	-;-;-;2;2;-;3;5;1;2;-	23.2992	1.02173	-;-;-;2;2;-;3;5;1;2;-	25.9728	0.0321694	-;-;-;2;1;-;2;2;-;2;-	35.4917		0											6.85564	10.39	2	2
Q9BRJ6	Uncharacterized protein C7orf50 OS=Homo sapiens GN=C7orf50 PE=1 SV=1 - [CG050_HUMAN]	45.88	1	6	6	9	1.0957	1;-;4;2;3;-;-;-;2;1;-	20.2204	0.811851	1;-;4;2;3;-;-;-;2;1;-	20.3208	1.23498	1;-;4;2;3;-;-;-;2;1;-	9.85886	1.07518	1;-;4;2;3;-;-;-;2;1;-	18.6571	1.28121	1;-;4;2;2;-;-;-;2;1;-	7.94292	0.0667364	1;-;4;2;2;-;-;-;-;-;-	27.3266	1.06999	1;-;4;2;2;-;-;-;2;1;-	7.51036	1.36172	1;-;4;2;3;-;-;-;2;1;-	21.7809	0.0466167	1;-;4;1;2;-;-;-;-;-;-	52.7124	6.65806	10.31	2	2					15.3683	18.04	2	4		0
Q9H4M9	EH domain-containing protein 1 OS=Homo sapiens GN=EHD1 PE=1 SV=2 - [EHD1_HUMAN]	45.88	1	23	24	48	1.16313	12;6;-;-;6;5;3;-;-;-;17	9.59099	0.650671	11;6;-;-;6;5;3;-;-;-;17	9.42992	1.22818	12;6;-;-;6;5;3;-;-;-;17	9.01786	0.966003	12;6;-;-;6;5;3;-;-;-;17	10.5943	1.10442	12;6;-;-;6;5;3;-;-;-;17	12.1387	0.0711412	11;6;-;-;6;2;3;-;-;-;16	31.1302	0.907602	12;6;-;-;6;5;3;-;-;-;17	6.95507	1.14763	12;6;-;-;6;5;3;-;-;-;17	15.6267	0.0517808	6;5;-;-;4;4;2;-;-;-;13	28.43	51.2536	22.85	10	12	23.4306	14.61	5	6
P15880	40S ribosomal protein S2 OS=Homo sapiens GN=RPS2 PE=1 SV=2 - [RS2_HUMAN]	45.73	1	22	22	50	0.969611	6;8;2;3;1;10;9;2;2;3;4	9.03259	0.593209	6;8;2;3;1;10;8;2;2;3;4	9.28157	1.06202	6;8;2;3;1;10;9;2;2;3;4	9.93063	0.80883	6;9;2;3;1;10;8;2;2;3;4	11.0304	1.05659	5;8;2;3;1;10;9;2;2;3;4	23.7739	0.0417479	4;7;2;2;1;9;8;1;2;2;3	37.7405	0.687063	5;8;2;3;1;10;9;2;2;3;3	21.6279	0.898077	5;8;2;3;1;10;8;2;2;3;3	29.3326	0.0333131	4;6;2;1;1;7;8;-;1;2;2	38.5261	24.416	12.63	4	6	34.6048	26.96	8	8	7.20129	3.75	2	2	8.99692	6.83	3	3
P31949	Protein S100-A11 OS=Homo sapiens GN=S100A11 PE=1 SV=2 - [S10AB_HUMAN]	45.71	1	13	13	29	1.35781	4;10;-;2;1;5;2;-;1;3;6	12.2565	0.738004	4;10;-;2;1;5;2;-;1;3;6	12.6007	1.22936	4;10;-;2;1;5;2;-;1;3;6	10.6357	1.66625	4;10;-;2;1;5;2;-;1;3;6	20.4846	1.10429	4;10;-;2;1;5;2;-;1;3;7	22.0518	0.0895168	3;10;-;2;1;5;2;-;1;2;6	32.7417	1.31921	4;10;-;2;1;5;2;-;1;3;6	33.1069	0.66596	4;10;-;2;1;5;2;-;1;3;6	28.4368	0.0192039	2;6;-;1;1;4;1;-;1;1;5	94.8914	13.9862	33.33	4	4	35.235	45.71	10	10						0
P42772	Cyclin-dependent kinase 4 inhibitor B OS=Homo sapiens GN=CDKN2B PE=1 SV=1 - [CDN2B_HUMAN]	45.65	2	5	5	5	1.33852	2;-;-;1;3;-;-;-;-;-;1	22.4665	0.721718	2;-;-;1;3;-;-;-;-;-;1	17.6758	1.22653	2;-;-;1;3;-;-;-;-;-;1	15.2729	0.983965	2;-;-;1;3;-;-;-;-;-;1	23.9987	1.05699	2;-;-;1;3;-;-;-;-;-;1	22.7872	0.0765208	2;-;-;-;3;-;-;-;-;-;1	20.3321	1.03311	2;-;-;1;3;-;-;-;-;-;1	14.3494	1.71386	2;-;-;1;3;-;-;-;-;-;1	22.6967	0.0984055	2;-;-;-;2;-;-;-;-;-;1	43.6954	8.09425	15.94	2	2										0
Q16822	Phosphoenolpyruvate carboxykinase [GTP], mitochondrial OS=Homo sapiens GN=PCK2 PE=1 SV=3 - [PCKGM_HUMAN]	45.63	1	27	27	47	0.961843	3;8;-;3;5;9;6;4;2;1;5	10.1885	0.729722	3;7;-;3;5;8;6;4;2;1;5	6.7775	1.18384	3;8;-;3;6;9;6;4;2;1;5	8.10805	0.874244	3;8;-;3;5;9;6;4;2;1;5	15.5895	1.20514	3;8;-;3;5;9;6;4;2;1;5	22.5222	0.0545589	2;6;-;3;5;7;6;4;2;1;3	33.4616	0.859411	3;7;-;3;5;9;6;4;2;1;4	16.9477	1.09279	3;7;-;3;5;9;6;4;2;1;4	15.5392	0.0453893	1;6;-;3;4;6;4;4;2;1;2	14.835	11.1788	6.88	3	3	29.3583	18.13	8	8		0			11.0021	4.53	3	3
P43490	Nicotinamide phosphoribosyltransferase OS=Homo sapiens GN=NAMPT PE=1 SV=1 - [NAMPT_HUMAN]	45.62	1	19	19	37	1.20651	6;7;-;4;3;4;6;2;-;-;5	11.6733	0.677359	6;7;-;4;3;4;6;2;-;-;5	9.00659	1.22971	6;7;-;4;3;4;6;2;-;-;5	9.64377	0.910372	6;7;-;4;3;4;6;2;-;-;5	17.1465	1.19358	6;7;-;4;2;4;6;2;-;-;5	11.4317	0.066547	5;7;-;3;2;4;6;2;-;-;5	29.7819	0.791458	6;7;-;4;2;4;6;2;-;-;5	17.8367	1.11758	6;7;-;4;2;4;6;2;-;-;5	20.4787	0.0437033	4;6;-;1;2;4;3;1;-;-;4	66.4683	26.3761	17.92	7	7	30.4132	19.55	7	7		0			17.1417	6.52	3	4
O00231	26S proteasome non-ATPase regulatory subunit 11 OS=Homo sapiens GN=PSMD11 PE=1 SV=3 - [PSD11_HUMAN]	45.5	1	19	19	52	1.17925	9;10;1;2;1;13;4;4;-;-;8	10.661	0.616747	9;10;1;2;1;13;4;4;-;-;8	13.5678	1.17785	9;10;1;2;1;13;4;4;-;-;8	10.2321	0.990714	9;10;1;2;1;13;4;4;-;-;8	11.2271	1.10614	9;10;1;2;1;12;4;4;-;-;8	19.0229	0.0632939	8;9;-;2;1;12;4;4;-;-;7	21.8367	0.834497	8;9;1;2;1;12;4;4;-;-;8	15.5106	0.997782	8;10;1;2;1;12;4;4;-;-;8	15.7236	0.038165	8;8;-;1;1;10;4;4;-;-;6	53.663	37.7683	21.33	8	10	38.287	24.41	8	10		0			6.82194	4.98	2	2
P37837	Transaldolase OS=Homo sapiens GN=TALDO1 PE=1 SV=2 - [TALDO_HUMAN]	45.4	1	20	20	58	0.956653	9;5;4;3;6;6;5;3;4;2;9	7.51307	0.565507	9;5;4;3;6;6;5;3;4;2;9	14.4267	1.04495	9;5;4;3;6;6;5;3;4;2;9	15.988	0.822466	9;5;4;3;6;6;5;3;4;2;9	17.6994	0.795912	9;5;4;3;6;6;4;3;4;2;9	20.7918	0.0466829	7;5;4;3;5;6;2;2;4;2;8	33.6471	0.689459	8;5;4;3;6;6;4;3;4;2;9	33.2982	0.743065	7;5;4;3;6;6;4;3;4;2;9	31.2522	0.025083	5;3;2;3;5;6;1;2;2;1;7	39.6201	36.2858	17.21	6	10	23.0774	13.06	5	6	15.9113	3.86	3	4	10.6098	8.31	3	3
Q9Y265	RuvB-like 1 OS=Homo sapiens GN=RUVBL1 PE=1 SV=1 - [RUVB1_HUMAN]	45.39	1	16	16	39	1.3397	7;5;1;2;6;6;2;4;-;2;6	12.8538	0.841413	7;5;1;2;6;6;2;4;-;2;5	13.6296	1.17121	6;5;1;2;6;6;2;4;-;3;6	14.1941	1.22618	7;5;1;2;6;6;2;4;-;3;5	8.17444	1.25258	6;5;1;2;6;6;2;4;-;3;5	14.3199	0.0777828	6;5;-;2;6;5;2;3;-;-;5	15.3017	1.16617	6;5;1;2;6;6;2;4;-;3;5	11.703	1.07097	6;5;1;2;6;6;2;4;-;3;5	10.6748	0.0400476	6;5;-;1;3;4;2;3;-;-;3	41.9053	27.1611	14.91	5	7	19.199	8.11	3	5		0			9.2035	8.11	2	2
P02786	Transferrin receptor protein 1 OS=Homo sapiens GN=TFRC PE=1 SV=2 - [TFR1_HUMAN]	45.39	1	35	35	59	1.16654	9;4;3;3;3;4;7;11;4;2;11	11.7219	0.478591	9;4;3;3;3;4;7;11;4;2;11	24.338	1.18705	9;4;3;3;3;4;7;11;4;2;11	7.51555	0.715059	9;4;3;3;3;4;7;11;4;2;11	12.9864	1.09683	9;4;3;3;3;4;7;11;4;2;11	13.5637	0.0430041	8;4;3;2;2;4;6;10;4;2;10	16.4406	0.671143	8;4;3;3;3;4;7;11;4;2;10	18.4734	1.07843	8;4;3;3;3;4;7;11;4;2;11	12.9012	0.0423818	5;4;3;-;1;4;5;8;3;2;8	32.509	32.5928	11.05	8	9	13.8223	5.39	4	4	11.664	4.87	3	3	9.43391	3.42	2	3
P62081	40S ribosomal protein S7 OS=Homo sapiens GN=RPS7 PE=1 SV=1 - [RS7_HUMAN]	45.36	1	8	8	10	0.714537	4;-;1;2;-;-;-;-;1;-;4	42.6068	0.634143	4;-;1;2;-;-;-;-;-;-;4	26.9721	0.933421	4;-;1;2;-;-;-;-;-;-;4	22.7093	0.691905	4;-;1;2;-;-;-;-;-;-;4	42.5913	0.886087	4;-;1;2;-;-;-;-;-;-;4	48.4216	0.0554315	4;-;1;1;-;-;-;-;-;-;3	72.5668	0.674734	4;-;1;2;-;-;-;-;-;-;3	57.6268	1.04277	4;-;1;1;-;-;-;-;-;-;4	26.2775	0.0294128	2;-;1;1;-;-;-;-;-;-;2	52.1308	13.0614	25.26	4	4		0				0			7.07682	8.76	2	2
O43396	Thioredoxin-like protein 1 OS=Homo sapiens GN=TXNL1 PE=1 SV=3 - [TXNL1_HUMAN]	45.33	1	10	10	20	1.10481	2;5;5;3;1;2;-;-;3;3;4	13.6951	0.803083	2;5;5;3;1;2;-;-;3;3;4	16.5494	1.3077	2;5;5;3;1;2;-;-;3;3;4	12.1825	1.09932	2;5;5;3;1;2;-;-;3;3;4	10.5048	1.10462	2;5;5;3;1;2;-;-;3;3;4	16.2192	0.0700578	2;3;4;2;1;1;-;-;3;3;4	39.6908	0.894366	2;5;5;3;1;2;-;-;3;3;4	16.9218	0.933324	2;5;5;3;1;2;-;-;3;3;4	20.6224	0.0354266	2;1;-;2;1;1;-;-;-;1;3	28.9081		0			17.2643	12.46	2	3	25.8423	23.53	5	5	14.9309	19.03	3	3
P07814	Bifunctional glutamate/proline--tRNA ligase OS=Homo sapiens GN=EPRS PE=1 SV=5 - [SYEP_HUMAN]	45.3	1	75	76	154	0.877886	23;13;4;14;18;18;15;8;3;11;24	7.63296	0.572271	23;13;4;14;18;18;15;8;3;11;23	5.81219	1.15287	23;13;4;14;18;18;15;8;3;11;24	6.53526	0.83799	23;13;4;14;17;18;15;8;3;11;24	9.91073	1.05282	23;13;4;14;17;18;15;8;3;11;24	6.41194	0.0462006	20;11;4;10;15;15;15;8;1;5;20	38.6855	0.808003	23;13;4;13;17;18;15;8;3;11;23	13.045	0.864844	23;13;4;13;17;18;15;8;3;11;23	8.85358	0.0304443	18;7;2;8;6;10;7;4;1;4;18	34.8684	90.0175	15.61	20	23	52.4227	12.3	15	15	18.534	3.04	4	4	52.2739	8.47	10	14
P62701	40S ribosomal protein S4, X isoform OS=Homo sapiens GN=RPS4X PE=1 SV=2 - [RS4X_HUMAN]	45.25	1	14	14	35	0.981427	7;8;-;1;3;7;1;6;-;1;4	6.22143	0.599961	7;8;-;1;3;7;1;6;-;1;4	13.3643	1.10653	7;8;-;1;3;7;1;6;-;1;4	12.6937	0.833055	7;8;-;1;3;7;1;5;-;1;4	23.5028	1.16223	6;8;-;1;3;7;1;5;-;1;3	8.6528	0.0514575	4;7;-;1;2;6;1;5;-;1;3	58.1129	0.722453	6;8;-;1;3;6;1;5;-;1;3	13.6333	1.06135	6;8;-;1;3;6;1;5;-;1;3	7.67802	0.0341945	2;5;-;1;2;4;-;5;-;-;2	35.327	31.5832	25.48	7	8	29.4982	29.28	8	8						0
P06748	Nucleophosmin OS=Homo sapiens GN=NPM1 PE=1 SV=2 - [NPM_HUMAN]	45.24	1	16	16	41	1.05776	2;6;1;4;10;3;5;4;8;5;-	12.4665	0.759713	2;6;2;4;10;3;5;4;7;5;-	11.0833	1.09824	2;6;2;4;10;3;5;4;7;5;-	14.5569	0.844826	2;6;2;4;10;3;5;4;7;5;-	14.4558	0.878979	2;6;2;4;10;3;5;4;7;5;-	25.9316	0.0581359	2;6;1;1;7;3;5;2;6;2;-	52.0537	0.789998	2;6;2;4;9;3;5;4;7;5;-	29.9666	0.898176	2;6;2;4;9;3;5;4;7;5;-	32.1701	0.0392164	2;6;1;-;5;3;4;1;3;2;-	56.6513	9.74986	7.14	2	2	20.7666	16.67	4	5	12.8059	14.97	2	3	23.5769	10.88	2	4
P16190	HLA class I histocompatibility antigen, A-33 alpha chain OS=Homo sapiens GN=HLA-A PE=1 SV=3 - [1A33_HUMAN]	45.21	5	11	21	45	0.716235	4;2;6;8;10;2;3;-;3;3;3	18.466	0.596256	4;2;6;8;10;2;3;-;3;3;3	15.6602	1.1231	4;2;6;8;10;2;3;-;3;3;3	19.2655	0.617889	4;2;6;8;10;2;3;-;3;3;3	27.0677	0.975182	4;2;6;8;10;1;3;-;3;3;3	18.6248	0.0419229	2;2;3;7;8;1;3;-;2;3;1	48.5833	0.525723	4;2;6;8;10;1;3;-;3;3;3	24.069	0.735307	4;2;6;8;10;1;3;-;3;3;3	17.108	0.0255733	1;2;4;4;3;1;1;-;1;3;1	64.0839	22.5093	10.41	3	4	8.18389	7.4	2	2		0			31.0382	23.01	9	9
P30453	HLA class I histocompatibility antigen, A-34 alpha chain OS=Homo sapiens GN=HLA-A PE=1 SV=1 - [1A34_HUMAN]	45.21	8	9	20	45	0.717165	4;2;6;6;12;2;3;-;3;3;3	18.4736	0.604152	4;2;6;6;12;2;3;-;3;3;3	16.931	1.12344	4;2;6;6;12;2;3;-;3;3;3	19.2734	0.625975	4;2;6;6;12;2;3;-;3;3;3	27.5419	0.976027	4;2;6;6;12;1;3;-;3;3;3	18.6146	0.0432238	2;2;3;5;10;1;3;-;2;3;1	47.7662	0.53189	4;2;6;6;12;1;3;-;3;3;3	24.5067	0.732384	4;2;6;6;12;1;3;-;3;3;3	16.905	0.0257589	1;2;4;3;5;1;1;-;1;3;1	62.9288	22.5093	10.41	3	4	8.18389	7.4	2	2		0				0
O75369	Filamin-B OS=Homo sapiens GN=FLNB PE=1 SV=2 - [FLNB_HUMAN]	45.08	1	98	110	255	1.185	45;38;3;9;21;38;27;19;2;5;43	5.12202	0.721963	44;38;3;9;21;38;27;18;2;5;42	6.47595	1.14664	43;37;3;9;21;38;26;17;2;5;42	5.31132	0.803021	42;37;3;9;21;38;26;17;2;5;41	12.9536	0.982968	41;35;3;9;21;37;26;17;2;5;40	9.63144	0.0603872	25;27;3;8;12;30;23;13;2;5;32	17.7912	0.958398	38;35;3;9;20;37;26;16;2;5;40	11.8546	1.22055	39;36;3;9;21;36;26;17;2;5;40	12.1616	0.0436297	19;24;3;6;10;18;19;13;1;3;23	27.3555	186.334	21.1	40	46	161.017	13.91	33	39	11.0583	0.88	2	2	38.489	5	10	11
O15212	Prefoldin subunit 6 OS=Homo sapiens GN=PFDN6 PE=1 SV=1 - [PFD6_HUMAN]	44.96	1	8	8	11	1.29965	3;1;-;-;-;3;-;-;-;-;5	1.08029	0.675187	3;1;-;-;-;3;-;-;-;-;5	13.2799	1.24578	3;1;-;-;-;3;-;-;-;-;5	3.6287	1.13269	3;1;-;-;-;3;-;-;-;-;5	14.2205	1.09642	3;1;-;-;-;3;-;-;-;-;5	1.24397	0.0731918	2;1;-;-;-;3;-;-;-;-;5	39.4937	1.04743	2;1;-;-;-;3;-;-;-;-;5	6.19899	1.03112	3;1;-;-;-;3;-;-;-;-;5	9.50355	0.0399398	2;1;-;-;-;3;-;-;-;-;4	30.9657	13.9292	24.81	4	4		0				0				0
Q15847	Adipose most abundant gene transcript 2 protein OS=Homo sapiens GN=APM2 PE=1 SV=1 - [APM2_HUMAN]	44.74	1	8	8	13	0.731167	4;-;-;-;-;-;-;-;2;-;6	21.1987	0.480299	4;-;-;-;-;-;-;-;2;-;5	31.6112	1.21906	4;-;-;-;-;-;-;-;2;-;6	5.62771	1.12735	4;-;-;-;-;-;-;-;2;-;6	13.3231	1.00314	4;-;-;-;-;-;-;-;2;-;6	18.4885	0.0626211	4;-;-;-;-;-;-;-;2;-;5	18.0818	0.727339	4;-;-;-;-;-;-;-;2;-;5	18.6139	0.551711	4;-;-;-;-;-;-;-;2;-;5	51.4377	0.0126434	2;-;-;-;-;-;-;-;-;-;3	34.726	20.2275	27.63	5	5										0
P48739	Phosphatidylinositol transfer protein beta isoform OS=Homo sapiens GN=PITPNB PE=1 SV=2 - [PIPNB_HUMAN]	44.65	1	12	12	19	1.38606	6;-;-;2;4;2;-;-;-;2;4	12.3076	0.850615	6;-;-;2;4;2;-;-;-;2;4	15.8804	1.16615	6;-;-;2;4;2;-;-;-;2;4	11.2523	1.44203	6;-;-;2;4;2;-;-;-;2;4	17.0798	1.05811	6;-;-;2;4;2;-;-;-;2;4	27.1022	0.0833863	6;-;-;2;4;2;-;-;-;2;4	35.5091	1.08784	6;-;-;2;4;2;-;-;-;2;4	36.3027	0.863061	6;-;-;2;4;2;-;-;-;2;4	31.3784	0.0331825	5;-;-;2;3;1;-;-;-;1;3	48.6905	22.5663	23.25	6	6									7.22986	8.12	2	2
P00491	Purine nucleoside phosphorylase OS=Homo sapiens GN=PNP PE=1 SV=2 - [PNPH_HUMAN]	44.64	1	9	9	17	0.941176	3;2;-;-;2;4;3;-;-;-;3	7.08145	0.635411	3;2;-;-;2;4;3;-;-;-;3	17.7058	1.0797	3;2;-;-;2;3;3;-;-;-;3	22.9323	0.889193	3;2;-;-;2;3;3;-;-;-;3	17.7519	0.984289	3;2;-;-;2;3;3;-;-;-;3	31.3286	0.0601627	3;1;-;-;2;1;2;-;-;-;3	37.0478	0.723815	3;1;-;-;2;3;3;-;-;-;3	39.7618	0.878176	3;2;-;-;2;3;3;-;-;-;3	45.3548	0.0434849	2;-;-;-;2;1;1;-;-;-;3	17.8265	14.6953	9.69	2	3	8.96097	9	2	2
P40227	T-complex protein 1 subunit zeta OS=Homo sapiens GN=CCT6A PE=1 SV=3 - [TCPZ_HUMAN]	44.63	1	25	25	69	1.06642	10;13;1;2;1;11;6;7;1;1;14	15.0739	0.553297	10;13;1;2;1;11;6;7;1;1;14	16.0543	1.08497	10;13;1;2;1;11;7;7;1;1;15	21.9485	0.872001	10;13;1;2;1;11;7;7;1;1;14	21.9275	1.02802	10;13;1;2;1;11;6;7;1;1;14	32.9766	0.0563641	9;12;1;2;1;11;5;7;-;1;12	29.8741	0.629797	10;13;1;2;1;11;5;7;-;1;14	27.4492	0.86999	9;13;1;2;1;11;5;7;-;1;14	22.2342	0.0304427	6;10;1;2;-;10;5;4;-;1;10	36.5845	43.3172	19.21	9	12	52.9722	20.9	9	13		0			6.02823	3.2	2	2
P40925	Malate dehydrogenase, cytoplasmic OS=Homo sapiens GN=MDH1 PE=1 SV=4 - [MDHC_HUMAN]	44.31	1	23	23	49	0.840251	6;9;-;-;8;3;4;7;-;-;11	10.6429	0.713251	6;9;-;-;8;3;4;7;-;-;11	5.74254	1.05524	6;9;-;-;7;3;4;7;-;-;11	7.61694	0.905302	6;9;-;-;7;3;4;7;-;-;11	10.9048	0.963311	5;9;-;-;7;3;4;7;-;-;11	8.11017	0.0558472	5;8;-;-;6;3;4;6;-;-;10	28.9116	0.863496	5;9;-;-;7;3;4;7;-;-;11	9.58335	0.880959	6;9;-;-;7;3;4;7;-;-;10	13.2981	0.034615	4;7;-;-;5;3;3;7;-;-;8	26.0693	26.6609	21.56	7	8	30.005	23.35	9	9
P55084	Trifunctional enzyme subunit beta, mitochondrial OS=Homo sapiens GN=HADHB PE=1 SV=3 - [ECHB_HUMAN]	44.3	1	24	24	41	0.986656	7;4;-;2;4;5;-;10;-;1;10	9.50017	0.728689	7;4;-;2;4;5;-;10;-;1;10	18.2574	1.14419	7;4;-;2;4;5;-;10;-;1;10	20.014	0.940363	7;4;-;2;4;5;-;10;-;-;10	10.1067	0.99957	7;4;-;2;3;5;-;10;-;1;9	11.7839	0.0583201	6;4;-;2;2;5;-;10;-;-;8	19.3127	0.931363	6;4;-;2;3;5;-;10;-;1;10	43.6146	0.835389	7;4;-;2;3;5;-;10;-;1;9	24.4445	0.0225702	5;2;-;-;2;2;-;9;-;-;5	72.4008	25.6924	17.09	7	7	12.7436	8.23	4	4		0			9.697	3.8	2	2
P62280	40S ribosomal protein S11 OS=Homo sapiens GN=RPS11 PE=1 SV=3 - [RS11_HUMAN]	44.3	1	11	11	20	0.930801	4;-;-;1;8;-;2;4;-;2;2	15.7975	0.635898	4;-;-;1;8;-;2;3;-;2;2	19.3748	1.04962	4;-;-;1;8;-;2;4;-;2;2	21.0335	0.748362	4;-;-;1;8;-;2;3;-;2;2	24.0951	1.3344	4;-;-;1;8;-;2;3;-;2;2	40.3721	0.0461943	3;-;-;1;7;-;2;2;-;1;2	48.0027	0.744949	3;-;-;1;8;-;2;3;-;2;2	36.8998	1.15008	3;-;-;1;8;-;2;3;-;2;2	37.9306	0.04199	3;-;-;1;6;-;2;2;-;1;-	34.8196	19.1506	22.78	3	4		0								0
P62829	60S ribosomal protein L23 OS=Homo sapiens GN=RPL23 PE=1 SV=1 - [RL23_HUMAN]	44.29	1	10	10	30	1.05281	3;3;-;-;-;6;10;7;-;-;3	6.04709	0.641985	3;3;-;-;-;6;10;7;-;-;3	7.97912	1.16148	3;3;-;-;-;6;10;6;-;-;3	6.73121	0.961912	3;3;-;-;-;6;10;7;-;-;3	5.51188	1.1658	3;3;-;-;-;6;10;6;-;-;3	6.61746	0.0704214	3;3;-;-;-;6;9;6;-;-;3	11.2962	0.844436	3;3;-;-;-;6;10;6;-;-;3	9.25985	1.04615	3;3;-;-;-;6;10;6;-;-;3	3.63274	0.0472798	3;3;-;-;-;5;5;5;-;-;3	21.1496	10.0481	15.71	2	2	16.0981	21.43	2	3
Q9NZM1	Myoferlin OS=Homo sapiens GN=MYOF PE=1 SV=1 - [MYOF_HUMAN]	44.25	1	94	94	242	0.968807	32;23;19;12;19;28;16;25;6;11;46	5.93972	0.661386	32;23;19;12;19;28;16;25;6;11;46	6.28713	1.13554	32;23;19;12;18;28;16;25;6;11;46	7.28543	0.889604	31;22;19;12;18;28;16;25;6;11;46	8.8642	1.04702	30;22;19;12;18;25;16;25;6;11;44	8.22872	0.0658359	29;19;15;9;15;22;16;20;6;9;41	19.1035	0.895999	29;22;19;12;17;24;16;25;6;11;44	7.17972	1.09362	29;22;19;12;17;24;16;25;6;11;43	11.9775	0.0426364	24;17;7;4;10;14;12;16;3;6;36	19.5528	126.613	18.34	30	33	87.6914	12.47	23	24	68.7257	5.29	9	19	49.7394	5.82	10	13
P49321	Nuclear autoantigenic sperm protein OS=Homo sapiens GN=NASP PE=1 SV=2 - [NASP_HUMAN]	44.16	1	30	30	59	1.04986	8;6;8;7;8;3;1;-;7;3;8	12.9485	0.669635	8;6;8;7;8;3;1;-;6;3;8	6.16488	1.14305	8;6;8;7;8;3;1;-;7;3;8	10.2472	0.813464	8;6;8;7;8;3;1;-;7;3;8	15.2865	1.00321	8;6;8;7;8;3;1;-;6;3;8	10.183	0.0504308	7;5;7;5;7;2;1;-;3;2;6	42.5933	0.796528	8;6;8;7;7;3;1;-;7;3;8	13.4115	0.853489	8;6;8;7;7;3;1;-;6;3;8	20.3484	0.0408084	6;1;5;6;6;3;-;-;2;2;4	46.9961	38.4505	11.68	8	9	30.9042	8.25	4	6	34.6741	14.72	8	8	32.2574	12.31	7	7
P62841	40S ribosomal protein S15 OS=Homo sapiens GN=RPS15 PE=1 SV=2 - [RS15_HUMAN]	44.14	1	10	10	25	1.02535	4;6;-;-;-;8;1;2;-;-;3	12.7932	0.582316	4;6;-;-;-;8;1;2;-;-;3	20.4221	1.02385	4;6;-;-;-;8;1;2;-;-;3	11.631	0.843854	4;6;-;-;-;8;1;2;-;-;3	21.5662	1.00321	4;6;-;-;-;8;1;2;-;-;3	13.9112	0.058099	4;6;-;-;-;8;1;2;-;-;3	28.6496	0.623592	4;6;-;-;-;8;1;2;-;-;3	26.0011	0.900056	4;6;-;-;-;8;1;2;-;-;3	31.3617	0.0348238	3;4;-;-;-;6;1;1;-;-;2	43.2399	19.3984	10.34	3	4	25.7835	31.03	5	7
P26639	Threonine--tRNA ligase, cytoplasmic OS=Homo sapiens GN=TARS PE=1 SV=3 - [SYTC_HUMAN]	44.12	1	35	35	63	0.967455	10;7;1;3;9;11;4;-;2;3;13	9.18295	0.619893	10;7;1;3;9;11;4;-;2;3;13	16.4762	1.15398	10;7;1;3;9;11;4;-;2;3;13	8.00998	0.861936	10;7;1;3;9;11;4;-;2;3;13	8.96358	0.915307	10;7;1;3;9;11;4;-;2;3;13	16.1619	0.0489483	8;6;1;2;8;9;3;-;2;3;12	32.1256	0.899503	10;7;1;2;9;11;4;-;2;3;13	22.2873	0.818218	9;7;1;3;9;11;4;-;2;3;13	25.6719	0.0281246	5;4;1;2;6;8;3;-;2;3;11	32.5245	43.287	14.66	9	10	32.6782	10.65	7	8		0			9.29793	2.49	2	2
P06493	Cyclin-dependent kinase 1 OS=Homo sapiens GN=CDK1 PE=1 SV=3 - [CDK1_HUMAN]	44.11	1	11	12	26	0.975858	6;4;1;2;2;3;4;-;2;3;5	7.513	0.592029	6;4;1;2;2;3;4;-;2;3;5	19.468	1.13819	6;4;1;2;2;3;4;-;2;3;5	12.6448	0.800242	6;4;1;2;2;3;4;-;2;3;5	12.4941	1.00851	6;4;1;2;2;3;4;-;2;3;5	12.6195	0.0536994	6;4;1;2;1;3;4;-;1;3;4	50.0202	0.758238	6;4;1;2;2;3;4;-;2;3;5	22.8473	0.888268	6;4;1;2;2;3;4;-;2;3;5	17.45	0.0388363	4;3;1;1;1;3;3;-;-;-;3	29.274	22.109	25.93	6	6	16.9835	12.12	3	4		0			9.5187	5.39	2	2
P54709	Sodium/potassium-transporting ATPase subunit beta-3 OS=Homo sapiens GN=ATP1B3 PE=1 SV=1 - [AT1B3_HUMAN]	44.09	1	10	10	22	1.09327	4;4;-;-;-;5;4;-;-;-;7	5.67785	0.920424	4;4;-;-;-;5;4;-;-;-;7	8.19627	1.21129	4;4;-;-;-;5;4;-;-;-;7	5.27858	1.20398	4;4;-;-;-;5;4;-;-;-;7	11.4089	1.17858	4;4;-;-;-;5;4;-;-;-;7	1.3085	0.0778085	4;4;-;-;-;5;4;-;-;-;7	21.6394	0.969083	4;4;-;-;-;5;4;-;-;-;7	9.00439	0.880149	4;4;-;-;-;5;4;-;-;-;7	1.36237	0.0350811	4;3;-;-;-;5;3;-;-;-;4	44.1987	18.88	12.19	2	3	13.7142	13.26	3	3						0
P09874	Poly [ADP-ribose] polymerase 1 OS=Homo sapiens GN=PARP1 PE=1 SV=4 - [PARP1_HUMAN]	44.08	1	48	48	108	0.867932	16;18;7;7;9;15;6;5;6;5;12	10.3462	0.627082	16;18;7;7;9;15;6;5;6;5;12	18.9471	1.14316	16;18;7;7;9;15;6;5;6;5;11	5.77388	0.866015	16;18;7;7;9;15;6;5;6;5;11	13.6471	1.00549	16;18;7;7;9;15;6;5;6;5;11	12.3554	0.0428049	15;17;4;7;9;15;6;5;2;4;11	22.7916	0.842052	16;18;7;7;9;15;6;5;6;5;11	18.0646	0.792324	16;18;7;7;9;15;6;5;6;5;11	16.2896	0.0299249	13;14;5;6;7;13;5;4;1;2;8	48.9479	68.5117	16.37	15	16	66.4378	14.3	15	19	27.5005	3.85	3	7	27.3449	6.51	6	7
O75083	WD repeat-containing protein 1 OS=Homo sapiens GN=WDR1 PE=1 SV=4 - [WDR1_HUMAN]	44.06	1	25	25	42	1.09233	8;4;-;4;4;6;3;3;-;3;11	12.8562	0.812784	8;4;-;4;4;6;3;3;-;3;11	7.40564	1.14879	8;4;-;4;4;6;3;3;-;3;11	7.43969	1.01409	8;4;-;4;4;6;3;3;-;3;11	7.43435	1.19944	8;4;-;4;4;6;3;3;-;3;11	12.5041	0.072329	7;4;-;3;3;6;2;3;-;2;11	23.2034	0.978844	8;4;-;4;4;6;3;3;-;3;11	10.2182	1.22439	8;4;-;4;4;6;3;3;-;3;11	8.74389	0.0485822	7;4;-;2;3;5;2;2;-;1;11	44.9622	42.9732	13.04	4	8	15.469	9.24	4	4					13.0517	9.57	4	4
P48444	Coatomer subunit delta OS=Homo sapiens GN=ARCN1 PE=1 SV=1 - [COPD_HUMAN]	44.03	1	23	23	45	0.991685	3;6;2;6;6;3;3;3;1;6;6	5.155	0.635595	3;6;2;6;6;3;3;3;1;6;6	11.847	1.12883	3;6;2;6;6;3;3;3;1;6;6	7.67207	0.879234	3;6;2;6;6;3;3;3;1;6;6	10.6807	1.07584	3;6;2;6;6;3;3;3;1;6;6	12.3049	0.0589006	2;4;2;6;6;2;2;3;1;6;5	38.0731	0.803431	2;6;2;6;6;2;3;3;1;6;5	21.6956	0.992824	3;6;2;6;6;2;3;3;1;6;5	17.7155	0.0365334	2;4;2;3;4;2;2;3;-;3;3	34.6375	11.9762	6.46	3	3	26.9539	14.29	6	7		0			25.7814	11.94	6	7
P09493	Tropomyosin alpha-1 chain OS=Homo sapiens GN=TPM1 PE=1 SV=2 - [TPM1_HUMAN]	44.01	1	12	16	65	1.31823	3;-;20;14;9;-;-;2;2;10;3	24.0636	1.05726	3;-;20;14;9;-;-;2;2;10;3	8.92559	1.09998	3;-;20;14;9;-;-;2;2;10;3	6.30055	1.36954	3;-;20;14;9;-;-;2;2;10;3	9.90248	0.904994	3;-;20;14;9;-;-;2;2;10;3	10.672	0.0713455	3;-;13;11;9;-;-;2;2;6;3	28.0914	1.27979	3;-;20;14;9;-;-;2;2;10;3	26.962	1.21061	3;-;20;14;9;-;-;2;2;10;3	52.7666	0.0501988	2;-;8;3;8;-;-;1;1;3;3	92.8106		0				0			64.9589	16.55	6	21		0
P05783	Keratin, type I cytoskeletal 18 OS=Homo sapiens GN=KRT18 PE=1 SV=2 - [K1C18_HUMAN]	43.95	1	14	15	31	0.776191	4;6;2;3;6;7;3;2;1;3;3	19.37	0.457205	4;6;2;3;6;7;3;2;1;3;3	23.222	1.08628	4;6;2;3;6;7;3;2;1;3;3	19.9984	0.550223	4;6;1;3;6;7;3;2;1;3;3	30.0821	0.614713	4;6;2;3;6;7;3;2;1;3;3	47.7018	0.0266374	3;4;1;1;4;5;3;-;1;3;3	86.413	0.554157	4;6;1;3;6;7;3;2;1;3;3	25.8219	0.747425	4;6;1;3;6;7;3;2;1;3;3	18.6475	0.0241784	3;2;1;2;5;3;-;-;1;3;2	45.4353	14.8023	11.86	4	4	30.8359	8.14	2	5	5.49319	3.49	2	2	10.8434	6.74	3	3
P07339	Cathepsin D OS=Homo sapiens GN=CTSD PE=1 SV=1 - [CATD_HUMAN]	43.93	1	18	18	37	1.14262	5;2;-;5;3;4;3;9;2;5;8	19.0078	0.675891	5;2;-;5;3;4;3;9;1;5;8	8.03791	1.28549	5;2;-;5;3;4;3;9;2;5;8	17.2143	1.23567	5;2;-;5;3;4;3;9;2;5;8	14.1173	1.17073	5;2;-;5;3;4;3;9;2;5;8	12.0893	0.0719485	5;2;-;2;3;4;3;9;-;2;8	22.4577	1.01477	5;2;-;5;3;4;3;9;2;5;8	18.5468	0.999254	5;2;-;5;3;4;3;9;2;5;8	20.1267	0.0383771	4;2;-;1;3;4;2;7;-;-;7	27.8028	21.445	14.56	4	4		0				0			22.1259	9.71	2	5
P27816	Microtubule-associated protein 4 OS=Homo sapiens GN=MAP4 PE=1 SV=3 - [MAP4_HUMAN]	43.92	1	50	50	83	1.1102	18;10;2;-;10;12;3;7;5;-;19	10.5615	0.874	17;10;2;-;10;12;3;7;5;-;19	23.2619	1.10574	17;9;2;-;10;12;3;7;5;-;19	8.96196	1.06207	17;9;2;-;10;12;3;7;5;-;19	11.5826	1.20475	17;8;2;-;10;12;3;7;5;-;19	12.5678	0.084621	14;6;1;-;9;8;3;7;2;-;16	36.4557	0.955837	15;8;2;-;10;11;3;7;5;-;18	23.739	1.1418	16;7;2;-;10;11;3;7;5;-;18	11.4404	0.0378116	8;4;-;-;6;4;3;5;1;-;12	28.851	69.1106	19.27	18	18	38.3242	8.68	8	8		0
P26641	Elongation factor 1-gamma OS=Homo sapiens GN=EEF1G PE=1 SV=3 - [EF1G_HUMAN]	43.71	1	28	28	85	1.04303	5;4;11;11;11;8;5;3;13;10;5	8.54405	0.604842	5;4;11;11;11;8;5;3;13;10;5	12.2681	1.14085	5;4;11;11;11;8;5;3;13;10;5	8.9499	0.913681	5;4;11;11;11;8;5;3;13;10;5	7.4292	1.07059	5;4;11;11;11;8;5;3;13;10;5	12.6518	0.0592626	4;3;7;6;11;6;3;3;5;3;5	24.0945	0.813741	4;4;11;11;11;6;5;3;12;10;5	25.0864	0.987078	4;4;11;11;11;6;5;3;13;10;5	20.8514	0.0362337	2;3;2;2;6;4;3;3;4;3;4	59.3841	20.5826	14.42	6	6	16.9763	10.3	4	4	39.5365	9.84	4	11	43.2137	14.65	7	11
P22695	Cytochrome b-c1 complex subunit 2, mitochondrial OS=Homo sapiens GN=UQCRC2 PE=1 SV=3 - [QCR2_HUMAN]	43.71	1	16	16	30	1.07481	5;5;-;-;2;7;4;4;-;-;3	9.23547	0.901467	5;5;-;-;2;7;4;4;-;-;3	7.14692	1.17109	5;5;-;-;2;7;4;4;-;-;3	10.0593	1.08916	5;5;-;-;2;7;4;4;-;-;3	9.0263	1.31123	5;5;-;-;2;7;4;4;-;-;3	18.0487	0.0660831	5;5;-;-;1;7;3;2;-;-;2	53.0277	0.994189	5;5;-;-;2;7;4;4;-;-;3	16.6905	0.97481	5;5;-;-;2;7;4;4;-;-;3	25.961	0.0288075	2;4;-;-;1;4;3;1;-;-;1	52.8249	31.6637	16.78	5	5	20.6894	12.14	5	5
Q9UGI8	Testin OS=Homo sapiens GN=TES PE=1 SV=1 - [TES_HUMAN]	43.71	1	21	21	32	1.40949	4;2;2;6;9;6;2;-;1;1;3	17.4475	0.800399	4;2;2;6;9;6;2;-;1;1;3	11.0635	1.18939	4;2;2;6;9;6;2;-;1;1;3	10.0214	1.06982	4;2;2;6;9;6;2;-;1;1;3	26.006	1.12888	4;2;2;6;9;6;3;-;1;1;3	11.6611	0.0788593	4;2;1;6;9;6;2;-;-;1;3	37.2301	1.04756	4;2;2;6;9;6;2;-;1;1;3	38.1983	1.11198	4;2;2;6;9;6;2;-;1;1;3	19.554	0.0565271	3;2;1;5;6;5;1;-;-;1;3	47.6756	13.7064	7.36	3	3		0			11.0101	4.04	2	2	20.194	11.16	6	6
Q92522	Histone H1x OS=Homo sapiens GN=H1FX PE=1 SV=1 - [H1X_HUMAN]	43.66	1	12	12	22	1.00552	2;3;-;-;3;4;3;1;-;-;7	17.3119	0.890173	2;3;-;-;3;4;3;1;-;-;7	17.8622	1.07878	2;3;-;-;3;4;3;1;-;-;7	15.2673	1.0606	2;3;-;-;3;4;3;1;-;-;7	20.6673	1.05157	2;2;-;-;3;4;3;1;-;-;7	23.8149	0.0765005	2;2;-;-;3;4;1;1;-;-;7	59.105	1.14436	2;2;-;-;3;4;3;1;-;-;7	20.0042	0.889928	2;2;-;-;3;4;2;1;-;-;7	26.1779	0.0261825	2;-;-;-;3;3;2;-;-;-;6	69.5449	11.1009	8.92	2	2	11.513	10.8	2	3
Q13428	Treacle protein OS=Homo sapiens GN=TCOF1 PE=1 SV=3 - [TCOF_HUMAN]	43.62	1	52	52	98	0.95321	13;20;6;1;7;18;9;7;2;-;17	7.28444	0.752444	13;20;5;1;7;18;9;7;2;-;17	17.5066	1.07148	13;20;6;1;7;18;9;7;2;-;17	8.87654	0.908833	13;20;6;1;7;18;9;7;2;-;17	17.5208	0.858524	13;20;5;1;7;18;9;7;2;-;17	7.64472	0.0601627	11;19;1;1;7;18;8;7;1;-;15	30.8131	0.868949	13;20;5;1;7;18;9;7;2;-;16	10.6381	0.926614	13;20;6;1;7;18;9;7;2;-;17	8.785	0.0375573	10;15;1;1;7;15;8;5;-;-;14	22.6346	54.3485	10.42	12	13	68.8099	12.43	17	20	26.9662	9.34	6	6		0
P52272	Heterogeneous nuclear ribonucleoprotein M OS=Homo sapiens GN=HNRNPM PE=1 SV=3 - [HNRPM_HUMAN]	43.56	1	25	25	56	0.99813	6;6;3;4;5;6;5;9;2;3;5	6.98582	0.672346	6;6;3;4;5;5;5;9;2;3;5	18.3458	1.08918	6;6;3;4;5;5;5;9;2;3;5	11.3291	0.887358	5;6;3;4;5;5;5;9;2;3;5	11.8143	1.10652	5;5;3;4;5;5;5;9;2;3;5	22.2101	0.0478079	5;4;2;2;4;5;5;8;2;3;5	33.8704	0.826102	5;5;3;4;5;5;5;9;2;3;5	25.9778	0.879944	5;5;3;4;5;5;5;9;2;3;5	27.2297	0.0318763	2;4;2;2;2;4;3;5;2;3;2	34.8614	23.2412	9.86	6	6	19.6205	6.71	4	6	12.2255	3.7	3	3	12.936	7.26	4	4
Q15019	Septin-2 OS=Homo sapiens GN=SEPT2 PE=1 SV=1 - [SEPT2_HUMAN]	43.49	1	16	16	37	1.12105	5;5;4;5;9;3;2;-;-;2;5	12.0396	0.84646	5;5;4;5;9;3;3;-;-;2;5	18.3739	1.19555	5;5;4;5;9;3;2;-;-;2;5	9.97556	1.05456	5;5;4;5;9;3;2;-;-;2;5	14.2119	1.20621	5;5;4;5;9;3;3;-;-;2;5	12.2406	0.0734049	3;4;4;4;9;3;1;-;-;2;4	48.2343	0.941633	5;5;4;5;9;3;2;-;-;2;5	10.8652	1.03218	5;5;4;5;9;3;3;-;-;2;5	12.4377	0.0408867	2;3;2;1;6;3;-;-;-;-;3	38.4217	20.2912	18.01	5	5	21.2398	11.91	3	3	15.7269	4.16	2	2	20.5157	9.7	3	5
Q9UIV8	Serpin B13 OS=Homo sapiens GN=SERPINB13 PE=2 SV=2 - [SPB13_HUMAN]	43.48	1	23	23	38	0.745041	8;1;-;3;6;3;7;3;-;2;8	16.9619	0.984774	8;1;-;3;6;3;7;3;-;2;8	18.8056	1.03287	8;1;-;3;6;3;7;3;-;2;8	20.5377	1.0279	8;1;-;3;6;3;7;3;-;2;8	23.0322	1.09608	8;1;-;3;6;3;7;3;-;2;8	35.8577	0.053644	7;-;-;3;6;3;7;3;-;2;8	30.6748	0.84472	8;1;-;3;6;3;7;3;-;2;8	47.8654	0.537202	8;1;-;3;6;3;7;3;-;2;8	54.5723	0.0173531	6;-;-;2;5;1;4;3;-;1;6	56.1485	36.3823	19.18	8	8		0							9.00934	4.35	2	2
P62857	40S ribosomal protein S28 OS=Homo sapiens GN=RPS28 PE=1 SV=1 - [RS28_HUMAN]	43.48	1	6	6	15	0.951285	1;-;4;4;5;1;-;-;1;2;2	18.7674	0.643188	1;-;4;4;5;1;-;-;1;2;2	37.0785	1.13705	1;-;4;4;5;1;-;-;1;2;2	30.5515	0.934414	1;-;4;4;5;1;-;-;1;2;2	15.863	1.20446	1;-;4;4;5;1;-;-;1;2;2	37.8283	0.0641477	1;-;4;4;4;1;-;-;-;1;2	29.552	0.846644	1;-;4;4;5;1;-;-;1;2;2	20.6193	1.03279	1;-;4;4;5;1;-;-;1;2;2	17.9108	0.0446107	1;-;2;1;4;1;-;-;-;1;2	48.4993		0							12.9457	30.43	2	3	14.0559	30.43	2	3
P42704	Leucine-rich PPR motif-containing protein, mitochondrial OS=Homo sapiens GN=LRPPRC PE=1 SV=3 - [LPPRC_HUMAN]	43.47	1	62	62	118	1.02086	19;12;2;4;15;17;14;5;2;3;21	7.0684	0.617681	19;12;2;4;15;17;15;5;2;3;21	5.95621	1.16669	19;12;2;4;15;17;14;5;2;3;21	6.21449	0.874916	19;12;2;4;15;17;14;5;2;3;21	10.0895	1.14909	19;12;2;4;15;17;14;5;2;3;21	7.53304	0.0480327	17;10;2;4;13;15;13;4;2;3;18	19.5152	0.786158	19;11;2;4;14;17;14;5;2;3;21	6.49545	1.04693	19;11;2;4;15;17;14;5;2;3;21	7.39386	0.035762	14;7;2;3;11;12;12;4;1;2;15	18.1167	76.7211	14.99	19	20	42.0123	7.89	10	12	9.64437	1.51	2	2	14.5699	3.08	4	4
P19012	Keratin, type I cytoskeletal 15 OS=Homo sapiens GN=KRT15 PE=1 SV=3 - [K1C15_HUMAN]	43.42	2	14	23	51	1.13868	5;4;7;7;3;4;1;3;4;8;7	11.5506	0.68986	5;4;7;7;3;4;1;3;4;8;7	14.8344	1.21008	5;4;7;7;3;4;1;3;4;8;7	18.3118	1.05161	5;4;7;7;3;4;1;3;4;8;7	17.1653	1.34511	5;4;7;7;3;4;1;3;4;8;7	28.6674	0.0599671	5;4;7;6;3;3;-;3;1;5;6	28.2163	0.899473	5;4;7;7;3;3;1;3;4;8;7	26.9144	0.866592	5;4;7;7;3;3;1;3;4;8;7	24.3434	0.0393594	3;3;3;3;3;2;-;2;3;2;5	36.4875	16.2987	8.77	3	3	18.7577	5.26	3	3	25.338	11.4	5	7	30.6316	9.87	4	7
P27695	DNA-(apurinic or apyrimidinic site) lyase OS=Homo sapiens GN=APEX1 PE=1 SV=2 - [APEX1_HUMAN]	43.4	1	19	19	32	1.11074	-;5;9;2;4;3;2;-;5;4;2	17.3246	0.733042	-;5;9;2;4;3;2;-;5;4;2	13.5846	1.01929	-;5;9;2;4;2;2;-;5;4;2	29.0179	0.92905	-;5;9;2;4;2;2;-;5;4;2	28.4717	0.83863	-;4;9;2;4;2;2;-;5;4;2	33.6709	0.0717709	-;2;7;2;2;1;2;-;3;4;2	23.0532	0.874222	-;4;9;2;4;2;2;-;5;4;2	44.3761	0.842396	-;4;9;2;4;2;2;-;5;4;2	43.8484	0.0392828	-;2;8;2;2;1;2;-;2;2;2	50.587		0			15.991	15.72	5	5	33.8634	20.13	9	9		0
P54920	Alpha-soluble NSF attachment protein OS=Homo sapiens GN=NAPA PE=1 SV=3 - [SNAA_HUMAN]	43.39	1	10	10	16	1.11956	1;1;3;3;3;2;1;-;2;1;2	25.4101	0.831284	1;1;3;3;3;2;1;-;2;1;2	22.7186	1.22657	1;1;3;3;3;2;1;-;2;1;2	15.0666	1.08226	1;1;3;3;3;2;1;-;2;1;2	15.0339	1.19424	1;1;3;3;3;2;1;-;2;1;2	28.5348	0.071429	-;1;3;2;3;2;1;-;2;-;1	45.5002	1.00376	1;1;3;3;3;2;1;-;2;1;2	25.5564	1.11309	1;1;3;3;3;2;1;-;2;1;2	12.3181	0.0529535	-;1;3;1;2;2;1;-;1;-;-	88.456		0				0			12.4463	13.56	4	4	9.70858	7.8	2	3
O60716	Catenin delta-1 OS=Homo sapiens GN=CTNND1 PE=1 SV=1 - [CTND1_HUMAN]	43.29	1	55	55	121	0.982917	14;12;7;11;11;13;10;8;3;12;16	7.17818	0.679861	13;12;7;11;11;13;10;8;3;12;16	5.87569	1.16672	13;12;7;10;11;13;10;8;3;12;16	4.16677	0.962644	12;12;7;10;11;13;10;8;3;12;16	9.36095	1.14737	12;12;7;10;11;13;9;8;3;12;14	6.34095	0.0720504	9;12;6;9;9;9;7;7;1;9;12	48.2023	0.958819	12;12;7;10;11;13;8;8;3;12;14	9.90053	0.998929	12;12;7;10;11;13;9;8;3;12;14	5.80789	0.0344722	7;10;3;7;6;9;5;3;-;6;8	29.0317	65.9565	17.56	13	15	46.6818	12.5	12	12	24.7971	7.44	7	7	41.8096	9.4	10	12
P27824	Calnexin OS=Homo sapiens GN=CANX PE=1 SV=2 - [CALX_HUMAN]	43.24	1	30	30	51	1.02607	11;4;6;2;5;4;1;3;4;3;10	16.7873	0.625698	11;4;6;2;5;4;1;3;4;3;10	10.3812	1.13401	11;4;6;2;5;4;1;3;4;3;10	15.4657	0.884783	11;4;6;2;5;4;1;3;4;3;9	20.4812	0.801288	10;4;6;2;5;4;1;3;4;3;10	27.3421	0.0601866	7;3;6;1;5;4;-;3;3;3;6	33.7561	0.680627	9;4;6;2;5;4;1;3;4;3;8	41.7756	0.723133	9;4;6;2;5;4;1;3;4;3;8	38.7466	0.0332038	6;3;6;1;5;2;-;3;3;3;4	31.1395	49.8028	15.54	11	12	13.5352	9.12	4	4	25.9985	7.77	6	7		0
P46783	40S ribosomal protein S10 OS=Homo sapiens GN=RPS10 PE=1 SV=1 - [RS10_HUMAN]	43.03	1	8	9	32	1.02701	4;4;1;-;6;4;3;-;2;2;8	7.60233	0.618046	4;4;1;-;6;4;3;-;2;2;8	8.41465	1.01463	4;4;1;-;6;4;3;-;2;2;8	14.3176	0.806817	4;4;1;-;6;4;3;-;2;2;8	11.1737	0.906976	4;4;1;-;6;4;3;-;2;2;8	29.0405	0.0489232	3;4;1;-;6;2;3;-;2;2;7	38.8345	0.709065	3;4;1;-;6;3;3;-;2;2;7	24.6784	0.854989	4;4;1;-;6;3;3;-;2;2;7	30.225	0.0385817	1;1;1;-;5;2;2;-;2;1;7	30.2343	19.8119	22.42	3	4	12.8379	26.06	4	4		0				0
P13646	Keratin, type I cytoskeletal 13 OS=Homo sapiens GN=KRT13 PE=1 SV=4 - [K1C13_HUMAN]	43.01	3	13	20	49	1.30975	6;4;8;8;2;2;-;3;5;6;7	6.1208	0.638024	6;4;8;8;2;2;-;3;5;6;7	7.46322	1.18741	6;4;8;8;2;2;-;3;5;6;7	11.0794	0.912016	6;4;8;8;2;2;-;3;5;6;7	17.1181	1.07638	6;4;8;8;2;2;-;3;5;6;7	21.5586	0.0577606	6;3;8;7;2;2;-;2;1;4;4	25.0374	0.687736	6;4;8;7;2;2;-;3;5;6;7	25.835	0.846511	6;4;8;7;2;2;-;3;5;6;7	21.8207	0.0319192	4;3;6;4;2;2;-;2;2;2;3	39.0819	24.9434	13.32	5	5	15.2408	8.73	3	3	32.4972	11.35	5	8	29.5213	11.79	5	8
P05386	60S acidic ribosomal protein P1 OS=Homo sapiens GN=RPLP1 PE=1 SV=1 - [RLA1_HUMAN]	42.98	1	14	14	37	1.14847	-;-;5;8;13;-;-;-;4;7;-	12.0358	0.754626	-;-;5;8;13;-;-;-;4;7;-	2.18619	0.957212	-;-;5;8;13;-;-;-;4;7;-	27.4378	1.04026	-;-;5;8;13;-;-;-;4;7;-	8.44207	0.946606	-;-;5;8;13;-;-;-;4;7;-	19.1983	0.0701556	-;-;5;8;8;-;-;-;3;5;-	22.3534	0.945945	-;-;5;8;13;-;-;-;4;7;-	8.85112	1.04907	-;-;5;8;13;-;-;-;4;7;-	13.0912	0.031472	-;-;4;7;4;-;-;-;3;4;-	40.6855									16.9132	18.42	4	5	34.4671	31.58	7	8
P0CW22	40S ribosomal protein S17-like OS=Homo sapiens GN=RPS17L PE=3 SV=1 - [RS17L_HUMAN]	42.96	1	12	12	21	1.0553	3;1;-;2;1;2;5;2;-;-;5	23.4729	0.652843	3;1;-;2;1;1;5;2;-;-;5	22.7206	1.07472	3;2;-;2;1;1;5;2;-;-;5	38.9426	0.867912	3;1;-;2;1;1;5;2;-;-;5	42.3191	1.06422	3;1;-;2;1;1;5;2;-;-;5	37.1468	0.0774561	3;-;-;2;1;1;5;2;-;-;5	29.0761	0.775127	3;1;-;2;1;1;5;2;-;-;5	44.7203	0.987859	3;1;-;2;1;1;5;2;-;-;5	40.2602	0.0609755	2;-;-;1;1;1;4;-;-;-;5	68.2075	11.5388	15.56	3	3	9.93506	15.56	2	2		0			10.7842	17.78	2	2
P61224	Ras-related protein Rap-1b OS=Homo sapiens GN=RAP1B PE=1 SV=1 - [RAP1B_HUMAN]	42.93	3	10	10	16	0.834717	5;3;-;1;-;4;1;3;2;1;4	14.6139	0.718375	5;3;-;1;-;4;1;3;2;1;4	17.3686	1.05985	5;3;-;1;-;4;1;3;2;1;4	18.7574	0.73423	5;3;-;1;-;4;1;3;2;1;4	18.4128	0.896467	5;3;-;1;-;4;1;3;2;1;4	27.5091	0.0431466	5;3;-;1;-;3;1;3;2;1;4	53.4491	0.731724	5;3;-;1;-;4;1;3;2;1;4	33.4217	0.749485	5;3;-;1;-;4;1;3;2;1;4	36.8248	0.0344806	5;2;-;1;-;2;-;2;2;1;4	44.9412	19.4837	19.57	3	3	13.8649	15.22	2	2						0
P58107	Epiplakin OS=Homo sapiens GN=EPPK1 PE=1 SV=2 - [EPIPL_HUMAN]	42.91	1	70	76	137	1.11456	12;13;9;15;19;14;11;9;8;9;15	6.56237	1.24597	12;13;9;15;19;14;12;9;8;9;15	21.3211	1.17309	12;13;9;14;19;14;11;9;8;9;14	7.31476	1.29011	12;13;9;14;18;14;11;9;8;9;15	10.9087	1.55817	12;13;9;14;18;14;11;9;8;9;14	15.9787	0.0913136	12;12;7;11;14;12;8;8;6;8;14	19.3513	1.24915	12;13;9;14;17;14;11;9;8;9;14	13.2968	1.16111	12;13;9;14;17;14;11;9;7;9;14	7.17516	0.0422961	10;9;6;11;11;7;5;7;4;6;10	25.358	47.8616	7.94	10	11	57.0338	9.47	11	13	33.6613	4.32	9	9	53.8177	7.98	15	15
Q15293	Reticulocalbin-1 OS=Homo sapiens GN=RCN1 PE=1 SV=1 - [RCN1_HUMAN]	42.9	1	18	18	30	0.959559	2;1;2;5;14;2;-;-;2;3;-	8.78882	0.574682	2;1;2;5;14;2;-;-;2;3;-	8.6117	1.087	2;1;2;5;14;2;-;-;2;3;-	25.9164	0.751168	2;1;2;5;13;2;-;-;2;3;-	20.4243	0.839831	2;1;2;5;13;2;-;-;2;3;-	38.187	0.0466995	2;1;2;4;11;1;-;-;2;1;-	36.022	0.637193	2;1;2;5;13;2;-;-;2;3;-	38.6086	0.74662	2;1;2;5;13;2;-;-;2;3;-	40.9121	0.0352248	2;1;2;3;8;-;-;-;1;1;-	39.852	6.42072	4.53	2	2		0			6.97161	7.25	2	2	16.6913	18.73	5	5
P36578	60S ribosomal protein L4 OS=Homo sapiens GN=RPL4 PE=1 SV=5 - [RL4_HUMAN]	42.86	1	29	29	77	0.998177	8;12;-;-;-;12;12;20;-;-;8	6.76829	0.590983	8;12;-;-;-;12;12;19;-;-;8	12.6928	1.07243	8;12;-;-;-;12;12;20;-;-;8	2.98864	0.816692	7;12;-;-;-;12;12;19;-;-;8	8.61843	1.07738	7;12;-;-;-;12;12;19;-;-;7	6.08048	0.0517453	6;10;-;-;-;12;10;17;-;-;7	7.12296	0.749965	6;11;-;-;-;12;12;18;-;-;7	9.97504	1.00551	6;12;-;-;-;12;12;18;-;-;7	10.1711	0.0349561	5;9;-;-;-;9;9;12;-;-;5	27.7355	39.0596	18.74	8	8	51.3406	22.25	12	13
P10599	Thioredoxin OS=Homo sapiens GN=TXN PE=1 SV=3 - [THIO_HUMAN]	42.86	1	12	12	22	1.41813	1;1;1;2;3;4;6;3;-;-;2	17.1912	0.940065	1;1;1;2;3;4;6;3;-;-;2	9.11811	1.02821	1;1;1;2;3;4;6;3;-;-;2	18.6278	1.87754	1;1;1;2;3;4;6;3;-;-;2	24.1257	0.94872	1;1;1;2;3;4;6;3;-;-;2	20.8599	0.0867903	1;1;1;1;3;4;4;3;-;-;2	34.2598	1.29275	1;1;1;2;3;4;5;3;-;-;2	37.2969	0.67838	1;1;1;2;3;4;5;3;-;-;2	46.5348	0.0266633	-;-;-;-;2;1;2;2;-;-;-	62.6369		0				0				0			5.90365	11.43	2	2
P55327	Tumor protein D52 OS=Homo sapiens GN=TPD52 PE=1 SV=2 - [TPD52_HUMAN]	42.86	1	7	7	13	1.00281	2;2;-;-;-;3;2;2;-;-;1	8.25492	0.753201	2;2;-;-;-;3;2;2;-;-;1	16.033	1.15475	2;2;-;-;-;3;2;2;-;-;1	8.29624	1.11366	2;2;-;-;-;3;2;2;-;-;1	7.83715	0.965672	2;2;-;-;-;3;2;2;-;-;1	10.793	0.0675377	2;2;-;-;-;3;2;2;-;-;-	24.7232	0.783161	2;2;-;-;-;3;2;2;-;-;1	16.9138	1.04382	2;2;-;-;-;3;2;2;-;-;1	13.2535	0.0308639	2;2;-;-;-;3;2;2;-;-;-	59.1574	8.09757	12.05	2	2	10.5273	9.82	2	2		0				0
P35237	Serpin B6 OS=Homo sapiens GN=SERPINB6 PE=1 SV=3 - [SPB6_HUMAN]	42.82	1	16	16	59	1.12032	7;6;-;5;4;12;6;5;-;3;13	8.67675	0.927035	7;6;-;5;4;11;6;5;-;3;13	8.39364	1.24658	7;6;-;5;4;11;6;5;-;3;13	7.76785	1.12807	7;6;-;5;4;11;6;5;-;3;13	6.1306	1.21382	7;6;-;5;4;11;6;5;-;3;13	9.00299	0.0736583	6;6;-;5;4;9;3;4;-;1;13	24.3241	0.968395	7;6;-;5;4;10;6;5;-;3;13	9.67525	0.995573	7;6;-;5;4;11;6;5;-;3;13	10.3278	0.0478369	4;4;-;4;3;7;2;4;-;-;10	41.1748	24.8738	14.63	5	6	29.1543	17.82	5	7		0			17.1723	7.18	2	4
O75821	Eukaryotic translation initiation factor 3 subunit G OS=Homo sapiens GN=EIF3G PE=1 SV=2 - [EIF3G_HUMAN]	42.81	1	12	12	22	1.12587	7;1;2;1;2;1;-;-;4;-;6	12.8307	0.698947	7;1;2;1;2;1;-;-;4;-;6	15.948	1.12493	7;1;2;1;2;1;-;-;4;-;6	6.82882	1.00539	7;1;2;1;2;1;-;-;4;-;6	23.14	1.07882	7;1;2;1;2;1;-;-;4;-;6	20.7678	0.073396	6;1;2;1;1;1;-;-;3;-;5	35.9604	0.981041	7;1;2;1;2;1;-;-;4;-;5	15.1091	1.03952	7;1;2;1;2;1;-;-;4;-;6	18.5741	0.0359764	4;1;-;1;1;-;-;-;2;-;2	42.3926	31.1499	23.13	7	7		0			14.8188	7.19	2	3		0
P47755	F-actin-capping protein subunit alpha-2 OS=Homo sapiens GN=CAPZA2 PE=1 SV=3 - [CAZA2_HUMAN]	42.66	1	11	11	16	1.1766	2;5;-;-;4;2;-;1;-;-;3	6.801	0.812989	2;5;-;-;4;2;-;1;-;-;3	11.425	1.25082	2;5;-;-;4;2;-;1;-;-;3	9.53877	1.08763	2;5;-;-;4;2;-;1;-;-;3	12.8547	1.15567	2;5;-;-;4;2;-;1;-;-;3	12.5116	0.0721399	2;5;-;-;3;2;-;1;-;-;3	33.4623	0.849438	2;5;-;-;4;2;-;1;-;-;3	29.4701	1.06489	2;5;-;-;4;2;-;1;-;-;3	28.1975	0.0615774	1;4;-;-;2;-;-;1;-;-;3	46.2312	9.93138	12.94	2	2	24.2687	22.73	5	5						0
P53396	ATP-citrate synthase OS=Homo sapiens GN=ACLY PE=1 SV=3 - [ACLY_HUMAN]	42.6	1	48	48	87	1.06635	4;13;1;8;12;16;11;7;2;4;10	8.86884	0.533521	4;13;1;8;12;16;11;7;2;4;10	15.8697	1.17676	4;13;1;8;12;16;10;7;2;4;10	12.1244	0.826655	4;13;1;8;12;16;10;7;2;4;10	12.7313	1.20774	4;13;1;8;12;16;10;7;2;4;10	15.5094	0.0603694	3;13;-;6;11;14;9;6;2;2;10	32.2366	0.598506	4;13;1;8;12;15;10;7;2;4;10	20.3535	1.13983	4;13;1;8;12;15;10;7;2;4;10	14.5789	0.0404565	3;11;-;6;9;11;8;5;1;2;8	15.9066	17.306	4.18	4	4	48.8429	11.9	11	13		0			28.7054	8.36	8	8
P38919	Eukaryotic initiation factor 4A-III OS=Homo sapiens GN=EIF4A3 PE=1 SV=4 - [IF4A3_HUMAN]	42.58	1	18	23	44	1.00546	6;8;-;2;4;11;5;3;-;2;7	12.1362	0.626416	6;8;-;2;4;11;5;3;-;2;7	8.23917	1.07422	6;8;-;2;4;11;5;3;-;2;7	7.4386	0.803876	6;8;-;2;4;11;5;3;-;2;7	17.868	0.942487	6;8;-;2;4;11;5;3;-;2;6	10.6142	0.052849	5;8;-;2;3;10;5;3;-;1;5	48.9215	0.775771	5;8;-;2;3;11;5;3;-;2;6	14.0478	0.9697	5;8;-;2;3;11;5;3;-;2;6	12.9014	0.0335028	5;6;-;1;3;7;5;1;-;1;4	30	21.4537	12.9	4	4	28.4219	20.92	8	8					7.29819	3.16	2	2
P34897	Serine hydroxymethyltransferase, mitochondrial OS=Homo sapiens GN=SHMT2 PE=1 SV=3 - [GLYM_HUMAN]	42.46	1	28	28	51	0.814361	4;3;3;5;5;6;6;3;4;3;9	20.1126	0.704388	3;3;3;5;5;6;6;3;4;2;9	23.2465	1.10276	4;3;3;5;5;6;6;3;4;3;9	10.7563	0.841454	4;3;3;5;5;7;6;3;4;3;9	18.1285	1.03972	4;2;3;5;5;6;6;3;4;3;9	21.7496	0.0459159	3;2;3;2;3;6;4;3;1;2;7	60.6987	0.681655	4;2;3;5;5;6;5;3;4;2;9	34.8378	0.745674	3;2;3;5;5;7;6;3;4;2;9	33.1798	0.0298215	2;1;2;1;2;5;3;2;1;1;5	34.818	23.5127	9.92	5	6	11.8248	7.14	3	3	12.2085	2.58	2	2	18.4184	4.96	4	4
P60953	Cell division control protein 42 homolog OS=Homo sapiens GN=CDC42 PE=1 SV=2 - [CDC42_HUMAN]	42.41	1	7	8	16	1.04837	3;1;1;-;2;1;2;-;-;-;5	12.7104	0.786981	3;1;1;-;2;1;1;-;-;-;5	17.7969	1.17997	3;1;1;-;2;1;2;-;-;-;5	28.6725	0.868293	3;1;1;-;2;1;2;-;-;-;5	26.5934	1.1108	3;1;1;-;2;1;1;-;-;-;5	20.6315	0.0587964	2;1;1;-;1;1;1;-;-;-;4	28.6898	0.908918	2;1;1;-;2;1;1;-;-;-;5	24.1418	1.03376	3;1;1;-;2;1;1;-;-;-;5	18.4374	0.0328138	2;1;1;-;-;1;-;-;-;-;3	40.8008	17.2355	25.65	4	4		0				0				0
P54652	Heat shock-related 70 kDa protein 2 OS=Homo sapiens GN=HSPA2 PE=1 SV=1 - [HSP72_HUMAN]	42.41	1	16	43	138	1.07444	17;14;5;5;12;22;12;10;5;4;25	9.87271	0.740465	17;13;5;5;12;22;12;10;5;4;25	11.1444	1.11437	17;13;5;5;11;22;12;10;5;4;25	5.30956	0.950373	17;13;5;5;10;22;12;10;5;4;25	8.79078	1.07243	16;13;5;5;11;22;11;10;5;4;25	10.3951	0.0677906	13;10;5;4;9;20;10;7;3;2;21	33.3718	0.914665	16;13;5;5;10;22;10;9;5;4;23	10.8556	0.977901	16;13;5;5;10;22;10;9;5;4;23	8.69276	0.0436943	10;9;2;1;7;15;7;5;2;3;19	37.1334	66.0159	18.62	11	16	55.4236	8.45	7	7		0				0
O15144	Actin-related protein 2/3 complex subunit 2 OS=Homo sapiens GN=ARPC2 PE=1 SV=1 - [ARPC2_HUMAN]	42.33	1	15	15	29	0.92959	5;4;2;2;3;2;4;2;1;-;6	10.6192	0.66298	5;4;2;2;3;2;4;2;1;-;6	16.2595	1.00339	5;4;2;2;3;2;4;2;1;-;5	12.4121	0.820449	5;4;2;2;3;2;4;2;1;-;5	9.92036	0.899182	5;3;2;2;3;2;4;2;1;-;5	17.1482	0.0435466	5;3;2;2;3;2;4;2;1;-;4	47.7818	0.743215	5;3;2;2;3;2;4;2;1;-;4	26.9846	0.854654	5;3;2;2;3;2;4;2;1;-;4	29.6554	0.0288589	4;2;2;2;1;2;2;2;1;-;2	36.1661	17.2751	16	5	5	13.7365	9	3	3	8.13591	6.33	2	2	7.75917	7.33	2	2
P62979	Ubiquitin-40S ribosomal protein S27a OS=Homo sapiens GN=RPS27A PE=1 SV=2 - [RS27A_HUMAN]	42.31	1	5	7	16	1.31715	5;2;-;2;4;3;1;1;-;2;2	14.734	0.837718	5;2;-;2;4;3;1;1;-;2;2	22.0038	1.41748	5;2;-;2;4;3;1;1;-;2;2	14.07	1.4311	5;2;-;2;4;3;1;1;-;2;2	30.6845	1.27014	5;2;-;2;4;3;1;1;-;2;2	14.9889	0.0837673	5;2;-;2;4;3;1;1;-;1;2	45.1259	1.09712	5;2;-;2;4;3;1;1;-;2;2	22.5656	1.10535	5;2;-;2;4;3;1;1;-;2;2	17.2173	0.047706	4;2;-;1;1;2;1;1;-;-;2	74.8573	16.3462	23.72	4	5	6.45734	14.1	2	2		0				0
P62241	40S ribosomal protein S8 OS=Homo sapiens GN=RPS8 PE=1 SV=2 - [RS8_HUMAN]	42.31	1	9	9	24	1.03341	9;4;1;3;2;3;-;-;1;1;7	12.9208	0.619272	9;4;1;3;2;3;-;-;1;1;7	10.5773	1.08216	9;4;1;3;2;3;-;-;1;1;7	5.64471	0.844287	9;4;1;3;2;3;-;-;1;1;7	13.336	1.11556	9;4;1;3;2;3;-;-;1;1;7	7.83279	0.069421	9;4;1;3;2;3;-;-;1;1;7	23.4491	0.764857	9;4;1;3;2;3;-;-;1;1;7	9.13715	0.976768	9;4;1;3;2;3;-;-;1;1;7	11.1207	0.0325066	7;2;1;2;2;1;-;-;-;1;4	73.6553	34.8274	26.44	4	8	15.0797	20.67	3	4		0				0
Q7KZF4	Staphylococcal nuclease domain-containing protein 1 OS=Homo sapiens GN=SND1 PE=1 SV=1 - [SND1_HUMAN]	42.31	1	42	42	80	1.11805	9;5;11;12;10;6;2;-;9;8;7	6.35719	0.700946	9;5;11;12;10;6;2;-;9;7;7	5.54264	1.07633	9;5;11;12;10;5;2;-;9;8;7	14.1062	0.914014	9;5;11;12;10;5;2;-;9;8;7	9.71582	1.00137	9;5;11;12;10;5;2;-;9;8;7	14.6971	0.0530663	7;3;10;11;8;4;2;-;8;7;5	27.938	0.848532	9;4;11;12;9;5;2;-;9;8;7	13.5722	0.991134	9;4;11;12;10;5;2;-;9;8;7	15.4768	0.0303905	8;3;9;7;7;4;-;-;3;4;4	51.2981	36.233	13.19	9	9	15.634	6.37	5	5	38.9718	10.66	9	11	49.0445	11.98	10	13
P31930	Cytochrome b-c1 complex subunit 1, mitochondrial OS=Homo sapiens GN=UQCRC1 PE=1 SV=3 - [QCR1_HUMAN]	42.29	1	21	21	32	1.1435	3;3;3;2;7;7;3;-;2;1;4	5.42171	0.955165	3;3;3;2;7;7;3;-;2;1;4	12.2338	1.14516	3;3;3;2;7;7;3;-;2;1;4	13.0211	1.12271	3;3;3;2;7;7;3;-;2;1;4	11.6749	1.15116	3;3;3;2;7;7;3;-;2;1;4	16.4323	0.074709	3;3;3;2;6;7;3;-;2;1;4	34.3757	1.07847	3;3;3;2;7;7;3;-;2;1;4	16.9236	0.881748	3;3;3;2;7;7;3;-;2;1;4	19.9152	0.0332107	3;1;3;2;5;5;3;-;-;1;3	52.9281	13.4744	3.33	2	2	10.369	4.17	3	3	13.6574	4.38	3	3	7.17716	4.58	2	2
P08729	Keratin, type II cytoskeletal 7 OS=Homo sapiens GN=KRT7 PE=1 SV=5 - [K2C7_HUMAN]	42.22	2	24	28	50	1.07486	2;7;5;3;8;4;1;4;7;4;4	20.1368	0.505227	1;7;5;3;8;4;1;4;7;4;4	15.9667	1.11442	2;7;5;3;8;4;1;4;7;4;4	24.8245	0.69188	1;7;5;3;8;4;1;4;7;4;4	17.4316	0.718306	2;7;5;3;8;4;1;4;7;4;4	32.8733	0.0477748	1;6;4;3;8;4;1;2;5;3;4	31.1138	0.635855	1;7;5;3;8;4;1;4;7;4;4	15.0307	0.887636	1;7;5;3;8;4;1;4;7;4;4	8.27208	0.0327934	1;5;3;2;7;4;1;-;6;3;4	29.231		0			24.463	12.79	7	7	20.1775	9.38	5	6	13.6219	6.4	3	3
Q13155	Aminoacyl tRNA synthase complex-interacting multifunctional protein 2 OS=Homo sapiens GN=AIMP2 PE=1 SV=2 - [AIMP2_HUMAN]	42.19	1	12	12	24	1.03	6;5;-;-;-;3;3;-;-;-;8	19.1852	0.596197	6;5;-;-;-;3;3;-;-;-;8	12.9854	1.07877	6;5;-;-;-;3;3;-;-;-;8	12.4934	0.852108	6;5;-;-;-;3;3;-;-;-;8	19.6665	0.983357	6;5;-;-;-;3;3;-;-;-;8	31.0626	0.0532522	4;3;-;-;-;1;3;-;-;-;8	29.8164	0.827557	6;5;-;-;-;3;3;-;-;-;8	45.512	0.856288	6;5;-;-;-;3;3;-;-;-;8	37.0891	0.048486	2;2;-;-;-;2;2;-;-;-;4	55.0407	20.3938	14.06	4	5	16.5306	22.81	5	5
P30048	Thioredoxin-dependent peroxide reductase, mitochondrial OS=Homo sapiens GN=PRDX3 PE=1 SV=3 - [PRDX3_HUMAN]	42.19	1	13	13	19	1.08877	3;4;-;-;1;1;5;2;-;-;2	26.1833	0.7142	3;4;-;-;1;1;5;2;-;-;1	9.03062	0.953401	3;4;-;-;1;1;5;2;-;-;1	23.8995	0.94316	3;4;-;-;1;1;5;2;-;-;1	27.4115	0.836231	3;4;-;-;1;1;4;2;-;-;1	26.3352	0.0751474	3;3;-;-;-;1;4;2;-;-;1	35.7587	0.696211	3;4;-;-;1;1;4;2;-;-;1	49.5646	0.766586	3;4;-;-;1;1;4;2;-;-;1	46.7303	0.0516502	2;3;-;-;-;-;4;1;-;-;1	100.205	15.3985	16.8	4	4	19.8886	20.31	4	4		0				0
P19338	Nucleolin OS=Homo sapiens GN=NCL PE=1 SV=3 - [NUCL_HUMAN]	41.97	1	45	45	126	1.09357	8;6;15;13;15;11;8;10;16;11;11	6.34301	0.698156	8;6;14;13;15;11;8;10;16;11;11	10.1763	1.04699	8;6;15;12;15;11;8;10;16;11;11	4.00764	0.886593	8;6;14;13;15;11;8;10;16;11;11	4.97992	0.992884	8;6;14;12;15;11;8;10;16;11;11	11.7104	0.0648613	8;6;14;12;13;10;8;10;16;9;11	18.1451	0.85068	8;6;15;12;14;11;8;10;16;11;11	13.9383	1.03855	8;6;15;12;14;11;8;10;16;11;11	11.2105	0.0405497	8;5;12;7;12;8;6;9;12;5;9	28.4012	29.0097	12.39	8	8	24.705	6.06	5	6	50.7105	12.82	9	15	41.3785	12.68	10	13
P61586	Transforming protein RhoA OS=Homo sapiens GN=RHOA PE=1 SV=1 - [RHOA_HUMAN]	41.97	3	10	12	22	1.02828	-;3;2;4;7;3;2;-;2;3;-	11.2793	0.72266	-;3;2;4;7;3;2;-;2;3;-	8.50464	1.1248	-;3;2;4;7;3;2;-;2;3;-	18.691	1.04462	-;3;2;4;7;3;2;-;2;3;-	12.8301	0.91364	-;3;2;4;7;3;2;-;2;3;-	19.1531	0.0531589	-;3;2;4;7;3;2;-;1;3;-	28.6937	0.797295	-;3;2;4;7;3;2;-;2;3;-	22.8326	0.802478	-;3;2;4;7;3;2;-;2;3;-	25.1309	0.0212711	-;3;2;2;3;3;2;-;1;3;-	46.5588					10.9736	11.92	2	3	6.01239	5.7	2	2	13.0646	18.13	3	3
P46940	Ras GTPase-activating-like protein IQGAP1 OS=Homo sapiens GN=IQGAP1 PE=1 SV=1 - [IQGA1_HUMAN]	41.88	1	72	73	161	1.04006	25;16;5;12;26;16;13;10;4;4;27	5.81728	0.854941	25;16;5;12;26;16;13;10;4;4;27	5.6679	1.14751	25;15;5;12;25;16;13;10;4;4;27	4.63503	0.995243	25;15;5;12;26;16;13;10;4;4;27	7.56021	1.14878	25;15;5;12;25;16;13;10;4;4;26	4.87928	0.0644914	24;14;4;9;19;16;13;8;3;3;24	22.6	1.03772	25;15;5;12;24;16;13;10;4;4;26	6.73309	1.12355	25;15;5;12;25;16;13;10;4;4;26	6.46154	0.0378181	21;11;3;9;15;11;12;6;2;3;18	16.5442	93.9817	14.18	22	25	67.4938	9.47	15	16	20.3813	3.5	4	5	48.8041	9.9	13	13
P06744	Glucose-6-phosphate isomerase OS=Homo sapiens GN=GPI PE=1 SV=4 - [G6PI_HUMAN]	41.76	1	25	25	53	0.907372	4;8;-;1;3;8;11;9;-;1;8	25.063	0.755095	4;7;-;1;3;8;11;9;-;1;8	24.4894	1.14715	4;7;-;1;3;8;11;9;-;1;7	31.6967	0.87109	4;7;-;1;3;8;11;9;-;1;7	32.3267	1.13383	4;7;-;1;3;8;11;9;-;1;7	36.7918	0.0588326	4;6;-;-;3;7;10;8;-;1;7	24.7115	0.814225	4;7;-;-;3;8;10;9;-;1;7	19.4187	1.05934	4;7;-;1;3;8;10;9;-;1;7	40.9733	0.0454244	3;5;-;-;2;8;7;6;-;1;5	31.2156	15.305	9.14	3	3	40.8654	15.05	6	9						0
P46781	40S ribosomal protein S9 OS=Homo sapiens GN=RPS9 PE=1 SV=3 - [RS9_HUMAN]	41.75	1	12	12	25	0.886763	4;2;-;-;7;3;2;5;-;-;2	16.5051	0.533619	4;2;-;-;7;3;2;5;-;-;2	18.8453	0.707307	4;2;-;-;7;3;2;5;-;-;2	31.6137	0.565204	4;2;-;-;7;3;2;5;-;-;2	34.1534	0.640902	4;2;-;-;7;3;1;5;-;-;2	58.4906	0.0361588	3;2;-;-;5;2;1;5;-;-;1	54.8806	0.369109	4;2;-;-;7;2;1;5;-;-;2	97.7122	0.444152	4;2;-;-;7;2;1;5;-;-;2	94.4866	0.0216896	1;1;-;-;3;1;1;5;-;-;1	74.5254	11.7189	15.98	4	4	6.15023	8.76	2	2
P11940	Polyadenylate-binding protein 1 OS=Homo sapiens GN=PABPC1 PE=1 SV=2 - [PABP1_HUMAN]	41.67	2	25	32	66	0.993451	6;6;2;2;11;10;8;7;2;1;13	8.39233	0.596682	6;6;2;2;11;10;8;7;2;1;13	11.0823	1.08687	6;6;2;2;11;10;8;7;2;1;13	8.37612	0.772582	6;6;2;2;11;10;8;7;2;1;13	11.3074	1.04129	6;6;2;2;11;10;8;7;2;1;13	9.85509	0.0536762	5;6;2;1;10;8;7;7;2;1;11	20.001	0.7352	6;6;2;2;10;9;8;7;2;1;13	20.7783	1.02051	6;6;2;2;11;8;8;7;2;1;13	15.5104	0.0514005	2;5;2;1;7;8;5;6;1;1;7	37.3699	25.8537	13.84	6	6	31.8222	11.32	7	7		0				0
P40222	Alpha-taxilin OS=Homo sapiens GN=TXLNA PE=1 SV=3 - [TXLNA_HUMAN]	41.58	1	18	18	26	1.17982	2;5;-;4;5;4;-;-;-;2;3	6.53696	0.623346	2;5;-;3;5;4;-;-;-;2;3	25.1266	1.05504	2;5;-;3;5;4;-;-;-;2;3	7.20431	0.913004	2;5;-;3;5;4;-;-;-;2;3	8.01904	1.01702	2;5;-;3;5;4;-;-;-;2;3	9.553	0.0744406	2;5;-;1;3;4;-;-;-;-;3	39.3902	0.897295	2;5;-;3;5;4;-;-;-;2;3	15.6312	0.935283	2;5;-;3;5;4;-;-;-;2;3	11.1646	0.0368801	2;5;-;1;3;4;-;-;-;-;3	62.0219	7.95152	4.21	2	2	16.4273	6.23	4	5		0			14.5513	16.67	4	4
Q8WW12	PEST proteolytic signal-containing nuclear protein OS=Homo sapiens GN=PCNP PE=1 SV=2 - [PCNP_HUMAN]	41.57	1	6	6	8	1.05578	1;-;1;-;2;-;-;2;2;-;2	8.05472	0.742415	1;-;1;-;2;-;-;2;2;-;2	13.4586	1.04415	1;-;1;-;2;-;-;2;2;-;2	8.62265	0.797542	1;-;1;-;2;-;-;2;2;-;2	16.0046	0.954873	1;-;1;-;2;-;-;2;2;-;2	20.4621	0.0388753	1;-;1;-;2;-;-;2;1;-;1	51.8155	0.774424	1;-;1;-;2;-;-;2;2;-;2	36.9707	0.914469	1;-;1;-;2;-;-;2;2;-;2	49.0164	0.0384324	-;-;-;-;2;-;-;1;1;-;-	94.0344		0				0				0				0
P62136	Serine/threonine-protein phosphatase PP1-alpha catalytic subunit OS=Homo sapiens GN=PPP1CA PE=1 SV=1 - [PP1A_HUMAN]	41.52	1	10	12	26	1.05344	4;6;-;-;3;7;1;1;-;1;5	11.3413	0.673028	4;6;-;-;3;7;1;1;-;1;5	13.3815	1.11644	4;6;-;-;3;7;1;1;-;1;5	13.8021	1.04223	4;6;-;-;2;7;1;1;-;1;5	11.1454	0.976154	4;6;-;-;2;7;1;1;-;1;5	9.21146	0.0601236	4;6;-;-;2;7;1;-;-;1;4	14.9644	0.872317	4;6;-;-;2;7;1;1;-;1;5	17.617	0.901469	4;6;-;-;2;7;1;1;-;1;5	17.5944	0.0358925	4;5;-;-;1;5;1;1;-;1;3	44.2178		0			24.526	17.27	4	5		0
P02538	Keratin, type II cytoskeletal 6A OS=Homo sapiens GN=KRT6A PE=1 SV=3 - [K2C6A_HUMAN]	41.49	4	17	24	46	1.6352	7;9;1;4;3;6;3;-;2;4;8	26.0554	1.28805	6;9;1;4;3;6;3;-;2;4;8	25.7595	1.3201	7;9;1;4;3;6;3;-;2;4;8	9.48924	1.74458	6;9;1;4;3;6;3;-;2;4;8	28.1006	2.60895	7;9;1;4;3;6;3;-;2;4;8	34.1338	0.105316	5;6;1;4;2;6;2;-;2;4;8	42.5325	1.28232	6;9;1;4;2;6;3;-;2;4;8	26.3101	1.0109	6;9;1;4;2;6;3;-;2;4;8	27.9638	0.025729	4;4;1;2;2;4;2;-;1;3;7	76.9333	29.8609	11.52	6	7	34.6329	16.84	9	9		0			11.3463	5.85	4	4
P62906	60S ribosomal protein L10a OS=Homo sapiens GN=RPL10A PE=1 SV=2 - [RL10A_HUMAN]	41.47	1	14	14	48	0.962758	5;7;-;2;2;8;10;7;-;1;5	26.2804	0.577029	5;7;-;2;2;8;10;7;-;1;5	15.6324	1.15687	4;7;-;2;2;8;10;7;-;1;5	6.92424	0.800298	4;7;-;2;2;8;10;7;-;1;5	33.7153	1.28911	4;7;-;2;2;8;9;7;-;1;5	18.5638	0.0573278	4;7;-;2;2;8;9;7;-;1;4	30.9667	0.697554	4;7;-;2;2;8;9;7;-;1;5	25.0775	1.10831	4;7;-;2;2;8;9;7;-;1;5	19.4956	0.0414724	4;6;-;2;2;8;8;6;-;1;3	28.7253	20.7153	19.35	4	5	34.2319	29.03	7	7					5.73258	7.37	2	2
Q99439	Calponin-2 OS=Homo sapiens GN=CNN2 PE=1 SV=4 - [CNN2_HUMAN]	41.42	1	16	17	37	1.08462	7;10;-;-;2;6;7;-;-;-;5	11.7845	0.632018	7;10;-;-;2;6;7;-;-;-;5	10.1529	1.17899	7;10;-;-;2;6;7;-;-;-;5	10.6861	0.782196	7;10;-;-;2;6;7;-;-;-;5	14.4006	1.00255	7;10;-;-;2;6;7;-;-;-;5	20.7628	0.0455866	6;9;-;-;2;5;7;-;-;-;3	31.2688	0.79043	7;10;-;-;2;6;7;-;-;-;4	25.773	1.24897	7;10;-;-;2;6;7;-;-;-;5	23.7915	0.0476584	6;8;-;-;2;5;5;-;-;-;3	23.8038	25.2393	20.06	6	7	41.0218	24.6	9	10		0				0
P80723	Brain acid soluble protein 1 OS=Homo sapiens GN=BASP1 PE=1 SV=2 - [BASP1_HUMAN]	41.41	1	6	6	11	0.475746	-;-;2;2;3;-;-;-;4;-;-	12.7635	0.240684	-;-;2;2;3;-;-;-;4;-;-	42.9153	1.034	-;-;2;2;3;-;-;-;4;-;-	4.31741	0.657851	-;-;2;2;3;-;-;-;4;-;-	12.3228	0.469766	-;-;2;2;3;-;-;-;4;-;-	8.07755	0.0544551	-;-;2;-;3;-;-;-;-;-;-	25.0109	0.513965	-;-;2;2;3;-;-;-;4;-;-	18.693	0.564646	-;-;2;2;3;-;-;-;4;-;-	18.771					0							7.00637	11.89	2	2	8.33674	18.5	2	2
Q9NR31	GTP-binding protein SAR1a OS=Homo sapiens GN=SAR1A PE=1 SV=1 - [SAR1A_HUMAN]	41.41	1	7	7	9	1.0781	-;2;2;2;1;1;3;2;1;2;-	14.4747	0.643725	-;2;2;2;1;1;3;2;1;2;-	23.2832	1.08311	-;2;2;2;1;1;3;2;1;2;-	24.2939	1.06885	-;2;2;2;1;1;3;2;1;2;-	25.7356	0.934021	-;2;2;2;1;1;3;2;1;2;-	30.2835	0.0632007	-;2;2;2;1;-;2;2;1;2;-	36.4513	0.648629	-;2;2;2;1;1;3;2;1;2;-	43.4157	0.810245	-;2;2;2;1;1;3;2;1;2;-	41.4555	0.0375344	-;2;2;1;1;-;1;1;1;1;-	30.1495						0			7.49753	8.59	2	2	6.63307	9.6	2	2
Q8IVF2	Protein AHNAK2 OS=Homo sapiens GN=AHNAK2 PE=1 SV=2 - [AHNK2_HUMAN]	41.4	1	118	118	176	1.08986	27;7;11;18;58;6;4;5;9;4;26	6.0006	0.839334	26;7;11;18;58;6;4;5;9;4;27	10.4922	1.22598	26;7;11;18;59;6;4;5;9;4;25	8.25666	1.32195	26;7;11;18;59;6;4;5;9;4;26	12.7303	1.77773	26;7;11;18;59;6;4;5;9;4;25	12.9405	0.098282	25;6;9;13;46;6;4;5;7;2;21	15.7668	1.31818	26;7;11;18;58;6;4;5;9;4;24	12.1698	1.16642	25;6;11;18;58;6;4;5;9;4;24	8.88962	0.0432623	17;5;4;8;25;5;4;4;3;2;17	40.174	116.511	13.18	29	29	23.6905	1.23	6	6	41.7446	2.42	10	11	61.6555	5.26	18	18
Q9H4A4	Aminopeptidase B OS=Homo sapiens GN=RNPEP PE=1 SV=2 - [AMPB_HUMAN]	41.38	1	24	24	49	0.769257	10;8;3;2;7;8;1;-;1;3;13	11.9621	0.582328	10;8;3;2;7;8;1;-;1;3;13	10.1021	1.20218	10;8;3;2;7;8;1;-;1;3;12	14.7702	0.808051	10;8;3;2;7;8;1;-;1;3;12	14.6501	0.934993	10;8;3;2;7;8;1;-;1;3;12	9.92233	0.0380583	6;7;2;1;6;8;1;-;1;2;9	55.8787	0.802847	8;8;3;2;7;8;1;-;1;3;12	17.9805	0.703584	8;8;3;2;7;8;1;-;1;3;12	16.7437	0.0210174	4;5;1;2;4;8;1;-;-;-;8	53.3988	40.5301	14.92	9	10	32.4376	15.38	8	8	12.003	4.46	2	3		0
Q92945	Far upstream element-binding protein 2 OS=Homo sapiens GN=KHSRP PE=1 SV=4 - [FUBP2_HUMAN]	41.35	1	23	23	41	1.27846	12;2;4;1;2;3;2;-;4;1;11	11.6192	0.757158	12;2;4;1;2;3;2;-;4;1;11	11.5034	1.17637	12;2;4;1;2;3;2;-;4;1;11	8.51054	1.34549	12;2;4;1;2;3;2;-;4;1;11	17.5358	1.0641	12;2;4;1;2;3;2;-;4;1;11	11.7397	0.0902417	8;2;4;1;2;3;2;-;4;1;9	19.2813	1.08792	12;2;4;1;2;3;2;-;4;1;11	19.1182	0.83659	12;2;4;1;2;3;2;-;4;1;11	14.3962	0.0276359	9;2;2;-;2;1;-;-;4;1;8	50.052	54.0826	24.75	10	12	10.6964	5.49	3	3	13.7454	5.34	4	4		0
Q9Y5M8	Signal recognition particle receptor subunit beta OS=Homo sapiens GN=SRPRB PE=1 SV=3 - [SRPRB_HUMAN]	41.33	1	9	9	15	1.01384	3;1;1;3;1;1;2;2;1;-;5	9.37991	0.490049	3;1;1;3;1;1;2;2;1;-;5	21.9812	1.14095	3;1;1;3;1;1;2;2;1;-;5	9.52725	0.783472	3;1;1;3;1;1;2;2;1;-;5	14.7258	1.07151	3;1;1;3;1;1;2;2;1;-;5	9.77217	0.0740204	2;1;1;3;1;1;2;1;-;-;5	69.9408	0.695411	2;1;1;3;1;1;2;2;1;-;5	26.4732	0.909978	3;1;1;3;1;1;2;2;1;-;5	19.0845	0.0359819	1;1;1;2;1;1;2;1;-;-;5	36.4185	11.6311	16.61	3	3		0				0			11.8546	9.96	2	3
P04181	Ornithine aminotransferase, mitochondrial OS=Homo sapiens GN=OAT PE=1 SV=1 - [OAT_HUMAN]	41.23	1	21	21	30	1.03567	7;2;3;2;2;-;-;5;2;-;8	6.5899	0.588038	7;2;3;2;2;-;-;5;2;-;8	11.805	1.0643	7;2;3;2;2;-;-;5;2;-;8	10.3184	0.871769	7;2;3;2;2;-;-;5;2;-;8	14.6149	0.764873	6;2;3;2;2;-;-;5;2;-;7	21.1989	0.0507425	5;2;2;2;2;-;-;5;1;-;6	42.3248	0.736537	6;2;3;2;2;-;-;5;2;-;7	19.818	0.888959	6;2;3;2;2;-;-;5;2;-;7	17.1051	0.0346076	2;2;2;2;1;-;-;5;-;-;5	58.5661	32.8787	9.79	3	5	12.0421	8.43	2	2	10.3471	3.64	2	3	8.74195	4.56	2	2
Q9NR45	Sialic acid synthase OS=Homo sapiens GN=NANS PE=1 SV=2 - [SIAS_HUMAN]	41.23	1	14	14	22	1.10205	5;3;1;3;3;3;2;-;-;2;7	15.5948	0.84231	5;3;1;3;3;3;2;-;-;2;7	10.3108	1.15826	5;3;1;3;3;3;2;-;-;2;7	7.87579	1.0602	5;3;1;3;3;3;2;-;-;2;7	13.1309	1.2474	5;3;1;3;3;3;2;-;-;2;7	19.5847	0.054054	5;3;1;2;3;3;2;-;-;-;7	20.8616	1.00855	5;3;1;3;3;3;2;-;-;2;7	21.3879	1.01301	5;3;1;3;3;3;2;-;-;2;7	21.0642	0.0300841	3;3;1;2;-;2;1;-;-;-;4	41.6977	21.5369	12.81	4	4	10.6098	4.46	2	2		0			15.3216	7.24	2	3
P09972	Fructose-bisphosphate aldolase C OS=Homo sapiens GN=ALDOC PE=1 SV=2 - [ALDOC_HUMAN]	41.21	1	14	19	37	1.05406	6;1;4;6;10;-;1;-;1;5;5	17.6788	0.947658	6;1;4;6;10;-;1;-;1;5;5	35.734	1.10783	6;1;4;6;10;-;1;-;1;5;5	23.4685	1.04521	6;1;4;6;10;-;1;-;1;5;5	22.6431	1.12127	6;1;4;6;10;-;1;-;1;5;5	28.1506	0.0875728	6;1;2;5;5;-;1;-;-;2;2	66.7797	0.873419	6;1;4;6;10;-;1;-;1;5;5	36.056	1.00275	6;1;4;6;10;-;1;-;1;5;5	44.0274	0.0690222	4;-;2;5;3;-;-;-;1;2;-	30.9636	23.7612	16.76	5	6		0			13.9821	9.34	3	3	26.0499	15.66	4	5
O60232	Sjoegren syndrome/scleroderma autoantigen 1 OS=Homo sapiens GN=SSSCA1 PE=1 SV=1 - [SSA27_HUMAN]	41.21	1	4	4	8	1.05772	-;3;-;-;-;3;-;-;-;-;2	15.1412	0.403267	-;3;-;-;-;2;-;-;-;-;2	6.65713	1.17589	-;3;-;-;-;3;-;-;-;-;2	11.6162	0.884466	-;3;-;-;-;3;-;-;-;-;2	18.0462	1.25297	-;3;-;-;-;3;-;-;-;-;2	10.0014	0.0286888	-;2;-;-;-;1;-;-;-;-;1	41.1992	0.863731	-;3;-;-;-;3;-;-;-;-;2	22.9108	1.03943	-;3;-;-;-;3;-;-;-;-;2	9.94258	0.0269926	-;-;-;-;-;-;-;-;-;-;1			0			11.4703	17.59	2	3
P06753	Tropomyosin alpha-3 chain OS=Homo sapiens GN=TPM3 PE=1 SV=1 - [TPM3_HUMAN]	41.2	1	8	14	80	1.31768	5;1;21;16;6;1;-;2;5;15;4	14.2411	1.04143	5;1;21;16;6;1;-;2;5;15;4	20.3386	1.13573	5;1;21;16;6;1;-;2;5;15;4	9.21751	1.3622	5;1;21;16;6;1;-;2;5;15;4	10.5518	0.923107	5;1;21;16;6;1;-;2;5;15;4	10.3222	0.0788891	5;1;13;13;6;1;-;2;4;10;3	22.1848	1.22002	5;1;21;16;6;1;-;2;5;15;4	17.5969	1.05977	5;1;21;16;6;1;-;2;5;15;4	19.7176	0.0292123	4;1;7;5;6;1;-;1;1;6;2	42.0017	25.0308	15.14	4	7		0			65.2366	18.31	6	21	57.6119	15.14	5	16
P18124	60S ribosomal protein L7 OS=Homo sapiens GN=RPL7 PE=1 SV=1 - [RL7_HUMAN]	41.13	1	15	15	40	0.991171	5;3;2;4;1;3;5;2;-;3;6	9.68696	0.603137	5;3;2;4;1;3;5;2;-;2;6	12.9571	1.01993	5;3;2;4;1;3;4;2;-;2;6	13.3279	0.831197	5;3;2;4;1;3;5;2;-;1;6	9.84561	0.988771	5;2;2;3;1;3;5;2;-;2;6	16.468	0.0529678	5;2;2;3;1;3;4;2;-;-;5	32.651	0.689846	5;2;2;4;1;3;4;2;-;1;6	27.6794	0.847244	5;2;2;4;1;3;4;2;-;2;6	30.7526	0.0310524	5;2;-;3;1;3;3;2;-;-;3	26.9943	22.1813	24.19	6	6	15.1756	12.1	3	3	7.14169	7.66	2	2	17.9781	7.66	2	5
P61326	Protein mago nashi homolog OS=Homo sapiens GN=MAGOH PE=1 SV=1 - [MGN_HUMAN]	41.1	2	7	7	10	1.15024	1;2;-;1;2;3;1;-;-;-;2	19.4325	0.750026	1;2;-;1;2;3;1;-;-;-;2	13.723	1.10543	1;2;-;1;2;3;1;-;-;-;2	20.1531	0.890971	1;2;-;1;2;3;1;-;-;-;2	25.6739	1.04595	1;2;-;1;2;3;1;-;-;-;2	34.055	0.0432828	1;1;-;-;2;2;1;-;-;-;2	14.7715	1.05516	1;1;-;1;2;3;1;-;-;-;2	13.0487	0.913273	1;1;-;1;2;2;1;-;-;-;2	16.3223	0.0348163	1;1;-;-;2;1;1;-;-;-;2	59.6836		0			9.58677	17.81	3	3						0
P05023	Sodium/potassium-transporting ATPase subunit alpha-1 OS=Homo sapiens GN=ATP1A1 PE=1 SV=1 - [AT1A1_HUMAN]	41.06	1	49	49	120	0.90795	11;11;7;11;9;14;13;8;8;10;16	6.6429	0.868276	11;11;7;11;9;14;13;8;8;10;16	8.72981	1.16995	11;11;7;11;9;14;12;8;8;10;16	3.46919	1.00426	11;11;7;11;9;14;12;8;8;10;16	5.49487	1.21794	11;11;7;11;9;13;12;8;8;10;16	6.83327	0.0608954	11;10;5;10;9;11;12;6;3;8;12	21.8712	0.97845	11;11;7;11;9;13;12;8;8;10;15	6.34609	0.872058	11;11;7;11;9;13;12;8;8;10;15	9.97844	0.0330099	8;8;3;6;6;10;9;5;2;4;9	32.6743	48.0567	11.24	10	12	40.779	11.63	10	11	26.661	5.28	4	6	40.7423	9.29	9	11
P04183	Thymidine kinase, cytosolic OS=Homo sapiens GN=TK1 PE=1 SV=2 - [KITH_HUMAN]	41.03	1	9	9	15	0.843835	2;3;-;1;2;3;-;3;-;-;2	22.2697	0.470281	2;3;-;1;2;3;-;3;-;-;2	16.3217	1.20826	2;3;-;1;2;3;-;3;-;-;2	5.34338	0.693936	2;3;-;1;2;3;-;3;-;-;2	28.2591	0.924148	2;3;-;1;2;3;-;3;-;-;2	13.0625	0.0490463	2;3;-;1;2;2;-;3;-;-;2	60.765	0.570471	2;3;-;1;2;3;-;3;-;-;2	21.9911	0.809578	2;3;-;1;2;3;-;3;-;-;2	17.3734	0.029032	2;3;-;1;2;3;-;3;-;-;2	46.9868	7.06387	11.97	2	2	11.0363	10.26	2	3						0
Q01105	Protein SET OS=Homo sapiens GN=SET PE=1 SV=3 - [SET_HUMAN]	41.03	1	24	24	102	1.20714	7;4;16;16;19;9;3;-;13;10;7	6.14542	0.851427	7;4;16;16;19;9;3;-;13;10;7	6.76754	1.15048	7;4;16;16;19;9;3;-;13;10;7	6.97691	1.0683	7;4;16;16;19;10;3;-;13;10;7	9.26954	1.04229	7;4;16;16;19;9;3;-;13;10;7	6.8307	0.0760046	6;4;7;12;19;9;2;-;3;7;6	26.9005	1.14992	7;4;15;16;19;9;3;-;13;10;6	5.08345	0.919705	7;4;15;16;19;9;3;-;13;10;6	7.61399	0.0403669	4;4;1;6;12;7;1;-;-;2;4	96.2162	25.7568	14.48	4	6	16.0186	9.66	3	3	74.6836	14.83	7	16	74.2614	26.9	9	16
Q16181	Septin-7 OS=Homo sapiens GN=SEPT7 PE=1 SV=2 - [SEPT7_HUMAN]	40.96	1	20	20	36	0.986812	4;3;2;5;6;5;-;2;2;4;3	10.7982	0.77106	4;3;2;5;6;5;-;2;2;4;3	15.1904	1.11591	4;3;2;5;6;5;-;2;2;4;3	6.12427	1.02907	4;3;2;5;6;5;-;2;2;4;3	10.7939	1.17282	4;3;2;5;6;5;-;2;2;4;3	6.36863	0.0666725	4;3;1;4;5;4;-;2;1;4;3	27.0957	0.915571	4;3;2;5;6;5;-;2;2;4;3	7.25167	0.959986	4;3;2;5;6;5;-;2;2;4;3	8.00158	0.0270268	3;2;1;4;3;2;-;1;1;3;2	51.2157	20.8243	12.59	5	5	14.2187	9.61	3	3	6.32781	5.49	2	2	18.5377	11.67	5	5
P45880	Voltage-dependent anion-selective channel protein 2 OS=Homo sapiens GN=VDAC2 PE=1 SV=2 - [VDAC2_HUMAN]	40.82	1	10	10	25	1.23715	6;4;-;-;-;4;2;2;-;-;7	6.79721	1.06364	6;4;-;-;-;4;2;2;-;-;7	7.15517	1.21582	6;4;-;-;-;4;2;2;-;-;7	7.95746	1.07108	6;4;-;-;-;4;2;2;-;-;7	8.13872	1.1621	6;4;-;-;-;4;2;2;-;-;7	8.14322	0.0645736	4;3;-;-;-;3;2;2;-;-;7	43.6718	1.19036	6;4;-;-;-;4;2;2;-;-;7	7.97312	1.17741	6;4;-;-;-;4;2;2;-;-;7	5.27715	0.034569	3;3;-;-;-;3;2;2;-;-;5	39.1195	23.6163	27.55	6	6	14.5405	14.63	4	4
Q08752	Peptidyl-prolyl cis-trans isomerase D OS=Homo sapiens GN=PPID PE=1 SV=3 - [PPID_HUMAN]	40.81	1	13	14	23	1.11534	4;3;2;1;2;2;3;2;1;1;4	6.77694	0.725113	4;3;2;1;2;2;3;2;1;1;4	11.3354	1.16864	4;3;2;1;2;2;3;2;1;1;4	12.629	1.0154	4;3;2;1;2;2;3;2;1;1;4	15.9382	1.0528	4;3;2;1;2;2;3;2;1;1;4	17.0785	0.0688174	4;3;1;1;2;2;2;1;1;1;4	37.6808	0.861873	4;3;2;1;2;2;3;2;1;1;4	25.117	0.883489	4;3;2;1;2;2;3;2;1;1;4	24.6643	0.0329061	3;3;1;-;2;2;2;1;1;1;3	36.5015	17.2951	15.95	5	5	8.9901	7.03	3	3	8.80199	7.3	2	2		0
P16152	Carbonyl reductase [NADPH] 1 OS=Homo sapiens GN=CBR1 PE=1 SV=3 - [CBR1_HUMAN]	40.79	1	5	7	12	1.14965	3;2;-;-;-;1;3;-;-;-;4	13.7772	0.6649	3;2;-;-;-;1;3;-;-;-;4	11.527	1.33342	3;2;-;-;-;1;3;-;-;-;4	6.47826	1.40733	3;2;-;-;-;1;3;-;-;-;4	13.8165	1.42942	3;2;-;-;-;1;3;-;-;-;4	11.5678	0.0952827	2;2;-;-;-;1;3;-;-;-;4	26.6695	0.920458	3;2;-;-;-;1;3;-;-;-;4	9.79427	0.972879	2;2;-;-;-;1;3;-;-;-;4	17.9829	0.0412223	1;2;-;-;-;1;3;-;-;-;4	56.4717	13.1247	20.94	3	3	6.75682	9.39	2	2
Q9NVA2	Septin-11 OS=Homo sapiens GN=SEPT11 PE=1 SV=3 - [SEP11_HUMAN]	40.79	1	12	15	26	1.00389	-;1;4;2;3;3;4;4;1;3;2	7.86822	0.776041	-;1;4;2;3;3;4;4;1;3;2	13.6185	1.1551	-;1;4;2;3;3;4;4;1;3;2	7.00264	1.08871	-;1;4;2;3;3;4;4;1;3;2	11.6806	1.30694	-;1;4;2;3;3;4;4;1;3;2	11.2803	0.0561752	-;1;4;2;3;3;4;1;1;3;2	39.2652	0.824235	-;1;4;2;3;3;4;4;1;3;2	11.4115	1.00731	-;1;4;2;3;3;4;4;1;3;2	20.5972	0.0405985	-;1;4;2;3;3;2;1;1;1;1	77.104						0			14.7469	8.16	3	4	9.41994	4.9	2	2
O00429	Dynamin-1-like protein OS=Homo sapiens GN=DNM1L PE=1 SV=2 - [DNM1L_HUMAN]	40.76	1	28	28	41	0.918468	7;-;1;6;12;3;3;4;2;-;7	8.88474	0.727017	7;-;1;6;12;3;3;4;2;-;7	7.83399	1.13551	6;-;1;6;12;3;3;4;2;-;7	8.03422	0.937367	7;-;1;6;12;3;2;4;2;-;7	7.92099	1.21333	6;-;1;6;12;3;2;4;2;-;6	14.8677	0.0649351	5;-;1;6;10;2;2;4;2;-;5	24.4878	0.828799	6;-;1;6;12;2;2;4;2;-;6	14.3274	0.958035	6;-;1;6;12;2;2;4;2;-;6	13.548	0.0425413	5;-;1;4;7;2;2;3;1;-;5	21.7476	25.9907	11.01	7	7		0				0			19.5002	7.88	5	6
O75347	Tubulin-specific chaperone A OS=Homo sapiens GN=TBCA PE=1 SV=3 - [TBCA_HUMAN]	40.74	1	5	5	14	1.32985	-;-;3;4;2;-;-;-;3;2;-	2.31278	0.750199	-;-;3;4;2;-;-;-;3;2;-	5.79884	1.28999	-;-;3;4;2;-;-;-;3;2;-	7.78612	1.68	-;-;3;4;2;-;-;-;3;2;-	6.92704	0.984881	-;-;3;4;2;-;-;-;3;2;-	14.0432	0.0821754	-;-;3;4;2;-;-;-;3;2;-	24.3822	1.20973	-;-;3;4;2;-;-;-;3;2;-	5.17669	0.769214	-;-;3;4;2;-;-;-;3;2;-	24.2834	0.0337032	-;-;3;2;1;-;-;-;1;1;-	69.1814						0			10.1019	25.93	3	3	11.6216	31.48	3	4
P49458	Signal recognition particle 9 kDa protein OS=Homo sapiens GN=SRP9 PE=1 SV=2 - [SRP09_HUMAN]	40.7	1	4	4	7	0.93212	2;1;-;-;1;1;2;-;-;-;3	13.8547	0.558556	2;1;-;-;1;1;2;-;-;-;3	16.2317	0.964895	2;1;-;-;1;1;2;-;-;-;3	44.0258	0.790074	2;1;-;-;1;1;2;-;-;-;3	33.7902	0.906714	2;1;-;-;-;1;2;-;-;-;3	26.716	0.0440823	2;1;-;-;-;1;2;-;-;-;2	43.1684	0.6812	2;1;-;-;-;1;2;-;-;-;2	33.0987	0.737614	2;1;-;-;-;1;2;-;-;-;3	41.7526	0.0311308	1;1;-;-;-;1;1;-;-;-;2	44.2051	6.41107	23.26	2	2		0				0				0
Q13177	Serine/threonine-protein kinase PAK 2 OS=Homo sapiens GN=PAK2 PE=1 SV=3 - [PAK2_HUMAN]	40.65	1	15	17	33	1.07676	3;3;4;4;-;6;6;5;1;1;4	14.4721	0.633838	3;3;4;4;-;6;6;5;1;1;4	16.5362	1.15332	3;3;4;4;-;6;6;5;1;1;4	10.7572	0.900388	3;3;4;4;-;6;6;5;1;1;4	12.1243	1.10222	3;3;4;4;-;6;6;5;1;1;4	15.2067	0.0549842	3;3;1;3;-;6;5;5;-;1;3	36.2486	0.8095	3;3;4;4;-;6;5;5;1;1;4	27.1222	1.0653	3;3;4;4;-;6;5;5;1;1;4	24.5063	0.0480781	-;3;-;2;-;5;5;4;-;1;3	31.9026	11.1494	6.49	3	3	15.0424	4.77	2	3	15.6228	7.63	2	2	14.5132	10.11	4	4
Q96FW1	Ubiquitin thioesterase OTUB1 OS=Homo sapiens GN=OTUB1 PE=1 SV=2 - [OTUB1_HUMAN]	40.59	1	9	9	20	0.981363	4;2;4;4;2;4;1;-;1;1;2	26.4344	0.647928	4;2;3;3;2;4;1;-;2;-;2	28.1012	1.13975	4;2;4;4;2;4;1;-;2;1;2	32.3355	0.888438	4;2;4;4;2;4;1;-;3;1;2	29.8262	0.962221	3;2;4;4;2;4;1;-;2;1;2	35.19	0.0519414	2;2;1;2;-;3;1;-;-;-;1	50.0067	0.783814	3;2;4;4;2;4;1;-;2;1;2	47.77	1.05801	3;2;4;4;2;4;1;-;2;-;2	46.7837	0.0292487	2;1;1;1;-;1;1;-;-;-;-	38.795	13.501	9.23	2	3	6.49593	6.64	2	2	22.0411	14.02	2	4	22.8358	20.66	3	4
P21741	Midkine OS=Homo sapiens GN=MDK PE=1 SV=1 - [MK_HUMAN]	40.56	1	8	8	10	0.622153	2;-;2;4;-;2;1;-;-;1;1	16.7309	0.324334	2;-;2;4;-;2;1;-;-;1;1	27.6944	1.15091	2;-;2;4;-;2;1;-;-;1;1	23.2688	0.468367	2;-;2;4;-;2;1;-;-;1;1	21.8703	0.769284	2;-;2;4;-;2;1;-;-;1;1	35.1378	0.0246566	2;-;2;3;-;1;-;-;-;-;1	23.5314	0.485643	2;-;2;4;-;2;1;-;-;1;1	15.0116	0.595509	2;-;2;4;-;2;1;-;-;1;1	21.091	0.0312051	1;-;1;3;-;1;-;-;-;-;-	32.7902	9.58682	23.78	2	2					7.803	13.99	2	2	14.4457	14.69	4	4
Q08J23	tRNA (cytosine(34)-C(5))-methyltransferase OS=Homo sapiens GN=NSUN2 PE=1 SV=2 - [NSUN2_HUMAN]	40.55	1	26	26	46	0.940308	5;6;6;3;4;7;3;4;2;2;4	6.98747	0.601234	5;6;6;3;4;7;3;4;2;2;4	11.8181	1.1377	5;6;6;3;4;7;2;4;2;2;4	9.74101	0.798242	5;6;6;3;4;7;2;4;2;2;4	11.0694	0.966601	5;6;5;3;4;7;2;4;2;2;4	15.3447	0.0481541	5;6;3;2;3;7;2;4;2;2;4	24.2065	0.725199	5;6;5;3;4;7;2;4;2;2;4	20.8761	0.903436	5;6;5;3;4;7;2;4;2;2;4	18.5165	0.0334588	4;6;3;2;2;7;1;3;2;2;4	34.7132	16.8635	5.74	5	5	24.6341	8.08	6	6	23.7473	13.95	6	6	14.6472	7.17	3	3
P25205	DNA replication licensing factor MCM3 OS=Homo sapiens GN=MCM3 PE=1 SV=3 - [MCM3_HUMAN]	40.47	1	32	32	65	1.0304	9;4;3;11;11;8;1;5;1;7;6	8.18633	0.660573	9;4;3;11;11;8;1;5;1;7;6	8.80244	1.07858	9;4;3;11;11;8;1;5;1;7;6	11.2567	0.828524	9;4;3;11;11;8;1;5;1;7;6	11.7941	0.963685	9;4;3;11;11;8;1;5;1;7;5	20.8614	0.0535622	8;4;3;8;11;7;1;5;1;5;4	37.0249	0.804243	9;4;3;11;11;8;1;5;1;7;5	30.4555	0.8737	8;4;3;11;11;8;1;5;1;7;5	29.0946	0.0389792	8;3;1;5;7;5;-;5;1;3;3	48.7862	36.5755	12.62	10	10	26.0385	8.42	5	5	14.024	4.08	3	3	36.2442	14.36	9	11
O43678	NADH dehydrogenase [ubiquinone] 1 alpha subcomplex subunit 2 OS=Homo sapiens GN=NDUFA2 PE=1 SV=3 - [NDUA2_HUMAN]	40.4	1	3	3	3	1.11532	1;-;-;-;-;-;-;-;-;-;3	3.85051	0.790624	1;-;-;-;-;-;-;-;-;-;3	4.62793	1.1575	1;-;-;-;-;-;-;-;-;-;3	10.3597	1.05811	1;-;-;-;-;-;-;-;-;-;3	10.5686	1.22177	1;-;-;-;-;-;-;-;-;-;3	11.2702	0.0630341	1;-;-;-;-;-;-;-;-;-;3	30.4354	0.979287	1;-;-;-;-;-;-;-;-;-;3	0.438645	1.03863	1;-;-;-;-;-;-;-;-;-;3	2.7386	0.0507933	1;-;-;-;-;-;-;-;-;-;2	38.6054		0
Q16555	Dihydropyrimidinase-related protein 2 OS=Homo sapiens GN=DPYSL2 PE=1 SV=1 - [DPYL2_HUMAN]	40.38	1	22	24	52	1.13397	4;8;1;6;4;11;4;3;3;4;7	9.25443	0.806299	4;8;1;6;4;11;4;3;3;4;7	8.66492	1.22492	4;8;1;6;4;11;4;3;3;4;7	7.86387	1.2188	4;8;1;6;4;11;4;3;3;4;7	12.0493	1.18234	4;7;1;6;4;11;4;3;3;4;7	9.15321	0.093865	4;6;1;5;4;9;4;2;1;2;7	25.1594	1.21563	4;7;1;6;4;11;4;3;3;4;7	12.6051	1.11045	4;7;1;6;4;11;4;3;3;4;7	6.60384	0.0554348	4;2;-;3;1;6;4;1;-;1;5	119.982	16.5085	4.9	2	4	30.7574	15.21	7	8		0			23.0982	11.19	4	6
P55010	Eukaryotic translation initiation factor 5 OS=Homo sapiens GN=EIF5 PE=1 SV=2 - [IF5_HUMAN]	40.37	1	21	21	39	1.30392	3;2;2;5;6;1;6;2;3;3;8	11.7293	0.617038	3;2;2;5;6;1;6;2;3;3;7	12.5673	1.17787	3;2;2;5;6;1;6;2;3;3;8	7.40603	1.04601	3;2;2;5;6;1;6;2;3;3;8	13.9515	1.17993	3;2;2;5;6;1;6;2;3;3;7	9.48573	0.073561	3;2;2;5;5;1;5;2;3;3;6	28.3018	0.8492	3;2;2;5;6;1;6;2;3;3;6	12.2274	1.17515	3;2;2;5;6;1;5;2;3;3;7	14.2674	0.0473546	3;2;2;4;5;1;4;2;3;2;4	29.6135	20.2377	10.67	4	4		0			10.503	4.18	2	2	19.7316	9.51	4	5
O95336	6-phosphogluconolactonase OS=Homo sapiens GN=PGLS PE=1 SV=2 - [6PGL_HUMAN]	40.31	1	9	9	14	1.12411	2;2;-;-;1;4;3;2;-;-;2	13.4184	0.698281	2;2;-;-;1;4;3;2;-;-;2	10.8565	1.15665	2;2;-;-;1;4;3;2;-;-;2	15.0501	0.933278	2;2;-;-;1;4;3;2;-;-;2	8.74941	1.01664	2;2;-;-;1;4;3;2;-;-;2	24.125	0.0576262	2;2;-;-;1;4;2;2;-;-;2	24.0077	0.740236	2;2;-;-;1;4;3;2;-;-;2	31.6002	0.925972	2;2;-;-;1;4;3;2;-;-;2	36.7911	0.0370839	2;2;-;-;1;3;1;2;-;-;2	44.121	11.5019	12.02	2	2		0								0
P53621	Coatomer subunit alpha OS=Homo sapiens GN=COPA PE=1 SV=2 - [COPA_HUMAN]	40.28	1	48	48	84	0.910818	10;10;2;6;11;12;7;5;-;2;14	11.7902	0.619256	10;10;2;6;11;12;7;5;-;2;14	8.46397	1.13374	10;10;2;6;11;12;7;5;-;2;14	5.63446	0.853585	10;10;2;6;11;12;7;5;-;2;14	14.6963	1.07261	10;9;2;6;11;12;7;5;-;2;14	12.9622	0.0578911	9;8;2;6;10;10;7;4;-;2;11	25.0607	0.777114	10;8;2;6;11;11;7;4;-;2;13	10.1483	0.966329	10;8;2;6;11;12;7;4;-;2;14	8.57611	0.0298901	6;5;1;5;8;6;6;1;-;2;9	41.5504	42.9803	11.03	11	11	46.0826	10.38	11	12	9.92223	1.8	2	2	17.3535	4.58	6	6
P36507	Dual specificity mitogen-activated protein kinase kinase 2 OS=Homo sapiens GN=MAP2K2 PE=1 SV=1 - [MP2K2_HUMAN]	40.25	1	14	15	24	1.00207	5;3;-;1;4;4;4;-;-;-;6	17.0346	0.742011	5;3;-;1;4;4;4;-;-;-;6	18.3276	1.07033	5;3;-;1;4;4;4;-;-;-;6	12.2775	0.953839	5;3;-;1;4;4;4;-;-;-;6	7.85058	1.05334	5;3;-;1;4;4;4;-;-;-;6	9.58709	0.0528346	5;2;-;-;4;4;4;-;-;-;6	21.5548	0.8685	5;3;-;1;4;4;4;-;-;-;6	9.90544	1.07795	5;3;-;1;4;4;4;-;-;-;6	7.48663	0.0433997	4;2;-;1;1;2;4;-;-;-;4	45.4631		0			11.356	6.5	2	2						0
P40121	Macrophage-capping protein OS=Homo sapiens GN=CAPG PE=1 SV=2 - [CAPG_HUMAN]	40.23	1	17	17	44	1.1708	5;10;2;-;5;11;-;4;1;-;7	21.6508	1.03417	5;10;2;-;5;11;-;4;1;-;7	8.47658	1.14896	5;10;2;-;5;11;-;4;1;-;7	13.5276	1.49723	5;10;2;-;5;11;-;4;1;-;7	35.1122	1.15754	5;10;2;-;5;11;-;4;1;-;7	13.124	0.0855765	4;9;1;-;5;9;-;3;1;-;7	19.9941	1.23063	5;9;2;-;5;11;-;4;1;-;7	29.9712	0.979177	5;9;2;-;5;11;-;4;1;-;7	18.33	0.044004	2;7;1;-;2;5;-;-;1;-;4	70.2531	17.6157	11.21	4	5	39.1509	22.13	7	10	10.9677	6.32	2	2
Q9NQR4	Omega-amidase NIT2 OS=Homo sapiens GN=NIT2 PE=1 SV=1 - [NIT2_HUMAN]	40.22	1	11	11	18	0.983394	-;4;-;-;4;6;4;-;-;-;2	13.0333	0.584463	-;4;-;-;4;6;4;-;-;-;2	11.795	0.936992	-;4;-;-;4;6;4;-;-;-;2	24.811	0.983896	-;4;-;-;4;6;4;-;-;-;2	28.1387	0.885427	-;4;-;-;4;6;4;-;-;-;2	42.8302	0.0742536	-;3;-;-;4;6;3;-;-;-;1	27.7283	0.899501	-;4;-;-;4;6;3;-;-;-;1	12.8359	0.864919	-;4;-;-;4;6;3;-;-;-;1	11.6775	0.0294938	-;3;-;-;3;3;3;-;-;-;1	46.8465					15.0481	12.68	4	4						0
P22392	Nucleoside diphosphate kinase B OS=Homo sapiens GN=NME2 PE=1 SV=1 - [NDKB_HUMAN]	40.13	2	5	6	14	0.763039	5;2;-;-;-;2;2;3;-;-;5	9.6712	0.525224	5;2;-;-;-;2;2;3;-;-;5	12.8212	0.923272	5;2;-;-;-;2;2;3;-;-;5	17.8699	0.655922	5;2;-;-;-;2;2;3;-;-;5	14.9951	0.691777	5;2;-;-;-;2;2;3;-;-;4	32.5097	0.0459306	4;1;-;-;-;2;2;3;-;-;3	15.4708	0.510612	4;1;-;-;-;2;2;3;-;-;4	33.4745	0.515834	4;2;-;-;-;2;2;3;-;-;4	45.271	0.0238974	4;1;-;-;-;1;1;2;-;-;2	31.4097		0				0								0
O94826	Mitochondrial import receptor subunit TOM70 OS=Homo sapiens GN=TOMM70A PE=1 SV=1 - [TOM70_HUMAN]	40.13	1	28	28	55	0.999734	10;8;1;5;4;8;4;-;3;3;12	9.26591	0.773779	10;8;1;5;4;7;4;-;3;3;12	9.28372	1.07512	10;8;1;5;4;7;4;-;3;3;12	15.7827	0.885257	10;8;1;5;4;7;4;-;3;3;12	16.91	1.21665	10;8;1;5;4;7;4;-;3;3;12	24.9537	0.0533912	9;6;1;5;4;6;3;-;3;2;12	31.1309	0.742055	10;8;1;5;4;6;4;-;3;3;12	29.1376	0.966174	10;8;1;5;4;6;4;-;3;3;12	30.1917	0.0411347	5;5;1;4;3;5;1;-;2;2;9	32.8794	39.0397	11.84	8	10	31.6825	13.16	8	8		0			17.3365	9.21	5	5
P08195	4F2 cell-surface antigen heavy chain OS=Homo sapiens GN=SLC3A2 PE=1 SV=3 - [4F2_HUMAN]	40	1	48	48	125	0.972867	17;13;8;9;10;12;16;7;8;8;15	6.66875	0.967821	17;13;8;9;10;12;16;7;8;8;15	12.2646	1.23149	17;13;8;9;10;12;16;7;8;8;15	9.97399	1.22855	17;13;8;9;10;12;16;7;8;8;15	9.10831	1.47468	17;13;8;9;10;11;16;7;8;8;15	11.949	0.0721514	13;13;6;6;10;11;15;5;5;4;12	15.1987	1.0921	16;13;8;9;10;11;16;7;8;8;15	8.07236	0.920793	17;13;8;9;10;11;16;7;8;8;15	6.62185	0.0342285	11;10;2;1;8;5;12;4;3;-;8	35.9791	71.1631	28.41	16	18	61.6332	19.21	11	14	29.9901	8.25	6	8	33.6058	5.4	5	8
Q99798	Aconitate hydratase, mitochondrial OS=Homo sapiens GN=ACO2 PE=1 SV=2 - [ACON_HUMAN]	40	1	27	27	52	1.14115	8;8;1;4;8;7;-;7;2;3;6	7.50846	0.838924	8;8;1;4;8;7;-;7;2;3;6	13.3739	1.15719	8;8;1;4;8;7;-;7;2;3;6	8.32948	1.12404	8;8;1;4;8;7;-;7;2;3;6	5.83633	1.14238	8;8;1;4;8;6;-;7;2;3;6	9.50058	0.0768984	6;5;1;4;7;6;-;6;2;2;5	18.328	1.05963	8;8;1;4;8;7;-;6;2;3;6	8.94477	0.93362	8;8;1;4;8;6;-;6;2;3;6	8.92375	0.0337525	4;4;1;3;5;3;-;4;1;1;5	66.602	31.528	13.21	7	8	28.8083	11.15	7	8		0			13.9144	4.49	3	3
Q96KP4	Cytosolic non-specific dipeptidase OS=Homo sapiens GN=CNDP2 PE=1 SV=2 - [CNDP2_HUMAN]	40	1	16	16	35	1.14023	11;8;-;-;-;6;-;2;-;-;11	13.2767	0.702868	11;8;-;-;-;6;-;2;-;-;11	12.8412	1.29867	11;8;-;-;-;5;-;2;-;-;11	15.5641	1.03026	11;8;-;-;-;5;-;2;-;-;11	24.1547	1.08601	11;8;-;-;-;4;-;2;-;-;11	13.4562	0.0697211	11;7;-;-;-;3;-;2;-;-;11	32.4361	0.832627	11;8;-;-;-;4;-;2;-;-;11	7.31789	1.01307	11;8;-;-;-;4;-;2;-;-;11	12.0402	0.0366693	9;7;-;-;-;3;-;1;-;-;10	25.114	49.8819	24.63	8	11	28.4835	7.79	3	5		0
Q15435	Protein phosphatase 1 regulatory subunit 7 OS=Homo sapiens GN=PPP1R7 PE=1 SV=1 - [PP1R7_HUMAN]	40	1	11	11	15	0.978033	2;2;4;-;2;3;2;-;1;-;1	13.4677	0.688178	2;2;4;-;2;3;2;-;1;-;1	19.5946	1.16028	2;2;4;-;2;3;2;-;1;-;1	20.3596	0.968891	2;2;4;-;2;3;2;-;1;-;1	25.6286	0.959911	2;2;4;-;2;3;2;-;1;-;1	31.7885	0.055954	2;1;3;-;2;3;2;-;1;-;1	61.1102	0.82816	2;2;4;-;2;3;2;-;1;-;1	42.0661	0.835511	2;2;4;-;2;3;2;-;1;-;1	41.6223	0.0303245	1;2;1;-;2;3;2;-;-;-;-	48.8992	5.94465	4.44	2	2	8.40161	10.28	2	2	17.6051	13.33	3	4
P48047	ATP synthase subunit O, mitochondrial OS=Homo sapiens GN=ATP5O PE=1 SV=1 - [ATPO_HUMAN]	39.91	1	10	10	15	0.914915	-;2;-;-;-;3;9;2;-;-;-	7.83654	0.677452	-;2;-;-;-;3;9;2;-;-;-	2.54535	1.2162	-;2;-;-;-;3;9;2;-;-;-	3.09419	0.936936	-;2;-;-;-;3;9;2;-;-;-	3.77599	1.11417	-;2;-;-;-;3;9;2;-;-;-	5.19312	0.0562975	-;2;-;-;-;3;8;1;-;-;-	30.7405	0.84268	-;2;-;-;-;3;9;2;-;-;-	5.42337	0.915927	-;2;-;-;-;3;9;2;-;-;-	4.67173	0.0300066	-;2;-;-;-;3;7;1;-;-;-	48.1062		0			11.7241	10.8	2	2
P51572	B-cell receptor-associated protein 31 OS=Homo sapiens GN=BCAP31 PE=1 SV=3 - [BAP31_HUMAN]	39.84	1	13	13	28	0.800825	2;5;2;2;7;3;-;-;1;1;4	25.6169	0.587765	2;5;2;2;7;2;-;-;1;1;4	25.654	0.891297	2;5;2;2;7;3;-;-;1;1;4	37.9084	0.74777	2;5;2;2;7;1;-;-;1;1;4	26.0765	0.656069	2;5;2;2;7;1;-;-;1;1;4	43.4616	0.040603	-;3;2;2;5;1;-;-;1;1;4	48.384	0.576013	1;4;2;2;6;1;-;-;1;1;4	44.7496	0.663296	1;4;2;2;6;1;-;-;1;1;4	44.4323	0.0214609	-;1;2;1;4;1;-;-;1;1;3	55.0421	6.79282	7.72	2	2	20.6558	10.16	2	5	6.39508	6.91	2	2	6.89559	7.72	2	2
P26373	60S ribosomal protein L13 OS=Homo sapiens GN=RPL13 PE=1 SV=4 - [RL13_HUMAN]	39.81	1	11	11	20	0.936934	-;2;1;2;1;1;2;3;3;2;3	12.2863	0.583737	-;2;1;2;1;1;2;3;3;2;3	15.9505	1.02999	-;2;1;2;1;1;2;3;3;2;3	6.75136	0.74831	-;2;1;2;1;1;2;3;3;2;3	18.6625	1.08508	-;2;1;2;1;1;2;3;3;2;3	23.3116	0.0541132	-;2;1;2;1;-;2;3;3;2;2	34.5943	0.703595	-;2;1;2;1;1;2;3;3;2;2	30.2774	0.993959	-;2;1;2;1;1;2;3;3;2;2	28.0501	0.0431376	-;1;1;1;-;-;2;3;3;2;1	41.6033					13.3606	8.06	2	3		0			5.43943	8.53	2	2
P49585	Choline-phosphate cytidylyltransferase A OS=Homo sapiens GN=PCYT1A PE=1 SV=2 - [PCY1A_HUMAN]	39.78	1	12	12	26	0.99594	5;2;3;3;3;3;-;-;1;3;4	13.8831	0.666509	5;2;3;3;3;3;-;-;1;3;4	19.4135	1.12205	5;2;3;3;3;3;-;-;1;3;4	17.8052	0.832301	5;2;3;3;3;3;-;-;1;3;4	21.252	1.15607	5;2;3;3;3;3;-;-;1;3;4	27.5308	0.0529971	5;2;3;3;2;3;-;-;-;2;3	46.6889	0.788002	5;2;3;3;3;3;-;-;1;3;4	33.5119	1.14309	5;2;3;3;3;3;-;-;1;3;4	39.1197	0.05681	2;1;2;3;2;2;-;-;1;3;2	34.0937	24.9033	13.9	4	5	7.70449	5.99	2	2	9.82244	9.81	3	3	8.74596	7.36	3	3
Q9NUQ6	SPATS2-like protein OS=Homo sapiens GN=SPATS2L PE=1 SV=2 - [SPS2L_HUMAN]	39.78	1	21	21	35	1.04396	6;4;-;2;5;3;1;4;-;1;11	10.7861	0.491196	6;4;-;2;5;3;1;4;-;1;11	22.3721	1.11742	6;4;-;2;5;3;1;4;-;1;11	10.9537	0.686547	6;4;-;2;5;3;1;4;-;1;11	22.0044	0.928559	6;4;-;2;5;3;1;4;-;1;11	13.7205	0.0503681	5;3;-;2;3;3;1;3;-;-;11	25.3723	0.568341	6;3;-;2;5;3;1;4;-;1;11	29.8387	1.06718	6;3;-;2;5;3;1;4;-;1;11	17.5397	0.037615	4;2;-;2;3;3;1;1;-;-;11	54.2834	21.4104	10.39	5	5	16.1781	7.89	3	4		0			5.88191	4.12	2	2
P63220	40S ribosomal protein S21 OS=Homo sapiens GN=RPS21 PE=1 SV=1 - [RS21_HUMAN]	39.76	1	4	4	4	0.913597	-;-;-;-;2;-;-;-;-;-;2	9.28095	0.690144	-;-;-;-;2;-;-;-;-;-;2	8.18106	0.775372	-;-;-;-;2;-;-;-;-;-;2	20.8306	0.701631	-;-;-;-;2;-;-;-;-;-;2	36.3305	0.531211	-;-;-;-;2;-;-;-;-;-;2	24.51	0.0493965	-;-;-;-;2;-;-;-;-;-;1	31.6064	0.329489	-;-;-;-;2;-;-;-;-;-;2	50.4043	0.301687	-;-;-;-;2;-;-;-;-;-;2	50.4322	0.0427437	-;-;-;-;1;-;-;-;-;-;1	0.0676986										0				0
P40939	Trifunctional enzyme subunit alpha, mitochondrial OS=Homo sapiens GN=HADHA PE=1 SV=2 - [ECHA_HUMAN]	39.71	1	30	30	54	1.02148	6;8;1;3;3;10;12;5;3;2;4	10.0226	0.802424	6;8;1;3;3;10;12;5;3;2;4	11.692	1.19989	6;8;1;3;3;10;12;5;3;2;4	12.7825	1.0159	6;8;1;3;3;10;12;5;3;2;4	16.3388	1.18595	6;8;1;3;3;10;12;5;3;2;4	6.63833	0.0491045	6;8;1;2;3;10;9;4;1;1;4	50.2021	0.953523	6;8;1;3;3;10;11;5;3;2;4	18.8694	1.02015	6;8;1;3;3;10;12;5;3;2;4	13.6882	0.0369198	3;6;-;1;2;9;9;2;1;2;4	40.5155	24.4233	7.47	4	6	35.1779	12.45	8	9		0			9.76161	4.98	3	3
P07919	Cytochrome b-c1 complex subunit 6, mitochondrial OS=Homo sapiens GN=UQCRH PE=1 SV=2 - [QCR6_HUMAN]	39.56	1	3	3	5	0.939857	-;-;-;3;2;-;-;-;1;-;-	32.235	0.939484	-;-;1;3;2;-;-;-;1;-;-	2.94664	1.22108	-;-;1;3;2;-;-;-;1;-;-	15.6196	1.19428	-;-;1;3;2;-;-;-;1;-;-	24.8199	0.809178	-;-;1;3;2;-;-;-;1;-;-	26.229	0.0938013	-;-;-;2;2;-;-;-;-;-;-	3.91839	0.999007	-;-;1;3;2;-;-;-;1;-;-	31.2055	0.998885	-;-;1;3;2;-;-;-;1;-;-	33.9048	0.0169929	-;-;-;2;2;-;-;-;-;-;-	96.6971										0			12.8998	39.56	3	3
Q15417	Calponin-3 OS=Homo sapiens GN=CNN3 PE=1 SV=1 - [CNN3_HUMAN]	39.51	1	12	14	28	1.27752	2;3;5;2;-;5;8;1;3;2;3	24.9102	0.719606	2;3;5;2;-;5;8;1;3;2;3	18.6481	1.12378	2;3;5;2;-;5;8;1;3;2;3	10.1914	0.784877	2;3;5;2;-;5;8;1;3;2;3	18.34	1.07816	2;3;5;2;-;5;8;1;3;2;3	17.3585	0.0892852	2;2;4;2;-;2;6;-;1;1;2	40.2094	0.939121	2;3;5;2;-;5;8;1;3;2;2	8.04774	1.48437	2;3;5;2;-;5;8;1;3;2;3	27.4535	0.0711818	2;2;-;1;-;3;7;-;2;2;2	45.8954		0			10.3269	15.81	3	3	18.5494	11.55	3	4		0
Q6YN16	Hydroxysteroid dehydrogenase-like protein 2 OS=Homo sapiens GN=HSDL2 PE=1 SV=1 - [HSDL2_HUMAN]	39.47	1	14	14	39	0.902305	5;6;3;2;2;4;2;2;2;3;6	12.2062	0.760057	5;6;3;2;2;4;2;2;2;3;6	14.2164	1.10654	5;6;3;2;2;4;2;2;2;3;6	10.413	0.894849	5;6;3;2;2;4;2;2;2;3;6	15.7484	1.07462	5;6;3;2;2;4;2;2;2;3;6	7.47294	0.0463752	4;6;3;2;1;4;2;1;2;3;6	28.7167	0.825525	5;6;3;2;2;4;2;2;2;3;6	13.604	0.946757	5;6;3;2;2;4;2;2;2;3;6	10.1941	0.0337144	4;3;3;2;1;2;2;1;1;2;4	31.3623	23.854	18.66	6	6	27.6928	12.2	3	6	10.101	6.94	3	3	11.1655	4.78	2	2
Q9Y490	Talin-1 OS=Homo sapiens GN=TLN1 PE=1 SV=3 - [TLN1_HUMAN]	39.43	1	84	84	158	1.09448	19;26;8;9;7;26;17;11;5;7;23	4.82802	0.642906	19;26;8;9;7;26;17;11;5;7;23	6.66325	1.08014	19;26;8;9;7;25;17;11;5;7;23	4.99548	0.85242	19;26;8;9;7;25;17;11;5;7;23	10.8308	1.05474	19;26;8;9;7;25;16;11;5;7;23	7.27622	0.0597449	13;25;7;8;3;23;16;9;3;4;18	14.8565	0.883222	18;26;8;9;7;25;16;11;5;7;23	9.23822	1.05262	19;26;8;9;7;25;17;11;5;7;23	8.04428	0.0420599	10;18;5;5;3;19;12;9;2;4;15	26.7211	77.0081	9.37	18	19	105.32	13.34	24	26	28.4658	3.23	8	8	35.1646	3.9	8	9
P54727	UV excision repair protein RAD23 homolog B OS=Homo sapiens GN=RAD23B PE=1 SV=1 - [RD23B_HUMAN]	39.36	1	17	17	39	1.46717	8;7;1;2;8;5;3;-;-;1;8	14.0642	0.90177	8;7;1;2;8;5;3;-;-;1;8	12.5676	1.1082	8;7;1;2;8;5;2;-;-;1;8	10.8841	1.31228	8;7;1;2;8;5;2;-;-;1;8	11.8669	1.14817	7;7;1;2;8;5;2;-;-;1;8	8.21024	0.0843277	4;7;1;2;4;5;2;-;-;1;5	21.093	1.16085	6;7;1;2;7;5;2;-;-;1;7	9.41987	1.13827	7;7;1;2;8;5;2;-;-;1;7	12.7595	0.0300014	3;7;-;2;2;3;2;-;-;1;5	23.0692	31.7786	18.83	6	7	24.7937	11	5	7		0				0
Q9Y5J7	Mitochondrial import inner membrane translocase subunit Tim9 OS=Homo sapiens GN=TIMM9 PE=1 SV=1 - [TIM9_HUMAN]	39.33	1	3	3	3	0.921489	1;1;-;-;-;-;-;-;-;-;3	8.21195	0.686499	1;1;-;-;-;-;-;-;-;-;3	6.39726	1.21165	1;1;-;-;-;-;-;-;-;-;3	5.3532	0.886432	1;1;-;-;-;-;-;-;-;-;3	24.7633	1.17748	1;1;-;-;-;-;-;-;-;-;3	8.22709	0.0520378	1;1;-;-;-;-;-;-;-;-;3	38.9505	0.768161	1;1;-;-;-;-;-;-;-;-;3	27.4277	0.990529	1;1;-;-;-;-;-;-;-;-;3	22.1669	0.0327177	1;1;-;-;-;-;-;-;-;-;2	71.5767		0				0
Q15286	Ras-related protein Rab-35 OS=Homo sapiens GN=RAB35 PE=1 SV=1 - [RAB35_HUMAN]	39.3	1	6	8	15	0.981929	1;-;-;2;4;-;1;2;-;1;-	20.3668	0.650197	1;-;-;2;4;-;1;2;-;1;-	12.7071	1.16335	1;-;-;2;4;-;1;2;-;1;-	9.02246	0.98118	1;-;-;2;4;-;1;2;-;1;-	17.9372	1.13627	1;-;-;2;4;-;1;2;-;1;-	16.2801	0.0566009	1;-;-;2;4;-;1;2;-;1;-	36.9511	0.835378	1;-;-;2;4;-;1;2;-;1;-	17.9698	0.977353	1;-;-;2;4;-;1;2;-;1;-	22.1463	0.0481941	1;-;-;1;4;-;1;2;-;1;-	57.8123		0				0							6.35701	9.95	2	2
P15170	Eukaryotic peptide chain release factor GTP-binding subunit ERF3A OS=Homo sapiens GN=GSPT1 PE=1 SV=1 - [ERF3A_HUMAN]	39.28	1	12	17	29	1.05681	3;2;-;-;5;4;3;4;-;1;5	21.1045	0.663872	3;2;-;-;5;4;3;4;-;1;5	23.2595	0.982769	3;2;-;-;5;4;3;4;-;1;5	34.3172	0.872282	3;2;-;-;5;3;3;4;-;1;5	33.2729	0.818356	3;2;-;-;5;4;3;4;-;1;5	49.785	0.0476485	1;2;-;-;3;2;3;4;-;1;5	54.1052	0.709286	2;2;-;-;5;2;3;4;-;1;5	50.0524	0.762914	1;2;-;-;5;2;3;4;-;1;5	49.0266	0.0298809	-;1;-;-;1;2;3;4;-;1;3	39.0654	12.6959	5.21	3	3	11.1689	6.01	3	3
P23381	Tryptophan--tRNA ligase, cytoplasmic OS=Homo sapiens GN=WARS PE=1 SV=2 - [SYWC_HUMAN]	39.28	1	24	24	42	1.11027	6;7;2;3;6;3;2;3;2;3;9	17.0089	1.20441	6;7;2;3;6;3;2;3;2;3;9	12.2302	1.12993	6;7;2;3;6;3;2;3;2;3;9	14.1941	1.16862	6;7;2;3;6;3;2;3;2;3;9	27.9841	1.42753	6;7;2;3;6;3;2;3;2;3;9	21.0924	0.0764277	6;7;2;2;6;3;2;3;2;3;8	40.4105	0.868523	6;7;2;3;6;3;2;3;2;3;9	37.1614	0.938444	6;7;2;3;6;3;2;3;2;3;9	30.8258	0.0393909	5;7;2;1;4;3;1;2;2;3;8	50.6297	27.7458	14.01	6	6	31.2236	13.38	5	7	6.37537	3.4	2	2	12.7805	3.4	2	3
P17844	Probable ATP-dependent RNA helicase DDX5 OS=Homo sapiens GN=DDX5 PE=1 SV=1 - [DDX5_HUMAN]	39.25	1	17	23	47	0.879995	7;9;1;3;2;10;1;-;1;3;14	17.1644	0.422951	7;8;1;3;2;10;1;-;1;3;14	20.3997	0.964046	7;9;1;3;2;10;1;-;1;3;14	24.9209	0.607054	7;8;1;3;2;10;1;-;1;3;14	27.5397	0.822597	7;9;1;3;2;10;1;-;1;3;14	39.4138	0.04097	7;7;-;3;1;8;1;-;1;2;13	36.8905	0.470702	7;8;1;3;2;10;1;-;1;3;14	52.8362	0.68225	7;8;1;3;2;10;1;-;1;3;14	52.1624	0.0313021	7;7;-;2;1;6;-;-;-;2;10	23.6669	24.2171	9.12	6	6	30.4621	14.5	9	9		0			9.32973	4.56	3	3
Q6NZI2	Polymerase I and transcript release factor OS=Homo sapiens GN=PTRF PE=1 SV=1 - [PTRF_HUMAN]	39.23	1	15	15	36	0.955758	5;2;6;2;2;1;1;7;2;3;8	21.5776	0.615217	5;2;6;2;2;1;1;7;2;3;8	18.4973	1.08832	5;2;6;2;2;1;1;7;2;3;8	15.1836	0.931349	5;2;6;2;2;1;1;7;2;3;8	25.2201	1.11579	5;2;6;2;2;1;1;7;2;3;8	14.8108	0.0663429	5;2;4;2;2;1;-;6;1;3;6	60.3702	0.804407	5;2;6;2;2;1;1;6;2;3;8	26.2155	1.04084	5;2;6;2;2;1;1;7;2;3;8	21.4886	0.0502205	4;2;1;1;2;1;1;6;1;2;4	45.6038	30.8775	18.46	6	7		0			23.0341	11.79	4	6	6.58339	4.62	2	2
P00568	Adenylate kinase isoenzyme 1 OS=Homo sapiens GN=AK1 PE=1 SV=3 - [KAD1_HUMAN]	39.18	1	8	8	14	1.05663	3;1;3;1;-;1;-;-;3;-;3	14.872	0.948011	3;1;3;1;-;1;-;-;3;-;3	15.9246	1.18736	3;1;3;1;-;1;-;-;3;-;3	9.9568	0.988404	3;1;3;1;-;1;-;-;3;-;3	15.6383	1.20636	3;1;3;1;-;1;-;-;3;-;3	11.872	0.0734357	1;1;3;1;-;1;-;-;3;-;3	67.1798	0.927073	3;1;3;1;-;1;-;-;3;-;3	17.2001	1.16618	3;1;3;1;-;1;-;-;3;-;3	13.5425	0.0387571	1;-;2;1;-;-;-;-;3;-;3	47.0629	10.6293	13.92	3	3		0			13.3038	9.79	2	3		0
Q9BT78	COP9 signalosome complex subunit 4 OS=Homo sapiens GN=COPS4 PE=1 SV=1 - [CSN4_HUMAN]	39.16	1	13	13	22	1.00784	4;2;1;2;-;4;3;2;1;-;5	10.4108	0.731029	4;2;1;2;-;4;3;2;1;-;5	15.3643	1.06021	4;2;1;2;-;4;3;2;1;-;5	17.5242	0.843765	4;2;1;2;-;4;3;2;1;-;5	27.6404	0.939661	4;2;1;2;-;4;3;2;1;-;5	41.0093	0.0735295	3;1;-;2;-;3;3;2;1;-;5	46.1534	0.706556	3;2;1;2;-;4;3;2;1;-;5	53.5557	0.884883	3;2;-;2;-;4;3;2;1;-;5	37.237	0.0368696	3;1;-;-;-;2;2;1;1;-;5	46.2028	18.5523	12.56	4	4	8.91596	6.9	2	2		0			7.36091	4.93	2	2
P04844	Dolichyl-diphosphooligosaccharide--protein glycosyltransferase subunit 2 OS=Homo sapiens GN=RPN2 PE=1 SV=3 - [RPN2_HUMAN]	39.14	1	24	24	44	0.962657	9;10;-;-;6;4;9;2;-;-;7	15.896	0.638488	9;10;-;-;6;4;9;2;-;-;7	10.2172	1.01191	8;10;-;-;6;4;9;2;-;-;7	34.5198	0.796749	8;10;-;-;6;4;9;2;-;-;7	26.5898	1.06236	8;10;-;-;5;4;9;1;-;-;6	6.43115	0.0510714	7;10;-;-;5;3;8;1;-;-;4	32.9777	0.779541	8;10;-;-;5;4;8;1;-;-;6	8.49199	0.999319	8;10;-;-;5;4;9;1;-;-;6	9.29015	0.0409803	3;9;-;-;3;3;7;1;-;-;3	29.8228	36.4833	18.38	8	9	39.7013	22.66	10	10		0				0
O15511	Actin-related protein 2/3 complex subunit 5 OS=Homo sapiens GN=ARPC5 PE=1 SV=3 - [ARPC5_HUMAN]	39.07	1	6	6	9	0.922286	1;1;-;-;-;2;3;3;-;-;2	12.5883	0.651499	1;1;-;-;-;2;3;3;-;-;2	13.2043	1.03336	1;1;-;-;-;2;3;3;-;-;2	21.2407	0.786938	1;1;-;-;-;2;3;3;-;-;2	25.8212	0.733843	1;1;-;-;-;2;3;3;-;-;2	37.629	0.0353492	1;-;-;-;-;2;3;3;-;-;2	60.4754	0.47949	1;1;-;-;-;2;3;3;-;-;2	73.4295	0.538992	1;1;-;-;-;2;3;3;-;-;2	72.7941	0.0362659	1;-;-;-;-;1;1;3;-;-;-	71.456		0				0				0
P55145	Mesencephalic astrocyte-derived neurotrophic factor OS=Homo sapiens GN=MANF PE=1 SV=3 - [MANF_HUMAN]	39.01	1	6	6	8	1.1254	2;-;-;-;2;-;2;-;-;-;2	8.56813	0.760128	2;-;-;-;2;-;2;-;-;-;2	17.4278	1.00694	2;-;-;-;2;-;2;-;-;-;2	18.3583	0.969354	2;-;-;-;2;-;2;-;-;-;2	19.6945	0.777958	2;-;-;-;2;-;2;-;-;-;2	38.309	0.0416862	2;-;-;-;2;-;2;-;-;-;2	67.8336	0.594416	2;-;-;-;2;-;1;-;-;-;2	55.5414	0.685296	2;-;-;-;2;-;2;-;-;-;2	60.6786	0.018483	2;-;-;-;2;-;-;-;-;-;2	21.578	7.51497	11.54	2	2
P28066	Proteasome subunit alpha type-5 OS=Homo sapiens GN=PSMA5 PE=1 SV=3 - [PSA5_HUMAN]	39	1	9	9	27	0.76926	4;4;4;3;-;3;-;-;2;1;9	25.8764	0.607493	4;4;4;3;-;3;-;-;2;1;9	18.8979	1.07938	4;4;4;3;-;3;-;-;2;1;9	11.9512	0.69047	4;4;4;3;-;3;-;-;2;1;9	30.5637	1.14601	4;4;4;3;-;3;-;-;2;1;9	6.76544	0.0393088	4;4;3;3;-;3;-;-;1;1;7	56.955	0.734361	4;4;4;3;-;3;-;-;2;1;9	18.872	0.944104	4;4;4;3;-;3;-;-;2;1;9	6.4903	0.0361699	3;3;3;3;-;3;-;-;1;-;7	27.0797	19.1701	17.43	3	4	20.4286	13.28	2	4	14.9645	4.15	2	4	10.4456	10.37	3	3
Q9Y266	Nuclear migration protein nudC OS=Homo sapiens GN=NUDC PE=1 SV=1 - [NUDC_HUMAN]	38.97	1	13	13	23	1.34923	4;2;2;2;4;2;-;-;2;1;4	15.9597	0.868255	4;2;2;2;4;2;-;-;2;1;2	11.3521	1.12914	4;2;2;2;3;2;-;-;2;1;2	21.3877	1.04017	4;2;2;2;3;2;-;-;2;1;2	28.8344	1.04871	4;2;2;2;3;2;-;-;2;1;2	29.1203	0.0563507	4;2;2;2;2;2;-;-;2;1;2	56.0474	0.886424	4;2;2;2;3;2;-;-;2;1;2	36.5641	0.895549	4;2;2;2;3;2;-;-;2;1;2	41.1339	0.0362823	2;1;1;2;1;1;-;-;2;-;2	37.8135	14.6746	12.99	4	4	9.73475	8.46	3	3	7.65341	5.74	2	2	10.2402	5.44	2	2
P05141	ADP/ATP translocase 2 OS=Homo sapiens GN=SLC25A5 PE=1 SV=7 - [ADT2_HUMAN]	38.93	1	10	15	51	0.897306	3;10;-;1;-;11;16;4;-;1;5	8.71405	0.670299	3;10;-;1;-;11;16;4;-;1;5	8.5395	1.1996	3;10;-;1;-;11;16;4;-;1;5	6.04608	0.860914	3;10;-;1;-;11;16;4;-;1;5	12.9404	1.0343	3;10;-;1;-;11;16;4;-;1;5	9.08451	0.0536153	3;8;-;1;-;8;16;3;-;1;5	42.6129	0.772654	3;9;-;1;-;11;16;4;-;1;5	10.3418	0.896468	3;10;-;1;-;11;16;4;-;1;5	11.4438	0.0306492	3;8;-;1;-;8;14;2;-;1;5	34.8699	17.8102	11.07	3	3	35.2787	29.53	9	10						0
Q9UHX1	Poly(U)-binding-splicing factor PUF60 OS=Homo sapiens GN=PUF60 PE=1 SV=1 - [PUF60_HUMAN]	38.82	1	18	18	27	1.16281	2;4;3;1;6;3;2;3;3;1;2	12.0694	0.751658	2;4;3;1;6;3;2;3;3;1;2	20.3008	1.17093	2;4;3;1;6;3;2;3;3;1;2	17.9012	1.00229	2;4;3;1;6;3;2;3;3;1;2	18.9233	1.14569	2;4;3;1;6;3;2;3;3;1;2	30.4961	0.0792113	2;4;3;1;6;3;2;3;2;1;2	43.5787	0.882487	2;4;3;1;6;3;2;3;3;1;2	31.0701	1.09917	2;4;3;1;6;3;2;3;3;1;2	29.5218	0.0406411	2;3;2;-;5;2;1;2;1;1;2	57.5863		0			13.7527	6.44	3	4	11.1366	6.8	3	3		0
O95793	Double-stranded RNA-binding protein Staufen homolog 1 OS=Homo sapiens GN=STAU1 PE=1 SV=2 - [STAU1_HUMAN]	38.82	1	22	22	28	1.14882	2;3;-;-;5;6;5;5;-;-;4	14.0805	0.583791	2;3;-;-;5;6;5;5;-;-;4	13.9531	1.08365	2;3;-;-;5;6;5;5;-;-;4	16.2511	0.913207	2;3;-;-;5;6;5;5;-;-;4	13.979	1.05516	2;3;-;-;5;6;5;5;-;-;4	28.7556	0.0787135	2;2;-;-;4;6;4;2;-;-;3	33.8512	0.600429	2;3;-;-;5;6;5;5;-;-;4	48.9702	0.900417	2;3;-;-;5;6;5;5;-;-;4	40.9323	0.0410894	-;1;-;-;2;5;1;2;-;-;3	33.8988	7.37115	4.51	2	2	10.7042	3.47	2	2		0
P29034	Protein S100-A2 OS=Homo sapiens GN=S100A2 PE=1 SV=3 - [S10A2_HUMAN]	38.78	1	8	8	12	2.01856	5;2;2;-;1;-;1;-;1;3;3	30.507	0.629881	5;2;2;-;1;-;1;-;1;3;3	19.3329	1.16792	5;2;2;-;1;-;1;-;1;3;3	8.33583	2.42519	5;2;2;-;1;-;1;-;1;3;3	46.1438	1.26925	5;2;2;-;1;-;1;-;1;3;3	19.7638	0.141104	5;2;2;-;1;-;1;-;1;3;3	50.3568	1.37389	5;2;2;-;1;-;1;-;1;3;3	23.9938	0.865338	5;2;2;-;1;-;1;-;1;3;3	11.4943	0.0148728	3;-;2;-;1;-;-;-;1;2;1	65.3706	16.6519	29.59	4	5	6.19859	20.41	2	2		0
P30084	Enoyl-CoA hydratase, mitochondrial OS=Homo sapiens GN=ECHS1 PE=1 SV=4 - [ECHM_HUMAN]	38.62	1	16	16	28	1.08175	8;9;-;-;-;5;2;-;-;-;5	8.32872	0.828338	8;9;-;-;-;5;2;-;-;-;5	6.90138	1.20995	8;9;-;-;-;5;2;-;-;-;5	8.98814	1.10684	8;9;-;-;-;5;2;-;-;-;5	7.67234	0.993421	8;9;-;-;-;5;2;-;-;-;5	14.6982	0.0619185	7;9;-;-;-;5;2;-;-;-;5	7.29619	0.828624	8;9;-;-;-;5;2;-;-;-;5	11.4399	0.748416	8;9;-;-;-;5;2;-;-;-;5	21.0426	0.0251819	7;6;-;-;-;2;1;-;-;-;5	21.7334	29.736	25.52	7	8	30.7513	21.03	7	9						0
P20618	Proteasome subunit beta type-1 OS=Homo sapiens GN=PSMB1 PE=1 SV=2 - [PSB1_HUMAN]	38.59	1	8	8	11	0.839436	-;2;1;-;2;3;1;2;2;1;-	26.5266	0.626216	-;2;1;-;2;3;1;2;2;1;-	20.1549	1.16781	-;2;1;-;2;3;1;2;2;1;-	12.3147	0.755818	-;2;1;-;2;3;1;2;2;1;-	32.8295	1.36206	-;2;1;-;2;3;1;2;2;1;-	10.551	0.0527829	-;2;1;-;2;3;1;2;1;1;-	54.6617	0.708463	-;2;1;-;2;3;1;2;2;1;-	31.6382	0.963572	-;2;1;-;2;3;1;2;2;1;-	12.8073	0.0454034	-;1;1;-;2;3;1;1;2;1;-	31.3993		0			8.10737	12.45	2	2		0				0
P18621	60S ribosomal protein L17 OS=Homo sapiens GN=RPL17 PE=1 SV=3 - [RL17_HUMAN]	38.59	1	10	10	14	1.13047	7;1;-;2;3;-;2;1;1;3;5	17.2983	0.590276	7;1;-;2;3;-;2;1;1;3;5	13.555	1.15005	7;1;-;2;3;-;2;1;1;3;5	19.1308	0.836601	7;1;-;2;3;-;2;1;1;3;5	19.6167	1.06073	6;1;-;2;3;-;2;1;1;3;5	27.8399	0.0545915	6;1;-;1;2;-;2;1;1;3;4	42.6844	0.745654	7;1;-;2;3;-;2;1;1;3;4	31.4785	1.10982	6;1;-;2;3;-;2;1;1;3;4	34.5048	0.0383514	5;1;-;1;2;-;1;1;1;2;4	65.2044	26.6772	28.8	6	7		0								0
P32969	60S ribosomal protein L9 OS=Homo sapiens GN=RPL9 PE=1 SV=1 - [RL9_HUMAN]	38.54	1	9	9	28	1.25174	6;5;-;-;-;5;8;2;-;-;4	19.0238	0.607156	6;5;-;-;-;5;8;2;-;-;4	5.60152	1.24651	6;5;-;-;-;5;8;2;-;-;4	21.8423	0.994433	6;5;-;-;-;5;8;2;-;-;4	16.7041	1.10872	6;5;-;-;-;5;8;2;-;-;4	16.7273	0.0667902	6;3;-;-;-;5;7;1;-;-;3	27.152	0.821794	6;4;-;-;-;5;7;2;-;-;4	9.13504	1.18756	6;4;-;-;-;5;8;2;-;-;4	29.6213	0.0459052	5;3;-;-;-;4;5;1;-;-;4	32.193	26.3348	15.1	2	6	23.675	32.29	5	5						0
Q29443	SWISS-PROT:Q29443 Serotransferrin - Bos taurus (Bovine).	38.54	2	21	21	36	1.30992	5;6;-;3;2;8;3;1;1;2;7	8.67523	1.00934	5;6;-;3;2;8;3;1;1;2;7	11.8655	1.3713	5;6;-;3;2;7;3;1;1;2;7	12.632	1.13294	5;6;-;3;2;8;3;1;1;2;7	10.698	1.8159	5;6;-;3;2;7;3;1;1;2;7	17.491	0.0774758	4;5;-;3;1;7;3;1;-;1;6	32.0486	0.90131	5;6;-;3;2;7;3;1;1;2;6	10.8657	1.10745	5;6;-;3;2;7;3;1;1;2;6	7.88891	0.0449134	3;5;-;2;1;6;3;1;1;2;4	39.7449	24.4592	9.05	5	5	23.7725	10.36	6	6		0			9.9722	4.96	3	3
P35606	Coatomer subunit beta' OS=Homo sapiens GN=COPB2 PE=1 SV=2 - [COPB2_HUMAN]	38.52	1	35	35	63	1.03095	10;3;1;8;14;8;2;2;-;2;15	18.3317	0.681865	10;3;1;8;14;8;1;2;-;2;15	7.93406	1.11691	10;3;1;8;14;8;1;2;-;2;15	8.40769	0.957391	10;3;1;8;14;8;1;2;-;2;15	10.778	1.11762	10;3;1;8;13;7;1;2;-;2;15	13.105	0.062943	9;3;1;7;12;7;1;2;-;2;13	22.945	0.814986	10;3;1;7;13;7;1;2;-;2;15	23.1877	1.00759	10;3;1;7;12;7;1;2;-;2;15	21.0904	0.0431728	8;3;1;6;11;5;-;1;-;1;11	24.4558	42.8496	13.91	10	10	19.2924	3.53	3	4		0			28.4682	7.4	5	7
P62910	60S ribosomal protein L32 OS=Homo sapiens GN=RPL32 PE=1 SV=2 - [RL32_HUMAN]	38.52	1	6	6	11	0.971106	2;1;-;-;-;2;1;4;-;-;2	8.83234	0.571144	2;1;-;-;-;2;1;4;-;-;2	13.8571	0.961385	2;1;-;-;-;2;1;4;-;-;1	21.3664	0.708113	2;1;-;-;-;2;1;4;-;-;2	32.0835	0.725663	2;1;-;-;-;2;1;4;-;-;2	54.5368	0.0670128	1;1;-;-;-;1;1;4;-;-;1	38.2326	0.689457	1;1;-;-;-;2;1;4;-;-;1	40.6117	0.740498	2;1;-;-;-;2;1;4;-;-;1	61.5764	0.05158	1;-;-;-;-;1;1;3;-;-;1	41.0936	7.69118	17.04	2	2		0								0
Q9Y3A5	Ribosome maturation protein SBDS OS=Homo sapiens GN=SBDS PE=1 SV=4 - [SBDS_HUMAN]	38.4	1	11	11	19	1.18898	3;3;-;3;3;3;1;-;-;1;4	12.5022	0.649141	3;3;-;3;3;3;1;-;-;1;4	6.68892	1.04791	3;3;-;3;3;3;1;-;-;1;4	9.20242	0.848644	3;3;-;3;3;3;1;-;-;1;4	21.5556	1.01669	3;3;-;3;3;3;1;-;-;1;4	14.6561	0.0655308	3;3;-;3;3;2;1;-;-;1;3	47.3518	0.671937	3;3;-;3;3;2;1;-;-;1;4	32.5412	1.05297	3;3;-;3;3;2;1;-;-;1;4	22.4661	0.0426289	2;3;-;3;3;2;1;-;-;1;3	50.634	13.5066	13.6	3	3	12.0322	14	3	3		0			8.80376	6.8	3	3
Q00610	Clathrin heavy chain 1 OS=Homo sapiens GN=CLTC PE=1 SV=5 - [CLH1_HUMAN]	38.39	1	72	72	154	0.941599	19;20;4;8;26;25;11;12;2;3;21	10.1529	0.662619	19;20;4;8;26;25;11;12;2;3;20	10.6785	1.18974	18;20;4;8;26;25;11;12;2;3;20	15.0872	0.867608	19;20;4;8;26;25;10;12;2;3;21	10.6327	1.00031	18;20;4;8;26;25;10;12;2;3;20	8.61449	0.0675492	15;19;3;7;21;23;10;10;1;3;14	39.9176	0.837955	18;20;4;8;26;25;10;12;2;3;19	16.4431	0.944439	18;20;4;8;26;25;10;12;2;2;18	18.4863	0.0333067	11;13;2;4;14;18;8;5;-;2;12	30.0212	83.2412	13.49	17	20	93.6969	13.49	18	21	13.1065	1.91	4	4	29.219	5.79	9	9
Q9UMR2	ATP-dependent RNA helicase DDX19B OS=Homo sapiens GN=DDX19B PE=1 SV=1 - [DD19B_HUMAN]	38.2	1	12	20	35	0.872616	2;8;6;1;2;7;7;-;2;1;1	23.0257	0.655719	1;8;6;1;2;7;7;-;2;1;1	19.4423	1.05213	2;8;6;1;2;7;7;-;2;1;1	30.6457	0.802223	1;8;6;1;2;7;7;-;2;1;1	26.0169	1.00132	1;8;6;1;2;7;7;-;2;1;1	34.9243	0.0487581	-;8;6;1;2;6;7;-;2;1;1	27.9589	0.812166	1;8;6;1;2;7;7;-;2;1;1	35.3353	0.882284	1;8;6;1;2;7;7;-;2;1;1	36.1007	0.035605	-;5;3;1;2;6;3;-;1;1;1	43.1292		0			35.0892	10.65	5	8	19.9615	10.23	5	6		0
P55786	Puromycin-sensitive aminopeptidase OS=Homo sapiens GN=NPEPPS PE=1 SV=2 - [PSA_HUMAN]	38.19	1	32	32	57	0.948499	7;6;-;4;10;7;10;6;-;1;7	7.84776	0.702359	7;6;-;4;10;7;10;6;-;1;7	8.66257	1.17852	7;6;-;4;10;7;10;6;-;1;7	10.931	0.826416	6;6;-;4;10;7;10;6;-;1;7	10.8275	0.976645	6;6;-;4;10;7;10;6;-;1;7	16.5641	0.0514127	4;6;-;4;10;6;10;6;-;1;7	32.3505	0.740337	6;6;-;4;10;7;10;6;-;1;7	20.7757	0.980386	6;6;-;4;10;7;10;6;-;1;7	23.4599	0.040767	3;5;-;2;10;6;8;4;-;-;6	27.2584	26.1221	8.27	7	7	25.877	7.18	6	6		0			13.2284	3.48	3	3
Q15084	Protein disulfide-isomerase A6 OS=Homo sapiens GN=PDIA6 PE=1 SV=1 - [PDIA6_HUMAN]	38.18	1	15	15	36	1.26533	3;3;2;2;6;3;2;1;3;3;8	16.5464	0.824	3;3;2;2;5;3;2;1;3;3;8	11.1661	1.20834	3;3;2;2;6;3;2;1;3;3;8	19.6718	1.03059	3;3;2;2;6;3;2;1;3;3;8	15.7351	1.09032	3;3;2;2;6;3;2;1;3;3;8	19.3711	0.0649024	3;2;1;2;5;2;2;1;2;3;7	19.9178	0.900418	3;3;2;2;6;3;2;1;3;3;8	28.4005	0.988136	3;3;2;2;6;3;2;1;3;3;8	32.4876	0.0296272	2;-;1;2;4;2;1;1;2;3;5	50.0861	15.9873	8.41	3	3	12.1039	10.45	3	3	6.79716	4.77	2	2	9.55492	5.23	2	2
Q86UE4	Protein LYRIC OS=Homo sapiens GN=MTDH PE=1 SV=2 - [LYRIC_HUMAN]	38.14	1	20	20	33	1.02253	5;-;7;2;5;-;2;-;5;-;7	13.5507	0.67659	5;-;7;2;5;-;2;-;5;-;7	9.92048	1.12406	5;-;7;2;5;-;2;-;5;-;7	10.7821	0.906018	5;-;7;2;5;-;2;-;5;-;7	18.483	1.14712	5;-;7;2;5;-;2;-;5;-;7	8.14525	0.05429	4;-;6;1;4;-;2;-;2;-;6	39.8578	0.794235	5;-;7;2;5;-;2;-;5;-;7	14.6341	0.997319	5;-;7;2;5;-;2;-;5;-;7	4.48969	0.0329952	1;-;5;2;4;-;2;-;1;-;4	36.2561	28.0094	10.31	4	5					24.9589	8.25	5	7	14.2211	4.64	2	2
Q16891	Mitochondrial inner membrane protein OS=Homo sapiens GN=IMMT PE=1 SV=1 - [IMMT_HUMAN]	38.13	1	26	26	42	1.09034	5;7;2;6;6;3;-;2;1;3;9	11.8488	0.886433	5;7;2;6;6;3;-;2;1;3;9	16.1944	1.20007	5;7;2;6;6;2;-;2;1;3;9	13.351	0.929879	5;7;2;6;6;2;-;2;1;3;9	12.2015	1.14385	5;7;2;6;6;2;-;2;1;3;9	9.72849	0.0534204	4;7;1;6;6;2;-;1;1;2;8	21.4166	1.00855	5;7;2;6;6;2;-;2;1;3;9	10.893	1.05853	5;7;2;6;6;2;-;2;1;3;9	18.0267	0.0391399	3;7;2;6;5;2;-;1;1;2;8	40.4659	24.7495	10.29	5	5	24.9816	10.29	7	7	9.51402	3.43	2	2	29.9089	7.65	5	6
P55263	Adenosine kinase OS=Homo sapiens GN=ADK PE=1 SV=2 - [ADK_HUMAN]	38.12	1	13	13	19	1.26993	2;2;2;4;2;3;1;5;1;1;1	12.3549	0.999667	2;2;2;4;2;3;1;5;1;1;1	14.2697	1.13384	2;2;2;4;2;3;1;5;1;1;1	23.3776	1.27173	2;2;2;4;2;3;1;5;1;1;1	24.9701	0.898747	2;2;2;4;2;3;1;5;1;1;1	36.5888	0.0767214	1;2;-;3;2;3;1;4;1;1;1	58.4452	0.944745	2;2;2;4;2;3;1;5;1;1;1	47.5692	0.861578	2;2;2;4;2;3;1;5;1;1;1	49.7616	0.0478189	-;2;-;3;1;3;-;2;-;1;1	46.0821	12.355	7.18	2	2	9.293	5.8	2	2	7.54343	10.5	2	2	14.3178	8.84	2	3
Q9QWL7	SWISS-PROT:Q9QWL7 Tax_Id=10090 Gene_Symbol=Krt17 Keratin, type I cytoskeletal 17	38.11	1	6	20	46	1.75749	4;4;4;4;8;4;1;2;5;7;6	24.0415	0.706263	4;4;4;4;8;4;1;2;5;7;6	12.758	1.17993	4;4;4;4;8;4;1;2;5;7;6	8.72729	1.09425	4;4;4;4;8;4;1;2;5;7;6	12.5909	1.36206	4;4;4;4;8;4;1;2;5;7;6	23.8669	0.0842881	4;4;3;3;7;4;1;2;4;5;6	32.8286	0.968656	4;4;3;4;7;4;1;2;5;7;6	22.5056	1.32436	4;4;4;4;8;4;1;2;5;7;6	31.599	0.0553445	4;3;3;3;6;3;1;2;1;5;6	48.7303	14.7513	6	3	3		0				0				0
P33316	Deoxyuridine 5'-triphosphate nucleotidohydrolase, mitochondrial OS=Homo sapiens GN=DUT PE=1 SV=4 - [DUT_HUMAN]	38.1	1	8	8	17	1.37282	5;2;-;1;2;3;-;-;-;1;5	19.9052	0.619639	5;2;-;1;2;3;-;-;-;1;5	33.8592	1.04185	5;2;-;1;2;3;-;-;-;1;5	22.7551	1.02533	5;2;-;1;2;2;-;-;-;1;5	19.8389	0.788377	5;2;-;1;2;2;-;-;-;1;5	26.5954	0.0589422	4;2;-;-;2;2;-;-;-;1;4	43.5365	0.782473	5;2;-;1;2;2;-;-;-;1;4	39.2701	0.671073	5;2;-;1;2;2;-;-;-;1;4	42.15	0.0448556	3;-;-;-;2;1;-;-;-;1;2	87.19	17.4346	17.46	4	5	7.92576	8.73	2	2						0
Q07960	Rho GTPase-activating protein 1 OS=Homo sapiens GN=ARHGAP1 PE=1 SV=1 - [RHG01_HUMAN]	38.04	1	16	16	29	0.948125	5;7;-;1;3;3;5;4;-;2;7	17.7151	0.551621	5;7;-;1;3;3;5;4;-;2;7	19.4282	1.03842	5;7;-;1;3;3;5;4;-;2;7	28.5558	0.829303	5;7;-;1;3;3;5;4;-;2;7	26.9626	0.925668	5;7;-;1;3;3;5;4;-;2;7	45.9272	0.0520628	3;6;-;1;1;3;4;4;-;1;6	31.4019	0.707165	5;7;-;1;3;3;5;4;-;2;6	45.8145	0.810771	5;7;-;1;2;3;5;4;-;2;6	43.8624	0.0379563	1;5;-;-;1;2;4;4;-;1;3	41.6229	20.5847	9.11	3	4	27.1121	14.58	7	7						0
P61513	60S ribosomal protein L37a OS=Homo sapiens GN=RPL37A PE=1 SV=2 - [RL37A_HUMAN]	38.04	1	6	6	18	1.03578	3;3;-;-;-;2;4;2;-;-;5	7.29221	0.664372	3;3;-;-;-;2;4;2;-;-;5	6.36388	1.06408	3;3;-;-;-;2;4;2;-;-;5	17.7602	0.869837	3;3;-;-;-;2;4;2;-;-;5	9.48891	1.09374	3;3;-;-;-;2;4;2;-;-;5	18.9418	0.0531531	2;3;-;-;-;2;4;2;-;-;5	20.764	0.823657	2;3;-;-;-;2;4;2;-;-;5	5.88133	0.96864	2;3;-;-;-;2;4;2;-;-;5	15.5587	0.0341465	2;3;-;-;-;2;2;2;-;-;5	27.5151	14.0083	11.96	3	3	9.81481	18.48	2	2
Q13283	Ras GTPase-activating protein-binding protein 1 OS=Homo sapiens GN=G3BP1 PE=1 SV=1 - [G3BP1_HUMAN]	37.98	1	22	22	55	0.955373	2;7;2;1;-;4;16;19;-;-;6	8.7981	0.568407	2;7;2;1;-;4;16;19;-;-;6	10.7413	1.00199	2;7;2;1;-;3;16;19;-;-;6	13.6308	0.798235	2;7;2;1;-;4;15;19;-;-;6	16.3334	0.940685	2;7;2;1;-;3;15;19;-;-;6	16.1819	0.057808	2;6;2;1;-;3;13;16;-;-;5	21.2894	0.753063	2;6;2;1;-;3;15;19;-;-;5	12.4175	0.905886	2;6;2;1;-;3;15;19;-;-;5	15.8766	0.0317133	2;6;2;1;-;1;12;8;-;-;4	33.3144	12.928	2.58	2	2	23.645	8.37	6	7	5.72676	3.65	2	2		0
Q01813	6-phosphofructokinase type C OS=Homo sapiens GN=PFKP PE=1 SV=2 - [K6PP_HUMAN]	37.88	1	29	35	92	1.08028	12;16;-;-;6;18;14;6;-;-;16	3.60976	0.639318	12;16;-;-;6;18;14;6;-;-;16	5.76783	1.15322	12;16;-;-;6;18;14;6;-;-;16	4.03451	0.939035	12;16;-;-;6;18;14;6;-;-;16	8.43769	1.09212	12;16;-;-;6;18;14;6;-;-;16	10.6633	0.0613713	8;14;-;-;6;16;14;4;-;-;10	15.5608	0.769204	12;16;-;-;6;18;14;6;-;-;16	13.9671	1.16077	12;16;-;-;6;17;14;6;-;-;16	5.57496	0.0514407	9;13;-;-;5;13;10;3;-;-;9	34.3307	43.222	14.8	11	12	70.3901	18.37	11	17		0				0
P16144	Integrin beta-4 OS=Homo sapiens GN=ITGB4 PE=1 SV=5 - [ITB4_HUMAN]	37.87	1	68	68	123	1.00427	15;14;6;9;15;9;8;12;3;6;19	7.82119	0.909212	15;14;6;9;15;10;8;12;3;6;19	11.0451	1.18416	15;14;6;9;15;9;8;12;3;6;19	5.30191	1.09794	15;14;6;9;15;9;8;12;3;6;19	7.36801	1.40044	15;14;6;9;14;8;8;12;3;6;19	11.2223	0.0637323	13;11;5;6;11;8;5;9;2;5;16	19.6695	1.05296	13;13;6;9;12;9;7;12;3;6;19	10.5047	0.894519	13;12;6;8;12;8;7;12;3;6;18	10.5286	0.0287886	8;7;4;4;7;6;4;5;1;4;13	57.2428	57.0979	11.25	15	15	54.765	8.89	12	16	24.3473	4.23	7	7	36.45	4.28	8	9
Q99615	DnaJ homolog subfamily C member 7 OS=Homo sapiens GN=DNAJC7 PE=1 SV=2 - [DNJC7_HUMAN]	37.85	1	24	24	30	1.14165	3;-;4;6;13;-;-;-;-;1;5	21.0784	0.653588	3;-;4;6;12;-;-;-;-;1;5	15.2422	1.06925	3;-;4;6;12;-;-;-;-;1;5	13.4203	1.0193	3;-;4;6;13;-;-;-;-;1;5	30.8329	1.2338	3;-;4;6;12;-;-;-;-;1;4	14.7599	0.083392	3;-;4;4;10;-;-;-;-;-;4	12.9428	0.776283	3;-;4;6;11;-;-;-;-;1;4	22.0558	1.15144	3;-;4;6;12;-;-;-;-;1;4	8.68343	0.047587	1;-;3;4;10;-;-;-;-;-;4	34.3914	12.6144	4.45	2	2					15.6371	6.88	3	4	18.5671	13.77	6	6
P54136	Arginine--tRNA ligase, cytoplasmic OS=Homo sapiens GN=RARS PE=1 SV=2 - [SYRC_HUMAN]	37.73	1	29	29	54	1.07533	6;5;3;6;8;4;4;3;1;5;9	9.86738	0.610069	6;5;3;6;8;4;4;3;1;5;9	10.1951	1.17041	6;5;3;6;8;4;4;3;1;5;9	7.95233	0.900616	6;5;3;6;8;4;4;3;1;5;9	11.0183	1.06119	6;5;3;6;8;4;4;3;1;5;9	9.32294	0.0556452	6;5;3;5;7;3;4;3;1;5;7	25.2404	0.772675	6;5;3;6;8;4;4;3;1;5;9	14.3947	0.979148	6;5;3;6;8;4;4;3;1;5;9	13.4457	0.0359581	5;4;3;4;6;3;3;3;1;4;4	36.1146	27.8011	10.61	6	7	19.0241	9.39	5	5	8.36929	3.64	3	3	19.0731	7.58	6	6
P18031	Tyrosine-protein phosphatase non-receptor type 1 OS=Homo sapiens GN=PTPN1 PE=1 SV=1 - [PTN1_HUMAN]	37.7	1	15	15	24	1.13201	3;3;1;4;4;2;-;-;-;2;6	6.84055	0.819434	3;3;1;4;4;2;-;-;-;2;6	8.6969	1.14647	3;3;1;4;4;2;-;-;-;2;6	11.011	1.04848	3;3;1;4;4;2;-;-;-;2;6	11.6926	1.24768	3;3;1;4;4;2;-;-;-;2;6	13.4607	0.0649461	2;2;1;4;4;2;-;-;-;2;6	20.0344	0.954942	3;3;1;4;4;2;-;-;-;2;5	21.2805	1.0272	3;3;1;4;4;2;-;-;-;2;5	19.6771	0.0351104	1;2;1;3;4;2;-;-;-;1;5	46.9191	9.80422	5.98	3	3	10.1558	8.05	3	3		0			11.6807	10.11	4	4
P27694	Replication protein A 70 kDa DNA-binding subunit OS=Homo sapiens GN=RPA1 PE=1 SV=2 - [RFA1_HUMAN]	37.66	1	22	22	33	1.17956	6;4;-;-;3;5;2;4;-;1;10	8.24212	0.7575	6;4;-;-;3;5;2;4;-;1;10	5.58208	1.19738	6;4;-;-;3;5;2;4;-;1;10	5.98644	0.988561	6;4;-;-;3;5;2;4;-;1;10	10.4856	1.05989	6;4;-;-;3;5;2;4;-;1;10	10.5641	0.0721698	5;3;-;-;3;5;2;4;-;1;8	27.1215	1.03787	6;4;-;-;3;5;2;4;-;1;10	7.45804	1.03393	6;4;-;-;3;5;2;4;-;1;10	10.4739	0.0336201	5;3;-;-;3;3;1;3;-;1;7	50.9198	31.3665	15.75	7	7	14.615	6.17	3	3
P33993	DNA replication licensing factor MCM7 OS=Homo sapiens GN=MCM7 PE=1 SV=4 - [MCM7_HUMAN]	37.55	1	23	23	44	0.996732	7;5;2;3;7;4;4;-;3;2;6	12.0227	0.600806	7;5;2;3;7;4;4;-;3;2;6	7.37283	1.10734	7;5;2;3;7;4;4;-;3;2;6	13.6507	0.749171	7;5;2;3;7;4;4;-;3;2;6	21.4143	0.990984	7;5;2;3;7;4;4;-;3;2;6	22.2002	0.0451655	6;5;1;3;6;4;4;-;3;1;6	28.761	0.73588	7;5;2;3;7;4;4;-;3;2;6	27.0523	0.859931	7;5;2;3;7;4;4;-;3;2;6	27.002	0.0402485	4;3;1;3;5;4;2;-;2;2;3	35.5073	34.2771	9.6	7	7	20.4396	8.21	4	5	7.13217	2.5	2	2	12.1699	5.7	3	3
Q15046	Lysine--tRNA ligase OS=Homo sapiens GN=KARS PE=1 SV=3 - [SYK_HUMAN]	37.52	1	24	24	49	1.0291	3;6;-;7;5;5;10;4;-;5;2	8.28234	0.695779	3;6;-;7;5;5;10;4;-;5;2	10.7828	1.16199	4;6;-;7;5;5;10;4;-;5;2	11.5866	1.02129	3;6;-;7;5;5;10;4;-;5;2	11.3455	1.09946	4;6;-;7;4;5;10;3;-;5;2	19.19	0.0653484	3;5;-;6;4;4;9;2;-;3;2	40.3305	0.833547	4;6;-;7;4;4;10;3;-;5;2	33.7642	0.869903	3;6;-;7;4;5;10;3;-;5;2	33.7313	0.0377496	3;3;-;-;2;2;7;3;-;2;2	37.8391	13.7595	5.53	4	4	25.5273	8.38	5	6		0			24.2011	8.88	5	7
Q9Y678	Coatomer subunit gamma-1 OS=Homo sapiens GN=COPG1 PE=1 SV=1 - [COPG1_HUMAN]	37.41	1	28	29	54	0.961691	5;5;2;4;6;5;7;3;3;3;9	7.17189	0.644924	5;5;2;4;5;5;7;3;3;3;9	12.7891	1.15161	5;5;2;4;5;5;7;3;3;3;9	14.099	0.885129	5;5;2;4;5;5;7;3;3;3;9	14.5907	1.06353	5;5;2;4;5;5;7;3;3;3;9	14.5827	0.0541295	4;5;1;3;5;5;7;3;1;1;8	30.7785	0.793638	5;5;2;3;5;5;7;3;3;3;9	23.8065	0.938828	5;5;2;3;5;5;7;3;3;3;9	24.9396	0.0270096	4;2;-;2;3;2;6;3;1;1;8	38.1801	24.9872	7.67	5	5	16.7673	6.41	5	5	14.5773	3.09	2	3	18.0007	4.92	4	4
P30626	Sorcin OS=Homo sapiens GN=SRI PE=1 SV=1 - [SORCN_HUMAN]	37.37	1	12	12	16	1.63009	2;4;4;-;-;6;-;-;1;-;2	38.3342	0.582625	2;4;4;-;-;6;-;-;1;-;2	30.4809	1.05515	2;4;4;-;-;6;-;-;1;-;2	27.3564	1.07898	2;4;4;-;-;6;-;-;1;-;2	29.5287	0.9431	2;4;4;-;-;6;-;-;1;-;2	33.6309	0.0680452	1;4;3;-;-;6;-;-;1;-;2	56.8112	0.844522	1;4;4;-;-;6;-;-;1;-;2	42.0884	0.829916	1;4;4;-;-;6;-;-;1;-;2	25.9159	0.0466575	1;2;3;-;-;3;-;-;-;-;1	74.6725	7.29842	11.11	2	2	12.6321	11.62	3	3	15.8236	8.59	4	4
P61158	Actin-related protein 3 OS=Homo sapiens GN=ACTR3 PE=1 SV=3 - [ARP3_HUMAN]	37.32	1	13	13	32	0.976931	3;2;1;7;7;2;-;-;1;6;6	17.1359	0.671612	3;2;1;7;7;2;-;-;1;6;6	30.3507	1.11082	3;2;1;7;7;2;-;-;1;6;6	4.64806	0.881531	3;2;1;7;7;2;-;-;1;6;6	15.5658	1.0636	3;2;1;7;7;2;-;-;1;6;6	20.5415	0.06891	2;1;1;4;6;2;-;-;-;3;6	96.9215	0.842263	3;2;1;7;7;2;-;-;1;6;6	29.9495	0.924048	3;2;1;7;7;2;-;-;1;6;6	23.064	0.0389504	2;1;1;4;6;1;-;-;-;1;4	43.0768	11.2042	5.74	2	2	6.94823	5.74	2	2		0			27.0934	12.68	4	7
P39656	Dolichyl-diphosphooligosaccharide--protein glycosyltransferase 48 kDa subunit OS=Homo sapiens GN=DDOST PE=1 SV=4 - [OST48_HUMAN]	37.28	1	18	18	27	1.11412	5;2;1;2;5;2;3;6;-;-;3	11.4035	0.715338	4;2;1;2;5;2;3;6;-;-;3	15.0484	1.16003	4;2;1;2;5;2;3;6;-;-;3	19.8543	0.886692	4;2;1;2;5;2;3;6;-;-;3	9.96989	1.03854	5;2;1;2;5;2;3;6;-;-;3	18.7958	0.0521901	4;2;1;2;4;2;2;6;-;-;3	46.3998	0.816761	4;2;1;2;5;2;3;6;-;-;3	21.7821	0.988338	4;2;1;2;5;2;3;6;-;-;3	17.5289	0.0430897	4;2;-;1;2;1;1;4;-;-;2	54.2773	17.5998	8.77	5	5	6.39302	3.29	2	2		0			11.9038	5.04	2	2
O75947	ATP synthase subunit d, mitochondrial OS=Homo sapiens GN=ATP5H PE=1 SV=3 - [ATP5H_HUMAN]	37.27	1	8	8	9	0.958598	2;2;-;2;2;1;-;-;-;1;5	8.39149	0.619881	2;2;-;2;2;1;-;-;-;1;5	11.2465	1.29023	2;2;-;2;2;1;-;-;-;1;5	12.3371	0.912544	2;2;-;2;2;1;-;-;-;1;5	13.5867	1.06072	2;2;-;2;2;1;-;-;-;1;5	18.1324	0.0607517	2;2;-;2;1;1;-;-;-;1;5	27.9485	0.723076	2;2;-;2;2;1;-;-;-;1;5	28.1652	0.83765	2;2;-;2;2;1;-;-;-;1;5	28.8165	0.0266407	2;2;-;2;1;1;-;-;-;-;5	44.7518		0			7.23694	10.56	2	2		0				0
P62070	Ras-related protein R-Ras2 OS=Homo sapiens GN=RRAS2 PE=1 SV=1 - [RRAS2_HUMAN]	37.25	1	7	7	10	1.0521	4;-;1;1;1;-;-;-;3;1;2	20.9849	0.875726	4;-;1;1;1;-;-;-;3;1;2	24.569	1.19634	4;-;1;1;1;-;-;-;3;1;2	25.4195	1.02184	4;-;1;1;1;-;-;-;3;1;2	16.6809	1.04523	4;-;1;1;1;-;-;-;3;1;2	28.6348	0.0707886	4;-;1;1;1;-;-;-;2;-;2	72.1329	0.998261	4;-;1;1;1;-;-;-;3;1;2	26.2073	1.09575	4;-;1;1;1;-;-;-;3;1;2	28.052	0.0507263	3;-;1;-;1;-;-;-;1;-;2	74.5255	13.8596	16.67	3	4						0				0
O75223	Gamma-glutamylcyclotransferase OS=Homo sapiens GN=GGCT PE=1 SV=1 - [GGCT_HUMAN]	37.23	1	6	6	18	1.57487	2;1;-;7;5;-;-;-;1;4;-	7.09897	0.775185	2;1;-;7;5;-;-;-;1;4;-	15.2505	1.17708	2;1;-;7;5;-;-;-;1;4;-	14.5021	1.55174	2;1;-;7;5;-;-;-;1;4;-	19.2987	0.835668	2;1;-;7;5;-;-;-;1;4;-	8.5377	0.0796901	1;1;-;7;5;-;-;-;1;3;-	25.6238	1.3246	2;1;-;7;5;-;-;-;1;4;-	24.3761	0.714507	2;1;-;7;5;-;-;-;1;4;-	12.5169	0.0190289	1;1;-;3;3;-;-;-;1;1;-	66.0511	9.23635	13.83	2	2		0							28.0416	18.09	3	7
Q7Z434	Mitochondrial antiviral-signaling protein OS=Homo sapiens GN=MAVS PE=1 SV=2 - [MAVS_HUMAN]	37.22	1	10	10	13	1.21899	-;1;2;4;4;-;1;2;-;-;-	8.22362	0.843652	-;1;2;3;4;-;1;2;-;-;-	26.1098	1.28112	-;1;2;4;4;-;1;2;-;-;-	8.0171	1.23962	-;1;2;4;4;-;1;2;-;-;-	12.8195	1.44128	-;1;2;4;4;-;1;2;-;-;-	16.5463	0.0970559	-;1;-;1;1;-;1;2;-;-;-	44.5401	1.28924	-;1;2;4;4;-;1;2;-;-;-	17.0961	1.3125	-;1;2;4;4;-;1;2;-;-;-	10.6842	0.0469941	-;-;-;1;1;-;-;2;-;-;-	41.3705						0				0			15.8886	18.15	4	4
Q15149	Plectin OS=Homo sapiens GN=PLEC PE=1 SV=3 - [PLEC_HUMAN]	37.04	1	161	169	291	1.11345	29;16;43;48;46;13;9;5;29;29;22	5.82808	0.882213	28;16;43;48;46;13;9;5;29;29;22	13.3069	1.0491	27;16;43;47;46;13;9;5;29;29;22	7.07927	0.992628	29;16;43;47;44;13;9;5;29;29;22	5.25035	1.14109	25;16;43;47;44;13;9;5;29;29;20	7.34729	0.0612193	20;14;39;44;36;10;9;5;24;25;19	16.7602	1.01361	22;16;43;46;42;13;9;5;29;29;19	12.7256	1.01106	23;16;43;46;42;13;9;5;29;29;20	7.97053	0.0340862	17;12;31;35;28;8;6;2;13;15;12	25.6603	104.341	7.39	28	30	68.0684	3.25	14	16	158.445	8.8	42	43	162.711	9.99	46	48
P61026	Ras-related protein Rab-10 OS=Homo sapiens GN=RAB10 PE=1 SV=1 - [RAB10_HUMAN]	37	1	7	9	22	1.17057	4;2;-;-;1;2;1;3;-;-;3	6.53946	0.796724	4;2;-;-;1;2;1;3;-;-;3	20.2071	1.1749	4;2;-;-;1;2;1;3;-;-;2	14.3373	1.2265	4;2;-;-;1;2;1;3;-;-;3	11.2697	1.10501	4;2;-;-;1;2;1;3;-;-;3	14.1039	0.0774789	3;2;-;-;1;2;1;3;-;-;2	55.3945	0.887085	4;2;-;-;1;2;1;3;-;-;2	23.4198	0.863608	4;2;-;-;1;2;1;3;-;-;2	28.8275	0.0284964	3;2;-;-;1;1;-;2;-;-;1	46.0594	16.3604	24	4	5	6.02408	7	2	2		0				0
O75436	Vacuolar protein sorting-associated protein 26A OS=Homo sapiens GN=VPS26A PE=1 SV=2 - [VP26A_HUMAN]	37	1	10	10	15	0.870784	3;1;-;-;4;1;1;2;-;-;6	23.8727	0.534027	2;1;-;-;4;1;1;2;-;-;6	27.922	0.929743	2;1;-;-;4;1;1;2;-;-;6	50.8287	0.793483	2;1;-;-;4;1;1;2;-;-;6	48.1134	0.692584	2;1;-;-;4;1;1;2;-;-;6	68.54	0.0565695	2;-;-;-;4;-;1;1;-;-;6	36.3958	0.707906	2;-;-;-;4;-;1;2;-;-;6	32.7558	0.896619	2;-;-;-;4;-;1;2;-;-;6	30.6068	0.0323982	1;-;-;-;4;-;1;1;-;-;5	31.9021	12.436	12.54	3	3		0				0
Q15691	Microtubule-associated protein RP/EB family member 1 OS=Homo sapiens GN=MAPRE1 PE=1 SV=3 - [MARE1_HUMAN]	36.94	1	8	8	23	1.36862	6;2;-;2;1;3;3;2;-;1;4	18.554	0.822474	6;2;-;2;1;3;3;2;-;1;4	18.183	1.04585	5;2;-;2;1;3;3;2;-;1;4	22.608	1.02169	6;2;-;2;1;3;3;2;-;1;4	16.8701	1.09145	5;2;-;2;1;3;2;2;-;1;4	37.3095	0.0565816	2;2;-;2;1;3;2;1;-;1;2	51.8416	0.773855	5;2;-;2;1;3;2;2;-;1;4	50.3531	0.94538	5;2;-;2;1;3;2;2;-;1;4	52.6043	0.0311661	2;1;-;1;-;2;-;1;-;-;1	69.5799	29.3563	15.67	3	6	9.59467	16.04	2	2		0			6.50028	6.72	2	2
P27635	60S ribosomal protein L10 OS=Homo sapiens GN=RPL10 PE=1 SV=4 - [RL10_HUMAN]	36.92	2	13	13	41	0.861928	3;1;6;10;8;1;1;3;2;6;5	32.5614	0.618853	3;1;6;10;8;1;1;3;2;6;4	44.0998	0.879016	2;1;6;10;8;1;1;3;3;6;3	52.8317	0.712019	3;1;6;10;8;1;1;3;2;6;3	57.7631	0.880954	2;-;6;10;8;1;1;3;3;6;3	53.4671	0.0729181	1;-;1;8;7;-;1;3;1;2;2	69.0913	0.771395	2;-;6;10;8;-;1;3;3;6;3	52.3912	0.801627	2;-;6;10;8;1;1;3;3;6;3	62.4191	0.0535677	1;-;-;4;4;-;1;2;1;1;1	70.4355	10.8001	8.41	2	2		0			24.468	8.41	2	6	37.3305	18.69	6	10
P11766	Alcohol dehydrogenase class-3 OS=Homo sapiens GN=ADH5 PE=1 SV=4 - [ADHX_HUMAN]	36.9	1	15	15	31	0.959356	9;2;-;-;2;5;3;-;-;-;10	26.9261	0.654047	9;2;-;-;2;5;3;-;-;-;10	27.5491	0.884019	9;2;-;-;2;5;3;-;-;-;10	48.5098	0.859813	9;1;-;-;2;5;3;-;-;-;10	31.8275	1.10902	9;1;-;-;2;5;3;-;-;-;10	48.6789	0.0586287	7;1;-;-;2;3;2;-;-;-;9	48.2097	0.741809	9;1;-;-;2;4;3;-;-;-;10	58.8438	0.845458	9;1;-;-;2;4;3;-;-;-;10	56.9286	0.0469235	5;1;-;-;2;1;1;-;-;-;7	54.777	35.9432	23.53	7	9	9.04857	3.74	2	2
P50213	Isocitrate dehydrogenase [NAD] subunit alpha, mitochondrial OS=Homo sapiens GN=IDH3A PE=1 SV=1 - [IDH3A_HUMAN]	36.89	1	13	13	28	0.977096	3;7;-;-;2;5;3;1;-;-;6	40.0425	0.834547	3;7;-;-;2;5;3;1;-;-;6	20.5644	1.0858	3;7;-;-;2;5;3;1;-;-;6	39.8678	1.08598	3;7;-;-;2;5;3;-;-;-;6	6.26387	1.16769	3;7;-;-;2;5;3;-;-;-;6	10.8429	0.0636416	3;7;-;-;2;5;3;-;-;-;6	65.4002	1.06092	3;7;-;-;2;5;3;-;-;-;6	3.04149	1.03348	3;7;-;-;2;5;3;-;-;-;6	7.39619	0.0308812	2;5;-;-;2;4;2;-;-;-;6	14.023	9.84424	8.2	3	3	27.8122	13.11	5	7		0				0
O75534	Cold shock domain-containing protein E1 OS=Homo sapiens GN=CSDE1 PE=1 SV=2 - [CSDE1_HUMAN]	36.84	1	28	28	42	1.12694	4;5;4;3;7;4;2;6;2;2;2	12.564	0.602123	4;5;4;3;7;4;2;6;2;2;2	15.13	1.12815	4;5;4;3;7;4;2;6;2;2;2	13.2442	0.867443	4;5;4;3;7;4;2;6;2;2;2	20.1234	1.25553	4;5;4;3;7;4;2;6;2;2;2	22.9266	0.0565012	3;5;4;3;6;4;2;6;1;1;1	43.4206	0.730625	4;5;4;3;7;4;2;6;2;2;2	25.8725	1.07859	4;5;4;3;7;4;2;6;2;2;2	24.0686	0.0432297	2;4;3;3;3;4;1;6;1;2;1	38.4119	12.7595	6.27	4	4	16.2863	6.89	5	5	13.6996	4.51	3	4	14.149	3.01	3	3
P62424	60S ribosomal protein L7a OS=Homo sapiens GN=RPL7A PE=1 SV=2 - [RL7A_HUMAN]	36.84	1	16	16	41	1.0245	8;10;-;-;1;10;4;4;-;-;7	7.25968	0.601836	7;10;-;-;1;10;4;4;-;-;7	13.1034	1.05947	7;10;-;-;1;10;4;4;-;-;7	17.2193	0.801567	7;10;-;-;1;10;4;4;-;-;7	11.1597	1.06313	8;10;-;-;1;10;3;4;-;-;7	27.7437	0.0462124	6;9;-;-;-;10;3;3;-;-;5	30.6956	0.685314	7;10;-;-;1;10;3;3;-;-;7	28.9899	0.966239	7;10;-;-;1;10;3;3;-;-;7	23.8665	0.0332193	2;7;-;-;-;7;2;2;-;-;4	25.3883	33.143	15.04	6	8	36.7917	31.58	8	9		0
Q8N4X5	Actin filament-associated protein 1-like 2 OS=Homo sapiens GN=AFAP1L2 PE=1 SV=1 - [AF1L2_HUMAN]	36.8	1	20	20	29	1.18941	5;2;2;3;3;4;1;3;2;-;6	23.1247	0.831564	5;2;2;3;3;3;1;3;2;-;6	12.4477	1.25854	5;2;2;3;3;3;1;3;2;-;6	31.9239	1.04823	5;2;2;3;3;3;1;3;2;-;6	20.6694	1.12189	5;2;2;3;3;3;1;3;2;-;6	36.9931	0.0581835	2;2;-;2;2;2;1;3;1;-;6	31.629	0.99381	5;2;2;3;2;3;1;3;2;-;6	31.9875	1.12285	5;2;2;3;2;3;1;3;2;-;6	33.995	0.0460731	1;2;-;-;1;1;-;3;1;-;6	30.2819	26.5287	11.86	5	5	10.3286	2.32	2	2	8.26119	4.4	2	2	14.7029	7.95	3	3
Q13310	Polyadenylate-binding protein 4 OS=Homo sapiens GN=PABPC4 PE=1 SV=1 - [PABP4_HUMAN]	36.8	1	23	30	54	1.00226	5;6;2;3;8;8;7;4;2;2;9	7.17085	0.549713	5;6;2;3;8;8;7;4;2;2;9	12.5951	1.07115	5;6;2;3;8;8;7;4;2;2;9	7.00347	0.798165	5;6;2;3;8;8;7;4;2;2;9	12.6151	1.00634	5;6;2;3;8;8;7;4;2;2;9	7.86549	0.055285	5;6;2;1;7;8;5;4;2;2;8	20.4981	0.727481	5;6;2;3;7;8;6;4;2;2;9	14.514	1.02485	5;6;2;3;8;8;7;4;2;2;9	13.7109	0.0385887	3;5;2;1;5;8;5;4;1;2;4	43.3064		0			25.6893	10.87	6	6	10.7176	3.42	2	2	10.8134	3.11	2	2
P21291	Cysteine and glycine-rich protein 1 OS=Homo sapiens GN=CSRP1 PE=1 SV=3 - [CSRP1_HUMAN]	36.79	1	8	8	10	1.0117	6;-;-;2;1;-;-;-;-;1;2	32.7917	0.73973	6;-;-;2;1;-;-;-;-;1;2	37.7513	1.10937	6;-;-;2;1;-;-;-;-;1;2	41.1763	1.10824	6;-;-;2;1;-;-;-;-;1;2	61.4598	1.27512	6;-;-;2;-;-;-;-;-;1;2	17.1755	0.057374	6;-;-;2;-;-;-;-;-;1;2	65.6822	1.26123	6;-;-;2;-;-;-;-;-;1;2	24.4852	0.959898	6;-;-;2;-;-;-;-;-;1;2	33.0763	0.0285993	3;-;-;2;-;-;-;-;-;1;1	44.7061	22.6646	36.79	6	6									6.18317	11.4	2	2
P61353	60S ribosomal protein L27 OS=Homo sapiens GN=RPL27 PE=1 SV=2 - [RL27_HUMAN]	36.76	1	8	8	11	0.952398	-;1;4;1;3;2;-;-;2;1;1	22.6309	0.627913	-;1;4;1;3;1;-;-;2;1;1	15.6217	0.941148	-;1;4;1;3;2;-;-;2;1;1	31.1522	0.831667	-;1;4;1;3;1;-;-;2;1;1	27.3526	1.03022	-;1;4;1;3;1;-;-;2;1;1	36.1192	0.045439	-;-;4;1;3;1;-;-;2;-;1	41.2856	0.799617	-;1;4;1;3;1;-;-;2;1;1	43.6299	0.916978	-;1;4;1;3;1;-;-;2;1;1	36.927	0.0463776	-;-;4;-;2;1;-;-;2;-;1	59.8992		0				0			16.3291	10.29	4	4		0
Q05639	Elongation factor 1-alpha 2 OS=Homo sapiens GN=EEF1A2 PE=1 SV=1 - [EF1A2_HUMAN]	36.72	1	20	27	84	0.944197	11;13;-;1;2;7;22;14;-;1;9	20.7916	0.582058	11;13;-;1;2;7;22;14;-;1;9	11.7193	1.01416	11;13;-;1;2;7;23;14;-;1;9	21.1672	0.752808	11;13;-;1;2;7;22;14;-;1;9	29.1603	0.907444	11;13;-;1;2;7;22;14;-;1;9	33.7207	0.0489305	10;12;-;1;1;7;19;14;-;1;8	28.261	0.695907	11;12;-;1;1;7;20;14;-;1;9	33.8769	0.881993	10;13;-;1;2;7;21;14;-;1;8	41.8027	0.0430223	7;11;-;-;1;6;17;10;-;1;6	28.3766	40.9033	23.11	11	11		0								0
P18085	ADP-ribosylation factor 4 OS=Homo sapiens GN=ARF4 PE=1 SV=3 - [ARF4_HUMAN]	36.67	1	6	8	19	1.09489	-;4;-;-;3;2;4;6;-;-;1	16.3919	0.699616	-;4;-;-;3;2;4;6;-;-;1	10.651	1.36421	-;4;-;-;3;2;4;6;-;-;1	12.0625	1.14192	-;4;-;-;3;2;4;6;-;-;1	13.3895	1.2011	-;4;-;-;3;2;4;6;-;-;1	11.4538	0.0628584	-;4;-;-;3;2;4;6;-;-;1	25.8165	0.873579	-;4;-;-;3;2;4;6;-;-;1	20.8708	0.907965	-;4;-;-;3;2;4;6;-;-;1	27.4834	0.0345727	-;3;-;-;3;2;2;3;-;-;-	36.6982						0
P41091	Eukaryotic translation initiation factor 2 subunit 3 OS=Homo sapiens GN=EIF2S3 PE=1 SV=3 - [IF2G_HUMAN]	36.65	2	15	15	29	1.02576	2;3;-;-;2;5;6;2;-;-;7	6.92166	0.574084	2;3;-;-;2;5;6;2;-;-;7	6.69125	0.963328	2;3;-;-;2;5;6;2;-;-;7	24.6834	0.794173	2;3;-;-;2;5;6;2;-;-;7	24.5979	0.912415	2;3;-;-;2;4;6;2;-;-;7	38.4481	0.0594999	2;3;-;-;1;3;5;1;-;-;7	41.3005	0.677735	2;3;-;-;2;4;6;1;-;-;7	41.7737	0.801085	2;3;-;-;2;4;6;1;-;-;7	46.4677	0.0443763	-;3;-;-;1;2;4;1;-;-;5	40.4843	6.86592	5.93	2	2	10.5494	8.05	3	3						0
Q14764	Major vault protein OS=Homo sapiens GN=MVP PE=1 SV=4 - [MVP_HUMAN]	36.62	1	27	27	49	0.850477	4;6;3;4;9;3;1;3;-;2;12	17.5431	0.864048	4;7;3;4;9;3;1;3;-;2;12	8.00074	1.10199	4;7;3;4;9;3;1;3;-;2;12	10.3792	0.969167	4;6;2;4;9;3;1;3;-;2;12	8.44962	0.985157	4;6;2;4;9;3;1;3;-;2;12	8.43227	0.0716016	4;6;2;4;7;3;1;3;-;1;11	47.2181	1.01977	5;6;2;4;9;3;1;3;-;2;12	11.7202	0.895647	4;6;2;4;9;3;1;3;-;2;12	13.2009	0.0320395	2;5;2;2;5;3;1;2;-;-;6	24.2924	21.769	5.15	4	5	29.8597	10.3	6	7	10.0369	3.02	3	3	17.321	4.48	3	4
P17174	Aspartate aminotransferase, cytoplasmic OS=Homo sapiens GN=GOT1 PE=1 SV=3 - [AATC_HUMAN]	36.56	1	14	14	27	0.765069	3;3;-;-;-;6;6;5;-;-;5	11.4292	0.488012	3;3;-;-;-;6;6;5;-;-;5	13.7141	1.01423	3;3;-;-;-;6;6;5;-;-;5	6.0377	0.799513	3;3;-;-;-;6;6;5;-;-;5	8.6204	1.01398	3;2;-;-;-;6;6;5;-;-;5	14.839	0.0524975	3;2;-;-;-;5;6;5;-;-;4	26.5229	0.606576	3;2;-;-;-;5;6;5;-;-;5	13.0264	0.771566	3;2;-;-;-;5;6;5;-;-;5	24.6985	0.0338764	2;1;-;-;-;4;5;4;-;-;3	25.643	10.9929	8.23	3	3	16.7629	9.93	3	3
Q92900	Regulator of nonsense transcripts 1 OS=Homo sapiens GN=UPF1 PE=1 SV=2 - [RENT1_HUMAN]	36.49	1	35	35	47	1.0388	8;4;3;3;5;6;4;7;1;1;7	10.8619	0.657422	8;4;3;3;5;6;4;7;1;1;7	9.44555	1.13928	8;4;3;3;5;6;4;7;1;1;7	9.23833	0.933449	8;4;3;3;5;6;4;7;1;1;7	7.13393	1.13742	8;4;3;3;4;6;4;7;1;1;7	12.2253	0.0621289	8;4;3;3;3;6;4;7;-;1;6	13.9578	0.879375	8;4;3;3;4;6;4;7;1;1;7	10.153	1.17021	8;4;3;3;4;6;4;7;1;1;7	11.2443	0.0452559	6;4;3;2;1;5;4;5;-;1;6	36.8853	30.8351	8.86	8	8	14.963	4.25	4	4	13.3073	2.13	3	3	12.0796	3.28	3	3
P11908	Ribose-phosphate pyrophosphokinase 2 OS=Homo sapiens GN=PRPS2 PE=1 SV=2 - [PRPS2_HUMAN]	36.48	1	8	9	14	1.18603	4;1;-;-;-;3;3;3;-;-;5	8.79888	0.730035	4;1;-;-;-;3;3;3;-;-;5	6.96223	1.2155	4;1;-;-;-;3;3;3;-;-;5	10.58	0.952437	4;1;-;-;-;3;3;3;-;-;5	18.5717	1.09265	4;1;-;-;-;3;3;3;-;-;5	9.4197	0.0690423	3;-;-;-;-;3;3;3;-;-;2	21.7225	0.964005	4;1;-;-;-;3;3;3;-;-;5	15.243	0.952635	4;1;-;-;-;3;3;3;-;-;5	9.02357	0.0467315	2;-;-;-;-;2;3;3;-;-;2	37.6475	18.1543	16.98	3	3		0								0
P40429	60S ribosomal protein L13a OS=Homo sapiens GN=RPL13A PE=1 SV=2 - [RL13A_HUMAN]	36.45	1	9	9	32	0.980548	5;4;-;-;2;6;4;2;-;-;6	10.4363	0.576443	5;4;-;-;2;6;4;2;-;-;6	14.9428	1.03514	6;4;-;-;2;6;4;2;-;-;6	19.7579	0.837255	5;4;-;-;2;6;4;2;-;-;6	18.2174	0.964099	6;4;-;-;2;6;4;2;-;-;6	28.1623	0.0557849	5;4;-;-;2;6;3;2;-;-;5	37.5019	0.644761	5;4;-;-;2;6;3;2;-;-;6	37.1562	0.839167	5;4;-;-;2;6;4;2;-;-;5	44.2251	0.0330477	5;4;-;-;2;5;2;-;-;-;5	26.2014	20.0399	20.69	4	6	21.5091	14.29	3	6
Q9Y6N5	Sulfide:quinone oxidoreductase, mitochondrial OS=Homo sapiens GN=SQRDL PE=1 SV=1 - [SQRD_HUMAN]	36.44	1	17	17	29	0.839141	3;5;2;1;3;2;3;2;2;1;6	21.6552	0.696245	3;5;2;1;3;2;3;2;2;1;6	21.0127	1.09899	3;5;2;1;3;2;3;2;2;1;6	37.0095	0.962228	3;5;2;1;3;2;3;2;2;1;6	30.7776	1.10923	2;5;2;1;3;2;3;2;2;1;6	48.5904	0.0689311	2;5;1;1;1;-;3;2;1;1;6	47.4848	0.781598	2;5;2;1;2;1;3;2;2;1;6	38.8812	0.738831	2;5;2;1;2;2;3;2;2;1;6	51.7427	0.0332818	3;3;-;-;1;1;1;1;1;-;6	43.8984	19.7383	10.22	4	4	20.4578	14.22	5	5	12.1433	5.33	2	2		0
Q9BY44	Eukaryotic translation initiation factor 2A OS=Homo sapiens GN=EIF2A PE=1 SV=3 - [EIF2A_HUMAN]	36.41	1	21	21	35	1.12077	6;5;-;3;3;6;4;4;1;2;5	7.97203	0.748712	6;5;-;3;3;6;4;4;1;2;5	16.1972	1.22074	6;5;-;3;3;6;4;4;1;2;5	13.7915	1.012	6;5;-;3;3;6;4;4;1;2;5	8.53872	1.25853	6;5;-;3;3;6;4;4;1;2;5	14.9326	0.0636518	6;4;-;3;2;6;4;4;1;2;4	21.3379	0.85933	6;5;-;3;3;6;4;4;1;2;5	19.5531	1.06053	6;5;-;3;3;6;4;4;1;2;5	18.6513	0.0470136	3;4;-;2;1;2;3;4;1;1;4	52.0751	23.5635	15.04	6	6	22.7891	7.35	3	4					10.2067	5.98	3	3
P13928	Annexin A8 OS=Homo sapiens GN=ANXA8 PE=1 SV=3 - [ANXA8_HUMAN]	36.39	1	1	12	39	1.03508	7;4;-;-;8;3;4;2;-;-;10	8.93456	0.659344	7;4;-;-;8;3;4;2;-;-;10	9.03335	1.17068	8;4;-;-;8;3;4;2;-;-;10	13.0172	0.927274	7;4;-;-;8;3;4;2;-;-;10	6.37861	0.940843	7;4;-;-;8;3;4;2;-;-;10	9.02534	0.0612753	5;4;-;-;6;3;4;2;-;-;10	20.0388	0.803641	7;4;-;-;7;3;4;2;-;-;10	7.54037	0.941728	7;4;-;-;8;3;4;2;-;-;10	10.7207	0.037494	4;3;-;-;5;3;4;1;-;-;8	29.0892		0			22.8323	22.32	5	5		0				0
Q5VT79	Annexin A8-like protein 2 OS=Homo sapiens GN=ANXA8L2 PE=2 SV=1 - [AXA82_HUMAN]	36.39	1	1	12	40	1.03559	8;4;-;-;8;3;4;2;-;-;10	8.94159	0.657127	8;4;-;-;8;3;4;2;-;-;10	8.89238	1.17441	9;4;-;-;8;3;4;2;-;-;10	12.5217	0.928891	8;4;-;-;8;3;4;2;-;-;10	6.35873	0.927494	8;4;-;-;8;3;4;2;-;-;10	9.83602	0.0635312	6;4;-;-;6;3;4;2;-;-;9	20.0025	0.799385	8;4;-;-;7;3;4;2;-;-;9	8.43797	0.949258	8;4;-;-;8;3;4;2;-;-;9	10.3015	0.0384371	5;3;-;-;5;3;4;1;-;-;7	30.5191	35.8917	32.11	8	9	22.8323	22.32	5	5		0				0
P46063	ATP-dependent DNA helicase Q1 OS=Homo sapiens GN=RECQL PE=1 SV=3 - [RECQ1_HUMAN]	36.36	1	22	22	54	0.85257	3;6;2;2;2;15;13;3;1;1;4	21.3674	0.697559	3;6;2;2;2;15;13;3;1;1;4	15.9204	1.17841	3;6;1;2;2;14;13;3;1;1;4	9.43288	0.908869	3;6;2;2;2;14;13;3;1;1;4	29.2657	1.05877	3;6;1;2;2;14;13;3;1;1;4	19.6987	0.0588553	2;6;1;1;2;11;12;3;1;-;3	23.205	0.934515	3;6;1;2;2;14;13;3;1;1;4	15.2002	0.907451	3;6;1;2;2;14;13;3;1;1;4	12.2636	0.0314008	-;5;-;1;1;9;10;3;1;-;2	58.3266	14.0833	5.08	3	3	33.4346	11.09	6	8	7.69429	3.39	2	2	12.4539	5.24	2	2
Q14697	Neutral alpha-glucosidase AB OS=Homo sapiens GN=GANAB PE=1 SV=3 - [GANAB_HUMAN]	36.33	1	44	44	98	1.04158	14;7;3;9;11;17;6;12;6;6;7	4.6332	0.681184	14;7;3;9;11;17;6;12;6;6;7	8.32147	1.15317	14;7;3;10;10;17;6;12;6;6;7	8.30951	0.942488	14;7;3;9;10;17;6;12;6;6;7	4.81402	1.06015	13;7;3;9;10;17;6;12;6;6;7	9.70387	0.0637417	9;6;3;9;8;14;6;12;5;4;5	10.3881	0.831971	13;7;3;9;10;17;6;12;6;6;7	14.3334	0.867607	13;7;3;9;10;17;6;12;6;6;7	11.6362	0.0324282	5;6;3;6;6;11;4;10;4;5;4	25.2235	59.0763	14.09	12	14	27.6054	6.36	6	7	11.773	3.18	2	2	36.3843	9.64	8	10
Q96TA1	Niban-like protein 1 OS=Homo sapiens GN=FAM129B PE=1 SV=3 - [NIBL1_HUMAN]	36.33	1	24	24	58	1.00651	8;7;-;3;6;8;7;5;2;4;9	10.3644	0.85153	8;7;-;3;6;8;7;5;2;4;9	10.0646	1.11309	8;7;-;4;6;8;7;5;2;4;9	10.4173	0.999927	8;7;-;3;6;8;7;5;2;4;9	8.46087	1.26471	7;7;-;3;6;8;7;5;2;4;9	10.3156	0.0679912	7;7;-;2;4;8;7;4;2;3;8	30.4838	0.929119	7;7;-;3;6;8;7;5;2;4;9	15.8662	1.01401	7;7;-;3;6;8;7;5;2;4;9	14.7266	0.0362998	6;7;-;2;3;7;5;2;2;2;7	31.743	28.774	8.58	8	8	26.5462	9.92	7	7					15.3842	8.31	3	3
P39748	Flap endonuclease 1 OS=Homo sapiens GN=FEN1 PE=1 SV=1 - [FEN1_HUMAN]	36.32	1	13	13	24	0.828026	3;4;2;2;2;3;3;1;1;3;3	13.3229	0.518295	3;4;2;2;2;3;3;1;1;3;3	18.5571	1.03019	3;4;2;2;2;3;3;1;1;3;3	15.583	0.65458	3;4;2;2;2;3;3;1;1;2;3	22.9611	0.740101	3;4;2;2;2;3;2;1;1;3;3	34.0225	0.0361715	3;4;2;1;1;2;2;1;-;1;3	40.0232	0.670932	3;4;2;1;2;3;2;1;1;3;3	30.8212	0.679268	3;4;2;2;2;3;2;1;1;3;3	36.9013	0.0303836	2;4;2;1;1;1;2;-;1;2;2	49.904	10.1929	5.26	2	2	14.1393	7.37	3	4	6.58921	5	2	2	9.60148	7.11	2	2
P50552	Vasodilator-stimulated phosphoprotein OS=Homo sapiens GN=VASP PE=1 SV=3 - [VASP_HUMAN]	36.32	1	15	15	28	1.09428	6;3;1;5;4;3;-;-;2;1;4	5.29624	0.797747	6;3;1;5;4;3;-;-;2;1;4	9.45452	1.08034	6;3;1;5;4;3;-;-;2;1;4	13.0817	1.09814	6;3;1;5;4;3;-;-;2;1;4	8.85893	0.984176	6;3;1;5;4;3;-;-;2;2;4	18.7187	0.0780148	5;3;1;4;4;3;-;-;2;1;4	39.3032	0.92247	6;3;1;5;4;3;-;-;2;2;4	17.6192	1.01733	6;3;1;5;4;3;-;-;2;2;4	20.0763	0.0383224	3;3;1;4;2;2;-;-;2;-;4	34.4485	19.8095	10	5	6	9.32411	8.42	3	3		0			18.1307	17.11	5	5
P11441	Ubiquitin-like protein 4A OS=Homo sapiens GN=UBL4A PE=1 SV=1 - [UBL4A_HUMAN]	36.31	1	5	5	6	1.03098	2;-;1;2;2;-;-;-;1;1;1	4.456	0.567996	2;-;1;2;2;-;-;-;1;1;1	8.49271	1.08984	2;-;1;2;2;-;-;-;1;1;1	15.678	0.788338	2;-;1;2;2;-;-;-;1;1;1	15.853	0.853631	2;-;1;2;2;-;-;-;1;1;1	21.7842	0.0399311	2;-;1;2;2;-;-;-;1;1;1	42.6831	0.670739	2;-;1;2;2;-;-;-;1;1;1	35.0241	0.874812	2;-;1;2;2;-;-;-;1;1;1	32.812	0.0426307	2;-;1;2;1;-;-;-;1;1;-	19.9464	7.42184	14.65	2	2						0			6.72587	11.46	2	2
P46782	40S ribosomal protein S5 OS=Homo sapiens GN=RPS5 PE=1 SV=4 - [RS5_HUMAN]	36.27	1	8	8	16	0.922985	6;3;-;-;-;2;-;3;-;-;3	22.1592	0.60221	6;3;-;-;-;1;-;3;-;-;3	7.91842	0.981608	6;3;-;-;-;2;-;3;-;-;3	39.5605	0.813513	6;3;-;-;-;2;-;3;-;-;3	35.5067	0.998341	6;3;-;-;-;1;-;3;-;-;3	17.1013	0.057885	3;2;-;-;-;1;-;3;-;-;3	44.8207	0.842194	6;3;-;-;-;1;-;3;-;-;3	26.7707	0.905126	6;3;-;-;-;1;-;3;-;-;3	22.5701	0.0286121	3;2;-;-;-;1;-;3;-;-;-	40.7827	31.7099	20.59	4	7	11.2225	8.33	2	2
P12429	Annexin A3 OS=Homo sapiens GN=ANXA3 PE=1 SV=3 - [ANXA3_HUMAN]	36.22	1	11	11	16	1.41454	2;2;1;1;6;1;1;-;2;2;3	21.9232	0.765656	2;1;1;1;6;1;1;-;2;2;3	13.1989	0.991364	2;1;1;1;6;1;1;-;2;2;3	22.3931	1.01208	2;1;1;1;6;1;1;-;2;2;3	29.391	1.04777	2;1;1;1;6;1;1;-;2;2;3	45.2158	0.0665111	1;1;1;1;6;-;1;-;-;2;3	56.0748	0.922616	2;1;1;1;6;1;1;-;2;2;3	67.1656	1.35052	1;1;1;1;7;-;1;-;2;2;3	39.3787	0.0580687	1;1;-;-;6;-;-;-;-;-;2	48.0437	7.64042	6.19	2	2	8.10114	6.19	2	2		0				0
P51452	Dual specificity protein phosphatase 3 OS=Homo sapiens GN=DUSP3 PE=1 SV=1 - [DUS3_HUMAN]	36.22	1	5	5	8	1.16833	3;-;-;-;-;2;-;-;-;-;3	6.34608	0.685018	3;-;-;-;-;2;-;-;-;-;3	0.830112	1.23057	3;-;-;-;-;2;-;-;-;-;3	1.03728	0.961343	3;-;-;-;-;2;-;-;-;-;3	7.77044	1.17489	3;-;-;-;-;2;-;-;-;-;3	9.03344	0.0774577	3;-;-;-;-;2;-;-;-;-;3	5.44781	0.826959	3;-;-;-;-;2;-;-;-;-;3	1.73476	1.15322	3;-;-;-;-;2;-;-;-;-;3	7.15274	0.0371537	2;-;-;-;-;2;-;-;-;-;2	74.5424	12.8249	23.78	3	3		0
P25685	DnaJ homolog subfamily B member 1 OS=Homo sapiens GN=DNAJB1 PE=1 SV=4 - [DNJB1_HUMAN]	36.18	1	15	15	30	1.04583	4;2;5;3;-;2;3;-;2;5;2	12.0476	0.811988	4;2;5;3;-;2;3;-;2;5;2	12.7499	1.03223	4;2;5;3;-;2;3;-;2;5;2	14.2748	0.930453	3;2;5;3;-;2;3;-;2;5;2	15.4385	0.978578	3;2;5;3;-;2;3;-;2;5;2	28.9282	0.0527961	3;2;3;1;-;2;3;-;2;2;1	44.2647	0.733313	3;2;5;3;-;2;3;-;2;5;2	51.8483	0.803961	3;2;5;3;-;2;3;-;2;5;2	41.1137	0.0365137	3;1;3;1;-;1;2;-;2;1;1	46.3189	19.6361	14.12	4	4	9.78717	5.59	2	2	17.7699	14.41	5	6	12.1127	6.47	2	3
P61769	Beta-2-microglobulin OS=Homo sapiens GN=B2M PE=1 SV=1 - [B2MG_HUMAN]	36.13	1	4	4	5	0.797471	-;1;-;-;2;3;-;2;-;-;-	14.5774	0.547711	-;1;-;-;2;2;-;2;-;-;-	32.2138	0.63902	-;1;-;-;2;3;-;2;-;-;-	61.7757	0.633865	-;1;-;-;2;2;-;2;-;-;-	71.4964	0.452239	-;1;-;-;2;2;-;2;-;-;-	72.0291	0.0489097	-;-;-;-;2;1;-;2;-;-;-	41.7822	0.765428	-;-;-;-;2;1;-;2;-;-;-	2.99699	0.733703	-;-;-;-;2;1;-;2;-;-;-	22.4278	0.0228685	-;-;-;-;2;1;-;2;-;-;-	25.331		0				0
P22531	Small proline-rich protein 2E OS=Homo sapiens GN=SPRR2E PE=2 SV=2 - [SPR2E_HUMAN]	36.11	4	2	2	4	1.19003	2;-;-;-;-;1;-;-;-;-;2	4.39739	0.739585	2;-;-;-;-;1;-;-;-;-;2	3.59678	1.06921	2;-;-;-;-;1;-;-;-;-;2	10.2069	1.27484	2;-;-;-;-;1;-;-;-;-;2	9.065	1.86677	2;-;-;-;-;1;-;-;-;-;2	12.5963	0.0982736	2;-;-;-;-;1;-;-;-;-;2	22.7922	1.23219	2;-;-;-;-;1;-;-;-;-;2	3.99289	1.09971	2;-;-;-;-;1;-;-;-;-;2	12.3955	0.0653696	1;-;-;-;-;1;-;-;-;-;1	20.5707	7.29011	36.11	2	2
Q14974	Importin subunit beta-1 OS=Homo sapiens GN=KPNB1 PE=1 SV=2 - [IMB1_HUMAN]	36.07	1	32	32	65	1.06867	8;9;-;6;6;6;7;6;-;7;11	5.90327	0.6958	8;9;-;6;7;6;7;6;-;7;11	8.2145	1.09725	8;9;-;6;6;6;7;6;-;7;11	6.03196	0.938428	8;9;-;6;5;6;7;6;-;7;11	8.24886	1.00755	8;9;-;6;5;6;7;6;-;7;11	8.93859	0.064535	7;9;-;5;4;6;7;5;-;6;11	26.5515	0.833033	8;9;-;6;5;6;7;6;-;7;11	11.3132	0.985966	8;9;-;6;5;6;7;6;-;7;11	7.53333	0.0438147	6;6;-;4;2;6;5;5;-;3;10	29.431	30.2894	6.51	5	5	36.8753	8.9	7	9					22.3051	5.71	5	6
P06396	Gelsolin OS=Homo sapiens GN=GSN PE=1 SV=1 - [GELS_HUMAN]	36.06	1	26	26	66	1.37333	12;8;4;4;3;14;5;-;-;2;17	8.92698	1.20792	12;8;4;4;3;14;5;-;-;2;17	14.5321	1.05333	11;8;4;4;3;14;5;-;-;2;16	22.3194	1.4384	11;8;4;4;3;14;5;-;-;2;17	21.06	1.49161	11;8;4;4;3;14;5;-;-;2;16	30.1229	0.125713	10;7;2;4;1;9;4;-;-;1;12	28.3684	1.2076	10;8;4;4;3;14;4;-;-;2;16	38.3797	1.35897	10;8;4;4;3;14;4;-;-;2;16	36.4331	0.0547735	8;6;3;4;1;5;2;-;-;1;9	36.258	55.1794	14.96	9	12	34.7864	17.39	8	8	12.2202	6.27	4	4	15.1272	2.94	2	2
P21796	Voltage-dependent anion-selective channel protein 1 OS=Homo sapiens GN=VDAC1 PE=1 SV=2 - [VDAC1_HUMAN]	36.04	1	7	8	15	1.09663	1;3;-;-;-;2;3;4;-;-;2	10.9267	1.07183	1;3;-;-;-;2;3;4;-;-;2	9.96813	1.16697	1;3;-;-;-;2;3;4;-;-;2	14.6357	0.908324	1;3;-;-;-;2;3;4;-;-;2	14.3368	0.950927	1;3;-;-;-;2;3;4;-;-;2	27.2073	0.0418593	1;3;-;-;-;2;3;3;-;-;-	57.5106	0.965891	1;3;-;-;-;2;3;4;-;-;2	34.3871	0.801783	1;3;-;-;-;2;3;4;-;-;2	36.6899	0.0252695	1;2;-;-;-;1;2;2;-;-;-	62.1003		0			11.4041	12.37	3	3
P49189	4-trimethylaminobutyraldehyde dehydrogenase OS=Homo sapiens GN=ALDH9A1 PE=1 SV=3 - [AL9A1_HUMAN]	36.03	1	17	17	31	0.839795	-;5;4;2;2;8;6;2;2;1;3	21.8503	0.622721	-;5;4;2;2;8;6;2;2;1;3	16.1732	1.03578	-;5;4;2;2;8;6;2;2;1;3	25.8872	0.916882	-;5;4;2;2;8;6;2;2;1;3	22.252	0.962721	-;5;4;2;2;8;6;1;2;1;3	13.2715	0.0475291	-;5;3;2;2;7;5;1;1;1;3	32.4736	0.855864	-;5;4;2;2;7;6;1;2;1;3	15.403	0.633931	-;5;4;2;2;7;6;1;2;1;3	23.9923	0.0265923	-;1;2;2;1;6;5;1;1;-;2	69.9724					20.3448	7.49	3	4	19.7304	5.47	2	4	9.74281	5.26	2	2
Q9UL25	Ras-related protein Rab-21 OS=Homo sapiens GN=RAB21 PE=1 SV=3 - [RAB21_HUMAN]	36	1	6	6	7	1.0528	1;1;2;-;2;3;-;-;-;3;1	9.56551	0.814633	1;1;2;-;2;3;-;-;-;3;1	10.7694	1.19013	1;1;2;-;2;3;-;-;-;3;1	11.8627	1.05524	1;1;2;-;2;3;-;-;-;3;1	15.6039	1.22197	1;1;2;-;2;3;-;-;-;3;1	7.79217	0.0621549	1;1;1;-;2;1;-;-;-;3;1	19.6655	0.952143	1;1;2;-;2;2;-;-;-;3;1	7.79004	1.02057	1;1;2;-;2;2;-;-;-;3;1	8.01243	0.0322154	1;1;1;-;2;1;-;-;-;3;1	47.7315		0				0			5.4691	9.33	2	2
P62899	60S ribosomal protein L31 OS=Homo sapiens GN=RPL31 PE=1 SV=1 - [RL31_HUMAN]	36	1	6	6	11	0.965864	1;-;3;2;1;-;-;-;4;-;2	11.5411	0.588598	1;-;3;2;1;-;-;-;4;-;2	11.0886	1.00304	1;-;3;2;1;-;-;-;4;-;2	26.8379	0.678398	1;-;3;2;1;-;-;-;4;-;2	30.4893	0.878422	1;-;3;2;1;-;-;-;4;-;2	46.0364	0.052657	-;-;2;1;1;-;-;-;4;-;2	25.5142	0.618265	-;-;3;2;1;-;-;-;4;-;2	50.0122	0.699778	1;-;3;2;1;-;-;-;4;-;2	67.8469	0.0395618	-;-;2;1;1;-;-;-;3;-;1	84.5423		0							9.78591	21.6	3	3	5.61395	15.2	2	2
P54819	Adenylate kinase 2, mitochondrial OS=Homo sapiens GN=AK2 PE=1 SV=2 - [KAD2_HUMAN]	35.98	1	8	8	13	1.14056	3;2;-;-;2;3;2;2;-;-;3	6.22606	0.688435	3;2;-;-;2;3;2;2;-;-;3	7.55439	1.18246	3;2;-;-;2;3;2;2;-;-;3	10.2586	1.33798	3;2;-;-;2;3;2;2;-;-;3	18.2431	1.04911	3;2;-;-;2;3;2;2;-;-;3	8.99255	0.0940351	3;2;-;-;2;3;2;2;-;-;3	40.6684	0.924659	3;2;-;-;2;3;2;2;-;-;3	14.9487	0.894165	3;2;-;-;2;3;2;2;-;-;3	16.7958	0.0288221	3;2;-;-;2;3;2;2;-;-;3	48.8166	15.0769	15.06	3	3		0								0
Q9UJZ1	Stomatin-like protein 2 OS=Homo sapiens GN=STOML2 PE=1 SV=1 - [STML2_HUMAN]	35.96	1	12	12	16	1.31586	4;1;2;2;5;1;-;-;3;1;-	12.1283	0.879169	4;1;2;2;5;1;-;-;3;1;-	4.91165	1.21703	4;1;2;2;5;1;-;-;3;1;-	15.7996	1.0612	4;1;2;2;5;1;-;-;3;1;-	5.75533	1.15832	4;1;2;2;5;1;-;-;3;1;-	20.9953	0.0632171	3;-;2;2;5;1;-;-;2;1;-	43.6684	0.985597	4;1;2;2;5;1;-;-;3;1;-	26.2295	1.05629	4;1;2;2;5;1;-;-;3;1;-	28.708	0.0406789	2;-;2;-;2;1;-;-;1;1;-	87.5619	14.7662	14.61	4	4		0			10.7753	4.78	2	2	9.89608	7.58	2	2
Q13561	Dynactin subunit 2 OS=Homo sapiens GN=DCTN2 PE=1 SV=4 - [DCTN2_HUMAN]	35.91	1	10	10	20	0.953342	4;2;1;2;5;-;-;-;1;2;5	17.6953	0.608121	4;2;1;2;5;-;-;-;1;2;5	9.34072	1.03057	4;2;1;2;5;-;-;-;1;2;5	19.2132	0.906944	4;2;1;2;5;-;-;-;1;2;5	18.7915	0.901013	4;2;1;2;5;-;-;-;1;2;5	35.019	0.055037	4;1;-;1;5;-;-;-;1;1;5	29.8176	0.820779	4;1;1;2;5;-;-;-;1;2;5	14.4142	0.932744	4;2;1;2;5;-;-;-;1;2;5	33.9991	0.0314021	4;1;-;1;4;-;-;-;-;-;5	32.3102	17.467	9.73	3	4	8.6489	7.23	2	2		0			12.767	6.73	2	2
P49207	60S ribosomal protein L34 OS=Homo sapiens GN=RPL34 PE=1 SV=3 - [RL34_HUMAN]	35.9	1	5	5	14	0.970787	3;2;-;-;-;3;-;2;-;-;4	12.7083	0.550689	3;2;-;-;-;3;-;2;-;-;4	8.84554	0.855159	3;2;-;-;-;3;-;2;-;-;4	32.5322	0.790933	3;2;-;-;-;3;-;2;-;-;4	22.9031	0.91224	3;2;-;-;-;3;-;2;-;-;3	39.3444	0.0396664	1;2;-;-;-;3;-;2;-;-;3	50.1226	0.63365	3;2;-;-;-;3;-;2;-;-;3	50.3584	0.808469	3;2;-;-;-;3;-;2;-;-;3	52.9512	0.0307617	-;2;-;-;-;3;-;1;-;-;2	20.6912	9.69252	22.22	3	3	7.76735	15.38	2	2
Q14134	Tripartite motif-containing protein 29 OS=Homo sapiens GN=TRIM29 PE=1 SV=2 - [TRI29_HUMAN]	35.88	1	20	20	33	1.06644	7;3;2;2;5;3;2;-;3;1;5	8.23273	0.925707	7;4;2;2;5;3;2;-;3;1;5	14.5575	1.19122	7;4;2;2;5;3;2;-;3;1;5	15.6301	1.24555	7;3;2;2;4;3;2;-;3;1;5	20.4003	1.35559	7;3;2;2;4;3;2;-;3;1;5	19.1222	0.0801551	5;2;2;2;3;3;1;-;3;1;5	34.2584	1.10553	7;3;2;2;4;3;2;-;3;1;5	34.5598	0.909715	7;3;2;2;4;3;2;-;3;1;5	24.3933	0.0370567	1;2;2;1;2;2;1;-;1;-;1	23.1094	26.9871	14.12	7	7	13.7191	7.82	4	4	6.76009	3.23	2	2	6.95077	4.25	2	2
Q14166	Tubulin--tyrosine ligase-like protein 12 OS=Homo sapiens GN=TTLL12 PE=1 SV=2 - [TTL12_HUMAN]	35.87	1	21	21	42	1.15333	6;7;2;1;6;11;6;2;1;-;5	11.0114	0.850809	6;7;2;1;6;11;6;2;1;-;5	19.5672	1.16076	6;7;2;1;6;11;6;2;1;-;5	11.1363	1.0763	6;7;2;1;6;11;6;2;1;-;5	15.9588	1.19583	6;7;2;1;6;11;6;2;1;-;5	32.4222	0.0767472	5;7;2;1;6;11;6;2;1;-;3	40.7665	0.954627	6;7;2;1;6;11;6;2;1;-;5	11.17	1.03811	6;7;2;1;6;11;6;2;1;-;5	15.1482	0.0479468	4;7;2;-;4;9;4;1;-;-;3	55.6909	31.442	11.02	4	6	25.7619	12.27	6	6	6.12581	2.95	2	2		0
P41252	Isoleucine--tRNA ligase, cytoplasmic OS=Homo sapiens GN=IARS PE=1 SV=2 - [SYIC_HUMAN]	35.82	1	46	46	64	0.940059	8;2;3;2;7;5;7;4;3;-;24	10.6317	0.602437	8;2;3;2;7;5;6;4;3;-;24	7.54454	1.15898	8;2;3;2;7;5;6;4;3;-;24	10.3753	0.883765	8;2;3;2;7;5;7;4;3;-;24	8.80098	1.10534	8;2;3;2;7;5;6;4;3;-;24	11.7972	0.0526161	8;2;3;2;6;5;5;4;2;-;22	20.341	0.791053	8;2;3;2;6;5;6;4;3;-;24	22.4583	0.909291	8;2;3;2;6;5;6;4;3;-;24	20.2035	0.0302267	7;2;1;-;4;4;6;4;1;-;19	38.0123	35.431	7.69	8	8	9.58375	2.22	2	2	12.9374	3.72	3	3	8.53907	1.35	2	2
Q9UJU6	Drebrin-like protein OS=Homo sapiens GN=DBNL PE=1 SV=1 - [DBNL_HUMAN]	35.81	1	12	12	20	1.34459	3;4;2;-;2;3;1;2;2;-;-	22.1547	0.660921	3;4;2;-;2;3;1;2;2;-;-	18.0709	1.26271	3;4;2;-;2;3;1;2;2;-;-	25.1683	1.26847	3;4;2;-;2;3;1;2;2;-;-	30.3652	1.31277	3;4;2;-;2;3;1;2;2;-;-	33.6736	0.0792139	1;2;2;-;2;1;1;2;2;-;-	54.0844	0.986591	3;4;2;-;2;3;1;2;2;-;-	39.156	1.12007	3;4;2;-;2;3;1;2;2;-;-	37.1111	0.0545694	1;1;2;-;2;1;-;1;1;-;-	49.5604	12.4627	10.47	3	3	16.163	6.98	2	4	12.7293	8.14	3	3		0
Q16666	Gamma-interferon-inducible protein 16 OS=Homo sapiens GN=IFI16 PE=1 SV=3 - [IF16_HUMAN]	35.8	1	26	26	52	0.929247	7;3;3;2;9;6;3;4;2;3;10	15.4078	0.74743	7;3;3;2;9;6;3;4;2;3;10	11.4157	1.09549	6;3;3;2;9;6;3;4;2;3;10	12.3888	0.997275	6;3;3;2;9;6;3;4;2;3;9	7.31762	1.21501	6;3;3;2;9;6;3;4;2;3;9	9.91802	0.058783	6;3;3;2;8;6;3;4;1;3;9	26.151	1.02505	6;3;3;2;9;6;3;4;2;3;9	16.7405	0.734324	6;3;3;2;9;6;3;4;2;3;9	19.4065	0.0264115	4;3;1;-;4;4;1;3;-;2;9	32.7955	29.1941	7.52	5	7	10.175	4.33	3	3	12.5922	4.97	3	3	8.92679	2.8	2	2
Q07866	Kinesin light chain 1 OS=Homo sapiens GN=KLC1 PE=1 SV=2 - [KLC1_HUMAN]	35.78	1	20	23	45	1.08694	2;4;4;9;9;4;2;1;2;4;4	16.0522	0.649412	2;4;4;9;9;4;2;1;2;4;4	13.0708	1.17817	2;4;4;9;9;4;2;1;2;4;4	12.145	1.02622	2;4;4;9;9;4;2;1;2;4;4	10.2597	1.19132	2;4;4;9;9;4;2;1;2;4;4	16.688	0.0642879	2;4;2;6;9;4;2;1;-;2;4	32.9018	0.837391	2;4;4;9;9;4;2;1;2;4;4	23.3008	1.08758	2;4;4;9;9;4;2;1;2;4;4	21.1382	0.0434739	1;4;2;5;8;4;1;1;-;2;4	40.1113	12.7465	4.19	2	2	14.2314	7.33	4	4	14.3986	6.11	3	4	32.6359	11.69	6	9
O00170	AH receptor-interacting protein OS=Homo sapiens GN=AIP PE=1 SV=2 - [AIP_HUMAN]	35.76	1	10	10	23	1.10253	5;2;-;1;2;2;1;3;-;1;8	11.4928	0.611866	5;2;-;1;2;2;1;3;-;1;8	15.1927	1.20348	5;2;-;1;2;2;1;3;-;1;8	10.784	1.10547	5;2;-;1;2;2;1;3;-;1;8	11.9212	0.981593	5;2;-;1;2;2;1;3;-;1;8	16.7767	0.0751128	4;2;-;-;2;2;1;3;-;-;7	28.6712	1.04826	5;2;-;1;2;2;1;3;-;1;8	13.0557	0.876608	5;2;-;1;2;2;1;3;-;1;8	13.2109	0.0355018	3;2;-;-;2;2;1;3;-;-;5	27.8377	22.9822	20.61	6	6	6.99666	5.45	2	2		0				0
Q9UQB8	Brain-specific angiogenesis inhibitor 1-associated protein 2 OS=Homo sapiens GN=BAIAP2 PE=1 SV=1 - [BAIP2_HUMAN]	35.69	1	19	19	28	1.03643	4;3;1;2;2;5;4;4;1;-;4	11.5026	0.760922	4;3;1;2;2;5;4;4;1;-;4	6.89749	1.1741	4;3;1;2;2;5;4;4;1;-;4	10.2631	1.00374	4;3;1;2;2;5;4;4;1;-;4	6.77815	1.2343	4;3;1;2;2;5;4;4;1;-;4	8.64452	0.0632364	4;3;1;2;2;5;4;4;1;-;4	21.1636	0.861929	4;3;1;2;2;5;4;4;1;-;4	6.81686	1.00264	4;3;1;2;2;5;4;4;1;-;4	7.73915	0.0349452	3;2;1;2;2;4;3;2;1;-;4	42.3473	15.488	6.52	4	4	9.9793	3.8	2	3		0			6.33953	2.9	2	2
Q13347	Eukaryotic translation initiation factor 3 subunit I OS=Homo sapiens GN=EIF3I PE=1 SV=1 - [EIF3I_HUMAN]	35.69	1	8	8	19	1.09206	2;1;1;2;3;1;6;1;-;3;4	9.73312	0.709244	2;1;1;2;3;1;6;1;-;3;4	14.5444	1.15102	2;1;1;2;3;1;6;1;-;3;4	10.41	0.928664	2;1;1;2;3;1;6;1;-;3;4	10.172	1.03376	2;1;1;2;3;1;6;1;-;3;4	12.9599	0.0550277	1;-;1;2;2;1;6;1;-;3;2	41.8074	0.878048	2;1;1;2;3;1;6;1;-;3;3	13.3406	1.03196	2;1;1;2;3;1;6;1;-;3;4	20.5864	0.0468424	1;-;1;2;-;-;4;1;-;3;2	52.0677	16.4977	16.31	3	3		0				0				0
Q02978	Mitochondrial 2-oxoglutarate/malate carrier protein OS=Homo sapiens GN=SLC25A11 PE=1 SV=3 - [M2OM_HUMAN]	35.67	1	14	14	20	1.12815	3;3;-;-;-;6;4;4;-;-;3	9.45213	0.841776	3;3;-;-;-;6;4;4;-;-;3	11.2587	1.03962	3;3;-;-;-;6;4;4;-;-;3	23.3856	0.947526	3;3;-;-;-;6;4;4;-;-;3	20.2998	1.16308	3;3;-;-;-;6;4;4;-;-;3	29.4819	0.0619456	2;2;-;-;-;4;4;4;-;-;2	36.8966	0.917013	3;3;-;-;-;6;4;4;-;-;3	43.9728	0.92578	3;3;-;-;-;6;4;4;-;-;3	48.7326	0.0283962	2;2;-;-;-;3;3;2;-;-;1	66.2779	9.89137	5.73	2	2	10.9628	8.92	2	2						0
P83731	60S ribosomal protein L24 OS=Homo sapiens GN=RPL24 PE=1 SV=1 - [RL24_HUMAN]	35.67	1	9	9	19	1.02721	3;4;-;-;-;5;5;5;-;-;2	10.7922	0.64373	2;4;-;-;-;5;5;5;-;-;2	12.4569	1.13382	2;4;-;-;-;5;5;5;-;-;2	23.8902	0.926431	2;4;-;-;-;5;5;5;-;-;2	23.3982	1.16939	2;4;-;-;-;5;5;5;-;-;2	21.4299	0.0482816	2;4;-;-;-;5;4;5;-;-;2	32.4606	0.757194	2;4;-;-;-;5;4;5;-;-;2	30.5494	0.969914	2;4;-;-;-;5;4;5;-;-;2	31.4003	0.0418252	2;4;-;-;-;4;3;4;-;-;1	20.2321	9.08053	15.29	3	3	16.0086	19.75	3	4		0				0
Q96I24	Far upstream element-binding protein 3 OS=Homo sapiens GN=FUBP3 PE=1 SV=2 - [FUBP3_HUMAN]	35.66	1	12	12	23	1.0904	5;2;-;-;2;1;3;2;-;-;9	10.8369	0.703248	5;2;-;-;2;1;3;1;-;-;9	24.9242	1.18182	4;2;-;-;2;1;3;2;-;-;9	14.3771	1.16842	4;2;-;-;2;1;3;2;-;-;9	18.919	1.20469	5;2;-;-;2;1;3;2;-;-;9	6.38098	0.0738111	3;1;-;-;2;-;2;-;-;-;8	37.6002	0.966731	5;2;-;-;2;1;3;2;-;-;9	14.6303	1.08774	5;2;-;-;2;1;3;2;-;-;9	7.15915	0.0401806	3;1;-;-;2;-;1;-;-;-;8	46.6981	18.1826	15.21	5	5	9.33295	7.52	2	2
Q8WUM4	Programmed cell death 6-interacting protein OS=Homo sapiens GN=PDCD6IP PE=1 SV=1 - [PDC6I_HUMAN]	35.6	1	32	32	57	0.974005	8;15;2;-;5;12;5;-;1;-;10	12.5034	0.695337	8;15;2;-;5;12;5;-;1;-;10	13.0901	1.18238	8;15;2;-;5;12;4;-;1;-;10	12.025	0.879553	8;15;2;-;5;12;5;-;1;-;10	17.1058	1.18059	8;15;2;-;5;11;4;-;1;-;10	17.9654	0.0553562	8;14;2;-;5;8;4;-;1;-;10	20.3175	0.840571	8;14;2;-;5;10;4;-;1;-;10	9.82671	1.01898	8;15;2;-;5;11;4;-;1;-;10	14.6382	0.0436578	6;11;2;-;4;6;3;-;1;-;9	50.1591	36.7618	10.02	8	8	56.3859	16.01	14	15	10.1269	2.42	2	2		0
O00515	Ladinin-1 OS=Homo sapiens GN=LAD1 PE=1 SV=2 - [LAD1_HUMAN]	35.59	1	18	18	29	0.964009	3;1;3;5;9;2;2;2;2;-;2	11.0336	0.879109	3;1;3;5;9;2;2;2;2;-;2	7.23152	1.06635	3;1;3;5;9;2;2;2;2;-;3	20.7646	0.955485	3;1;3;5;9;2;2;2;2;-;2	14.5105	1.14743	3;1;3;5;9;2;2;2;2;-;2	22.6192	0.0542356	3;1;3;4;7;2;2;1;1;-;2	38.7642	0.806348	3;1;3;4;9;2;2;2;2;-;2	40.2978	0.829255	3;1;3;4;9;2;2;2;2;-;2	38.0166	0.0284333	2;1;2;4;4;2;1;1;-;-;1	50.5191	9.24223	3.48	2	3		0			11.7645	7.16	3	3	15.8975	4.84	5	5
P12236	ADP/ATP translocase 3 OS=Homo sapiens GN=SLC25A6 PE=1 SV=4 - [ADT3_HUMAN]	35.57	2	8	13	37	0.894019	9;7;-;1;-;10;2;2;-;1;7	12.6394	0.674372	9;7;-;1;-;10;2;2;-;1;6	12.5259	1.19439	9;7;-;1;-;10;2;2;-;1;6	3.52219	0.868842	9;7;-;1;-;10;2;2;-;1;6	14.6932	1.05407	9;7;-;1;-;10;2;2;-;1;6	9.89771	0.0473356	9;5;-;1;-;6;2;1;-;1;6	32.0583	0.802108	9;6;-;1;-;10;2;2;-;1;6	16.8643	0.921373	9;7;-;1;-;10;2;2;-;1;6	10.6121	0.0316279	9;4;-;1;-;6;2;1;-;1;4	30.486	34.1767	20.13	8	9	28.6878	21.81	7	8						0
Q14566	DNA replication licensing factor MCM6 OS=Homo sapiens GN=MCM6 PE=1 SV=1 - [MCM6_HUMAN]	35.57	1	27	27	60	1.00703	5;2;11;11;4;2;2;2;7;8;7	12.1224	0.605979	5;2;10;11;4;2;2;2;7;8;7	9.32599	1.08215	5;2;11;11;4;2;2;2;7;8;7	8.5606	0.839227	5;2;10;11;4;2;2;2;7;8;7	27.5342	1.05651	5;2;11;10;3;2;2;2;7;8;7	8.4574	0.0517517	5;1;9;8;3;2;2;2;4;5;7	41.0795	0.825962	5;2;11;10;3;2;2;2;7;8;7	15.4127	0.894801	5;2;11;10;3;2;2;2;7;8;7	11.5657	0.0390388	4;-;6;7;2;2;2;1;-;4;7	32.328	16.5929	6.46	4	4	8.49975	3.41	2	2	43.1924	14.25	9	11	40.3713	13.89	11	11
Q13501	Sequestosome-1 OS=Homo sapiens GN=SQSTM1 PE=1 SV=1 - [SQSTM_HUMAN]	35.45	1	9	9	14	0.941833	2;-;-;3;7;-;-;-;-;1;-	19.6778	0.54621	2;-;-;3;7;-;-;-;-;1;-	26.8658	1.09396	2;-;-;3;7;-;-;-;-;1;-	10.0995	0.773497	2;-;-;3;7;-;-;-;-;1;-	25.8633	0.94606	2;-;-;3;7;-;-;-;-;1;-	7.41049	0.0805559	-;-;-;2;1;-;-;-;-;-;-	8.09802	0.775889	2;-;-;3;7;-;-;-;-;1;-	22.5087	0.979518	2;-;-;3;7;-;-;-;-;1;-	18.5113	0.0645562	-;-;-;1;1;-;-;-;-;-;-	119.637	7.67556	7.95	2	2		0				0			10.0459	8.86	2	3
P46060	Ran GTPase-activating protein 1 OS=Homo sapiens GN=RANGAP1 PE=1 SV=1 - [RAGP1_HUMAN]	35.43	1	17	17	33	1.20837	7;4;1;1;7;5;2;-;1;1;8	10.7308	0.739297	7;4;1;1;7;5;2;-;1;1;8	20.6639	1.21268	7;4;1;1;7;5;2;-;1;1;8	8.6895	0.883596	7;4;1;1;7;5;2;-;1;1;8	8.54738	1.37293	7;4;1;1;7;5;2;-;1;1;8	26.7689	0.0590075	6;4;1;1;7;5;2;-;-;-;8	22.5264	0.847068	7;4;1;1;7;5;2;-;1;1;8	10.9799	1.33343	7;4;1;1;7;5;2;-;1;1;8	27.0231	0.0398904	6;4;1;1;4;4;2;-;-;-;7	33.6233	29.0262	15.33	7	7	20.9289	6.13	3	4		0				0
O95292	Vesicle-associated membrane protein-associated protein B/C OS=Homo sapiens GN=VAPB PE=1 SV=3 - [VAPB_HUMAN]	35.39	1	7	8	13	1.18514	3;1;-;1;-;2;4;1;-;1;2	9.03323	0.776309	3;1;-;1;-;2;4;1;-;1;2	16.8355	1.14182	3;1;-;1;-;2;4;1;-;1;2	15.1888	1.04579	3;1;-;1;-;2;4;1;-;1;2	17.1808	1.17947	3;1;-;1;-;2;4;1;-;1;2	15.4548	0.0755626	2;1;-;1;-;2;2;1;-;1;2	42.456	0.955909	3;1;-;1;-;2;3;1;-;1;2	19.262	1.04254	3;1;-;1;-;2;4;1;-;1;2	16.1886	0.0418923	2;1;-;1;-;2;2;1;-;1;2	30.0944	14.7031	9.05	2	2		0								0
Q02750	Dual specificity mitogen-activated protein kinase kinase 1 OS=Homo sapiens GN=MAP2K1 PE=1 SV=2 - [MP2K1_HUMAN]	35.37	1	13	14	24	1.14853	6;2;2;2;4;1;6;-;-;1;6	6.14706	0.880942	6;2;2;2;4;1;6;-;-;1;6	15.2783	1.16229	6;2;2;2;4;1;6;-;-;1;6	14.1049	0.99992	6;2;2;2;4;1;6;-;-;1;6	12.0681	1.08481	6;2;2;2;4;1;6;-;-;1;6	29.8135	0.0537186	6;1;2;2;4;1;5;-;-;-;4	30.9641	0.827584	6;2;2;2;4;1;6;-;-;1;6	29.7005	1.09174	6;2;2;2;4;1;6;-;-;1;6	32.0056	0.0525292	4;1;2;-;3;-;4;-;-;-;3	47.455	21.9068	10.18	2	5		0			6.06491	4.58	2	2		0
P30153	Serine/threonine-protein phosphatase 2A 65 kDa regulatory subunit A alpha isoform OS=Homo sapiens GN=PPP2R1A PE=1 SV=4 - [2AAA_HUMAN]	35.31	1	23	23	41	1.0882	6;2;3;6;5;3;4;4;1;6;5	10.4737	0.792283	6;2;3;6;5;3;4;4;1;6;5	18.9887	1.10789	6;2;3;6;5;2;4;4;1;6;5	14.1987	0.989934	6;2;3;6;5;2;4;4;1;6;5	17.4553	1.17973	6;2;3;6;5;2;4;4;1;6;5	19.8837	0.0588481	6;2;2;6;4;2;4;4;-;4;5	29.9653	0.876475	6;2;3;6;5;2;4;4;1;6;5	22.9876	1.05998	6;2;3;6;5;2;4;4;1;6;5	28.3338	0.0400238	5;1;3;5;3;1;3;4;-;3;4	49.2405	22.0094	12.05	5	5	9.79776	5.09	2	2	9.0274	3.57	2	2	19.5293	7.81	4	6
P23229	Integrin alpha-6 OS=Homo sapiens GN=ITGA6 PE=1 SV=4 - [ITA6_HUMAN]	35.31	1	40	40	68	1.09109	10;7;4;2;5;16;3;3;5;1;13	10.8948	1.04905	10;7;4;2;5;16;3;3;5;1;13	13.3373	1.20585	10;7;4;2;5;16;3;3;5;1;13	14.0337	1.23767	10;7;4;2;5;16;3;3;5;1;13	11.0219	1.83641	10;7;4;2;5;16;3;3;5;1;13	23.2777	0.0870569	7;7;1;-;5;14;3;3;3;-;11	30.5949	1.14218	10;7;4;2;5;16;3;3;5;1;13	7.79291	0.955478	10;7;4;2;5;16;3;3;5;1;13	19.8702	0.0374698	4;5;-;1;3;11;3;2;2;-;7	53.5835	37.0913	12.12	9	9	26.7023	6.73	7	7	16.5767	3.89	3	4	9.40751	2.48	2	2
P61313	60S ribosomal protein L15 OS=Homo sapiens GN=RPL15 PE=1 SV=2 - [RL15_HUMAN]	35.29	1	12	12	22	0.879331	4;4;1;1;-;4;2;1;1;1;9	21.6228	0.551453	4;4;1;1;-;4;1;1;1;1;9	15.0091	0.853232	4;4;1;1;-;4;1;1;1;1;9	38.9231	0.69846	4;4;1;1;-;4;1;1;1;1;9	29.5566	0.883187	4;4;1;1;-;4;-;1;1;1;8	33.0063	0.0382046	4;4;-;1;-;3;-;1;1;1;6	48.2771	0.577902	4;4;1;1;-;4;-;1;1;1;7	50.2465	0.698797	4;4;1;1;-;4;1;1;1;1;8	58.9141	0.0327621	2;4;-;1;-;2;-;1;-;-;5	41.3259	16.3952	11.27	2	3	15.5523	11.27	3	3		0				0
P53618	Coatomer subunit beta OS=Homo sapiens GN=COPB1 PE=1 SV=3 - [COPB_HUMAN]	35.26	1	39	39	65	1.0194	5;10;3;3;9;10;8;4;3;3;5	10.286	0.630475	5;10;3;3;8;10;8;4;3;3;5	16.0151	1.07449	5;10;3;3;9;10;8;4;3;3;5	13.0534	0.881285	4;10;3;3;8;10;8;4;3;3;5	15.958	1.02476	5;10;3;3;8;10;8;4;3;3;5	22.4352	0.0483044	4;10;3;3;7;8;8;4;2;2;3	20.7119	0.739789	4;10;3;3;8;10;8;4;3;3;4	25.3169	0.984159	4;10;3;3;8;10;8;4;3;3;4	27.4225	0.0351778	3;8;3;3;6;8;8;3;2;1;2	39.3002	20.0382	5.04	4	4	44.5722	10.91	8	10	9.48666	3.25	3	3	14.2867	3.46	3	3
Q02543	60S ribosomal protein L18a OS=Homo sapiens GN=RPL18A PE=1 SV=2 - [RL18A_HUMAN]	35.23	1	11	11	31	1.11852	4;4;-;1;3;5;3;5;-;2;6	12.9516	0.683268	4;4;-;1;3;5;3;5;-;2;6	17.5189	1.16103	4;4;-;1;3;5;3;5;-;2;6	14.4224	0.914827	4;4;-;1;3;5;3;5;-;2;6	18.2861	1.1063	4;4;-;1;3;5;3;5;-;2;6	11.5013	0.054849	4;3;-;1;3;4;2;4;-;2;6	39.9234	0.853489	4;4;-;1;3;5;3;4;-;2;6	19.3653	0.975738	4;4;-;1;3;5;3;4;-;2;6	14.0501	0.0362802	3;2;-;1;3;2;1;4;-;1;5	27.3315	15.2257	19.89	3	3	20.4833	13.07	2	4						0
Q9Y230	RuvB-like 2 OS=Homo sapiens GN=RUVBL2 PE=1 SV=3 - [RUVB2_HUMAN]	35.21	1	15	15	28	1.42113	5;2;4;3;4;7;-;-;1;2;4	16.0397	0.930308	5;2;4;3;4;7;-;-;1;2;4	11.9521	1.19403	4;2;4;3;4;7;-;-;1;2;4	17.491	1.19085	4;2;4;3;4;7;-;-;1;2;4	10.9717	1.11618	4;2;4;3;4;7;-;-;1;2;3	16.0338	0.0883266	3;2;1;3;4;7;-;-;-;2;3	47.561	1.0128	4;2;4;3;4;7;-;-;1;2;3	34.2959	1.10084	4;2;4;3;4;7;-;-;1;2;3	30.9774	0.0363616	3;1;-;3;4;5;-;-;-;1;1	68.8112	23.9308	13.17	5	5		0			12.2048	6.26	2	4	10.7998	4.54	2	3
O14745	Na(+)/H(+) exchange regulatory cofactor NHE-RF1 OS=Homo sapiens GN=SLC9A3R1 PE=1 SV=4 - [NHRF1_HUMAN]	35.2	1	9	9	13	1.12041	4;1;2;1;3;1;3;1;3;1;1	23.4252	0.893084	4;1;2;1;3;1;3;1;3;1;1	24.4599	1.24876	4;1;2;1;3;1;3;1;3;1;1	11.0648	1.41141	4;1;2;1;3;1;3;1;3;1;1	31.5479	1.14183	4;1;2;1;3;1;3;1;3;1;1	15.0675	0.0778953	4;1;-;1;3;1;2;-;2;1;1	56.5485	1.12218	4;1;2;1;3;1;3;1;3;1;1	25.098	0.822852	4;1;2;1;3;1;3;1;3;1;1	23.5371	0.0326617	3;1;-;1;2;-;1;-;1;-;1	44.8066	13.826	15.08	4	4		0				0				0
Q8WUD1	Ras-related protein Rab-2B OS=Homo sapiens GN=RAB2B PE=1 SV=1 - [RAB2B_HUMAN]	35.19	2	7	7	11	1.2939	-;2;-;-;-;2;2;2;-;-;3	12.5415	0.737053	-;2;-;-;-;2;2;2;-;-;3	4.53877	1.24301	-;2;-;-;-;2;2;2;-;-;3	14.0152	1.22219	-;2;-;-;-;2;2;2;-;-;3	10.7244	1.11709	-;2;-;-;-;2;2;2;-;-;3	16.4876	0.0897208	-;2;-;-;-;2;2;2;-;-;2	30.6926	0.963567	-;2;-;-;-;2;2;2;-;-;2	13.0818	1.10486	-;2;-;-;-;2;2;2;-;-;3	18.5168	0.0518969	-;2;-;-;-;2;2;1;-;-;2	48.2591					8.10967	11.11	2	2
Q5JTV8	Torsin-1A-interacting protein 1 OS=Homo sapiens GN=TOR1AIP1 PE=1 SV=2 - [TOIP1_HUMAN]	35.16	1	19	19	41	0.858082	7;7;2;3;5;7;3;2;1;2;5	11.1792	0.641475	7;7;2;3;5;7;3;2;1;2;5	13.8495	1.12467	7;7;2;3;5;7;3;2;1;2;5	6.54763	0.85285	7;7;2;3;5;7;3;2;1;2;5	19.3346	0.978311	7;7;2;3;5;7;3;2;1;2;5	12.0082	0.0477348	6;4;1;3;5;5;2;1;-;1;3	38.9005	0.998378	7;7;2;3;5;7;3;2;1;2;5	14.9715	0.819455	7;7;2;3;5;7;3;2;1;2;5	17.4326	0.0309127	2;2;1;3;5;3;1;1;-;1;2	41.5619	25.0167	13.38	6	7	27.7022	6.35	5	7	9.27858	5.32	2	2	10.5809	5.83	3	3
Q99460	26S proteasome non-ATPase regulatory subunit 1 OS=Homo sapiens GN=PSMD1 PE=1 SV=2 - [PSMD1_HUMAN]	35.15	1	33	33	57	1.15373	8;4;5;6;8;2;4;5;4;1;11	15.3793	0.690913	8;4;5;6;8;2;4;5;4;1;11	16.3642	1.08891	8;4;5;6;8;2;4;5;4;1;11	14.3164	0.883053	8;4;5;6;8;2;4;5;4;1;11	19.0996	1.04235	8;3;5;6;8;2;4;5;4;1;10	26.9428	0.0664673	7;3;4;2;5;2;4;5;1;-;9	21.2806	0.799581	7;3;5;6;8;2;4;5;4;1;10	29.5961	0.938169	7;3;5;6;8;2;4;5;4;1;11	28.2273	0.0487671	5;2;3;1;1;1;3;4;1;-;8	72.9578	27.9268	10.18	8	8	16.0208	5.56	4	4	22.5567	5.25	4	5	27.049	5.35	4	6
P21964	Catechol O-methyltransferase OS=Homo sapiens GN=COMT PE=1 SV=2 - [COMT_HUMAN]	35.06	1	10	10	17	1.02228	3;6;-;-;-;5;2;-;-;-;2	12.128	0.5781	3;6;-;-;-;5;2;-;-;-;2	15.5652	1.01229	3;6;-;-;-;5;2;-;-;-;2	20.9305	0.906697	3;6;-;-;-;5;2;-;-;-;2	19.1492	0.884937	3;6;-;-;-;5;2;-;-;-;2	9.89044	0.0507579	3;4;-;-;-;3;2;-;-;-;1	23.016	0.724132	3;6;-;-;-;5;2;-;-;-;2	26.9313	0.841224	3;5;-;-;-;5;2;-;-;-;2	29.0196	0.0141443	1;3;-;-;-;3;2;-;-;-;-	66.4428	12.4674	11.44	2	2	22.7003	22.88	6	6		0				0
P48507	Glutamate--cysteine ligase regulatory subunit OS=Homo sapiens GN=GCLM PE=1 SV=1 - [GSH0_HUMAN]	35.04	1	9	9	17	1.11349	4;2;-;-;2;3;1;-;-;-;6	12.5821	0.632272	4;2;-;-;2;3;1;-;-;-;6	10.7378	1.07679	4;2;-;-;2;3;1;-;-;-;6	23.0897	0.97119	4;2;-;-;2;3;1;-;-;-;6	18.2714	1.06541	4;2;-;-;1;3;1;-;-;-;6	11.975	0.0601688	4;2;-;-;1;3;1;-;-;-;6	33.962	0.867902	4;2;-;-;1;3;1;-;-;-;6	22.9515	0.817128	4;2;-;-;2;3;1;-;-;-;6	39.6029	0.0394304	3;1;-;-;1;3;1;-;-;-;5	19.112	19.4277	20.07	4	4	6.9683	9.49	2	2
Q15185	Prostaglandin E synthase 3 OS=Homo sapiens GN=PTGES3 PE=1 SV=1 - [TEBP_HUMAN]	35	1	11	11	14	1.05695	5;2;-;-;4;1;2;-;-;-;3	15.2674	0.74778	5;2;-;-;4;1;2;-;-;-;3	14.263	1.13445	5;2;-;-;4;1;2;-;-;-;3	11.8308	1.05807	5;2;-;-;4;1;2;-;-;-;3	32.9277	1.38271	4;2;-;-;4;1;2;-;-;-;3	35.8132	0.0568413	3;2;-;-;4;1;2;-;-;-;3	50.5066	0.753598	3;2;-;-;4;1;2;-;-;-;3	26.7007	1.12306	3;2;-;-;4;1;2;-;-;-;3	34.7719	0.0526272	2;1;-;-;2;1;2;-;-;-;3	70.6153	22.3486	21.88	3	4	11.4544	12.5	2	2		0
P52209	6-phosphogluconate dehydrogenase, decarboxylating OS=Homo sapiens GN=PGD PE=1 SV=3 - [6PGD_HUMAN]	34.99	1	16	16	34	0.983939	6;7;1;3;8;9;1;-;-;3;3	6.954	0.609671	6;7;1;3;8;9;1;-;-;3;3	6.88996	1.12051	6;6;1;3;8;9;1;-;-;3;3	10.6646	0.866307	6;7;1;3;8;9;1;-;-;3;3	8.79744	1.10868	6;6;1;3;8;9;1;-;-;3;3	12.5813	0.0597506	5;6;1;3;7;9;1;-;-;2;3	32.1822	0.849084	5;6;1;3;8;9;1;-;-;3;3	8.91774	0.970883	5;6;1;3;8;9;1;-;-;3;3	9.15961	0.0341297	5;5;1;3;5;8;1;-;-;-;3	50.8961	20.9576	13.87	6	6	26.4543	10.14	4	6		0			10.4824	4.97	2	2
P35241	Radixin OS=Homo sapiens GN=RDX PE=1 SV=1 - [RADI_HUMAN]	34.99	1	14	29	66	1.00932	9;7;4;1;7;8;4;6;3;2;10	11.9117	0.597217	9;7;4;2;7;7;3;6;3;2;10	21.8459	1.07621	9;7;4;1;7;6;2;6;3;2;10	14.2881	0.995476	9;7;4;1;7;6;2;6;3;2;10	13.7213	0.978366	8;6;4;1;7;6;2;6;3;2;10	30.6538	0.0682254	7;5;3;1;5;5;2;6;3;2;9	23.8179	0.813476	9;5;4;1;7;7;2;6;3;2;10	39.2539	0.747893	7;5;4;1;7;6;2;6;3;2;10	26.9046	0.0208088	4;5;-;1;4;3;2;6;2;1;5	45.4489	42.4132	12.18	7	10		0			12.2805	4.29	3	4		0
Q15005	Signal peptidase complex subunit 2 OS=Homo sapiens GN=SPCS2 PE=1 SV=3 - [SPCS2_HUMAN]	34.96	1	6	6	12	1.10296	1;2;-;1;4;1;1;-;-;1;-	11.6975	0.803674	1;2;-;1;4;1;1;-;-;1;-	20.1791	0.983178	1;2;-;1;4;2;1;-;-;1;-	37.2635	0.963082	1;2;-;1;4;1;1;-;-;1;-	29.509	1.07739	1;2;-;1;4;1;1;-;-;1;-	43.2258	0.0494401	-;1;-;1;4;-;-;-;-;1;-	34.2104	0.710223	1;2;-;1;4;1;1;-;-;1;-	63.0522	0.994102	1;1;-;1;4;1;1;-;-;1;-	50.1647	0.0571219	-;-;-;1;3;1;-;-;-;1;-	109.601		0			14.1679	26.55	4	4						0
Q3SZ57	SWISS-PROT:Q3SZ57 (Bos taurus) Alpha-fetoprotein precursor	34.92	1	14	14	24	1.31578	1;3;2;3;2;3;3;3;-;1;3	20.4953	1.73694	1;3;2;3;2;3;3;3;-;1;3	35.275	1.26941	1;3;2;3;2;3;3;3;-;1;3	12.7809	1.55313	1;3;2;3;2;3;3;3;-;1;3	27.7045	1.36515	1;3;2;3;2;3;3;3;-;1;3	13.3486	0.0850607	1;2;-;1;2;2;3;3;-;1;2	46.8298	0.948562	1;3;2;3;2;3;3;3;-;1;2	17.2016	1.3007	1;3;2;3;2;3;3;3;-;1;2	17.4374	0.0559036	1;1;-;1;2;-;3;3;-;1;2	45.1988	7.41174	2.95	2	2	9.6561	5.74	3	3	7.63076	6.72	2	2	10.5143	8.69	3	3
Q16851	UTP--glucose-1-phosphate uridylyltransferase OS=Homo sapiens GN=UGP2 PE=1 SV=5 - [UGPA_HUMAN]	34.84	1	16	16	32	1.05933	9;5;-;-;1;6;3;-;-;-;8	12.7585	0.71844	9;5;-;-;1;6;3;-;-;-;8	10.9975	1.097	9;5;-;-;1;6;3;-;-;-;8	7.68581	0.894246	9;5;-;-;1;6;3;-;-;-;8	15.4663	0.986387	9;5;-;-;1;6;3;-;-;-;8	16.7702	0.0605445	9;5;-;-;1;6;3;-;-;-;8	37.8088	0.763186	9;5;-;-;1;6;3;-;-;-;8	32.1311	0.968891	9;5;-;-;1;6;3;-;-;-;8	26.0217	0.0382804	7;5;-;-;-;5;3;-;-;-;7	21.8555	32.7258	13.58	6	9	18.4492	7.87	4	4
P35321	Cornifin-A OS=Homo sapiens GN=SPRR1A PE=1 SV=2 - [SPR1A_HUMAN]	34.83	1	1	3	4	0.744084	3;1;-;-;-;-;-;-;-;-;2	22.5241	1.40789	3;1;-;-;-;-;-;-;-;-;2	20.7613	0.928592	3;1;-;-;-;-;-;-;-;-;2	32.7055	3.49128	3;1;-;-;-;-;-;-;-;-;2	48.6824	2.59281	3;1;-;-;-;-;-;-;-;-;2	69.5866	0.201244	3;1;-;-;-;-;-;-;-;-;1	88.0319	1.81154	3;1;-;-;-;-;-;-;-;-;2	97.1123	0.767937	3;1;-;-;-;-;-;-;-;-;1	22.5039	0.0490458	1;-;-;-;-;-;-;-;-;-;1	70.3833	17.0156	34.83	3	3		0
Q00688	Peptidyl-prolyl cis-trans isomerase FKBP3 OS=Homo sapiens GN=FKBP3 PE=1 SV=1 - [FKBP3_HUMAN]	34.82	1	8	8	19	1.05392	3;3;-;-;-;7;-;-;-;-;7	3.70611	0.663147	3;3;-;-;-;7;-;-;-;-;7	16.0448	0.930542	3;3;-;-;-;7;-;-;-;-;7	21.8126	0.978178	3;3;-;-;-;7;-;-;-;-;7	15.0494	0.860444	3;3;-;-;-;7;-;-;-;-;7	33.0976	0.0662951	3;2;-;-;-;7;-;-;-;-;6	13.7123	0.77573	3;3;-;-;-;7;-;-;-;-;6	46.5487	0.853453	3;3;-;-;-;7;-;-;-;-;6	42.6318	0.047073	3;-;-;-;-;5;-;-;-;-;6	22.4995	10.4444	13.39	3	3	18.4303	16.52	3	3		0
P49748	Very long-chain specific acyl-CoA dehydrogenase, mitochondrial OS=Homo sapiens GN=ACADVL PE=1 SV=1 - [ACADV_HUMAN]	34.81	1	21	21	40	0.890128	8;5;1;1;2;6;5;5;2;-;7	8.45705	0.690758	8;5;1;1;2;6;5;5;2;-;7	13.5938	1.11137	8;5;1;1;2;6;5;5;2;-;7	8.94279	0.763256	8;4;1;1;2;6;5;5;2;-;7	9.07392	1.17425	8;4;1;1;2;6;5;5;2;-;7	11.7259	0.0450508	8;4;1;1;2;6;4;5;2;-;7	46.9824	0.777627	8;4;1;1;2;6;5;5;2;-;7	15.6647	0.934987	8;4;1;1;2;6;5;5;2;-;7	12.4053	0.0434281	5;4;1;-;2;5;3;3;2;-;6	49.0968	35.7105	16.34	8	8	18.9267	8.4	5	5		0				0
Q8N5K1	CDGSH iron-sulfur domain-containing protein 2 OS=Homo sapiens GN=CISD2 PE=1 SV=1 - [CISD2_HUMAN]	34.81	1	4	4	5	0.842123	2;-;-;-;-;-;-;-;-;-;3	16.6322	0.515548	2;-;-;-;-;-;-;-;-;-;3	10.5408	0.763009	2;-;-;-;-;-;-;-;-;-;3	6.40228	0.698949	2;-;-;-;-;-;-;-;-;-;3	18.3846	0.666028	2;-;-;-;-;-;-;-;-;-;3	33.9045	0.0415387	2;-;-;-;-;-;-;-;-;-;2	89.9603	0.432129	2;-;-;-;-;-;-;-;-;-;3	80.8186	0.472488	2;-;-;-;-;-;-;-;-;-;3	70.1611	0.0139692	-;-;-;-;-;-;-;-;-;-;2		7.58723	13.33	2	2
Q92520	Protein FAM3C OS=Homo sapiens GN=FAM3C PE=1 SV=1 - [FAM3C_HUMAN]	34.8	1	8	8	12	1.24576	-;3;-;-;1;4;3;-;-;1;1	21.5277	0.597994	-;3;-;-;1;4;3;-;-;1;1	21.0178	1.05822	-;3;-;-;1;4;3;-;-;1;1	33.1788	0.692058	-;3;-;-;1;4;3;-;-;1;1	26.797	0.854851	-;3;-;-;1;4;3;-;-;1;1	42.4258	0.0714353	-;3;-;-;1;4;3;-;-;1;-	23.605	0.581369	-;3;-;-;1;4;3;-;-;1;1	46.0775	1.28348	-;3;-;-;1;4;3;-;-;1;1	47.2463	0.0515587	-;3;-;-;1;2;3;-;-;1;-	31.4759		0			11.4708	14.98	3	3
O14579	Coatomer subunit epsilon OS=Homo sapiens GN=COPE PE=1 SV=3 - [COPE_HUMAN]	34.74	1	11	11	15	1.02614	3;3;-;2;5;-;1;-;-;-;2	8.88531	0.731259	3;3;-;2;5;-;1;-;-;-;2	8.76256	1.22037	3;3;-;2;5;-;1;-;-;-;2	8.49333	1.01933	3;3;-;2;5;-;1;-;-;-;2	8.17033	1.04034	3;3;-;2;5;-;1;-;-;-;2	9.04707	0.0783398	3;3;-;-;4;-;1;-;-;-;1	20.4479	0.874128	3;3;-;2;5;-;1;-;-;-;2	9.39098	1.05059	3;3;-;2;5;-;1;-;-;-;2	8.83013	0.0333361	3;3;-;-;3;-;1;-;-;-;1	25.6366	14.6121	11.69	3	3	18.1016	8.77	3	3		0			10.2999	9.74	2	2
Q14204	Cytoplasmic dynein 1 heavy chain 1 OS=Homo sapiens GN=DYNC1H1 PE=1 SV=5 - [DYHC1_HUMAN]	34.72	1	161	161	316	1.05672	38;29;15;23;47;36;30;17;12;10;49	3.7782	0.724728	37;29;15;23;47;36;30;17;12;10;50	7.98315	1.15719	38;29;14;23;47;36;30;17;12;10;49	5.03959	0.977979	38;29;14;23;47;36;30;17;12;10;49	6.23021	1.14608	38;29;14;23;46;36;30;17;12;10;49	4.40722	0.0686967	35;26;13;20;42;31;28;13;11;7;43	13.999	0.923364	38;27;14;22;45;35;30;17;12;10;48	6.66572	1.1571	38;29;14;22;46;35;30;17;12;10;48	4.43964	0.0458321	29;18;9;14;31;25;21;10;7;6;37	17.2449	155.072	9.47	35	40	103.094	6.8	27	29	53.9187	3.06	14	16	76.8838	4.11	18	23
Q9NX40	OCIA domain-containing protein 1 OS=Homo sapiens GN=OCIAD1 PE=1 SV=1 - [OCAD1_HUMAN]	34.69	1	7	7	7	1.08864	-;-;-;4;-;-;-;3;-;1;-	13.0397	0.835589	-;-;-;4;-;-;-;3;-;1;-	2.39742	1.32111	-;-;-;4;-;-;-;3;-;1;-	1.90391	1.00013	-;-;-;4;-;-;-;3;-;1;-	5.91094	1.21516	-;-;-;4;-;-;-;3;-;1;-	11.4795	0.0516736	-;-;-;3;-;-;-;3;-;1;-	44.1849	1.09158	-;-;-;4;-;-;-;3;-;1;-	7.73967	1.07379	-;-;-;4;-;-;-;3;-;1;-	18.4137	0.0468421	-;-;-;2;-;-;-;3;-;1;-	62.8253		0								0			12.8077	20	4	4
Q14978	Nucleolar and coiled-body phosphoprotein 1 OS=Homo sapiens GN=NOLC1 PE=1 SV=2 - [NOLC1_HUMAN]	34.62	1	22	22	34	1.02637	-;2;11;3;3;1;2;6;5;2;-	13.2035	0.464585	-;2;10;3;3;1;2;6;4;2;-	27.6776	1.00313	-;2;11;3;3;1;2;6;4;2;-	9.70457	0.715885	-;2;10;3;3;1;2;6;5;2;-	17.9671	0.736294	-;2;11;3;2;1;2;6;5;2;-	19.4934	0.0501455	-;2;3;2;2;1;2;6;1;1;-	18.7036	0.51822	-;2;11;3;2;1;2;6;4;2;-	20.7604	1.10156	-;2;11;3;2;1;2;6;5;2;-	19.5618	0.0454343	-;2;3;2;2;1;1;5;1;1;-	35.8576		0			6.53145	2.43	2	2	48.8511	21.75	10	11	9.76287	6.44	3	3
Q9UBQ0	Vacuolar protein sorting-associated protein 29 OS=Homo sapiens GN=VPS29 PE=1 SV=1 - [VPS29_HUMAN]	34.62	1	8	8	13	0.963819	3;3;-;-;-;-;-;7;-;-;2	7.96387	0.581918	3;3;-;-;-;-;-;7;-;-;2	6.15363	1.29702	3;3;-;-;-;-;-;7;-;-;2	11.7965	1.19103	3;3;-;-;-;-;-;7;-;-;2	10.9762	1.33024	3;3;-;-;-;-;-;7;-;-;2	11.3043	0.0863195	3;3;-;-;-;-;-;7;-;-;2	15.6386	0.88089	3;3;-;-;-;-;-;7;-;-;2	8.21913	0.831027	3;3;-;-;-;-;-;7;-;-;2	11.0511	0.0325319	3;3;-;-;-;-;-;7;-;-;2	47.5161	10.8743	9.89	2	2	10.3032	12.09	2	2		0				0
P05455	Lupus La protein OS=Homo sapiens GN=SSB PE=1 SV=2 - [LA_HUMAN]	34.56	1	16	16	38	1.18753	3;-;5;6;9;-;2;-;3;6;3	10.5496	0.730117	3;-;5;5;9;-;2;-;3;6;3	15.8237	1.13624	3;-;5;5;9;-;2;-;3;6;3	10.1546	1.03219	3;-;5;5;9;-;2;-;3;6;3	10.2771	1.01426	3;-;5;5;8;-;2;-;3;6;3	13.0049	0.0586116	3;-;5;5;7;-;2;-;3;6;3	25.7584	0.854691	3;-;5;5;8;-;2;-;3;6;3	20.7126	0.942872	3;-;5;5;8;-;2;-;3;6;3	23.3478	0.0287722	2;-;4;5;5;-;2;-;1;4;2	28.915	14.314	7.84	3	3		0			16.4164	7.84	4	5	23.0489	11.03	4	7
P11177	Pyruvate dehydrogenase E1 component subunit beta, mitochondrial OS=Homo sapiens GN=PDHB PE=1 SV=3 - [ODPB_HUMAN]	34.54	1	13	13	23	0.996315	5;1;3;-;3;5;1;-;3;-;5	12.9952	0.745116	5;1;3;-;2;5;1;-;3;-;5	17.1626	1.1299	5;1;3;-;3;5;1;-;3;-;5	8.31844	0.917803	5;1;3;-;3;5;1;-;3;-;5	21.6499	1.11833	5;1;3;-;3;5;1;-;3;-;5	15.7166	0.0778766	5;1;2;-;2;4;1;-;1;-;5	42.8193	0.941986	5;1;3;-;3;5;1;-;3;-;5	28.511	1.02769	5;1;3;-;3;5;1;-;3;-;5	20.0856	0.0434641	4;1;1;-;1;4;1;-;2;-;5	55.1468	21.3049	13.93	4	5		0			10.5804	4.46	2	3		0
P23588	Eukaryotic translation initiation factor 4B OS=Homo sapiens GN=EIF4B PE=1 SV=2 - [IF4B_HUMAN]	34.53	1	28	28	48	0.961255	5;1;8;11;6;3;-;-;4;5;4	10.7133	0.605231	5;1;8;11;6;3;-;-;4;5;4	18.4421	0.979781	5;1;8;11;6;3;-;-;4;5;4	16.4573	0.786064	5;1;8;11;6;3;-;-;4;5;4	26.6293	0.840855	5;1;8;11;6;3;-;-;4;5;4	27.4245	0.0492376	4;1;4;9;6;3;-;-;3;5;2	44.212	0.714389	4;1;8;11;6;3;-;-;4;5;3	40.0056	0.780905	5;1;8;11;6;3;-;-;4;5;3	43.7384	0.0367213	3;-;2;9;4;1;-;-;4;3;2	41.7231	18.429	8.02	5	5		0			34.0713	13.58	8	10	39.9298	11.62	10	11
Q9BWD1	Acetyl-CoA acetyltransferase, cytosolic OS=Homo sapiens GN=ACAT2 PE=1 SV=2 - [THIC_HUMAN]	34.51	1	11	11	17	1.02912	1;7;-;-;-;5;4;2;-;-;1	7.87052	0.597088	1;7;-;-;-;5;4;2;-;-;1	8.10768	1.33568	1;7;-;-;-;5;4;2;-;-;1	11.3498	1.16539	1;7;-;-;-;5;4;2;-;-;1	14.9039	1.00485	1;7;-;-;-;5;4;2;-;-;1	12.5834	0.0567843	1;4;-;-;-;5;2;2;-;-;1	20.3768	0.781492	1;7;-;-;-;5;4;2;-;-;1	11.7184	0.87963	1;7;-;-;-;5;4;2;-;-;1	14.273	0.0245814	1;1;-;-;-;3;2;2;-;-;1	72.948		0			21.9611	20.91	6	7
Q99598	Translin-associated protein X OS=Homo sapiens GN=TSNAX PE=1 SV=1 - [TSNAX_HUMAN]	34.48	1	9	9	13	0.958411	3;1;1;1;3;2;1;-;-;-;5	8.77836	0.613814	3;1;1;1;3;2;1;-;-;-;5	12.9099	1.12302	3;1;1;1;3;2;1;-;-;-;5	10.1616	0.865586	3;1;1;1;3;2;1;-;-;-;5	8.14326	1.16483	3;1;1;1;3;2;1;-;-;-;5	10.3421	0.0493812	3;1;1;1;3;1;1;-;-;-;5	11.6915	0.871101	3;1;1;1;3;2;1;-;-;-;5	8.37255	0.947655	3;1;1;1;3;2;1;-;-;-;5	10.6774	0.0393371	3;1;1;1;3;1;1;-;-;-;5	43.8274	11.7993	13.79	3	3		0				0				0
P09429	High mobility group protein B1 OS=Homo sapiens GN=HMGB1 PE=1 SV=3 - [HMGB1_HUMAN]	34.42	1	12	13	45	0.904803	6;11;-;-;-;6;2;3;-;-;8	7.07636	0.829294	6;10;-;-;-;5;2;3;-;-;9	8.75512	1.09689	6;10;-;-;-;5;2;3;-;-;8	21.5043	0.954706	6;10;-;-;-;5;2;3;-;-;8	14.0483	0.832178	6;10;-;-;-;4;2;3;-;-;8	39.0215	0.0537992	6;6;-;-;-;3;2;2;-;-;7	24.9189	0.742653	6;9;-;-;-;4;2;3;-;-;8	54.6	0.588651	6;9;-;-;-;4;2;3;-;-;8	54.5903	0.0315185	4;1;-;-;-;-;1;2;-;-;7	32.0971	26.8057	21.4	6	7	61.2408	30.7	8	15
P62873	Guanine nucleotide-binding protein G(I)/G(S)/G(T) subunit beta-1 OS=Homo sapiens GN=GNB1 PE=1 SV=3 - [GBB1_HUMAN]	34.41	1	7	11	18	1.10472	-;7;-;-;-;6;3;2;-;-;1	5.87251	0.706482	-;7;-;-;-;6;3;2;-;-;1	20.7486	1.18291	-;7;-;-;-;6;3;2;-;-;1	8.22654	1.06784	-;7;-;-;-;6;3;2;-;-;1	13.3268	1.28574	-;7;-;-;-;6;3;2;-;-;1	19.5271	0.0610579	-;7;-;-;-;5;2;2;-;-;1	30.0458	0.931461	-;7;-;-;-;6;3;2;-;-;1	5.53653	1.15391	-;7;-;-;-;6;3;2;-;-;1	9.62637	0.0587221	-;5;-;-;-;3;1;1;-;-;-	29.3533					30.4889	28.53	7	7		0
P62987	Ubiquitin-60S ribosomal protein L40 OS=Homo sapiens GN=UBA52 PE=1 SV=2 - [RL40_HUMAN]	34.38	1	2	4	12	1.40486	3;1;-;-;2;2;2;2;-;-;2	19.1499	0.826757	3;1;-;-;2;2;2;2;-;-;2	24.1245	1.33677	3;1;-;-;2;2;2;2;-;-;2	17.0163	1.83498	3;1;-;-;2;2;2;2;-;-;2	39.9211	1.20687	3;1;-;-;2;2;2;2;-;-;2	31.6475	0.124021	3;1;-;-;2;2;1;2;-;-;2	46.1708	1.04058	3;1;-;-;2;2;2;2;-;-;2	40.0054	1.00657	3;1;-;-;2;2;2;2;-;-;2	32.4173	0.0322223	3;1;-;-;-;1;1;2;-;-;2	35.738		0				0				0
Q9UHB9	Signal recognition particle 68 kDa protein OS=Homo sapiens GN=SRP68 PE=1 SV=2 - [SRP68_HUMAN]	34.29	1	22	22	39	1.05932	5;5;2;3;9;4;1;-;1;2;7	10.7309	0.699656	5;5;2;3;9;4;1;-;1;2;7	8.87229	1.18569	5;5;2;3;9;4;1;-;1;2;7	13.1562	0.927916	5;5;2;3;9;3;1;-;1;2;7	8.09353	1.10633	5;5;2;3;9;4;1;-;1;2;7	16.3034	0.0632002	5;5;2;2;8;3;1;-;1;2;7	37.4056	0.875693	5;5;2;3;9;4;1;-;1;2;7	20.6607	1.03722	5;5;2;3;9;4;1;-;1;2;7	13.0554	0.034024	3;2;2;2;7;2;-;-;1;2;5	31.8419	22.2751	10.85	5	5	23.6332	11.16	6	6	7.36468	3.03	2	2	10.9204	7.18	3	3
Q92688	Acidic leucine-rich nuclear phosphoprotein 32 family member B OS=Homo sapiens GN=ANP32B PE=1 SV=1 - [AN32B_HUMAN]	34.26	1	7	14	27	1.39112	3;5;-;-;-;3;2;5;-;-;4	16.47	0.973548	3;5;-;-;-;3;2;5;-;-;4	14.9548	1.1494	3;5;-;-;-;3;2;5;-;-;4	11.3916	1.29583	3;5;-;-;-;3;2;5;-;-;4	20.1245	0.993893	3;5;-;-;-;3;2;4;-;-;4	17.7288	0.0768944	3;5;-;-;-;3;2;4;-;-;4	6.34846	1.05552	3;5;-;-;-;3;2;4;-;-;4	18.757	0.844146	3;5;-;-;-;3;2;4;-;-;4	22.6453	0.02299	2;4;-;-;-;2;1;3;-;-;3	29.9681		0			34.1712	14.34	4	7
P33992	DNA replication licensing factor MCM5 OS=Homo sapiens GN=MCM5 PE=1 SV=5 - [MCM5_HUMAN]	34.2	1	25	25	46	1.01827	6;12;2;2;6;8;2;2;2;2;6	8.44749	0.676264	6;12;2;2;6;8;2;2;2;2;6	13.5859	1.11971	6;12;2;2;6;8;2;2;2;2;6	11.8376	0.82412	6;12;2;2;6;7;2;2;2;2;6	9.12465	1.02215	6;12;2;2;6;7;2;2;2;2;6	12.5735	0.0468069	6;12;2;1;4;7;2;2;1;2;5	22.457	0.839667	6;12;2;2;6;7;2;2;2;2;6	18.3803	0.919364	6;12;2;2;6;7;2;2;2;2;6	18.4144	0.0348157	5;11;2;2;4;5;1;2;2;-;4	27.6905	20.9802	8.99	6	6	45.8662	15.67	11	12		0			7.95255	2.18	2	2
Q7Z406	Myosin-14 OS=Homo sapiens GN=MYH14 PE=1 SV=2 - [MYH14_HUMAN]	34.19	1	60	78	177	0.919518	20;14;32;24;17;12;2;2;22;15;16	12.778	0.757915	20;14;32;24;17;12;2;2;22;15;16	10.3634	1.16629	20;14;32;24;17;12;2;2;22;15;16	10.0277	1.01842	20;14;32;24;17;12;2;2;22;15;16	16.323	0.995341	20;13;32;24;17;12;2;2;22;15;16	16.214	0.0609782	18;13;23;16;17;12;2;1;11;12;16	24.1655	0.905789	20;13;31;24;17;12;2;2;22;15;16	17.3996	0.927803	20;13;31;24;17;12;2;2;22;15;16	21.0497	0.0275611	13;10;13;12;10;10;2;1;5;7;16	31.2102	81.5388	7.22	14	16	49.3972	6.37	12	14	131.064	14.44	24	32	96.0421	12.48	20	24
Q92841	Probable ATP-dependent RNA helicase DDX17 OS=Homo sapiens GN=DDX17 PE=1 SV=2 - [DDX17_HUMAN]	34.16	1	17	23	44	0.98986	5;7;-;9;4;9;2;-;-;4;6	9.90972	0.605087	5;7;-;9;4;9;2;-;-;4;6	19.8821	1.04979	5;7;-;9;4;9;2;-;-;4;6	2.66866	0.836855	5;7;-;9;4;9;2;-;-;4;6	10.1253	1.08789	5;7;-;9;4;9;2;-;-;4;6	3.58822	0.0497012	4;6;-;7;4;6;1;-;-;3;5	25.0799	0.840341	5;7;-;9;4;9;2;-;-;4;6	17.4618	0.999716	5;7;-;9;4;9;2;-;-;4;6	6.23004	0.0349604	4;6;-;5;3;6;1;-;-;2;5	26.6237	17.4427	7.41	5	5	21.9051	10.56	7	7					35.2781	14.4	8	9
P14314	Glucosidase 2 subunit beta OS=Homo sapiens GN=PRKCSH PE=1 SV=2 - [GLU2B_HUMAN]	34.09	1	18	18	35	1.12231	-;1;6;10;6;2;3;1;2;8;-	16.0261	0.707516	-;1;6;10;6;2;3;1;2;8;-	26.169	1.02228	-;1;6;10;6;2;3;1;2;8;-	44.4606	1.02874	-;1;6;10;6;2;3;1;2;8;-	44.6973	0.86613	-;1;6;10;6;2;3;1;2;8;-	54.3357	0.0521268	-;1;4;6;6;1;3;1;1;5;-	46.4863	0.882717	-;1;6;10;6;1;3;1;2;8;-	64.7507	0.681717	-;1;6;10;6;1;3;1;2;8;-	56.0114	0.0374103	-;-;3;3;4;-;2;-;-;1;-	50.0082		0				0			22.3173	12.31	6	6	38.1666	16.1	9	10
P49588	Alanine--tRNA ligase, cytoplasmic OS=Homo sapiens GN=AARS PE=1 SV=2 - [SYAC_HUMAN]	34.09	1	33	33	84	0.811712	11;11;4;8;11;6;6;-;4;7;17	13.8087	0.759187	11;11;4;8;11;6;6;-;4;7;17	9.00184	1.20723	11;11;4;8;11;6;6;-;4;7;16	12.353	0.940669	11;11;4;8;11;6;6;-;4;7;16	8.02476	1.15253	11;11;4;8;11;6;6;-;4;7;16	10.3277	0.0507393	10;9;2;7;10;5;2;-;1;4;14	38.2016	0.871071	11;11;4;8;10;6;6;-;4;7;16	10.1317	0.834148	10;11;4;8;10;6;6;-;4;7;16	13.7587	0.0370858	8;9;2;3;7;5;2;-;-;1;10	57.4228	39.4378	11.98	11	11	42.8164	10.02	8	11	19.1701	3.72	3	4	28.0583	4.96	4	7
Q9NZB2	Constitutive coactivator of PPAR-gamma-like protein 1 OS=Homo sapiens GN=FAM120A PE=1 SV=2 - [F120A_HUMAN]	34.08	1	30	32	72	0.942818	16;12;1;5;4;8;10;2;-;-;15	12.1875	0.778903	16;12;1;5;4;8;10;2;-;-;15	37.4904	1.12626	16;12;1;5;4;8;10;2;-;-;15	14.1629	0.8646	16;12;1;5;4;8;10;2;-;-;15	13.3106	1.10901	16;12;1;5;4;7;10;2;-;-;15	14.6925	0.0666159	14;11;1;5;4;7;10;-;-;-;14	23.1404	0.835351	16;12;1;5;4;7;10;2;-;-;15	19.4557	1.0115	16;12;1;5;4;7;10;2;-;-;15	12.2597	0.0368857	14;10;1;4;2;5;7;-;-;-;11	54.3018	63.4227	16.73	14	16	56.1594	10.11	9	12		0			18.5985	6.17	5	5
O15355	Protein phosphatase 1G OS=Homo sapiens GN=PPM1G PE=1 SV=1 - [PPM1G_HUMAN]	34.07	1	14	14	29	1.28287	-;1;3;7;9;2;-;-;3;3;2	16.32	0.736408	-;1;3;7;9;2;-;-;3;3;2	19.4088	1.11611	-;1;3;7;9;2;-;-;3;3;2	11.9441	0.955338	-;1;3;7;9;2;-;-;3;3;2	13.4093	1.00813	-;1;3;7;9;2;-;-;3;3;2	14.5769	0.0596211	-;1;2;7;5;2;-;-;1;1;2	37.6811	0.875762	-;1;3;7;9;2;-;-;3;3;2	29.2571	0.880518	-;1;3;7;9;2;-;-;2;3;2	22.0649	0.0208316	-;1;1;3;4;1;-;-;1;1;2	56.0444		0				0			12.7679	11.36	3	3	27.1898	16.12	6	7
Q9Y5K5	Ubiquitin carboxyl-terminal hydrolase isozyme L5 OS=Homo sapiens GN=UCHL5 PE=1 SV=3 - [UCHL5_HUMAN]	34.04	1	7	7	10	0.945224	3;-;-;-;3;-;-;-;-;1;4	13.2745	0.497008	3;-;-;-;3;-;-;-;-;1;4	13.2175	1.15718	3;-;-;-;3;-;-;-;-;1;4	13.4215	0.853991	3;-;-;-;3;-;-;-;-;1;4	8.25154	0.944334	3;-;-;-;3;-;-;-;-;1;4	12.3738	0.0391053	3;-;-;-;3;-;-;-;-;-;4	15.8786	0.793728	3;-;-;-;3;-;-;-;-;1;4	30.9415	0.812975	3;-;-;-;3;-;-;-;-;1;4	24.7193	0.0234844	2;-;-;-;2;-;-;-;-;-;1	20.8837	16.6556	14.29	3	3										0
O95573	Long-chain-fatty-acid--CoA ligase 3 OS=Homo sapiens GN=ACSL3 PE=1 SV=3 - [ACSL3_HUMAN]	34.03	1	18	20	48	0.974083	10;6;5;4;-;9;1;2;5;1;9	8.67065	0.711451	10;6;5;4;-;9;1;2;5;1;9	16.006	1.15588	10;6;5;4;-;9;1;2;5;1;9	5.10581	0.908384	10;6;5;4;-;9;1;2;5;1;9	9.6	1.05207	10;6;5;4;-;9;1;2;5;1;9	8.36841	0.0596785	8;6;5;3;-;9;1;1;4;1;7	35.5146	0.966717	9;6;5;4;-;9;1;2;5;1;9	11.857	0.891619	9;6;5;4;-;9;1;2;5;1;9	7.97205	0.0358125	6;5;4;3;-;8;1;-;2;-;6	32.2112	42.6601	13.47	7	10	21.7933	9.31	6	6	20.4611	4.72	3	4	11.9909	5.97	4	4
O60701	UDP-glucose 6-dehydrogenase OS=Homo sapiens GN=UGDH PE=1 SV=1 - [UGDH_HUMAN]	34.01	1	15	15	31	1.17499	4;4;3;3;2;3;2;2;2;2;4	8.79742	0.847813	4;4;3;3;2;3;2;2;2;2;4	21.259	1.12121	4;4;3;3;2;3;2;2;2;2;4	9.03951	0.927837	4;4;3;3;2;3;2;2;2;2;4	12.4026	1.04799	4;4;3;3;2;3;2;2;2;2;4	10.6561	0.0689211	4;4;3;3;2;3;2;2;1;2;4	22.2515	0.918044	4;4;3;3;2;3;2;2;2;2;4	14.1392	1.12487	4;4;3;3;2;3;2;2;2;2;4	9.72237	0.0372973	4;3;2;2;2;3;2;2;-;1;4	27.9859	16.8342	8.7	4	4	12.8565	6.88	4	4	13.9063	8.1	3	3	14.3772	8.7	3	3
P05114	Non-histone chromosomal protein HMG-14 OS=Homo sapiens GN=HMGN1 PE=1 SV=3 - [HMGN1_HUMAN]	34	1	3	3	3	1.02761	-;-;3;1;-;-;-;-;1;1;-	11.8761	0.479728	-;-;3;1;-;-;-;-;1;1;-	32.8297	0.919033	-;-;3;1;-;-;-;-;1;1;-	32.4666	0.878835	-;-;3;1;-;-;-;-;1;1;-	12.6149	0.869301	-;-;3;1;-;-;-;-;1;1;-	28.6002	0.0825221	-;-;3;1;-;-;-;-;-;1;-	44.3211	0.70312	-;-;3;1;-;-;-;-;1;1;-	21.5824	0.849557	-;-;3;1;-;-;-;-;1;1;-	15.9735	0.0235729	-;-;2;1;-;-;-;-;-;-;-	33.8667						0			10.5566	34	3	3		0
O75964	ATP synthase subunit g, mitochondrial OS=Homo sapiens GN=ATP5L PE=1 SV=3 - [ATP5L_HUMAN]	33.98	1	6	6	7	0.942632	-;3;-;-;-;3;1;3;-;-;-	10.4967	0.683735	-;3;-;-;-;3;1;3;-;-;-	8.68416	1.1118	-;3;-;-;-;3;1;3;-;-;-	11.8953	0.895194	-;3;-;-;-;3;1;3;-;-;-	13.7537	1.02248	-;3;-;-;-;3;1;3;-;-;-	15.4434	0.0497512	-;2;-;-;-;3;1;3;-;-;-	39.9836	0.806846	-;3;-;-;-;3;1;3;-;-;-	19.8834	0.898724	-;3;-;-;-;3;1;3;-;-;-	20.4787	0.0278129	-;2;-;-;-;3;1;2;-;-;-	56.1306		0			10.6631	15.53	2	2
Q96FQ6	Protein S100-A16 OS=Homo sapiens GN=S100A16 PE=1 SV=1 - [S10AG_HUMAN]	33.98	1	3	3	4	0.879208	-;1;-;1;4;1;-;-;1;-;-	22.1778	0.658095	-;1;-;1;4;1;-;-;1;-;-	28.4473	0.905832	-;1;-;1;4;1;-;-;1;-;-	46.9922	0.852915	-;1;-;1;4;1;-;-;1;-;-	46.3124	0.727861	-;1;-;1;4;1;-;-;1;-;-	72.005	0.0530916	-;1;-;-;2;-;-;-;1;-;-	101.06	0.76963	-;1;-;1;3;-;-;-;1;-;-	57.1646	0.847426	-;1;-;1;3;-;-;-;1;-;-	58.2003	0.0419602	-;-;-;1;2;-;-;-;1;-;-	80.6064						0								0
P43686	26S protease regulatory subunit 6B OS=Homo sapiens GN=PSMC4 PE=1 SV=2 - [PRS6B_HUMAN]	33.97	1	13	13	18	1.01919	5;1;-;-;4;2;1;3;-;-;5	12.6436	0.618228	5;1;-;-;4;2;1;3;-;-;5	15.4757	0.909392	5;1;-;-;4;2;1;3;-;-;5	23.6959	0.839401	5;1;-;-;4;2;1;3;-;-;5	17.9198	0.815609	5;1;-;-;4;2;1;3;-;-;5	42.779	0.0480011	5;1;-;-;2;1;1;3;-;-;4	32.8325	0.685519	5;1;-;-;2;1;1;3;-;-;5	36.7289	0.773537	5;1;-;-;3;2;1;3;-;-;5	54.2261	0.0262302	2;1;-;-;2;1;-;2;-;-;3	41.3414	18.1841	14.35	5	5		0								0
O75396	Vesicle-trafficking protein SEC22b OS=Homo sapiens GN=SEC22B PE=1 SV=4 - [SC22B_HUMAN]	33.95	1	7	7	17	1.03167	2;1;-;3;4;3;1;-;-;2;3	13.3773	0.716568	2;1;-;3;4;3;1;-;-;2;3	8.52674	1.13998	2;1;-;3;4;3;1;-;-;2;3	7.20031	0.912577	2;1;-;3;4;3;1;-;-;2;3	13.0125	1.10248	2;1;-;3;4;3;1;-;-;2;3	13.2927	0.0688992	2;1;-;1;3;3;1;-;-;-;3	33.0641	0.894829	2;1;-;3;4;3;1;-;-;2;3	5.573	1.12698	2;1;-;3;4;3;1;-;-;2;3	17.1175	0.038738	2;1;-;1;4;3;1;-;-;-;1	42.2357	10.3918	10.23	2	2		0							11.093	12.56	2	3
Q9H444	Charged multivesicular body protein 4b OS=Homo sapiens GN=CHMP4B PE=1 SV=1 - [CHM4B_HUMAN]	33.93	1	8	8	16	1.30127	4;-;-;2;5;1;-;-;-;3;2	14.8552	0.822402	4;-;-;2;5;1;-;-;-;3;2	22.3542	1.01515	4;-;-;2;5;1;-;-;-;3;2	35.7987	1.11269	4;-;-;2;5;1;-;-;-;3;2	22.8601	1.07259	4;-;-;2;5;1;-;-;-;3;1	11.7534	0.0790918	4;-;-;2;5;1;-;-;-;3;1	14.6734	1.08764	4;-;-;2;5;1;-;-;-;3;1	14.0823	1.00743	4;-;-;2;5;1;-;-;-;3;1	18.8393	0.0341794	2;-;-;2;4;1;-;-;-;3;1	51.884	12.9773	14.73	3	4									6.77288	8.48	2	2
Q9NUU7	ATP-dependent RNA helicase DDX19A OS=Homo sapiens GN=DDX19A PE=1 SV=1 - [DD19A_HUMAN]	33.89	1	11	19	34	0.923043	3;8;5;1;1;6;7;-;2;1;1	16.0679	0.67503	2;8;5;1;1;6;7;-;2;1;1	19.0901	1.08161	3;8;5;1;1;6;7;-;2;1;1	26.5042	0.860833	2;8;5;1;1;6;7;-;2;1;1	19.1063	1.04291	2;8;5;1;1;6;7;-;2;1;1	28.42	0.0484579	-;8;5;1;1;5;7;-;2;1;1	29.9918	0.828942	2;8;5;1;1;6;7;-;2;1;1	33.4872	0.912245	2;8;5;1;1;6;7;-;2;1;1	31.7196	0.0362838	-;5;3;1;1;5;2;-;1;1;1	40.9884	10.4179	8.79	3	3	35.0892	10.67	5	8		0				0
P30508	HLA class I histocompatibility antigen, Cw-12 alpha chain OS=Homo sapiens GN=HLA-C PE=1 SV=2 - [1C12_HUMAN]	33.88	7	7	13	21	0.741927	3;-;5;3;4;-;-;-;2;1;2	12.4066	0.693531	3;-;5;3;4;-;-;-;2;1;2	18.9391	1.11116	3;-;5;3;4;-;-;-;2;1;2	12.0921	0.724056	3;-;5;3;4;-;-;-;2;1;2	23.5368	0.866659	3;-;5;3;4;-;-;-;2;1;2	36.6899	0.0478048	3;-;2;2;3;-;-;-;1;1;1	31.8728	0.565897	3;-;5;3;4;-;-;-;2;1;2	38.8813	0.662087	3;-;5;3;4;-;-;-;2;1;2	29.3988	0.02689	3;-;3;1;1;-;-;-;-;1;1	68.338	11.2541	10.66	3	3						0				0
Q9HC38	Glyoxalase domain-containing protein 4 OS=Homo sapiens GN=GLOD4 PE=1 SV=1 - [GLOD4_HUMAN]	33.87	1	10	10	16	1.18459	2;3;-;-;2;2;2;3;-;-;2	9.15899	0.743559	2;3;-;-;2;2;2;3;-;-;2	6.91789	1.17887	2;3;-;-;2;2;2;3;-;-;2	7.7877	1.07891	2;3;-;-;2;2;2;3;-;-;2	12.263	1.14414	2;3;-;-;2;2;2;3;-;-;2	10.7236	0.0543942	2;3;-;-;2;2;2;2;-;-;2	32.6666	1.13889	2;3;-;-;2;2;2;3;-;-;2	9.1783	1.04164	2;3;-;-;2;2;2;3;-;-;2	14.5286	0.0299049	2;3;-;-;2;2;2;2;-;-;2	51.966	7.48507	8.95	2	2	11.1201	8.95	3	3						0
O00425	Insulin-like growth factor 2 mRNA-binding protein 3 OS=Homo sapiens GN=IGF2BP3 PE=1 SV=2 - [IF2B3_HUMAN]	33.85	1	16	17	28	0.888845	3;4;1;-;2;5;3;3;2;1;6	18.7558	0.47949	3;4;1;-;2;5;3;3;2;1;6	19.0307	1.00077	3;4;1;-;2;5;3;3;2;1;6	11.9791	0.697224	3;4;1;-;2;5;3;3;2;1;6	23.6685	0.941398	3;4;1;-;2;5;3;3;2;1;5	21.7389	0.0514773	2;4;1;-;2;3;2;3;1;1;3	47.6522	0.654573	3;4;1;-;2;4;3;3;2;1;4	30.5106	0.869558	3;4;1;-;2;4;3;3;2;1;4	22.117	0.0307164	2;4;1;-;2;1;2;3;1;1;3	39.4409	16.5826	9.84	4	4	15.4139	8.81	4	4		0				0
P08237	6-phosphofructokinase, muscle type OS=Homo sapiens GN=PFKM PE=1 SV=2 - [K6PF_HUMAN]	33.85	1	21	25	43	1.03841	7;5;-;-;1;8;6;8;-;-;8	6.10881	0.727391	7;5;-;-;1;8;6;8;-;-;8	14.1669	1.10691	7;5;-;-;1;8;6;8;-;-;8	8.48619	0.996408	7;5;-;-;1;8;6;8;-;-;8	8.4576	1.15715	7;5;-;-;1;7;6;8;-;-;8	16.0953	0.0614444	7;5;-;-;1;6;6;5;-;-;7	32.1218	0.695973	7;5;-;-;1;7;6;8;-;-;8	22.0997	0.938888	7;5;-;-;1;7;6;8;-;-;8	14.6119	0.0438277	4;5;-;-;1;5;6;3;-;-;5	31.6909	29.8785	10.9	6	6	17.5693	6.03	4	4		0
Q9BW04	Specifically androgen-regulated gene protein OS=Homo sapiens GN=SARG PE=1 SV=2 - [SARG_HUMAN]	33.78	1	23	23	45	1.04542	7;5;3;6;4;6;3;2;3;3;6	18.3969	0.76546	7;5;3;6;4;6;3;2;3;3;6	10.511	1.18479	7;5;3;6;4;6;3;2;3;3;6	10.8628	1.10021	7;5;3;6;4;6;3;2;3;3;6	12.2217	1.43012	7;5;3;6;4;6;3;2;3;3;6	17.7636	0.0751429	5;4;3;4;4;3;3;-;2;2;5	37.9897	0.966228	7;5;3;6;4;6;3;2;3;3;6	11.332	1.04397	7;5;3;6;4;6;3;2;3;3;6	10.8349	0.0533802	5;4;1;3;3;2;3;-;1;2;4	59.6172	24.1549	10.82	6	6	21.0338	14.48	6	6	12.8557	6.16	3	3	20.8529	5.16	4	4
P25787	Proteasome subunit alpha type-2 OS=Homo sapiens GN=PSMA2 PE=1 SV=2 - [PSA2_HUMAN]	33.76	1	11	11	16	0.702428	1;5;-;-;-;7;1;2;-;-;2	13.6757	0.542862	1;5;-;-;-;7;1;2;-;-;2	9.49343	0.920677	1;5;-;-;-;7;1;2;-;-;2	18.6459	0.643986	1;5;-;-;-;7;1;2;-;-;2	17.3096	1.02945	1;5;-;-;-;7;1;2;-;-;2	20.7945	0.0334934	1;4;-;-;-;5;1;1;-;-;2	40.4307	0.570445	1;5;-;-;-;7;1;2;-;-;2	13.5303	0.815475	1;5;-;-;-;6;1;2;-;-;2	6.02601	0.0354338	1;3;-;-;-;4;1;1;-;-;2	19.8367		0			19.8389	19.66	5	5
P39023	60S ribosomal protein L3 OS=Homo sapiens GN=RPL3 PE=1 SV=2 - [RL3_HUMAN]	33.75	1	15	15	34	1.0322	7;3;1;2;1;3;5;5;-;3;6	10.7489	0.620384	7;3;1;2;1;3;4;5;-;3;6	10.6743	1.0556	7;3;1;2;1;3;4;4;-;3;6	19.5439	0.822281	7;3;1;2;1;3;5;5;-;3;6	13.358	1.0876	7;3;1;2;1;3;3;5;-;3;6	11.9067	0.0570782	6;2;1;1;1;3;2;4;-;2;6	29.2043	0.768238	7;2;1;2;1;3;2;4;-;3;6	16.5173	0.978093	7;3;1;2;1;3;2;4;-;3;6	17.1864	0.0366851	3;2;1;2;1;3;2;3;-;1;4	30.9425	28.5312	16.63	5	7	15.0516	5.21	3	3		0				0
Q9BS26	Endoplasmic reticulum resident protein 44 OS=Homo sapiens GN=ERP44 PE=1 SV=1 - [ERP44_HUMAN]	33.74	1	14	14	31	1.22616	5;2;2;4;2;1;4;-;6;2;4	12.4595	0.790197	5;2;2;4;2;1;4;-;6;2;4	11.8754	1.14121	5;2;2;4;2;1;4;-;6;2;4	13.3515	1.19111	5;2;2;4;2;1;4;-;6;2;4	23.4682	1.21546	5;2;2;4;2;1;3;-;6;2;4	10.3876	0.0949626	4;1;2;4;2;1;3;-;3;1;3	40.8788	1.08378	5;2;2;4;2;1;3;-;6;2;4	10.8091	1.01925	5;2;2;4;2;1;3;-;6;2;4	12.6849	0.0436	4;1;-;2;2;1;2;-;1;1;1	53.8592	17.8646	12.07	5	5	6.7324	5.17	2	2	9.69035	6.65	2	2	14.1953	12.32	4	4
Q9P0L0	Vesicle-associated membrane protein-associated protein A OS=Homo sapiens GN=VAPA PE=1 SV=3 - [VAPA_HUMAN]	33.73	1	8	9	15	0.930085	4;2;1;2;1;2;2;-;1;-;4	27.1792	0.790091	4;2;1;2;1;2;2;-;1;-;4	21.5553	1.04358	4;2;1;2;1;2;2;-;1;-;4	31.282	1.00967	4;2;1;2;1;2;2;-;1;-;4	33.7487	0.802305	4;2;1;2;1;2;2;-;1;-;3	42.63	0.0513439	4;2;1;2;-;2;2;-;1;-;3	36.7049	0.782063	4;2;1;2;1;2;2;-;1;-;3	53.3753	0.716677	4;2;1;2;1;2;2;-;1;-;3	57.7434	0.0377137	3;2;-;-;-;1;2;-;1;-;2	61.6369	14.8175	16.87	4	4	6.54532	11.24	2	2		0			8.23572	4.82	2	2
O95347	Structural maintenance of chromosomes protein 2 OS=Homo sapiens GN=SMC2 PE=1 SV=2 - [SMC2_HUMAN]	33.67	1	43	43	78	1.01731	10;5;3;8;14;6;6;2;3;9;13	5.91471	0.577754	10;5;3;8;14;6;6;2;3;9;12	10.0945	1.14897	10;5;3;8;14;6;6;2;3;9;12	3.68008	0.846922	10;5;3;8;14;6;6;2;3;9;12	10.9846	1.11953	10;5;3;8;14;6;6;2;3;9;12	7.33568	0.0470971	10;5;3;8;12;6;6;2;3;7;12	19.3097	0.768364	10;5;3;8;14;6;6;2;3;9;12	7.72842	0.872039	10;5;3;8;14;6;6;2;3;9;12	7.93962	0.0365838	9;3;2;6;9;5;5;2;2;5;10	37.2713	41.7478	7.27	9	10	18.4436	3.51	4	4	9.3397	2.17	3	3	29.3301	6.85	8	8
P35269	General transcription factor IIF subunit 1 OS=Homo sapiens GN=GTF2F1 PE=1 SV=2 - [T2FA_HUMAN]	33.66	1	12	12	20	0.897702	3;1;5;3;2;1;-;-;3;-;4	18.0986	0.722547	3;1;5;3;2;1;-;-;3;-;4	13.844	1.02201	3;1;5;3;2;1;-;-;3;-;4	14.943	0.85319	3;1;5;3;2;1;-;-;2;-;4	9.593	0.839654	3;1;5;3;2;1;-;-;3;-;4	20.1808	0.0588883	2;1;2;1;2;1;-;-;1;-;4	54.5995	0.764439	3;1;5;3;2;1;-;-;3;-;4	27.651	0.718479	2;1;5;3;2;1;-;-;3;-;4	36.5559	0.0274977	2;-;1;-;-;1;-;-;-;-;3	49.9059	10.5744	5.8	3	3		0			17.7565	18.96	5	5	9.51736	11.61	3	3
P52943	Cysteine-rich protein 2 OS=Homo sapiens GN=CRIP2 PE=1 SV=1 - [CRIP2_HUMAN]	33.65	1	5	5	8	1.20858	3;1;-;-;-;2;-;-;-;-;3	1.85576	1.78923	3;1;-;-;-;2;-;-;-;-;3	11.8786	1.19849	3;1;-;-;-;2;-;-;-;-;3	15.2521	1.37455	3;1;-;-;-;2;-;-;-;-;3	10.3586	1.40727	3;1;-;-;-;2;-;-;-;-;3	13.8198	0.0587804	3;1;-;-;-;1;-;-;-;-;2	22.186	1.28035	3;1;-;-;-;2;-;-;-;-;3	20.7112	1.05187	3;1;-;-;-;2;-;-;-;-;3	31.8477	0.0426141	2;1;-;-;-;-;-;-;-;-;2	89.8429	16.9971	30.29	4	4		0								0
P18077	60S ribosomal protein L35a OS=Homo sapiens GN=RPL35A PE=1 SV=2 - [RL35A_HUMAN]	33.64	1	4	4	7	0.994849	1;-;-;1;2;1;2;2;-;-;-	8.00718	0.637866	1;-;-;1;2;1;2;2;-;-;-	15.0267	0.984644	1;-;-;1;2;1;2;3;-;-;-	19.8778	0.866423	1;-;-;1;2;1;2;3;-;-;-	12.7478	1.08113	1;-;-;1;2;1;2;2;-;-;-	15.0961	0.0626415	1;-;-;1;2;1;1;2;-;-;-	31.8343	0.844415	1;-;-;1;2;1;2;2;-;-;-	10.8154	0.966482	1;-;-;1;2;1;2;2;-;-;-	14.0016	0.0391531	-;-;-;1;2;-;1;2;-;-;-	39.0886		0				0								0
O94905	Erlin-2 OS=Homo sapiens GN=ERLIN2 PE=1 SV=1 - [ERLN2_HUMAN]	33.63	1	9	11	13	1.14917	1;2;-;1;7;1;1;-;-;1;2	13.7633	0.813237	1;2;-;1;7;1;1;-;-;1;2	18.7189	1.18985	1;2;-;1;7;1;1;-;-;1;2	7.00373	1.01744	1;2;-;1;7;1;1;-;-;1;2	8.79153	1.24097	1;2;-;1;7;1;1;-;-;1;2	14.914	0.0626517	1;2;-;1;7;1;1;-;-;1;2	39.2802	0.941617	1;2;-;1;7;1;1;-;-;1;2	8.65988	1.14814	1;2;-;1;7;1;1;-;-;1;2	14.304	0.0291458	1;2;-;1;6;1;1;-;-;-;2	21.9371		0			9.58499	7.96	2	2						0
P22102	Trifunctional purine biosynthetic protein adenosine-3 OS=Homo sapiens GN=GART PE=1 SV=1 - [PUR2_HUMAN]	33.56	1	32	32	60	1.05148	13;6;2;1;6;5;6;5;2;2;12	9.77774	0.592442	13;6;2;1;6;5;6;5;2;2;11	20.5238	1.09231	12;6;2;1;6;4;6;5;2;2;11	9.97969	0.868642	12;6;2;1;6;5;6;5;2;2;11	10.706	1.05695	12;6;2;1;6;5;6;5;2;2;11	16.2313	0.0552079	10;5;2;1;4;3;4;4;1;2;8	31.6344	0.720889	11;6;2;1;6;3;4;5;2;2;10	18.2735	0.932766	11;6;2;1;6;3;5;5;2;2;10	15.2801	0.0353685	7;4;1;1;4;2;3;2;1;-;8	31.3759	56.904	11.78	11	14	23.4535	5.54	6	6	10.2442	2.18	2	2		0
P63279	SUMO-conjugating enzyme UBC9 OS=Homo sapiens GN=UBE2I PE=1 SV=1 - [UBC9_HUMAN]	33.54	1	4	4	10	0.984159	-;2;-;-;-;5;2;-;-;-;-	5.98657	0.749267	-;2;-;-;-;5;2;-;-;-;-	0.513484	1.1434	-;2;-;-;-;5;2;-;-;-;-	8.44127	0.977546	-;2;-;-;-;5;2;-;-;-;-	3.81091	0.995627	-;2;-;-;-;5;2;-;-;-;-	12.1453	0.0465182	-;2;-;-;-;5;2;-;-;-;-	32.469	0.928817	-;2;-;-;-;5;2;-;-;-;-	13.1705	0.856251	-;2;-;-;-;5;2;-;-;-;-	25.9496	0.0273324	-;1;-;-;-;5;2;-;-;-;-	120.217					6.95425	17.72	2	2						0
O43242	26S proteasome non-ATPase regulatory subunit 3 OS=Homo sapiens GN=PSMD3 PE=1 SV=2 - [PSMD3_HUMAN]	33.52	1	21	21	43	1.11664	4;7;3;4;8;4;3;2;1;3;4	11.0524	0.813494	4;7;3;4;8;4;3;2;1;3;4	14.4182	1.15118	4;7;3;4;8;4;3;2;1;3;4	9.58804	0.932558	4;7;3;4;8;4;3;2;1;3;4	15.444	1.24047	4;7;3;4;8;4;3;2;1;3;4	13.0023	0.070696	3;7;2;4;7;4;3;2;1;2;4	34.9854	0.846443	3;7;3;4;8;4;3;2;1;3;4	20.7856	1.08403	3;7;3;4;8;4;3;2;1;3;4	22.5537	0.0451605	3;5;2;3;7;3;1;1;-;2;2	51.1581	12.6714	7.12	4	4	24.7111	11.99	6	7	14.5272	6.55	3	3	18.4513	6.18	4	4
Q9UM54	Unconventional myosin-VI OS=Homo sapiens GN=MYO6 PE=1 SV=4 - [MYO6_HUMAN]	33.46	1	34	34	63	1.11889	8;7;7;10;7;6;5;2;5;3;4	8.55555	0.734315	8;7;7;10;7;6;5;2;5;3;4	8.55966	1.22227	8;7;7;10;7;6;5;2;5;3;4	6.77588	0.98758	8;7;7;10;7;6;5;2;5;3;4	6.29575	1.07099	8;7;7;10;7;6;5;2;5;3;4	9.77612	0.0631339	7;6;5;8;6;6;5;2;3;3;4	30.9084	0.866202	8;7;7;10;7;6;5;2;5;3;4	6.64672	1.24199	8;7;7;10;7;6;5;2;5;3;4	7.0732	0.0469734	6;6;4;7;4;6;4;2;4;2;4	38.2403	35.6893	6.49	7	8	24.203	6.72	7	7	29.2735	7.42	7	7	35.6328	8.96	9	10
P78406	mRNA export factor OS=Homo sapiens GN=RAE1 PE=1 SV=1 - [RAE1L_HUMAN]	33.42	1	10	10	18	1.19035	3;6;-;-;-;3;2;-;-;-;4	12.3828	0.673136	3;6;-;-;-;3;2;-;-;-;4	4.76234	1.05293	3;6;-;-;-;3;2;-;-;-;4	5.66597	1.04774	3;6;-;-;-;3;2;-;-;-;4	18.0076	1.11912	3;6;-;-;-;3;2;-;-;-;4	22.2798	0.0633323	3;5;-;-;-;3;2;-;-;-;4	41.692	0.867158	3;6;-;-;-;3;2;-;-;-;4	26.6251	1.00073	3;6;-;-;-;3;2;-;-;-;4	26.6037	0.0418566	2;4;-;-;-;1;1;-;-;-;2	48.5707	12.3645	11.68	3	3	22.9581	16.85	5	6						0
P20073	Annexin A7 OS=Homo sapiens GN=ANXA7 PE=1 SV=3 - [ANXA7_HUMAN]	33.4	1	20	20	37	1.05425	3;1;7;8;8;1;-;2;4;3;2	10.7836	0.823683	3;1;6;8;8;1;-;2;4;3;2	6.92853	1.14375	3;1;6;8;8;1;-;2;4;3;2	9.28777	1.25261	3;1;6;8;8;1;-;2;4;3;2	17.6761	0.88804	3;1;6;8;8;1;-;2;4;3;2	21.1671	0.07177	3;1;6;7;6;1;-;2;3;2;2	26.4116	0.985411	3;1;6;8;8;1;-;2;4;3;2	10.7304	0.89565	3;1;6;8;7;1;-;2;4;3;2	15.3251	0.0272838	3;1;4;4;3;1;-;1;2;1;2	28.6616	12.6899	8.4	4	4		0			28.6511	14.34	6	7	26.5019	15.37	7	8
O60506	Heterogeneous nuclear ribonucleoprotein Q OS=Homo sapiens GN=SYNCRIP PE=1 SV=2 - [HNRPQ_HUMAN]	33.39	1	21	23	37	1.05151	8;2;-;2;7;-;2;3;-;1;13	7.64581	0.593171	8;2;-;2;7;-;2;3;-;1;13	13.0055	1.0637	8;2;-;2;7;-;2;3;-;1;13	10.5472	0.958252	8;2;-;2;7;-;2;3;-;1;13	12.8392	0.974974	8;2;-;2;7;-;2;3;-;1;13	8.35552	0.0705648	8;1;-;2;5;-;2;3;-;1;11	30.0152	0.813606	8;2;-;2;7;-;2;3;-;1;13	20.7729	0.989555	8;2;-;2;7;-;2;3;-;1;13	7.99758	0.0313915	6;1;-;2;3;-;2;3;-;1;11	31.582	35.2693	14.45	6	7	11.6594	5.94	2	2		0			7.66326	3.21	2	2
P04222	HLA class I histocompatibility antigen, Cw-3 alpha chain OS=Homo sapiens GN=HLA-C PE=1 SV=2 - [1C03_HUMAN]	33.33	1	6	11	16	0.702888	2;-;2;2;6;-;-;-;1;1;1	14.9477	0.729383	2;-;2;2;6;-;-;-;1;1;1	20.3409	1.05336	2;-;2;2;6;-;-;-;1;1;1	28.3239	0.740849	2;-;2;2;6;-;-;-;1;1;1	26.7253	0.860119	2;-;2;2;6;-;-;-;1;1;1	61.2356	0.040228	2;-;2;1;5;-;-;-;1;1;-	42.4908	0.59753	2;-;2;2;6;-;-;-;1;1;1	44.7311	0.644112	2;-;2;2;6;-;-;-;1;1;1	49.6106	0.0214789	2;-;2;1;3;-;-;-;-;1;-	68.9627		0								0				0
P62140	Serine/threonine-protein phosphatase PP1-beta catalytic subunit OS=Homo sapiens GN=PPP1CB PE=1 SV=3 - [PP1B_HUMAN]	33.33	1	7	9	22	1.05747	5;3;-;-;2;5;-;1;-;-;6	12.5907	0.706063	5;3;-;-;2;5;-;1;-;-;6	15.3951	1.00349	5;3;-;-;2;5;-;1;-;-;6	29.5048	1.06465	5;3;-;-;1;5;-;1;-;-;6	13.0533	0.95831	5;3;-;-;1;5;-;1;-;-;6	9.67857	0.0683168	5;3;-;-;1;5;-;-;-;-;5	41.6572	0.815002	5;3;-;-;1;5;-;1;-;-;6	19.2498	0.893743	5;3;-;-;1;5;-;1;-;-;6	20.1959	0.0383631	5;3;-;-;-;4;-;1;-;-;4	51.0092	25.2888	22.63	5	5		0				0
Q9UNH7	Sorting nexin-6 OS=Homo sapiens GN=SNX6 PE=1 SV=1 - [SNX6_HUMAN]	33.25	1	14	15	18	1.01376	6;-;5;1;3;-;2;-;1;-;2	18.801	0.890552	6;-;5;1;3;-;2;-;1;-;2	18.3468	1.07029	6;-;5;1;3;-;2;-;1;-;2	17.342	0.983978	6;-;5;1;3;-;2;-;1;-;2	25.6826	0.947467	6;-;5;1;3;-;2;-;1;-;2	28.6903	0.0733212	6;-;4;1;3;-;2;-;1;-;-	50.6029	0.828962	6;-;5;1;3;-;2;-;1;-;2	52.1472	0.910031	6;-;5;1;3;-;2;-;1;-;2	37.4983	0.0435059	5;-;3;1;2;-;1;-;1;-;-	60.7394	23.15	14.78	5	6					15.1823	7.88	5	5		0
P49419	Alpha-aminoadipic semialdehyde dehydrogenase OS=Homo sapiens GN=ALDH7A1 PE=1 SV=5 - [AL7A1_HUMAN]	33.21	1	17	17	31	0.98539	5;3;-;-;2;7;6;3;-;1;7	7.57384	0.825886	5;3;-;-;2;7;6;3;-;1;7	7.91015	1.19752	5;3;-;-;2;7;6;3;-;1;7	12.8241	1.17461	5;3;-;-;2;7;6;3;-;1;7	7.03014	1.03268	5;3;-;-;2;7;6;3;-;1;7	11.6417	0.0752301	5;3;-;-;1;7;5;2;-;1;7	25.4099	1.15794	5;3;-;-;2;7;6;3;-;1;7	9.29007	0.859908	5;3;-;-;2;7;6;3;-;1;7	16.8855	0.0242939	3;1;-;-;1;6;3;1;-;-;4	32.9897	23.3894	10.95	5	5	11.7951	3.71	2	2						0
P16401	Histone H1.5 OS=Homo sapiens GN=HIST1H1B PE=1 SV=3 - [H15_HUMAN]	33.19	1	7	9	20	1.00433	3;6;-;-;-;4;6;4;-;-;4	2.69505	0.695537	3;6;-;-;-;4;6;4;-;-;4	9.5078	0.899361	3;6;-;-;-;4;6;4;-;-;4	6.53057	0.851839	3;6;-;-;-;4;6;4;-;-;4	12.2611	0.861169	3;6;-;-;-;4;6;4;-;-;4	29.7335	0.0458703	3;5;-;-;-;3;5;4;-;-;4	37.1826	0.747345	3;5;-;-;-;4;6;4;-;-;4	44.3094	0.621667	3;5;-;-;-;4;6;4;-;-;3	41.4012	0.0231427	1;5;-;-;-;3;4;4;-;-;1	48.297		0			22.6597	17.7	4	6						0
O95816	BAG family molecular chaperone regulator 2 OS=Homo sapiens GN=BAG2 PE=1 SV=1 - [BAG2_HUMAN]	33.18	1	7	7	10	0.960706	3;1;-;3;2;-;-;-;-;-;2	10.3044	0.560747	3;1;-;3;2;-;-;-;-;-;2	19.5311	1.04699	3;1;-;3;2;-;-;-;-;-;2	6.33895	0.895467	3;1;-;3;2;-;-;-;-;-;2	8.87748	0.790496	2;1;-;3;2;-;-;-;-;-;2	16.0049	0.0637572	2;1;-;3;2;-;-;-;-;-;2	34.9152	0.610642	2;1;-;3;2;-;-;-;-;-;2	19.8228	0.84669	2;1;-;3;2;-;-;-;-;-;2	11.5551	0.0261223	2;1;-;2;2;-;-;-;-;-;2	34.0779	11.249	13.74	3	3		0				0			12.5177	15.17	3	3
Q14240	Eukaryotic initiation factor 4A-II OS=Homo sapiens GN=EIF4A2 PE=1 SV=2 - [IF4A2_HUMAN]	33.17	1	12	20	47	1.15119	5;11;-;2;5;11;5;3;-;1;6	11.5673	0.682297	5;11;-;2;5;11;5;3;-;1;6	14.3807	1.05497	5;11;-;2;5;11;5;3;-;1;6	18.5086	0.887204	5;11;-;2;5;11;5;3;-;1;6	18.2201	1.05369	5;11;-;2;5;11;5;3;-;1;5	28.5984	0.0580646	3;10;-;2;4;10;4;3;-;1;4	35.0237	0.802244	4;11;-;2;5;11;5;3;-;1;4	37.5626	0.942701	4;11;-;2;5;11;5;3;-;1;4	36.7804	0.0507401	3;9;-;1;3;9;4;2;-;1;-	36.582	17.7461	9.34	3	3		0							8.55684	3.93	2	2
P62333	26S protease regulatory subunit 10B OS=Homo sapiens GN=PSMC6 PE=1 SV=1 - [PRS10_HUMAN]	33.16	1	13	13	30	1.18596	3;6;-;-;5;6;2;3;-;-;4	6.05894	0.64341	3;6;-;-;5;6;2;3;-;-;4	7.87402	1.1572	3;6;-;-;5;6;2;3;-;-;4	4.78933	0.958907	3;6;-;-;5;6;2;3;-;-;4	5.87356	1.12629	3;6;-;-;5;6;2;3;-;-;4	10.2798	0.0526632	3;6;-;-;4;6;2;3;-;-;4	26.9211	0.777287	3;6;-;-;5;6;2;3;-;-;4	28.5845	1.00372	3;6;-;-;5;6;2;3;-;-;4	24.9928	0.0416576	1;6;-;-;1;5;2;2;-;-;4	29.8876	11.1008	8.48	3	3	27.6968	17.22	6	6		0
Q9UH65	Switch-associated protein 70 OS=Homo sapiens GN=SWAP70 PE=1 SV=1 - [SWP70_HUMAN]	33.16	1	18	18	32	0.918898	3;2;4;3;6;2;-;-;4;3;4	14.2064	0.672543	3;2;4;3;6;2;-;-;4;3;4	17.0844	1.03639	3;2;4;3;6;2;-;-;4;3;4	30.8909	0.90753	3;2;4;3;6;2;-;-;4;3;4	30.023	0.978841	3;2;4;3;6;2;-;-;4;3;4	38.7724	0.0576424	3;2;4;3;5;-;-;-;4;3;4	32.3102	0.943548	3;2;4;3;6;-;-;-;4;3;4	19.1377	0.882737	3;2;4;3;6;-;-;-;4;3;4	17.8993	0.0294885	2;2;3;3;4;-;-;-;4;2;3	53.8242	13.2436	9.06	4	4	6.12411	3.08	2	2	12.6553	5.81	4	4	10.7725	4.62	3	3
Q9NTJ3	Structural maintenance of chromosomes protein 4 OS=Homo sapiens GN=SMC4 PE=1 SV=2 - [SMC4_HUMAN]	33.15	1	39	39	65	1.01433	7;4;4;7;15;6;4;5;2;4;8	11.0018	0.566451	7;4;4;7;15;6;4;5;2;4;8	10.623	1.16424	7;4;4;7;15;6;4;5;2;4;8	8.90615	0.823194	7;4;4;7;15;6;4;5;2;4;8	14.4961	1.16192	7;4;4;7;15;6;4;5;2;4;8	12.245	0.0479844	6;4;4;6;14;6;3;5;1;4;7	33.3428	0.7685	7;4;4;7;15;6;4;5;2;4;8	18.6493	0.913379	7;4;4;7;15;6;4;5;2;4;8	18.1034	0.0318316	5;3;3;7;14;5;2;4;1;1;4	50.4363	25.148	4.74	6	6	15.5	3.88	4	4	15.1136	4.97	4	4	24.0958	5.36	7	7
O95831	Apoptosis-inducing factor 1, mitochondrial OS=Homo sapiens GN=AIFM1 PE=1 SV=1 - [AIFM1_HUMAN]	33.12	1	17	17	45	0.817993	3;6;3;2;5;9;3;-;3;2;10	14.3739	0.656717	3;6;3;2;5;9;3;-;3;2;10	10.3412	1.18289	3;6;3;2;5;9;3;-;3;2;10	8.08832	0.813115	3;6;3;2;5;9;3;-;3;2;10	12.9967	0.962925	3;6;2;2;5;9;3;-;3;2;10	11.6185	0.0507516	3;4;2;1;5;8;3;-;3;2;9	23.5272	0.776633	3;6;2;2;5;9;3;-;3;2;10	11.1789	0.823012	3;6;2;2;5;9;3;-;3;2;10	15.7402	0.0290952	3;4;1;-;5;6;3;-;3;-;7	38.7696	15.5627	4.73	2	2	26.6129	11.75	6	7	18.1617	6.36	3	3	7.46909	4.24	2	2
Q99471	Prefoldin subunit 5 OS=Homo sapiens GN=PFDN5 PE=1 SV=2 - [PFD5_HUMAN]	33.12	1	4	4	4	1.24088	1;1;-;-;-;1;2;1;-;-;2	14.6967	0.595626	1;1;-;-;-;1;2;1;-;-;2	17.3951	1.1614	1;1;-;-;-;1;2;1;-;-;2	9.12831	1.1506	1;1;-;-;-;1;2;1;-;-;2	14.8743	1.0288	1;1;-;-;-;1;2;1;-;-;2	14.2673	0.0895882	1;1;-;-;-;1;2;1;-;-;1	42.4998	0.875359	1;1;-;-;-;1;2;1;-;-;2	34.2379	0.933228	1;1;-;-;-;1;2;1;-;-;2	31.6042	0.0307033	1;1;-;-;-;1;1;1;-;-;1	80.9224		0				0
P50995	Annexin A11 OS=Homo sapiens GN=ANXA11 PE=1 SV=1 - [ANX11_HUMAN]	33.07	1	19	19	39	1.19467	5;-;3;6;5;1;-;4;4;6;6	8.31903	0.81352	5;-;3;6;5;1;-;4;4;6;6	17.8029	1.17134	5;-;3;6;5;1;-;4;4;6;6	12.1965	1.03061	5;-;3;6;5;1;-;4;4;6;6	12.7242	0.857514	4;-;3;5;5;1;-;4;4;6;6	26.7051	0.0670869	1;-;3;5;5;1;-;3;3;5;4	16.8179	0.8423	4;-;3;5;5;1;-;4;4;6;6	38.4555	0.865973	4;-;3;5;5;1;-;4;4;6;6	42.2969	0.0356869	1;-;3;4;5;-;-;3;1;3;2	30.441	19.5864	9.5	4	5					13.6611	4.36	2	3	19.7751	12.28	6	6
P62316	Small nuclear ribonucleoprotein Sm D2 OS=Homo sapiens GN=SNRPD2 PE=1 SV=1 - [SMD2_HUMAN]	33.05	1	4	4	9	0.95191	3;1;-;-;-;-;-;-;-;-;6	12.4518	0.627396	3;1;-;-;-;-;-;-;-;-;6	5.221	1.09726	3;1;-;-;-;-;-;-;-;-;6	6.3546	0.781825	3;1;-;-;-;-;-;-;-;-;6	27.5989	0.953405	3;1;-;-;-;-;-;-;-;-;6	17.4335	0.0341069	3;1;-;-;-;-;-;-;-;-;6	8.33692	0.692384	3;1;-;-;-;-;-;-;-;-;6	9.47614	0.892085	3;1;-;-;-;-;-;-;-;-;6	3.94076	0.0376404	2;1;-;-;-;-;-;-;-;-;4	48.1796	11.1568	33.05	3	3		0								0
P15374	Ubiquitin carboxyl-terminal hydrolase isozyme L3 OS=Homo sapiens GN=UCHL3 PE=1 SV=1 - [UCHL3_HUMAN]	33.04	1	6	6	12	0.982847	1;-;1;3;2;2;-;3;-;2;-	15.207	0.695878	1;-;1;3;2;2;-;3;-;2;-	15.3198	1.11519	1;-;1;3;2;2;-;3;-;2;-	7.32372	1.04833	1;-;1;3;2;2;-;3;-;2;-	16.2951	1.00583	1;-;1;3;2;2;-;3;-;2;-	13.332	0.056937	-;-;1;3;2;2;-;2;-;2;-	25.3313	0.861494	1;-;1;3;2;2;-;3;-;2;-	16.2841	0.827558	1;-;1;3;2;2;-;3;-;2;-	20.3534	0.025089	-;-;-;2;2;1;-;2;-;1;-	29.8226		0				0				0			12.8378	13.91	3	3
Q13765	Nascent polypeptide-associated complex subunit alpha OS=Homo sapiens GN=NACA PE=1 SV=1 - [NACA_HUMAN]	33.02	1	8	8	11	1.18652	1;1;2;2;2;-;-;-;2;2;3	8.62357	0.763326	1;1;2;2;2;-;-;-;2;2;3	21.5695	1.25255	1;1;2;2;2;-;-;-;2;2;3	9.30153	1.17012	1;1;2;2;2;-;-;-;2;2;3	15.9194	1.25504	1;1;2;2;2;-;-;-;2;2;3	14.4392	0.103185	1;-;2;2;2;-;-;-;2;2;2	24.7518	1.02709	1;1;2;2;2;-;-;-;2;2;3	19.4617	1.07984	1;1;2;2;2;-;-;-;2;2;3	24.3884	0.0633417	-;-;1;1;1;-;-;-;1;2;2	45.4203		0				0			6.21707	9.77	2	2		0
P09622	Dihydrolipoyl dehydrogenase, mitochondrial OS=Homo sapiens GN=DLD PE=1 SV=2 - [DLDH_HUMAN]	33.01	1	17	17	28	1.02468	4;5;-;3;6;5;-;-;-;3;3	8.64017	0.750554	4;5;-;3;6;5;-;-;-;3;3	12.8583	1.14119	4;5;-;3;6;5;-;-;-;3;3	9.94762	0.998267	4;5;-;3;6;5;-;-;-;3;3	5.74505	1.0869	4;5;-;3;6;4;-;-;-;3;3	11.1198	0.0527555	4;4;-;3;6;4;-;-;-;3;3	20.3842	0.900755	4;5;-;3;6;4;-;-;-;3;3	11.651	0.835699	4;5;-;3;6;4;-;-;-;3;3	10.5323	0.0187373	3;3;-;3;3;4;-;-;-;2;1	53.2613	19.683	9.04	4	4	20.1507	11.59	4	5		0			13.7602	6.68	3	3
P30043	Flavin reductase (NADPH) OS=Homo sapiens GN=BLVRB PE=1 SV=3 - [BLVRB_HUMAN]	33.01	1	8	8	8	0.983757	-;-;-;1;3;-;2;2;-;-;-	5.5951	0.742342	-;-;-;1;3;-;2;2;-;-;-	12.0368	1.23143	-;-;-;1;3;-;2;2;-;-;-	9.7546	1.06287	-;-;-;1;3;-;2;2;-;-;-	15.0092	1.13205	-;-;-;1;3;-;2;2;-;-;-	5.934	0.0691568	-;-;-;1;3;-;2;2;-;-;-	44.2006	0.998986	-;-;-;1;3;-;2;2;-;-;-	5.43788	0.913694	-;-;-;1;3;-;2;2;-;-;-	11.3274	0.0292423	-;-;-;1;3;-;1;1;-;-;-	129.103		0												0
Q02878	60S ribosomal protein L6 OS=Homo sapiens GN=RPL6 PE=1 SV=3 - [RL6_HUMAN]	32.99	1	12	12	29	0.996002	2;-;1;1;2;1;2;8;3;4;3	6.11871	0.591079	2;-;1;1;2;1;2;8;3;4;3	9.52045	1.0063	2;-;1;1;2;1;2;8;3;4;3	15.7995	0.762812	2;-;1;1;2;1;2;8;3;4;3	14.1998	0.84259	2;-;1;1;2;1;2;8;3;4;2	33.1102	0.0485232	2;-;1;1;2;1;2;8;3;3;2	40.2116	0.510608	2;-;1;1;2;1;2;8;3;4;2	54.123	0.679084	2;-;1;1;2;1;2;8;3;4;2	56.4595	0.02904	-;-;-;-;-;1;1;4;3;2;2	26.2833	10.1096	5.9	2	3						0			7.6414	6.94	2	2
Q15738	Sterol-4-alpha-carboxylate 3-dehydrogenase, decarboxylating OS=Homo sapiens GN=NSDHL PE=1 SV=2 - [NSDHL_HUMAN]	32.98	1	11	11	18	0.89582	2;3;-;-;2;2;2;1;-;-;7	31.2317	0.625417	2;3;-;-;2;2;2;-;-;-;7	4.72366	1.08557	2;3;-;-;2;2;2;1;-;-;7	9.0997	0.853785	2;3;-;-;2;2;2;1;-;-;7	10.0451	0.913691	2;3;-;-;2;2;2;1;-;-;7	25.3907	0.0449895	2;2;-;-;2;2;2;-;-;-;6	31.5663	0.726967	2;3;-;-;2;2;2;1;-;-;7	26.1791	0.902788	2;3;-;-;2;2;2;1;-;-;7	27.7804	0.0403991	1;1;-;-;-;2;2;-;-;-;5	71.5722	10.2395	5.63	2	2	11.073	12.87	3	3
Q9UNM6	26S proteasome non-ATPase regulatory subunit 13 OS=Homo sapiens GN=PSMD13 PE=1 SV=2 - [PSD13_HUMAN]	32.98	1	12	12	21	1.0577	2;4;-;-;3;6;1;-;-;1;5	4.71576	0.565934	2;4;-;-;3;6;1;-;-;1;5	4.83227	1.08441	2;4;-;-;3;6;1;-;-;1;5	4.68828	0.850093	2;3;-;-;3;6;1;-;-;1;5	6.3174	1.0676	2;4;-;-;3;6;1;-;-;1;5	9.511	0.045461	2;3;-;-;3;6;1;-;-;1;5	33.2287	0.690223	2;3;-;-;3;6;1;-;-;1;5	25.8052	0.879216	2;3;-;-;3;6;1;-;-;1;5	23.2441	0.0265721	2;3;-;-;3;4;1;-;-;1;4	35.6487	10.2287	4.26	2	2	14.1986	10.9	4	4		0
O60437	Periplakin OS=Homo sapiens GN=PPL PE=1 SV=4 - [PEPL_HUMAN]	32.92	1	55	55	91	0.901088	8;4;18;8;14;5;-;-;13;9;11	5.95794	0.804769	8;4;18;8;14;5;-;-;13;9;11	6.22507	1.06392	8;4;18;8;14;5;-;-;13;9;11	8.40388	0.868678	8;4;17;8;14;5;-;-;13;9;11	6.46408	1.18728	8;4;17;8;14;5;-;-;13;9;11	11.5545	0.0537532	7;3;15;7;13;5;-;-;8;7;10	27.7015	0.873967	7;4;17;8;14;5;-;-;13;9;11	19.941	0.800888	7;4;17;8;14;5;-;-;13;9;10	21.2445	0.0294858	4;3;13;5;11;4;-;-;8;3;4	44.2448	31.9409	4.27	7	8	19.1824	3.3	4	4	61.3795	9.68	17	18	29.3121	5.13	8	8
Q96AG4	Leucine-rich repeat-containing protein 59 OS=Homo sapiens GN=LRRC59 PE=1 SV=1 - [LRC59_HUMAN]	32.9	1	9	9	12	1.03055	4;3;-;-;-;4;2;4;-;-;3	6.614	0.699474	4;3;-;-;-;3;2;4;-;-;3	8.45941	1.11201	4;3;-;-;-;3;2;4;-;-;3	14.2419	0.950872	4;3;-;-;-;3;2;4;-;-;3	14.6583	0.881677	4;3;-;-;-;3;2;4;-;-;3	22.1602	0.0531684	4;3;-;-;-;3;1;4;-;-;3	35.8094	0.722941	4;3;-;-;-;3;2;4;-;-;3	48.4609	0.80448	4;3;-;-;-;3;2;4;-;-;3	40.0287	0.0427953	2;1;-;-;-;3;1;4;-;-;3	37.1632	15.5153	18.24	4	4	9.9066	6.51	2	2		0				0
P16949	Stathmin OS=Homo sapiens GN=STMN1 PE=1 SV=3 - [STMN1_HUMAN]	32.89	1	8	8	13	1.17604	2;2;-;1;3;2;2;-;-;2;4	22.161	0.700516	2;2;-;1;2;2;2;-;-;2;4	18.2086	0.992382	2;2;-;1;2;2;2;-;-;2;4	34.9439	0.96775	2;2;-;1;2;2;2;-;-;2;4	34.3751	0.787537	2;2;-;1;2;2;2;-;-;2;3	47.3245	0.0582354	2;2;-;-;2;2;2;-;-;2;2	49.3088	0.832131	2;2;-;-;2;2;2;-;-;2;2	37.9929	0.771183	2;2;-;-;2;2;2;-;-;2;2	42.7495	0.0206467	1;2;-;-;2;-;1;-;-;-;2	77.0259	10.9359	14.09	3	3		0				0				0
O60841	Eukaryotic translation initiation factor 5B OS=Homo sapiens GN=EIF5B PE=1 SV=4 - [IF2P_HUMAN]	32.87	1	35	35	55	1.05991	6;4;3;5;17;3;-;6;-;5;3	7.15923	0.666086	5;4;3;5;17;3;-;6;-;5;3	13.5525	1.02492	5;4;3;5;17;3;-;6;-;5;3	17.9399	0.858217	5;4;3;5;17;3;-;6;-;5;3	19.7947	0.959018	5;4;3;5;17;3;-;6;-;5;3	27.9773	0.0657623	5;4;1;5;15;2;-;6;-;5;3	26.7609	0.65093	5;4;3;5;16;3;-;6;-;5;3	42.7579	0.906504	5;4;3;5;16;3;-;6;-;5;3	45.0317	0.0398945	4;2;1;4;12;1;-;3;-;2;2	61.1938	24.2689	5.49	7	7	19.419	4.75	4	4	9.57911	3.77	3	3	22.1383	6.48	6	6
Q53EL6	Programmed cell death protein 4 OS=Homo sapiens GN=PDCD4 PE=1 SV=2 - [PDCD4_HUMAN]	32.84	1	14	14	20	0.846055	4;-;-;2;5;-;-;3;-;2;4	14.6214	0.902068	4;-;-;2;5;-;-;3;-;2;4	12.9807	1.0197	4;-;-;2;5;-;-;3;-;2;4	10.883	1.12122	4;-;-;2;5;-;-;3;-;2;4	16.5916	0.845893	4;-;-;2;5;-;-;3;-;2;4	21.8934	0.0647576	3;-;-;2;3;-;-;3;-;1;3	50.8058	0.969962	4;-;-;2;4;-;-;3;-;2;4	37.3731	0.671873	4;-;-;2;4;-;-;3;-;2;4	42.8521	0.0375885	3;-;-;1;2;-;-;2;-;-;2	46.8758	16.0653	10.66	4	4		0				0			7.14735	4.26	2	2
Q32MZ4	Leucine-rich repeat flightless-interacting protein 1 OS=Homo sapiens GN=LRRFIP1 PE=1 SV=2 - [LRRF1_HUMAN]	32.8	1	25	25	53	1.09571	3;3;9;7;6;5;1;-;8;6;4	5.56062	0.687023	3;3;9;7;6;5;1;-;8;6;4	9.02741	1.14793	3;3;9;7;6;5;1;-;8;6;4	10.0758	0.988668	3;3;9;7;6;5;1;-;8;6;4	12.3771	1.15793	3;3;9;7;6;5;1;-;8;6;4	12.7028	0.062374	3;3;5;5;5;5;-;-;5;5;4	26.1579	0.877905	3;3;9;7;6;5;1;-;8;6;4	13.0416	1.13023	3;3;9;7;6;5;1;-;8;6;4	15.0994	0.0440779	3;3;4;1;1;3;-;-;1;3;3	40.6505	10.0697	3.84	3	3	12.755	4.46	3	3	33.4344	14.6	8	9	29.3076	13.86	7	7
P78417	Glutathione S-transferase omega-1 OS=Homo sapiens GN=GSTO1 PE=1 SV=2 - [GSTO1_HUMAN]	32.78	1	9	9	10	1.14427	2;1;-;-;5;1;-;-;-;-;1	22.6373	0.538776	2;1;-;-;5;1;-;-;-;-;1	13.4376	1.04841	2;1;-;-;5;1;-;-;-;-;1	16.8125	0.995994	2;1;-;-;5;1;-;-;-;-;1	21.57	0.652812	2;1;-;-;4;1;-;-;-;-;1	45.2327	0.0483818	2;1;-;-;4;-;-;-;-;-;1	16.2888	0.358705	2;1;-;-;4;1;-;-;-;-;1	70.6554	0.399713	2;1;-;-;4;1;-;-;-;-;1	70.1373	0.0154405	2;-;-;-;4;-;-;-;-;-;-	72.627	10.9592	11.62	3	3		0
Q14651	Plastin-1 OS=Homo sapiens GN=PLS1 PE=1 SV=2 - [PLSI_HUMAN]	32.75	1	17	21	45	0.99383	7;5;3;3;4;5;1;4;2;-;8	7.70307	0.695684	7;5;3;3;4;5;1;4;2;-;8	8.88078	1.17218	7;5;3;3;4;5;1;4;2;-;8	6.28124	0.825303	7;5;3;3;4;5;1;4;2;-;8	10.4186	1.00518	7;5;3;3;4;5;1;4;2;-;8	5.94899	0.0516822	6;5;3;2;4;5;1;4;2;-;8	25.9349	0.750709	6;5;3;3;4;5;1;4;2;-;8	15.2191	0.949511	7;5;3;3;4;5;1;4;2;-;8	13.1451	0.0413046	5;5;2;3;4;5;1;3;1;-;8	17.2863	34.3864	11.13	7	8	29.4822	10.33	5	6		0			10.6602	5.41	3	3
Q14103	Heterogeneous nuclear ribonucleoprotein D0 OS=Homo sapiens GN=HNRNPD PE=1 SV=1 - [HNRPD_HUMAN]	32.68	1	10	11	28	0.9959	2;3;7;4;2;2;-;3;2;-;2	18.4768	0.85229	2;3;7;4;2;2;-;3;2;-;2	26.9521	1.03743	2;3;7;4;2;2;-;3;2;-;2	15.4713	0.971911	2;3;7;4;2;2;-;3;2;-;2	25.4635	1.21976	2;3;7;4;2;2;-;3;2;-;2	15.9015	0.067611	2;1;6;1;-;1;-;2;1;-;1	63.4049	0.91261	2;3;7;4;2;2;-;3;2;-;2	24.1184	0.944156	2;3;7;4;2;2;-;3;2;-;2	21.7561	0.0583782	1;1;4;1;-;1;-;-;1;-;1	124.093	8.47609	6.48	2	2	11.4554	6.76	3	3	24.1796	20	6	7	14.9164	7.61	3	3
P30085	UMP-CMP kinase OS=Homo sapiens GN=CMPK1 PE=1 SV=3 - [KCY_HUMAN]	32.65	1	9	9	12	1.23982	4;-;-;1;3;-;3;-;-;-;3	13.3491	0.917457	4;-;-;1;3;-;3;-;-;-;3	11.1083	1.21007	4;-;-;1;3;-;3;-;-;-;3	9.5452	1.1712	4;-;-;1;3;-;3;-;-;-;3	15.0328	1.07736	4;-;-;1;3;-;3;-;-;-;3	19.5264	0.0583866	4;-;-;1;3;-;3;-;-;-;3	45.8618	1.01848	4;-;-;1;3;-;3;-;-;-;3	18.124	1.11184	4;-;-;1;3;-;3;-;-;-;3	23.5719	0.0478097	3;-;-;1;2;-;3;-;-;-;2	30.2178	18.0383	25	4	4										0
Q96IZ0	PRKC apoptosis WT1 regulator protein OS=Homo sapiens GN=PAWR PE=1 SV=1 - [PAWR_HUMAN]	32.65	1	13	13	19	1.37181	2;-;11;2;-;-;-;-;3;1;2	26.5926	0.889642	2;-;11;2;-;-;-;-;3;1;2	9.7452	1.26079	2;-;11;2;-;-;-;-;3;1;2	14.4915	0.936144	2;-;11;2;-;-;-;-;3;1;2	25.4332	1.39691	2;-;11;2;-;-;-;-;3;1;2	5.36713	0.0884203	2;-;7;1;-;-;-;-;1;-;2	34.4529	0.787977	2;-;11;2;-;-;-;-;3;1;2	17.5837	1.49304	2;-;11;2;-;-;-;-;3;1;2	16.9798	0.058973	1;-;2;-;-;-;-;-;2;-;2	55.8658	7.65039	7.94	2	2					42.1299	24.71	10	11	8.75978	12.06	2	2
P13010	X-ray repair cross-complementing protein 5 OS=Homo sapiens GN=XRCC5 PE=1 SV=3 - [XRCC5_HUMAN]	32.65	1	28	28	58	1.05659	7;3;5;6;5;4;10;8;6;5;7	6.6779	0.721245	7;3;5;6;5;4;10;8;6;5;7	8.74035	1.13523	7;3;5;6;5;4;10;8;6;5;7	6.55914	0.927646	7;3;5;6;5;4;10;8;6;5;7	6.29508	1.10745	7;3;5;6;5;4;10;7;6;5;7	7.09852	0.070272	7;3;5;6;5;4;6;7;3;3;6	39.4198	0.943151	7;3;5;6;5;4;9;7;6;5;7	9.38178	0.965491	7;3;5;6;5;4;9;7;6;5;7	8.69802	0.0355719	5;3;1;3;3;3;5;6;1;1;6	40.609	23.9801	9.15	7	7		0			24.3344	6.83	5	5	26.5262	8.06	5	6
Q99961	Endophilin-A2 OS=Homo sapiens GN=SH3GL1 PE=1 SV=1 - [SH3G1_HUMAN]	32.61	1	10	10	16	1.22358	4;1;-;-;5;1;-;-;-;-;6	8.68503	0.785406	4;1;-;-;5;1;-;-;-;-;5	9.95541	1.05346	4;1;-;-;5;1;-;-;-;-;4	21.1514	1.14292	5;1;-;-;5;1;-;-;-;-;5	11.9504	1.01608	4;1;-;-;5;1;-;-;-;-;4	34.9328	0.0554817	4;1;-;-;3;1;-;-;-;-;4	51.7131	0.751771	4;1;-;-;5;1;-;-;-;-;4	51.6745	0.861653	4;1;-;-;5;1;-;-;-;-;4	58.862	0.0513108	2;-;-;-;2;-;-;-;-;-;4	41.3503	15.8798	13.59	5	5		0								0
Q9NTK5	Obg-like ATPase 1 OS=Homo sapiens GN=OLA1 PE=1 SV=2 - [OLA1_HUMAN]	32.58	1	14	14	23	1.10022	-;4;2;3;3;3;1;2;5;-;2	7.49919	0.825655	-;4;2;3;3;3;1;2;5;-;2	14.0203	1.02571	-;4;2;3;3;3;1;2;5;-;2	24.3855	1.10474	-;4;2;3;3;3;1;2;5;-;2	22.4217	1.05183	-;4;2;3;3;2;1;2;5;-;2	35.7251	0.0778325	-;4;2;3;3;1;1;2;4;-;1	27.4584	0.896499	-;4;2;3;3;2;1;2;5;-;2	35.5344	0.711854	-;4;2;3;3;2;1;2;5;-;2	40.457	0.0297431	-;4;1;1;2;1;1;1;3;-;1	83.0657		0			13.323	9.6	4	4	10.8406	6.82	2	2	12.296	11.36	4	4
P09543	2',3'-cyclic-nucleotide 3'-phosphodiesterase OS=Homo sapiens GN=CNP PE=1 SV=2 - [CN37_HUMAN]	32.54	1	14	14	17	1.19189	5;-;-;-;3;-;2;-;-;2;5	11.674	0.634856	5;-;-;-;3;-;2;-;-;2;5	6.36319	1.08325	5;-;-;-;3;-;2;-;-;2;5	16.0788	0.990568	5;-;-;-;3;-;2;-;-;2;5	15.0069	1.10582	5;-;-;-;3;-;2;-;-;2;5	12.3866	0.0743893	4;-;-;-;2;-;2;-;-;2;5	19.8881	0.651522	5;-;-;-;2;-;2;-;-;2;5	17.0043	1.28073	5;-;-;-;2;-;2;-;-;2;5	13.1014	0.0443829	4;-;-;-;2;-;2;-;-;2;3	44.1419	21.9424	13.78	5	5		0				0				0
Q14980	Nuclear mitotic apparatus protein 1 OS=Homo sapiens GN=NUMA1 PE=1 SV=2 - [NUMA1_HUMAN]	32.53	1	59	59	85	1.10494	13;2;10;8;14;6;3;2;5;7;14	5.8554	0.72743	13;2;10;8;14;6;3;2;5;7;14	9.93779	1.09017	13;2;10;8;14;6;3;2;5;7;14	3.12425	0.906815	13;2;10;8;14;6;3;2;5;7;14	5.80218	1.00433	13;2;10;8;14;6;3;2;5;7;14	11.4531	0.0608965	11;2;7;7;12;5;3;2;3;6;12	11.5921	0.922359	13;2;10;8;14;6;3;2;5;7;14	8.78718	1.0403	13;2;10;8;14;6;3;2;5;7;14	11.7202	0.0456288	9;1;5;6;9;3;2;1;3;3;9	30.9569	53.6351	6.95	12	13	9.65059	1.47	2	2	39.3176	5.63	10	10	34.1275	5.67	9	9
Q9BRA2	Thioredoxin domain-containing protein 17 OS=Homo sapiens GN=TXNDC17 PE=1 SV=1 - [TXD17_HUMAN]	32.52	1	6	6	7	0.828861	1;-;2;1;5;1;-;-;1;1;1	15.0692	0.65834	1;-;2;1;5;1;-;-;1;1;1	23.6675	1.0976	1;-;2;1;5;1;-;-;1;1;1	10.4171	0.837359	1;-;2;1;5;1;-;-;1;1;1	20.4909	1.03487	1;-;2;1;5;1;-;-;1;1;1	10.337	0.0684242	1;-;2;1;4;1;-;-;-;1;-	42.3934	0.972446	1;-;2;1;5;1;-;-;1;1;1	19.3746	0.987681	1;-;2;1;5;1;-;-;1;1;1	20.496	0.0668211	-;-;-;1;1;-;-;-;1;1;-	58.0821		0							6.72737	16.26	2	2		0
Q9H3U1	Protein unc-45 homolog A OS=Homo sapiens GN=UNC45A PE=1 SV=1 - [UN45A_HUMAN]	32.52	1	27	27	48	1.06751	5;8;3;3;3;10;4;6;-;2;4	7.86045	0.780662	5;8;3;3;3;10;4;6;-;2;4	6.47998	1.22924	5;8;3;3;3;10;4;6;-;2;4	4.98734	1.00894	5;8;3;3;3;10;4;6;-;2;4	8.50522	1.26485	5;8;3;3;3;10;4;6;-;2;4	11.834	0.0768493	5;6;2;3;3;9;4;6;-;2;3	20.6799	1.02525	5;8;3;3;3;10;4;6;-;2;4	9.84666	1.09681	5;8;3;3;3;10;4;6;-;2;4	8.57532	0.0413948	4;6;1;2;2;7;3;5;-;1;3	43.2189	20.3028	4.56	5	5	29.2962	10.49	8	8	9.73611	2.86	2	3	10.6487	4.03	3	3
P07384	Calpain-1 catalytic subunit OS=Homo sapiens GN=CAPN1 PE=1 SV=1 - [CAN1_HUMAN]	32.49	1	30	30	68	1.14566	11;10;4;1;3;13;4;3;-;1;20	10.3429	0.742487	11;10;4;1;3;13;4;3;-;1;20	12.8118	1.20266	11;10;4;1;3;13;4;3;-;1;19	10.3773	1.02883	11;10;4;1;3;13;4;3;-;1;19	11.304	1.14047	11;10;4;1;3;13;4;3;-;1;19	8.80886	0.057772	6;9;4;1;3;11;4;3;-;1;18	13.4485	0.955112	10;10;4;1;3;11;4;3;-;1;19	7.2718	1.03975	11;10;4;1;3;12;4;3;-;1;19	10.559	0.0443152	5;7;3;1;3;11;3;2;-;1;16	37.3358	41.3959	11.76	9	11	37.6561	11.06	9	10	15.2924	2.1	2	4		0
Q00839	Heterogeneous nuclear ribonucleoprotein U OS=Homo sapiens GN=HNRNPU PE=1 SV=6 - [HNRPU_HUMAN]	32.48	1	34	34	72	0.945104	5;9;7;6;9;12;3;2;6;5;8	8.8435	0.737378	5;10;7;5;9;11;3;2;6;5;8	12.5631	1.03663	5;9;7;6;9;11;3;2;6;5;8	8.00124	0.864376	4;9;7;6;9;11;3;2;6;5;8	14.9376	0.965393	4;8;7;6;9;11;3;2;6;5;8	12.1193	0.0506638	3;8;4;3;5;9;3;2;3;3;8	42.4533	0.932216	4;8;7;5;8;10;3;2;6;5;8	10.4469	0.843138	4;8;7;5;8;11;3;2;6;5;8	12.4159	0.0322891	2;7;3;2;4;6;1;1;1;3;4	57.5885	22.3004	9.21	5	5	35.1845	11.76	8	10	28.094	6.3	5	7	20.097	9.94	5	6
P24539	ATP synthase subunit b, mitochondrial OS=Homo sapiens GN=ATP5F1 PE=1 SV=2 - [AT5F1_HUMAN]	32.42	1	9	9	21	0.880763	6;4;-;-;2;3;1;2;-;-;5	13.7866	0.663502	6;4;-;-;2;3;1;2;-;-;5	13.3209	1.02497	6;4;-;-;2;3;1;2;-;-;5	20.9047	0.797017	6;4;-;-;2;3;1;2;-;-;5	26.3668	0.852233	6;4;-;-;2;3;1;2;-;-;5	26.0502	0.0518608	6;3;-;-;1;3;1;1;-;-;5	51.2571	0.624317	6;4;-;-;1;3;1;2;-;-;5	12.884	0.732114	6;4;-;-;1;3;1;2;-;-;5	7.12269	0.0283477	4;3;-;-;1;3;1;1;-;-;3	66.436	27.3299	29.3	7	7	16.6013	13.67	3	3
O75131	Copine-3 OS=Homo sapiens GN=CPNE3 PE=1 SV=1 - [CPNE3_HUMAN]	32.4	1	18	18	29	1.28436	5;2;-;2;6;5;2;-;1;-;6	10.8439	0.889542	5;2;-;2;6;5;2;-;1;-;6	9.59919	1.09222	5;2;-;2;6;5;2;-;1;-;6	13.3065	1.15139	5;2;-;2;6;5;2;-;1;-;6	16.022	0.977772	5;2;-;2;6;5;2;-;1;-;6	15.7587	0.0653399	4;2;-;2;6;5;2;-;1;-;5	38.312	1.07605	5;2;-;2;6;5;2;-;1;-;6	22.52	0.841009	5;2;-;2;6;5;2;-;1;-;6	18.7372	0.0305832	3;2;-;2;5;5;1;-;-;-;4	59.1948	20.3313	13.97	6	6	10.2114	3.17	2	2					6.29011	3.54	2	2
P36871	Phosphoglucomutase-1 OS=Homo sapiens GN=PGM1 PE=1 SV=3 - [PGM1_HUMAN]	32.38	1	16	16	25	1.07684	2;3;3;3;2;3;1;3;2;1;4	19.4296	0.53128	2;3;3;3;2;3;1;3;2;1;4	21.95	0.957889	2;3;3;3;2;3;1;3;2;1;4	34.4396	0.747286	2;3;3;3;2;3;1;3;2;1;4	31.2474	0.783924	2;3;3;3;2;3;1;3;2;1;4	38.8362	0.0495885	1;2;3;3;1;3;1;3;2;1;4	43.8115	0.564533	2;2;3;3;1;3;1;3;2;1;4	53.1916	0.723423	2;2;3;3;1;3;1;3;2;1;4	50.1865	0.0329846	1;1;2;1;1;1;-;3;-;1;2	36.0887	8.79484	5.52	2	2	9.89525	6.41	3	3	13.2198	8.01	3	3	9.84231	7.3	3	3
P55036	26S proteasome non-ATPase regulatory subunit 4 OS=Homo sapiens GN=PSMD4 PE=1 SV=1 - [PSMD4_HUMAN]	32.36	1	12	12	29	1.14297	4;4;-;2;5;4;2;2;-;2;4	11.2187	0.710258	4;4;-;2;5;4;2;2;-;2;4	15.8203	1.17395	4;4;-;2;5;4;2;2;-;2;4	9.13518	0.870084	4;4;-;2;5;4;2;2;-;2;4	18.7172	1.06086	4;3;-;2;5;4;2;2;-;2;4	11.251	0.0652938	4;3;-;-;5;4;2;1;-;1;4	50.0727	0.879223	4;3;-;2;5;4;2;2;-;2;4	10.8837	0.958013	4;3;-;2;5;4;2;2;-;2;4	8.78127	0.0441349	2;3;-;-;3;3;2;1;-;1;3	17.0386	19.0231	11.41	4	4	19.5392	11.94	4	4						0
P30622	CAP-Gly domain-containing linker protein 1 OS=Homo sapiens GN=CLIP1 PE=1 SV=2 - [CLIP1_HUMAN]	32.34	1	39	44	72	1.15296	8;4;6;9;14;4;3;2;5;7;10	8.41522	0.757941	8;4;6;9;14;4;3;2;5;7;10	8.12315	1.13394	8;4;6;9;14;4;3;2;5;7;10	8.84995	1.06611	8;4;6;9;14;4;3;2;5;7;10	7.83079	1.20189	8;4;6;9;14;4;3;2;5;7;10	7.48991	0.0711472	8;4;5;9;12;4;3;2;4;6;10	16.3654	0.90546	8;4;6;9;14;4;3;2;5;7;10	15.6768	1.2856	8;4;6;9;14;4;3;2;5;7;10	14.6267	0.0444845	4;3;4;4;11;4;3;2;1;4;8	34.4324	28.5859	5.84	8	8	14.8707	2.85	4	4	21.4744	4.73	6	6	33.045	7.16	9	9
P05556	Integrin beta-1 OS=Homo sapiens GN=ITGB1 PE=1 SV=2 - [ITB1_HUMAN]	32.33	1	24	24	62	1.09927	7;6;7;4;5;3;7;3;8;2;10	9.21688	0.743998	7;6;7;4;5;3;7;3;8;2;10	9.80369	1.16332	7;6;7;4;5;3;7;3;8;2;10	6.77489	0.916448	7;6;7;4;5;3;7;3;8;2;10	8.12237	0.923886	7;6;7;4;5;3;7;3;8;2;10	11.168	0.0604877	7;6;6;3;5;3;7;3;5;1;7	29.6479	0.831611	7;6;7;4;5;3;7;3;8;2;9	13.1869	1.14938	7;6;7;4;5;3;7;3;8;2;8	12.6485	0.0409876	5;6;3;2;4;3;6;2;2;1;7	37.6404	29.6106	9.4	7	7	28.9819	7.02	4	6	31.7604	9.02	6	8	13.8792	5.89	4	4
P62244	40S ribosomal protein S15a OS=Homo sapiens GN=RPS15A PE=1 SV=2 - [RS15A_HUMAN]	32.31	1	7	7	14	1.07422	-;-;7;2;-;2;2;-;5;1;-	7.46843	0.690046	-;-;7;2;-;2;2;-;5;1;-	8.81876	1.04001	-;-;7;2;-;2;2;-;5;1;-	14.3458	0.972577	-;-;7;2;-;2;2;-;5;1;-	12.2557	0.973309	-;-;6;2;-;2;2;-;5;1;-	19.6079	0.056422	-;-;5;1;-;2;2;-;4;1;-	27.7256	0.84734	-;-;6;2;-;2;2;-;5;1;-	20.641	0.936306	-;-;6;2;-;2;2;-;5;1;-	20.3449	0.0300505	-;-;1;-;-;2;2;-;4;-;-	42.3453									28.3475	18.46	5	7		0
Q8N5N7	39S ribosomal protein L50, mitochondrial OS=Homo sapiens GN=MRPL50 PE=1 SV=2 - [RM50_HUMAN]	32.28	1	4	4	7	1.0935	-;1;-;3;-;-;2;-;-;2;-	13.8852	0.685835	-;1;-;3;-;-;2;-;-;2;-	23.6376	1.19764	-;1;-;3;-;-;2;-;-;2;-	16.9383	0.938086	-;1;-;3;-;-;2;-;-;2;-	10.3914	1.11201	-;1;-;3;-;-;2;-;-;2;-	29.6811	0.0443226	-;1;-;3;-;-;2;-;-;2;-	39.0063	0.780501	-;1;-;3;-;-;2;-;-;2;-	44.7225	0.856577	-;1;-;3;-;-;2;-;-;2;-	47.9961	0.0639572	-;1;-;2;-;-;-;-;-;1;-	42.1597						0							10.9382	15.19	2	3
Q08257	Quinone oxidoreductase OS=Homo sapiens GN=CRYZ PE=1 SV=1 - [QOR_HUMAN]	32.22	1	8	8	12	1.15302	3;3;-;-;-;4;-;-;-;-;2	3.33493	0.873192	3;3;-;-;-;4;-;-;-;-;2	5.11052	1.10352	3;3;-;-;-;4;-;-;-;-;2	11.2282	1.22556	3;3;-;-;-;4;-;-;-;-;2	15.7502	1.06592	3;3;-;-;-;3;-;-;-;-;2	8.04825	0.0813513	3;3;-;-;-;3;-;-;-;-;2	41.5932	1.1096	3;3;-;-;-;3;-;-;-;-;2	6.71664	1.02543	3;3;-;-;-;3;-;-;-;-;2	6.05104	0.0420382	3;2;-;-;-;2;-;-;-;-;2	28.9416	11.022	7.6	2	3	10.5038	13.37	3	3
P07108	Acyl-CoA-binding protein OS=Homo sapiens GN=DBI PE=1 SV=2 - [ACBP_HUMAN]	32.18	1	2	2	6	1.03964	3;3;-;-;-;3;-;-;-;-;2	4.41732	0.625715	3;3;-;-;-;3;-;-;-;-;2	8.75375	1.28922	3;3;-;-;-;3;-;-;-;-;2	9.4349	1.88236	3;3;-;-;-;3;-;-;-;-;2	5.74649	0.929305	3;3;-;-;-;3;-;-;-;-;2	13.9849	0.0899055	3;3;-;-;-;3;-;-;-;-;2	7.91006	1.15641	3;3;-;-;-;3;-;-;-;-;2	11.4633	0.626279	3;3;-;-;-;3;-;-;-;-;2	20.9901	0.0181264	2;2;-;-;-;2;-;-;-;-;2	53.9665		0			10.3701	32.18	2	3						0
P60228	Eukaryotic translation initiation factor 3 subunit E OS=Homo sapiens GN=EIF3E PE=1 SV=1 - [EIF3E_HUMAN]	32.13	1	14	14	25	1.04255	2;4;-;-;4;5;5;3;-;-;3	3.9756	0.687829	2;4;-;-;4;5;5;3;-;-;3	9.41054	1.13703	2;4;-;-;4;5;5;3;-;-;3	8.16037	0.90116	2;4;-;-;4;5;5;3;-;-;3	8.08881	1.14432	2;4;-;-;4;5;5;3;-;-;3	9.12015	0.0540414	2;3;-;-;4;5;3;3;-;-;3	29.9777	0.879613	2;4;-;-;4;5;5;3;-;-;3	5.49394	1.08947	2;4;-;-;4;5;5;3;-;-;3	7.8373	0.0312642	2;4;-;-;4;5;2;3;-;-;2	45.7882	11.1965	4.04	2	2	21.1412	8.54	3	4		0				0
O15372	Eukaryotic translation initiation factor 3 subunit H OS=Homo sapiens GN=EIF3H PE=1 SV=1 - [EIF3H_HUMAN]	32.1	1	13	13	36	1.02756	5;7;3;2;2;5;4;2;2;3;5	9.99774	0.667395	5;6;3;2;2;5;4;2;2;3;5	14.7705	1.06165	5;7;3;2;2;5;4;2;2;3;5	14.8067	0.899063	5;7;3;2;2;5;4;2;2;3;5	20.761	0.986025	5;7;3;2;2;5;4;2;2;3;5	22.2868	0.0625671	5;5;3;1;2;4;2;1;2;3;5	41.6392	0.748592	5;7;3;2;2;5;4;2;2;3;5	30.6807	0.942729	5;6;3;1;2;5;4;2;2;3;5	19.4749	0.0411969	4;5;3;1;2;3;1;-;1;2;4	47.5115	24.1101	14.77	4	5	25.3878	14.2	4	7	9.36526	5.68	3	3		0
Q9Y3I0	tRNA-splicing ligase RtcB homolog OS=Homo sapiens GN=C22orf28 PE=1 SV=1 - [RTCB_HUMAN]	32.08	1	13	13	28	1.04722	4;3;-;1;5;4;5;2;-;1;5	4.78458	0.681839	4;3;-;1;5;4;5;2;-;1;5	10.7009	1.19599	4;3;-;1;5;4;5;2;-;1;5	13.6328	0.980204	4;3;-;1;5;4;5;2;-;1;5	13.6184	1.13945	4;3;-;1;5;4;4;2;-;1;5	7.0763	0.0584221	4;3;-;1;4;4;4;2;-;1;5	35.8065	0.914429	4;3;-;1;5;4;4;2;-;1;5	13.2322	1.12473	4;3;-;1;5;4;4;2;-;1;5	10.8375	0.041605	4;2;-;-;4;4;4;1;-;1;5	25.2875	17.1046	4.75	2	4	13.7742	8.12	3	3						0
P62191	26S protease regulatory subunit 4 OS=Homo sapiens GN=PSMC1 PE=1 SV=1 - [PRS4_HUMAN]	32.05	1	13	14	31	1.02896	4;5;-;1;-;7;1;4;2;1;7	18.9925	0.639571	4;5;-;1;-;7;1;4;2;1;7	14.0326	1.11579	4;5;-;1;-;7;1;4;2;1;7	9.35331	0.807806	4;5;-;1;-;7;1;4;2;1;7	29.7998	1.30276	4;5;-;1;-;7;1;4;2;1;7	23.1027	0.0568329	3;4;-;1;-;6;1;3;2;1;7	33.4712	0.701438	4;5;-;1;-;6;1;4;2;1;7	29.3289	1.01877	4;5;-;1;-;6;1;4;2;1;7	29.3703	0.0428495	2;4;-;1;-;4;1;3;2;1;3	42.5203	14.3963	4.32	3	4	19.8219	11.59	5	5		0				0
P30479	HLA class I histocompatibility antigen, B-41 alpha chain OS=Homo sapiens GN=HLA-B PE=1 SV=1 - [1B41_HUMAN]	32.04	2	3	10	15	0.691042	3;-;3;-;3;-;-;-;1;-;2	11.841	0.681638	3;-;3;-;3;-;-;-;1;-;2	20.528	1.17117	3;-;3;-;3;-;-;-;1;-;2	19.7301	0.721041	3;-;3;-;3;-;-;-;1;-;2	12.221	1.07317	3;-;3;-;3;-;-;-;1;-;2	50.9226	0.0501554	3;-;2;-;3;-;-;-;1;-;1	27.4777	0.571296	3;-;3;-;3;-;-;-;1;-;2	40.6788	0.767086	3;-;3;-;3;-;-;-;1;-;2	39.0757	0.0266101	3;-;1;-;2;-;-;-;-;-;1	55.5389	11.2541	10.77	3	3					15.1247	14.36	3	3		0
Q15075	Early endosome antigen 1 OS=Homo sapiens GN=EEA1 PE=1 SV=2 - [EEA1_HUMAN]	32.03	1	41	42	70	1.13251	12;4;3;10;11;5;2;1;2;5;15	11.1881	0.839021	12;4;3;10;11;5;2;1;2;5;15	9.2752	1.10835	12;4;3;10;11;5;2;1;2;5;15	5.7476	1.12207	12;4;3;10;11;5;2;1;2;5;15	13.5413	1.03417	12;4;3;9;11;5;2;1;2;5;15	9.82044	0.0852478	11;4;2;9;11;4;2;1;1;3;13	29.4956	0.929039	12;4;3;9;11;4;2;1;2;5;15	8.9929	0.998772	12;4;3;9;11;4;2;1;2;5;15	10.2164	0.0412181	11;3;2;7;8;4;2;1;-;2;10	26.2818	42.86	8.86	12	12	18.5054	3.54	4	4	11.1712	2.91	3	3	37.0889	6.95	9	10
Q9BV40	Vesicle-associated membrane protein 8 OS=Homo sapiens GN=VAMP8 PE=1 SV=1 - [VAMP8_HUMAN]	32	1	4	4	4	1.03183	-;-;-;2;2;-;-;-;2;1;-	15.1397	0.798223	-;-;-;2;2;-;-;-;2;1;-	18.703	1.11956	-;-;-;2;2;-;-;-;2;1;-	12.4031	1.16536	-;-;-;2;2;-;-;-;2;1;-	6.17454	0.891257	-;-;-;2;2;-;-;-;2;1;-	20.0327	0.0608911	-;-;-;2;2;-;-;-;2;1;-	50.4256	0.816487	-;-;-;2;2;-;-;-;2;1;-	19.2143	0.857102	-;-;-;2;2;-;-;-;2;1;-	36.9746	0.0248923	-;-;-;2;2;-;-;-;-;-;-	6.14796													7.52513	20	2	2
P55209	Nucleosome assembly protein 1-like 1 OS=Homo sapiens GN=NAP1L1 PE=1 SV=1 - [NP1L1_HUMAN]	31.97	1	8	9	30	1.25406	3;1;11;7;7;-;2;4;-;2;4	10.1375	0.736298	3;1;11;7;7;-;2;4;-;2;4	6.31841	1.31456	3;1;11;7;7;-;2;4;-;2;4	15.3163	1.13051	3;1;11;7;7;-;2;4;-;2;4	7.72032	1.23067	3;1;11;7;7;-;2;4;-;2;4	12.8048	0.0726295	2;-;7;5;6;-;2;2;-;-;4	30.0612	0.98179	3;1;11;7;7;-;2;4;-;2;4	11.204	1.06596	3;1;11;7;7;-;2;4;-;2;4	16.001	0.0514961	2;-;2;2;6;-;1;-;-;-;4	26.7788	10.7898	5.63	2	2		0			39.0249	8.95	2	11		0
Q00796	Sorbitol dehydrogenase OS=Homo sapiens GN=SORD PE=1 SV=4 - [DHSO_HUMAN]	31.93	1	9	9	20	1.27771	2;6;-;-;2;4;1;2;-;-;3	11.0294	0.837531	2;6;-;-;2;4;1;2;-;-;3	13.2905	1.19244	2;6;-;-;2;4;1;2;-;-;3	11.9204	1.08331	2;6;-;-;2;4;1;2;-;-;3	8.64076	1.14367	2;6;-;-;2;4;1;2;-;-;3	15.4501	0.0812204	2;5;-;-;1;3;1;2;-;-;3	22.5117	0.932259	2;5;-;-;2;3;1;2;-;-;3	25.5386	1.10288	2;6;-;-;2;4;1;2;-;-;3	26.0932	0.0430186	2;5;-;-;1;3;1;2;-;-;3	34.8756	8.15004	7	2	2	22.9936	15.69	5	6		0				0
P16403	Histone H1.2 OS=Homo sapiens GN=HIST1H1C PE=1 SV=2 - [H12_HUMAN]	31.92	2	4	9	30	0.997222	3;7;-;-;1;6;3;4;-;-;4	4.10648	0.742599	3;7;-;-;1;6;3;4;-;-;4	6.12986	0.90293	3;7;-;-;1;6;3;4;-;-;4	9.81969	0.871202	3;7;-;-;1;6;3;4;-;-;4	7.97371	0.883634	3;7;-;-;1;6;3;4;-;-;3	17.0257	0.0494105	3;6;-;-;1;5;3;4;-;-;3	31.3799	0.826607	3;7;-;-;1;6;3;4;-;-;3	16.0864	0.645566	3;7;-;-;1;6;3;4;-;-;3	23.3807	0.015657	2;6;-;-;1;4;3;4;-;-;2	40.0723	13.3504	8.92	2	3		0
P10768	S-formylglutathione hydrolase OS=Homo sapiens GN=ESD PE=1 SV=2 - [ESTD_HUMAN]	31.91	1	11	11	17	1.12976	2;3;-;-;-;2;-;6;-;-;7	12.5178	0.715774	2;3;-;-;-;2;-;6;-;-;7	7.26104	0.948559	2;3;-;-;-;2;-;6;-;-;6	14.0593	1.11182	2;3;-;-;-;2;-;6;-;-;7	4.73466	0.972509	2;3;-;-;-;2;-;6;-;-;6	11.4055	0.0654612	2;2;-;-;-;2;-;6;-;-;5	9.22001	0.994625	2;3;-;-;-;2;-;6;-;-;6	5.025	0.691995	2;3;-;-;-;2;-;6;-;-;6	19.1031	0.0267644	2;1;-;-;-;2;-;6;-;-;4	45.2161	9.24703	7.45	2	2	10.8551	4.61	2	2
Q9NXV6	CDKN2A-interacting protein OS=Homo sapiens GN=CDKN2AIP PE=1 SV=3 - [CARF_HUMAN]	31.9	1	13	13	20	1.29649	3;3;2;-;2;5;-;-;1;2;3	10.1785	1.00026	3;3;2;-;2;5;-;-;1;2;3	10.6585	1.12979	3;3;2;-;2;5;-;-;1;2;3	9.81107	1.18303	3;3;2;-;2;5;-;-;1;2;3	19.4544	1.70018	3;3;2;-;2;5;-;-;1;2;3	29.0494	0.0881938	2;2;1;-;1;5;-;-;-;1;2	33.4583	1.25754	3;3;2;-;2;5;-;-;1;2;3	16.6697	1.33905	3;3;2;-;2;5;-;-;1;2;3	18.4276	0.0718558	-;1;-;-;1;3;-;-;-;1;2	25.8447	13.3251	7.93	3	3	10.7912	6.21	3	3	8.34342	7.41	2	2		0
Q92616	Translational activator GCN1 OS=Homo sapiens GN=GCN1L1 PE=1 SV=6 - [GCN1L_HUMAN]	31.9	1	78	78	132	0.964601	16;10;7;6;11;23;11;18;2;7;20	7.14801	0.586342	16;10;7;6;11;23;11;17;2;7;20	8.8608	1.17853	16;10;7;6;11;22;11;18;2;7;20	3.19135	0.852864	16;10;7;6;11;23;11;18;2;7;19	8.66368	1.11865	16;10;7;6;11;22;11;18;2;7;18	5.3833	0.0586618	13;10;6;5;9;20;8;16;2;5;17	16.6052	0.755989	15;10;7;6;11;22;11;18;2;7;18	9.31729	0.969694	15;10;7;6;11;22;11;18;2;7;18	6.03114	0.0346063	10;9;3;2;8;17;8;14;2;2;15	16.598	64.2799	6.07	15	16	42.8035	4.57	11	11	23.0117	3.56	7	7	21.9573	2.58	5	6
Q9Y5B9	FACT complex subunit SPT16 OS=Homo sapiens GN=SUPT16H PE=1 SV=1 - [SP16H_HUMAN]	31.9	1	35	36	73	1.04114	9;8;3;9;7;14;3;2;1;6;13	5.38448	0.660072	8;8;3;9;7;14;3;2;1;6;13	6.31333	1.16742	8;8;3;9;7;14;3;2;1;6;12	5.74154	0.933766	9;7;3;9;7;14;3;2;1;6;13	6.91571	1.05553	8;8;3;9;7;14;3;2;1;6;12	11.5588	0.0588719	8;7;2;8;7;11;2;2;1;6;12	23.7712	0.903842	8;7;3;9;7;14;3;2;1;6;12	13.9248	1.02087	8;7;3;9;7;14;3;2;1;6;12	12.8744	0.0377859	6;6;2;6;7;8;3;2;1;5;8	32.9333	33.5627	9.46	9	9	29.7212	8.02	8	8	10.5138	3.72	3	3	31.7698	5.83	5	8
P42224	Signal transducer and activator of transcription 1-alpha/beta OS=Homo sapiens GN=STAT1 PE=1 SV=2 - [STAT1_HUMAN]	31.87	1	20	20	34	1.03394	3;5;-;4;3;6;3;4;-;-;6	11.5439	0.721484	3;5;-;4;2;6;3;4;-;-;6	10.2241	1.1664	3;5;-;4;2;6;3;4;-;-;6	9.99346	1.02004	3;5;-;4;2;6;3;4;-;-;6	12.1821	1.12598	3;5;-;4;2;6;3;4;-;-;6	13.2845	0.0642892	3;4;-;3;2;6;3;4;-;-;5	33.3625	0.813794	3;5;-;4;2;6;3;4;-;-;6	15.8909	0.995184	3;5;-;4;2;6;3;4;-;-;6	13.7056	0.0333148	1;3;-;-;2;4;2;3;-;-;4	31.2112	12.8703	4.8	3	3	22.5272	7.07	4	5					15.2177	3.87	2	4
P08865	40S ribosomal protein SA OS=Homo sapiens GN=RPSA PE=1 SV=4 - [RSSA_HUMAN]	31.86	1	11	11	25	1.19137	3;6;-;-;-;5;3;2;-;-;6	11.3789	0.692704	3;6;-;-;-;5;3;2;-;-;6	18.4077	1.15567	3;6;-;-;-;5;3;2;-;-;6	14.9304	1.12544	3;6;-;-;-;5;3;2;-;-;6	14.7371	1.10966	3;6;-;-;-;5;3;2;-;-;6	17.286	0.0716743	1;4;-;-;-;5;3;2;-;-;3	36.4437	0.857462	3;6;-;-;-;5;3;2;-;-;6	32.5357	0.985424	3;6;-;-;-;5;3;2;-;-;6	28.895	0.0410975	-;4;-;-;-;3;3;2;-;-;1	35.1669	19.879	18.64	3	3	21.8479	27.12	6	6		0				0
P19367	Hexokinase-1 OS=Homo sapiens GN=HK1 PE=1 SV=3 - [HXK1_HUMAN]	31.84	1	23	25	44	0.986949	7;4;3;2;6;7;2;4;3;1;10	10.7001	0.770294	7;4;3;2;5;7;2;4;3;1;10	10.1858	1.11018	7;4;3;2;6;7;2;4;3;1;10	9.47811	1.09437	7;4;3;2;6;7;2;4;3;1;10	8.6225	1.14865	7;4;3;2;5;7;2;4;3;1;10	8.6137	0.0660762	6;4;3;1;3;6;2;4;1;1;9	26.6306	0.866874	7;4;3;2;5;7;2;4;3;1;10	19.1671	0.968021	7;4;3;2;5;7;2;4;3;1;10	13.5239	0.0370329	4;2;1;2;2;3;1;3;-;1;7	28.2167	25.2695	8.29	7	7	15.4863	5.13	4	4		0			7.46507	2.4	2	2
P62495	Eukaryotic peptide chain release factor subunit 1 OS=Homo sapiens GN=ETF1 PE=1 SV=3 - [ERF1_HUMAN]	31.81	1	13	13	27	1.02228	6;3;-;3;3;4;2;4;-;1;5	11.747	0.615403	6;3;-;3;3;4;2;4;-;1;5	8.75072	1.20957	6;3;-;3;3;4;2;4;-;1;5	7.4572	0.870203	6;3;-;3;3;4;2;4;-;1;5	7.53048	1.04014	6;3;-;3;3;4;2;4;-;1;5	8.09929	0.0457502	6;3;-;3;3;4;2;4;-;1;4	29.4032	0.79344	6;3;-;3;3;4;2;4;-;1;5	12.1898	1.0051	6;3;-;3;3;4;2;4;-;1;5	5.84702	0.034407	5;3;-;3;2;3;2;2;-;-;4	31.1749	25.0409	10.53	5	6	14.4706	9.38	3	3						0
P30460	HLA class I histocompatibility antigen, B-8 alpha chain OS=Homo sapiens GN=HLA-B PE=1 SV=1 - [1B08_HUMAN]	31.77	6	4	10	14	0.694794	3;-;3;1;1;-;-;-;1;1;2	11.8249	0.726715	3;-;3;1;1;-;-;-;1;1;2	19.7578	1.08295	3;-;3;1;1;-;-;-;1;1;2	20.7163	0.747998	3;-;3;1;1;-;-;-;1;1;2	19.9228	0.951665	3;-;3;1;1;-;-;-;1;1;2	50.9952	0.0433408	3;-;2;1;1;-;-;-;1;1;1	39.9221	0.588358	3;-;3;1;1;-;-;-;1;1;2	38.7825	0.68113	3;-;3;1;1;-;-;-;1;1;2	39.5353	0.0205219	3;-;1;1;-;-;-;-;-;1;1	75.7109	11.2541	10.77	3	3					15.1247	14.36	3	3		0
Q15436	Protein transport protein Sec23A OS=Homo sapiens GN=SEC23A PE=1 SV=2 - [SC23A_HUMAN]	31.76	1	18	19	31	0.994234	10;2;2;2;-;3;4;2;2;1;6	9.49813	0.731455	10;2;2;2;-;3;4;2;2;1;6	9.53821	1.16039	10;2;2;2;-;3;4;2;2;1;6	9.54115	1.06508	10;2;2;2;-;3;4;2;2;1;6	14.6391	1.11297	10;2;2;2;-;3;4;2;2;1;6	10.3261	0.073299	8;2;2;2;-;2;4;1;2;1;5	26.9502	0.926225	10;2;2;2;-;2;4;2;2;1;6	13.3041	1.07758	10;2;2;2;-;3;4;2;2;1;6	7.85875	0.0375443	7;2;1;1;-;2;3;-;2;1;4	24.6088	36.083	14.12	8	10		0			9.6542	3.01	2	2	8.0248	3.27	2	2
P49736	DNA replication licensing factor MCM2 OS=Homo sapiens GN=MCM2 PE=1 SV=4 - [MCM2_HUMAN]	31.75	1	25	25	55	0.993594	7;3;6;5;8;4;4;2;3;5;10	11.5241	0.625215	7;3;5;5;8;4;4;2;3;5;10	7.71625	1.13896	7;3;6;5;8;4;4;2;3;5;10	17.3982	0.810307	7;3;6;5;8;4;4;2;3;5;10	14.6376	0.985405	7;3;6;5;8;4;4;2;3;5;10	25.95	0.0532362	6;3;4;4;7;4;2;2;2;3;9	24.0117	0.785674	6;3;6;5;8;4;4;2;3;5;10	28.4009	0.867981	6;3;6;5;8;4;3;2;3;5;10	28.432	0.0420723	6;2;3;3;6;4;1;2;1;4;7	45.1564	27.9715	7.3	5	7	11.0564	2.65	2	3	24.7415	6.97	4	5	16.5008	7.08	5	5
P53701	Cytochrome c-type heme lyase OS=Homo sapiens GN=HCCS PE=1 SV=1 - [CCHL_HUMAN]	31.72	1	6	6	10	1.24045	4;-;-;1;-;-;-;-;-;2;3	4.44851	0.866346	4;-;-;1;-;-;-;-;-;2;3	3.74075	1.15818	4;-;-;1;-;-;-;-;-;2;3	7.25063	1.05019	4;-;-;1;-;-;-;-;-;2;3	6.24434	1.0546	4;-;-;1;-;-;-;-;-;2;3	18.97	0.0555365	3;-;-;1;-;-;-;-;-;2;2	14.094	0.845791	4;-;-;1;-;-;-;-;-;2;2	33.0063	0.896715	4;-;-;1;-;-;-;-;-;2;3	23.377	0.0236428	2;-;-;1;-;-;-;-;-;1;1	125.666	14.7742	24.25	4	4										0
Q9UNF0	Protein kinase C and casein kinase substrate in neurons protein 2 OS=Homo sapiens GN=PACSIN2 PE=1 SV=2 - [PACN2_HUMAN]	31.69	1	14	14	19	1.07239	5;-;2;2;7;-;-;-;1;-;2	7.40996	0.848672	5;-;2;2;7;-;-;-;1;-;2	12.2949	1.0574	5;-;2;2;7;-;-;-;1;-;2	11.1894	0.984017	5;-;2;2;7;-;-;-;1;-;2	15.724	0.968898	4;-;2;2;7;-;-;-;1;-;2	20.693	0.0572698	3;-;2;2;5;-;-;-;1;-;2	38.6963	0.730072	3;-;2;2;7;-;-;-;1;-;2	33.2476	0.951149	3;-;2;2;7;-;-;-;1;-;2	32.1205	0.0254292	3;-;1;-;4;-;-;-;1;-;2	22.7935	17.5092	9.88	5	5					6.10101	4.12	2	2	6.60174	3.7	2	2
ENSEMBL:ENSBTAP00000032840	(Bos taurus) similar to apolipoprotein B, partial	31.64	1	25	25	38	1.0406	5;6;-;-;2;7;6;3;-;-;9	8.61239	1.01846	5;6;-;-;2;7;6;3;-;-;9	18.405	1.11701	5;6;-;-;2;7;6;3;-;-;9	10.7934	1.2204	5;6;-;-;2;7;6;3;-;-;9	14.8616	1.46358	5;6;-;-;2;7;6;3;-;-;9	18.3431	0.0881527	5;6;-;-;2;7;6;3;-;-;9	17.9209	1.01113	5;6;-;-;2;7;6;3;-;-;9	28.6318	0.989574	5;6;-;-;2;7;6;3;-;-;9	29.9418	0.0326445	5;5;-;-;1;6;4;2;-;-;8	50.7185	21.781	6.55	5	5	20.2374	7.27	6	6		0				0
Q9Y570	Protein phosphatase methylesterase 1 OS=Homo sapiens GN=PPME1 PE=1 SV=3 - [PPME1_HUMAN]	31.61	1	12	12	23	0.9185	6;4;-;1;2;3;2;2;-;1;4	12.0864	0.634418	6;4;-;1;2;3;2;2;-;1;4	6.55914	1.07217	6;4;-;1;2;3;2;2;-;1;4	11.5926	0.879602	6;4;-;1;2;3;2;2;-;1;4	15.071	0.901735	6;4;-;1;2;3;2;2;-;1;4	19.4299	0.0500705	6;4;-;1;2;3;2;1;-;-;3	40.763	0.64029	6;4;-;1;2;3;2;2;-;1;4	35.5262	0.744321	6;4;-;1;2;3;2;2;-;1;4	35.5879	0.0241349	4;3;-;1;-;3;2;1;-;-;1	38.2422	23.3771	14.25	4	6	14.3921	11.92	4	4		0				0
Q9NP79	Vacuolar protein sorting-associated protein VTA1 homolog OS=Homo sapiens GN=VTA1 PE=1 SV=1 - [VTA1_HUMAN]	31.6	1	9	9	16	1.00774	3;2;-;-;2;2;3;2;-;-;2	10.4258	0.686368	3;2;-;-;2;2;3;2;-;-;2	16.7818	1.08821	3;2;-;-;2;2;3;2;-;-;2	12.2112	0.967534	3;2;-;-;2;2;3;2;-;-;2	14.1841	0.878262	3;2;-;-;2;2;3;2;-;-;2	28.1301	0.0605638	2;2;-;-;2;2;3;2;-;-;1	42.4532	0.706302	3;2;-;-;2;2;3;2;-;-;2	41.9506	0.747246	3;2;-;-;2;2;3;2;-;-;2	47.2239	0.0390054	2;1;-;-;1;1;2;1;-;-;1	41.7612	17.1432	16.61	3	3	6.99891	5.86	2	2						0
Q9BY43	Charged multivesicular body protein 4a OS=Homo sapiens GN=CHMP4A PE=1 SV=3 - [CHM4A_HUMAN]	31.53	1	6	6	6	1.08432	1;2;1;1;2;1;-;-;2;1;-	26.0855	0.729076	1;2;1;1;2;1;-;-;2;1;-	25.2404	1.02081	1;2;1;1;2;1;-;-;2;1;-	35.9038	0.936623	1;2;1;1;2;1;-;-;2;1;-	41.1129	1.0029	1;1;1;1;2;1;-;-;2;1;-	40.6925	0.0665413	-;1;1;1;2;1;-;-;1;-;-	20.5537	0.957905	1;1;1;1;2;1;-;-;2;1;-	40.7142	0.809756	1;1;1;1;2;1;-;-;2;1;-	47.2581	0.016069	-;1;1;1;1;1;-;-;1;-;-	71.4172		0			6.77542	8.11	2	2		0				0
P61289	Proteasome activator complex subunit 3 OS=Homo sapiens GN=PSME3 PE=1 SV=1 - [PSME3_HUMAN]	31.5	1	9	9	13	1.06206	-;1;2;3;2;3;-;-;1;2;-	5.33471	0.5664	-;1;2;3;2;3;-;-;1;2;-	17.6374	1.15563	-;1;2;3;1;3;-;-;1;2;-	18.4399	0.788533	-;1;2;3;1;3;-;-;1;2;-	24.9186	0.948873	-;1;2;3;1;3;-;-;1;2;-	34.6729	0.0480957	-;1;1;1;1;3;-;-;1;1;-	49.3205	0.653013	-;1;2;3;1;3;-;-;1;2;-	46.2012	0.808093	-;1;2;3;1;3;-;-;1;2;-	47.0639	0.0311551	-;1;1;2;1;-;-;-;1;1;-	60.0323		0				0			5.24511	7.87	2	2	14.2978	13.78	3	4
P09960	Leukotriene A-4 hydrolase OS=Homo sapiens GN=LTA4H PE=1 SV=2 - [LKHA4_HUMAN]	31.42	1	20	20	49	0.972797	6;8;-;1;2;15;6;4;-;1;8	13.2342	0.696817	6;8;-;1;2;15;6;4;-;1;8	6.12093	1.07394	6;8;-;1;2;15;6;4;-;1;8	16.0009	0.915427	6;8;-;1;2;15;6;4;-;1;8	11.8012	1.02507	6;8;-;1;2;15;5;4;-;1;8	24.2949	0.0654018	5;8;-;1;1;15;5;4;-;-;7	52.3323	0.742466	5;8;-;1;2;15;5;4;-;1;8	28.2518	0.964088	6;8;-;1;2;15;5;4;-;1;8	28.2935	0.0469093	4;6;-;-;1;10;5;3;-;-;6	36.048	22.3241	9	5	6	32.6695	10.97	6	8						0
P30740	Leukocyte elastase inhibitor OS=Homo sapiens GN=SERPINB1 PE=1 SV=1 - [ILEU_HUMAN]	31.4	1	13	13	28	1.33304	4;7;-;-;2;5;4;2;-;1;3	12.8422	0.599017	3;7;-;-;2;4;3;2;-;1;3	28.3152	1.19258	3;7;-;-;2;4;3;2;-;1;3	10.0271	1.1616	3;7;-;-;2;4;3;2;-;1;3	12.6024	1.26668	3;7;-;-;2;4;3;2;-;1;3	22.9834	0.0847878	3;7;-;-;2;3;3;2;-;-;2	23.8207	0.728605	3;7;-;-;2;4;3;2;-;1;2	25.0647	1.19586	3;7;-;-;2;4;3;2;-;1;3	39.865	0.0569111	2;7;-;-;2;3;3;2;-;-;1	29.3255	17.9685	8.71	3	4	27.6337	13.98	5	7
O75822	Eukaryotic translation initiation factor 3 subunit J OS=Homo sapiens GN=EIF3J PE=1 SV=2 - [EIF3J_HUMAN]	31.4	1	9	9	16	1.05836	1;1;2;2;3;2;1;2;3;2;1	11.3093	0.692521	1;1;2;2;3;2;1;2;3;2;1	11.8591	1.06563	1;1;2;2;3;2;1;2;3;2;1	17.9605	0.891344	1;1;2;2;3;2;1;2;3;2;1	24.3937	0.859395	1;1;2;2;3;2;1;2;3;2;1	28.3713	0.0582365	1;1;1;2;3;1;1;2;3;2;1	32.2196	0.793726	1;1;2;2;3;2;1;2;3;2;1	35.2316	0.97831	1;1;2;2;3;2;1;2;3;2;1	30.6618	0.0421324	1;1;1;2;2;1;1;2;3;1;1	36.4859		0				0			7.53691	7.75	2	2	8.20732	7.75	2	2
P13693	Translationally-controlled tumor protein OS=Homo sapiens GN=TPT1 PE=1 SV=1 - [TCTP_HUMAN]	31.4	1	8	8	25	1.12514	4;2;2;1;16;1;-;-;2;1;6	12.1992	0.657234	4;2;2;1;16;1;-;-;2;1;6	11.2772	1.09991	4;2;2;1;16;1;-;-;2;1;6	16.1127	0.944125	4;2;2;1;16;1;-;-;2;1;6	19.7894	1.09603	4;2;2;1;16;1;-;-;2;1;6	23.8029	0.0639315	4;1;2;1;16;1;-;-;1;1;6	39.0223	0.700738	4;2;2;1;16;1;-;-;2;1;6	38.975	0.665953	4;2;2;1;16;1;-;-;2;1;6	45.1515	0.0299462	2;1;-;1;10;1;-;-;1;1;4	44.1435	16.5607	17.44	3	4		0				0				0
Q9Y295	Developmentally-regulated GTP-binding protein 1 OS=Homo sapiens GN=DRG1 PE=1 SV=1 - [DRG1_HUMAN]	31.34	1	10	10	17	1.17419	3;-;2;4;4;-;-;2;1;4;1	14.1009	0.742943	3;-;2;4;4;-;-;2;1;4;1	20.8446	1.29747	3;-;2;4;4;-;-;2;1;4;1	25.1747	0.924728	3;-;2;4;4;-;-;2;1;4;1	14.4022	1.30062	3;-;2;4;4;-;-;2;1;4;1	25.7533	0.101374	2;-;1;3;4;-;-;2;-;1;1	130.143	0.848959	3;-;2;4;4;-;-;2;1;4;1	14.0171	1.24351	3;-;2;4;4;-;-;2;1;4;1	18.4466	0.0474289	3;-;-;3;4;-;-;2;-;-;1	44.1075	17.0799	10.35	3	3						0			17.1409	10.9	3	4
Q99576	TSC22 domain family protein 3 OS=Homo sapiens GN=TSC22D3 PE=1 SV=2 - [T22D3_HUMAN]	31.34	1	3	3	3	0.992071	-;-;-;2;-;-;-;-;-;1;1	16.7222	0.866605	-;-;-;2;-;-;-;-;-;1;1	17.2734	1.33653	-;-;-;2;-;-;-;-;-;1;1	26.7134	0.899562	-;-;-;2;-;-;-;-;-;1;1	14.8162	1.19219	-;-;-;2;-;-;-;-;-;1;1	12.1045	0.0510936	-;-;-;1;-;-;-;-;-;1;1	64.3681	1.16286	-;-;-;2;-;-;-;-;-;1;1	17.0941	1.01044	-;-;-;2;-;-;-;-;-;1;1	13.3678	0.0361926	-;-;-;1;-;-;-;-;-;1;1	38.6089													6.178	24.63	2	2
P55884	Eukaryotic translation initiation factor 3 subunit B OS=Homo sapiens GN=EIF3B PE=1 SV=3 - [EIF3B_HUMAN]	31.33	1	24	24	49	1.0955	7;6;5;4;3;7;5;-;3;2;6	6.74117	0.624235	7;6;5;4;3;7;5;-;3;2;6	12.0876	1.15625	7;6;5;4;3;7;5;-;3;2;6	3.95164	0.891485	7;6;5;4;3;7;5;-;3;2;6	3.73463	1.14497	7;6;5;4;3;7;5;-;3;2;6	8.08523	0.0583735	7;6;3;2;3;7;5;-;2;1;6	27.6584	0.806639	7;6;5;4;3;7;5;-;3;2;6	13.7501	1.12549	7;6;5;4;3;7;5;-;3;2;6	11.5473	0.0414311	6;5;1;2;3;5;5;-;2;1;5	18.5763	30.4268	9.83	7	7	22.7606	9.34	6	6	21.387	6.76	3	4	16.2393	7.13	4	4
P46777	60S ribosomal protein L5 OS=Homo sapiens GN=RPL5 PE=1 SV=3 - [RL5_HUMAN]	31.31	1	10	10	40	1.01483	4;3;4;4;9;2;1;-;3;5;5	15.0031	0.653742	4;3;4;4;9;2;1;-;3;5;4	14.3608	1.05901	3;3;4;4;9;2;1;-;3;5;3	15.7459	0.853823	3;3;4;4;9;2;1;-;3;5;3	19.4208	1.0162	3;3;4;4;9;2;1;-;3;5;3	31.0638	0.063848	3;3;3;3;7;1;1;-;3;5;3	53.7228	0.765714	3;3;4;4;9;1;1;-;3;5;3	16.3136	1.00133	3;3;4;4;9;1;1;-;3;5;3	21.6505	0.0381066	3;2;2;1;3;1;1;-;2;4;3	67.4937	23.7505	17.51	4	6	11.8026	7.41	2	3	13.8109	6.4	2	4	17.2533	8.75	3	4
Q14258	E3 ubiquitin/ISG15 ligase TRIM25 OS=Homo sapiens GN=TRIM25 PE=1 SV=2 - [TRI25_HUMAN]	31.27	1	20	20	47	0.931025	8;7;-;2;4;7;5;7;-;1;6	8.93432	0.655505	8;7;-;2;4;7;5;7;-;1;7	9.67523	1.17715	8;6;-;2;4;7;5;7;-;1;6	16.4964	0.852949	8;7;-;2;4;7;5;7;-;1;6	8.68977	1.14407	8;5;-;2;4;7;5;7;-;1;6	24.8161	0.0553578	6;4;-;2;4;5;4;6;-;1;4	24.1903	0.844629	8;4;-;2;4;6;5;7;-;1;6	9.01627	0.923767	8;4;-;2;4;6;5;7;-;1;6	7.31565	0.0346276	5;3;-;2;4;3;4;6;-;1;3	31.1128	35.4842	11.59	7	8	33.0725	14.13	7	7					6.45451	3.33	2	2
P23526	Adenosylhomocysteinase OS=Homo sapiens GN=AHCY PE=1 SV=4 - [SAHH_HUMAN]	31.25	1	16	17	30	1.03906	5;5;-;-;5;7;1;-;-;-;6	7.83549	0.597774	5;5;-;-;5;7;1;-;-;-;6	9.52794	0.99076	5;5;-;-;5;7;1;-;-;-;6	3.29059	0.782495	5;5;-;-;5;7;1;-;-;-;6	9.51402	1.04255	5;5;-;-;5;6;1;-;-;-;6	7.26905	0.0508798	4;4;-;-;3;6;1;-;-;-;5	20.3073	0.587889	4;5;-;-;5;6;1;-;-;-;6	22.4947	0.942641	5;5;-;-;5;6;1;-;-;-;6	20.1506	0.0392946	3;3;-;-;2;5;-;-;-;-;4	18.3775	25.435	13.43	5	6	19.0657	9.72	4	4
Q8NBS9	Thioredoxin domain-containing protein 5 OS=Homo sapiens GN=TXNDC5 PE=1 SV=2 - [TXND5_HUMAN]	31.25	1	14	15	30	1.33475	4;2;4;3;2;2;2;1;2;3;7	10.0828	0.774991	4;2;4;3;2;2;2;1;2;3;7	12.4813	1.21162	4;2;4;3;2;2;2;1;2;3;7	9.77184	1.05955	4;2;4;3;2;2;2;1;2;3;7	12.7781	1.18548	4;2;4;3;2;2;2;1;2;3;7	22.9096	0.0670917	4;2;3;3;2;2;2;1;1;2;7	46.7972	0.784145	4;2;4;3;2;2;2;1;2;3;7	36.5869	0.956706	4;2;4;3;2;2;2;1;2;3;7	41.2637	0.044483	3;1;2;3;2;1;1;1;-;1;6	75.5673	13.5846	6.94	3	4	6.70605	4.63	2	2	17.6315	10.65	5	5	11.2145	7.18	3	3
Q8NE71	ATP-binding cassette sub-family F member 1 OS=Homo sapiens GN=ABCF1 PE=1 SV=2 - [ABCF1_HUMAN]	31.24	1	22	22	43	1.0576	2;-;7;8;7;3;5;2;3;3;3	8.51039	0.733478	2;-;7;8;7;3;5;2;3;3;3	11.234	1.04565	2;-;7;8;7;3;5;2;3;3;3	14.321	0.902138	2;-;7;8;7;3;5;2;3;3;3	15.1976	1.05351	2;-;7;8;7;3;5;2;3;3;3	30.8681	0.0699745	2;-;6;7;7;3;5;1;1;-;3	42.8257	0.78046	2;-;7;8;7;3;5;2;3;3;3	38.0958	1.00377	2;-;7;8;7;3;5;2;3;3;3	40.348	0.0414605	1;-;4;5;6;3;4;1;1;1;3	33.7866	7.38583	2.49	2	2		0			35.206	12.07	6	7	35.5873	9.35	5	8
Q00341	Vigilin OS=Homo sapiens GN=HDLBP PE=1 SV=2 - [VIGLN_HUMAN]	31.23	1	38	38	66	1.08097	8;13;-;-;12;14;3;-;-;1;14	4.46762	0.637187	8;13;-;-;12;14;3;-;-;1;14	12.8121	1.11815	8;13;-;-;12;14;3;-;-;1;14	9.24831	0.893402	8;13;-;-;12;14;3;-;-;1;14	5.98004	1.18919	8;13;-;-;11;13;2;-;-;1;14	10.9294	0.069477	7;12;-;-;9;12;2;-;-;1;13	24.8452	0.870875	7;12;-;-;11;13;2;-;-;1;13	12.3425	1.17007	7;12;-;-;11;13;2;-;-;1;14	9.3648	0.0472024	6;10;-;-;7;11;2;-;-;-;12	19.6125	32.6003	6.78	9	9	50.5979	9.54	11	13		0				0
Q86VP6	Cullin-associated NEDD8-dissociated protein 1 OS=Homo sapiens GN=CAND1 PE=1 SV=2 - [CAND1_HUMAN]	31.22	1	43	43	107	0.916528	11;17;13;2;1;18;11;10;6;1;17	16.001	0.699037	11;17;13;2;1;18;11;10;6;1;17	16.1267	1.06467	11;17;13;2;1;18;11;10;6;1;17	24.252	0.839271	11;17;13;2;1;18;11;10;6;1;17	23.4932	1.03062	11;17;13;2;1;18;11;10;6;1;17	33.2073	0.0532834	9;17;13;2;-;18;10;8;5;1;16	33.0653	0.754364	10;17;13;2;-;18;11;10;6;1;17	27.5471	0.861787	10;17;13;2;-;18;11;10;6;1;17	24.7385	0.029879	7;8;8;1;-;14;10;8;3;1;12	33.7801	42.9905	9.11	10	11	64.0038	13.01	13	17	46.3681	6.34	9	14	9.06804	1.54	2	2
Q16543	Hsp90 co-chaperone Cdc37 OS=Homo sapiens GN=CDC37 PE=1 SV=1 - [CDC37_HUMAN]	31.22	1	11	11	21	1.17859	5;1;5;-;4;2;-;-;3;1;2	9.2255	0.757942	5;1;5;-;4;2;-;-;3;1;2	15.0743	1.12528	5;1;5;-;4;2;-;-;3;1;2	22.6343	0.970353	5;1;5;-;4;2;-;-;3;1;2	24.6555	1.04408	5;1;5;-;4;2;-;-;3;1;2	46.5284	0.0628949	5;1;5;-;3;2;-;-;3;1;1	39.0464	0.884135	5;1;5;-;4;2;-;-;3;1;1	36.9223	0.834001	5;1;5;-;4;2;-;-;3;1;2	51.2642	0.0352699	3;1;5;-;-;2;-;-;1;1;1	27.7019	17.5417	14.81	4	5		0			15.744	9.26	3	5		0
Q86SX6	Glutaredoxin-related protein 5, mitochondrial OS=Homo sapiens GN=GLRX5 PE=1 SV=2 - [GLRX5_HUMAN]	31.21	1	4	4	4	1.12448	2;-;-;-;2;-;-;-;-;-;-	10.3152	0.777021	2;-;-;-;2;-;-;-;-;-;-	36.548	1.10689	2;-;-;-;2;-;-;-;-;-;-	38.6246	1.09876	2;-;-;-;2;-;-;-;-;-;-	47.2525	0.75329	2;-;-;-;2;-;-;-;-;-;-	72.7615	0.125104	1;-;-;-;1;-;-;-;-;-;-	27.545	1.0713	1;-;-;-;2;-;-;-;-;-;-	1.45679	0.560768	2;-;-;-;2;-;-;-;-;-;-	91.8886	0.0658811	1;-;-;-;-;-;-;-;-;-;-		9.35711	19.11	2	2						0				0
Q9H773	dCTP pyrophosphatase 1 OS=Homo sapiens GN=DCTPP1 PE=1 SV=1 - [DCTP1_HUMAN]	31.18	1	4	4	4	1.02012	-;-;-;2;-;-;-;-;-;-;-		0.925079	-;-;-;2;-;-;-;-;-;-;-		0.937137	-;-;-;2;-;-;-;-;-;-;-		0.555289	-;-;-;2;-;-;-;-;-;-;-		0.911731	-;-;-;2;-;-;-;-;-;-;-		0.116852	-;-;-;1;-;-;-;-;-;-;-		0.959874	-;-;-;2;-;-;-;-;-;-;-		0.726259	-;-;-;2;-;-;-;-;-;-;-						0											6.50233	25.29	2	2
P62879	Guanine nucleotide-binding protein G(I)/G(S)/G(T) subunit beta-2 OS=Homo sapiens GN=GNB2 PE=1 SV=3 - [GBB2_HUMAN]	31.18	1	5	9	18	0.990128	3;5;-;-;-;4;2;2;-;-;2	12.0079	0.681974	3;5;-;-;-;4;2;2;-;-;2	17.2828	1.05514	3;5;-;-;-;4;2;2;-;-;2	15.7074	0.936206	3;5;-;-;-;4;2;2;-;-;2	10.2062	1.02316	3;5;-;-;-;4;2;2;-;-;2	25.5415	0.0560724	2;4;-;-;-;4;1;2;-;-;2	36.8798	0.769118	3;5;-;-;-;4;2;2;-;-;2	37.6366	0.915869	3;5;-;-;-;4;2;2;-;-;2	34.4243	0.0432867	2;3;-;-;-;4;-;1;-;-;-	50.5322	11.308	9.41	3	3	19.8546	22.06	5	5						0
Q9H2G2	STE20-like serine/threonine-protein kinase OS=Homo sapiens GN=SLK PE=1 SV=1 - [SLK_HUMAN]	31.17	1	36	37	61	1.02889	6;1;8;10;9;4;1;1;5;7;8	10.7955	0.765091	6;1;8;10;9;4;1;1;5;7;8	14.0935	1.10843	6;1;8;10;9;4;1;1;5;7;8	13.567	0.967501	6;1;8;10;9;4;1;1;5;7;8	13.8754	1.1308	6;1;8;10;9;4;1;1;5;7;8	27.195	0.0622332	5;1;7;7;8;3;1;1;3;4;8	38.5157	0.779992	6;1;8;10;9;4;1;1;5;7;8	40.3926	0.897305	6;1;8;10;9;4;1;1;5;7;8	37.9884	0.0427333	3;-;7;7;7;2;1;1;2;3;6	39.6267	25.811	4.29	6	6		0			30.9351	7.53	8	8	35.8187	9.07	9	10
P62805	Histone H4 OS=Homo sapiens GN=HIST1H4A PE=1 SV=2 - [H4_HUMAN]	31.07	1	3	3	3	1.18245	-;1;-;-;-;1;3;-;-;-;-	16.4203	1.35564	-;1;-;-;-;1;3;-;-;-;-	20.4959	1.07976	-;1;-;-;-;1;3;-;-;-;-	17.8816	1.23758	-;1;-;-;-;1;3;-;-;-;-	32.117	0.901377	-;1;-;-;-;1;3;-;-;-;-	33.3576	0.0622333	-;1;-;-;-;1;3;-;-;-;-	36.0506	0.482715	-;1;-;-;-;1;3;-;-;-;-	37.5329	0.592186	-;1;-;-;-;1;3;-;-;-;-	50.3648	0.0175233	-;1;-;-;-;1;2;-;-;-;-	60.0577		0				0
O76003	Glutaredoxin-3 OS=Homo sapiens GN=GLRX3 PE=1 SV=2 - [GLRX3_HUMAN]	31.04	1	13	13	24	1.11692	7;3;2;2;1;2;2;-;2;3;6	14.4141	0.691102	7;3;2;2;1;2;2;-;2;3;6	15.3208	1.16076	6;3;2;2;1;2;2;-;2;3;6	19.7028	1.05065	7;2;2;2;1;2;2;-;2;3;6	20.0243	1.01662	5;2;2;2;1;2;2;-;2;3;6	24.6679	0.073032	5;2;2;2;1;2;2;-;1;2;6	47.7399	0.861739	5;2;2;2;1;2;2;-;2;3;6	36.2602	0.943846	5;2;2;2;1;2;2;-;2;3;6	32.6092	0.0454318	5;2;2;-;1;-;2;-;1;1;5	53.8465	26.9283	13.43	6	7	9.09948	5.07	2	3	7.50697	7.76	2	2	6.28815	7.46	2	2
Q16718	NADH dehydrogenase [ubiquinone] 1 alpha subcomplex subunit 5 OS=Homo sapiens GN=NDUFA5 PE=1 SV=3 - [NDUA5_HUMAN]	31.03	1	3	3	5	1.11865	3;1;-;-;-;1;-;-;-;-;2	7.91252	0.699808	3;1;-;-;-;1;-;-;-;-;2	16.8321	1.07385	3;1;-;-;-;1;-;-;-;-;2	13.938	0.826946	3;1;-;-;-;1;-;-;-;-;2	13.8731	0.95523	3;1;-;-;-;1;-;-;-;-;2	21.9464	0.039858	2;1;-;-;-;1;-;-;-;-;2	40.531	0.591943	2;1;-;-;-;1;-;-;-;-;2	23.5371	0.681153	2;1;-;-;-;1;-;-;-;-;2	25.01	0.0198583	1;1;-;-;-;1;-;-;-;-;2	42.2487	10.0461	31.03	3	3		0								0
Q9UBS4	DnaJ homolog subfamily B member 11 OS=Homo sapiens GN=DNAJB11 PE=1 SV=1 - [DJB11_HUMAN]	31.01	1	8	8	17	1.07808	2;2;3;4;2;2;-;-;-;3;2	7.3574	0.796315	2;2;3;4;2;2;-;-;-;3;2	20.6792	1.17039	2;2;3;4;2;2;-;-;-;3;2	8.36715	1.01897	2;2;3;4;2;2;-;-;-;3;2	12.0643	1.18231	2;2;3;4;2;2;-;-;-;3;2	10.1318	0.0525436	2;2;1;2;2;2;-;-;-;2;2	46.7273	0.90225	2;2;3;4;2;2;-;-;-;3;2	29.771	1.00156	2;2;3;4;2;2;-;-;-;3;2	22.2394	0.0305968	2;1;1;2;1;2;-;-;-;2;2	45.3951	9.76821	8.66	2	2	9.28903	6.42	2	2	8.29522	9.22	2	3	13.8579	12.57	3	4
P42166	Lamina-associated polypeptide 2, isoform alpha OS=Homo sapiens GN=TMPO PE=1 SV=2 - [LAP2A_HUMAN]	30.98	1	19	20	22	0.918183	2;1;2;2;7;5;2;2;1;-;1	13.2994	0.73304	2;1;2;2;7;5;2;2;1;-;1	14.6791	1.21358	2;1;2;2;7;5;2;2;1;-;1	10.7148	0.967999	2;1;2;2;7;5;2;2;1;-;1	16.7509	1.21413	2;1;2;2;7;5;2;2;1;-;1	18.5071	0.0530208	2;1;1;2;6;5;2;2;-;-;1	33.5718	0.835902	2;1;2;2;7;5;2;2;1;-;1	11.7122	0.833886	2;1;2;2;7;5;2;2;1;-;1	18.5854	0.0331716	2;1;1;-;5;4;2;2;-;-;1	39.2944	8.71913	4.61	2	2		0			6.13127	2.74	2	2		0
O95182	NADH dehydrogenase [ubiquinone] 1 alpha subcomplex subunit 7 OS=Homo sapiens GN=NDUFA7 PE=1 SV=3 - [NDUA7_HUMAN]	30.97	1	3	3	6	0.988367	1;2;-;-;-;2;2;-;-;-;-	2.79066	1.07502	1;2;-;-;-;2;2;-;-;-;-	11.5629	1.0466	1;2;-;-;-;2;2;-;-;-;-	10.9729	0.810089	1;2;-;-;-;2;2;-;-;-;-	6.53735	1.19934	1;2;-;-;-;2;2;-;-;-;-	24.4609	0.0444115	1;2;-;-;-;2;2;-;-;-;-	22.166	1.07861	1;2;-;-;-;2;2;-;-;-;-	38.4914	0.905202	1;2;-;-;-;2;2;-;-;-;-	30.1971	0.0260708	1;2;-;-;-;2;1;-;-;-;-	24.0885		0			8.2079	23.89	2	2
Q9UL46	Proteasome activator complex subunit 2 OS=Homo sapiens GN=PSME2 PE=1 SV=4 - [PSME2_HUMAN]	30.96	1	7	7	7	1.27102	2;1;-;3;1;-;2;1;-;-;2	10.6173	0.692377	2;1;-;3;1;-;2;1;-;-;2	21.1482	1.29533	2;1;-;3;1;-;2;1;-;-;2	22.1489	1.0535	2;1;-;3;1;-;2;1;-;-;2	20.3983	1.15448	2;1;-;3;1;-;2;1;-;-;2	23.4498	0.0653389	2;1;-;3;1;-;1;1;-;-;2	42.3177	0.86407	2;1;-;3;1;-;2;1;-;-;2	28.5025	0.785589	2;1;-;3;1;-;2;1;-;-;2	36.4339	0.020565	1;1;-;1;-;-;1;1;-;-;-	46.9133	10.3967	13.81	2	2		0							8.82616	12.13	3	3
Q9Y263	Phospholipase A-2-activating protein OS=Homo sapiens GN=PLAA PE=1 SV=2 - [PLAP_HUMAN]	30.94	1	22	22	43	1.00869	6;6;3;5;1;5;1;3;3;5;7	13.8761	0.740533	6;6;3;5;1;5;1;3;3;5;7	9.89632	1.12476	6;6;3;5;1;5;1;3;3;5;7	7.25287	0.960716	6;6;3;5;1;5;1;3;3;5;7	17.0732	1.1977	6;6;3;5;1;5;1;3;3;5;7	13.7964	0.0582426	6;5;2;4;1;5;1;3;3;5;7	33.8503	0.900525	6;6;2;5;1;5;1;3;3;5;7	12.774	1.02443	6;6;3;5;1;5;1;3;3;5;7	6.5255	0.0296504	5;3;2;4;1;3;-;2;2;5;7	44.0399	23.6561	8.93	6	6	23.1574	10.94	6	6	10.056	3.27	3	3	20.2002	6.04	5	5
P39687	Acidic leucine-rich nuclear phosphoprotein 32 family member A OS=Homo sapiens GN=ANP32A PE=1 SV=1 - [AN32A_HUMAN]	30.92	1	4	11	27	1.12128	5;5;-;2;1;5;2;1;-;1;5	29.1995	0.898644	5;5;-;2;1;5;2;1;-;1;5	21.3844	0.945337	5;5;-;2;1;5;2;1;-;1;5	41.3569	0.858625	5;5;-;2;1;5;2;1;-;1;5	50.4363	0.817514	5;5;-;2;1;5;2;-;-;1;5	42.0378	0.0669917	5;5;-;2;-;5;2;-;-;-;5	20.2411	0.81736	5;5;-;2;1;5;2;-;-;1;5	60.3434	0.616062	5;5;-;2;1;5;2;-;-;1;5	62.6079	0.0293976	4;3;-;-;-;4;2;-;-;-;3	53.9631	25.8021	19.68	4	6	26.4069	10.04	3	5					5.68925	6.02	2	2
P62913	60S ribosomal protein L11 OS=Homo sapiens GN=RPL11 PE=1 SV=2 - [RL11_HUMAN]	30.9	1	10	10	18	0.992661	3;2;1;2;2;3;3;2;1;1;4	8.82304	0.620667	3;2;1;2;2;3;3;2;1;1;4	12.8261	1.02878	2;3;1;2;2;3;3;2;1;1;4	21.1942	0.819366	2;2;1;2;2;3;3;2;1;1;4	19.7784	0.999931	2;2;1;2;2;3;3;2;1;1;4	32.9062	0.0469935	2;2;1;1;2;2;3;2;1;1;4	34.0923	0.644063	2;2;1;1;2;3;3;2;1;1;4	31.0303	0.842582	2;2;1;1;2;3;3;2;1;1;4	31.442	0.0320416	2;1;1;1;1;1;3;2;1;1;3	55.5721	11.1662	12.36	2	2	9.70831	12.92	2	2		0			7.07318	5.62	2	2
Q9NUQ9	Protein FAM49B OS=Homo sapiens GN=FAM49B PE=1 SV=1 - [FA49B_HUMAN]	30.86	1	10	10	15	1.03152	3;-;1;3;3;1;-;-;1;3;3	20.4139	0.743654	3;-;1;3;3;1;-;-;1;3;3	11.9257	1.13968	3;-;1;3;3;1;-;-;1;3;3	9.38147	0.869002	3;-;1;3;3;1;-;-;1;3;3	25.0902	1.09039	3;-;1;3;2;1;-;-;1;3;3	19.1906	0.0615412	3;-;1;1;2;1;-;-;1;2;3	70.8097	0.799872	3;-;1;3;2;1;-;-;1;2;3	32.2776	1.02681	3;-;1;3;2;1;-;-;1;3;3	31.8195	0.0567809	2;-;-;-;-;1;-;-;1;1;2	46.7086	13.2615	12.35	3	3						0			9.05593	7.1	2	2
P41250	Glycine--tRNA ligase OS=Homo sapiens GN=GARS PE=1 SV=3 - [SYG_HUMAN]	30.85	1	26	26	38	1.16601	5;5;1;5;6;5;2;4;-;3;5	11.866	0.656822	5;5;1;5;6;5;2;4;-;3;5	14.5425	1.17979	5;5;1;5;6;5;2;3;-;3;5	22.8547	0.993036	4;5;1;5;6;5;2;3;-;3;5	20.4311	1.17529	4;5;1;5;6;5;2;4;-;3;5	36.9657	0.0708797	4;5;1;5;6;5;1;3;-;3;5	26.2139	0.887483	4;5;1;5;6;5;2;3;-;3;5	32.4504	1.01247	4;5;1;5;6;5;2;3;-;3;5	39.2733	0.0483798	2;5;1;4;4;4;1;1;-;2;4	66.6199	18.3832	4.87	4	4	17.4547	6.77	5	5		0			14.67	5.68	5	5
P51151	Ras-related protein Rab-9A OS=Homo sapiens GN=RAB9A PE=1 SV=1 - [RAB9A_HUMAN]	30.85	1	6	6	6	1.05215	-;-;-;-;4;-;-;-;-;2;-	1.0544	0.880299	-;-;-;-;4;-;-;-;-;2;-	5.27166	1.1266	-;-;-;-;4;-;-;-;-;2;-	0.163724	1.03164	-;-;-;-;4;-;-;-;-;2;-	0.858462	1.20845	-;-;-;-;4;-;-;-;-;2;-	6.73378	0.067228	-;-;-;-;4;-;-;-;-;2;-	3.11158	1.03929	-;-;-;-;4;-;-;-;-;2;-	2.74951	0.99277	-;-;-;-;4;-;-;-;-;2;-	14.0064	0.0328729	-;-;-;-;2;-;-;-;-;2;-	2.91583
P33991	DNA replication licensing factor MCM4 OS=Homo sapiens GN=MCM4 PE=1 SV=5 - [MCM4_HUMAN]	30.82	1	27	27	39	0.985324	7;5;3;2;6;5;2;2;3;2;6	12.436	0.606224	7;5;3;1;6;5;2;2;3;2;6	12.1919	1.05721	7;5;3;2;6;5;2;2;3;2;6	25.4307	0.815434	7;5;3;1;6;5;2;2;3;2;6	19.4837	0.994434	7;5;3;1;6;5;2;2;3;2;6	20.8387	0.0545163	5;5;2;1;5;5;1;2;1;2;6	42.555	0.757932	6;5;3;1;6;5;2;2;3;2;6	29.0097	0.857743	7;5;3;1;6;5;2;2;3;2;6	39.8891	0.0305675	3;3;2;1;2;3;1;1;-;2;2	33.235	30.5597	7.53	7	7	18.9188	4.52	3	4	13.0516	2.43	2	2	12.9823	2.43	2	2
P49257	Protein ERGIC-53 OS=Homo sapiens GN=LMAN1 PE=1 SV=2 - [LMAN1_HUMAN]	30.78	1	15	15	47	1.0442	6;5;4;9;6;8;-;-;-;7;5	11.3998	0.795145	6;5;4;9;6;8;-;-;-;7;5	8.95758	1.12678	6;5;4;9;6;8;-;-;-;7;5	10.097	0.943814	6;5;4;9;5;8;-;-;-;7;5	12.4193	1.02126	6;5;4;9;5;8;-;-;-;7;5	13.8519	0.0490179	6;4;-;3;5;5;-;-;-;3;4	37.6123	0.861366	6;5;4;9;5;8;-;-;-;7;5	13.4351	0.966422	6;4;4;9;5;8;-;-;-;7;5	8.21386	0.0531866	6;3;1;2;4;3;-;-;-;2;3	73.2022	23.459	9.8	5	6	22.5336	12.55	5	5		0			41.4276	7.45	3	9
P62750	60S ribosomal protein L23a OS=Homo sapiens GN=RPL23A PE=1 SV=1 - [RL23A_HUMAN]	30.77	1	7	7	27	0.96284	4;4;-;-;-;5;5;-;-;-;5	7.41468	0.589703	3;4;-;-;-;5;5;-;-;-;5	4.87468	0.95823	3;4;-;-;-;5;5;-;-;-;5	17.8393	0.814757	3;4;-;-;-;5;5;-;-;-;5	11.4492	0.799651	3;4;-;-;-;5;5;-;-;-;4	33.2177	0.0529289	3;4;-;-;-;2;4;-;-;-;3	10.1383	0.576308	3;4;-;-;-;4;4;-;-;-;3	43.8852	0.718403	3;4;-;-;-;4;5;-;-;-;3	45.8835	0.033737	2;2;-;-;-;2;4;-;-;-;3	29.9014	20.5878	23.08	4	5	17.2246	17.95	3	5
Q08379	Golgin subfamily A member 2 OS=Homo sapiens GN=GOLGA2 PE=1 SV=3 - [GOGA2_HUMAN]	30.74	1	24	24	37	1.13261	7;3;6;1;3;5;1;2;3;2;5	8.91572	0.787795	7;3;6;1;3;5;1;2;3;2;5	14.9156	1.17895	7;3;6;1;3;5;1;2;3;2;5	12.1291	1.12983	7;3;6;1;3;5;1;2;3;2;5	14.0187	1.25143	7;3;6;1;3;5;1;2;3;2;5	12.9405	0.0798514	7;3;5;1;3;5;1;2;3;1;5	32.805	0.959521	7;3;6;1;3;5;1;2;3;2;5	10.0486	1.14576	7;3;6;1;3;5;1;2;3;2;5	16.275	0.0404356	4;2;4;1;3;5;1;2;2;-;4	38.9762	24.5527	8.18	6	7	19.1235	5.09	3	3	20.9279	7.58	6	6		0
O43719	HIV Tat-specific factor 1 OS=Homo sapiens GN=HTATSF1 PE=1 SV=1 - [HTSF1_HUMAN]	30.73	1	22	22	40	0.83662	4;2;9;9;4;2;-;-;6;5;1	9.78685	0.562781	3;2;9;9;4;2;-;-;6;5;1	9.97159	1.09012	3;2;9;9;4;2;-;-;6;5;1	8.77663	0.715363	3;2;9;9;4;2;-;-;6;5;1	10.8349	0.805528	3;2;9;9;4;2;-;-;6;5;1	12.6744	0.0414302	3;2;8;5;4;2;-;-;5;-;1	24.5086	0.753317	3;2;9;9;4;2;-;-;6;5;1	13.169	0.801404	3;2;9;9;4;2;-;-;6;5;1	10.7858	0.0353675	2;2;6;3;4;2;-;-;3;1;1	51.9058	13.3607	3.44	4	4	7.16439	2.65	2	2	31.6833	11.39	8	9	40.9822	9.93	6	9
O15371	Eukaryotic translation initiation factor 3 subunit D OS=Homo sapiens GN=EIF3D PE=1 SV=1 - [EIF3D_HUMAN]	30.66	1	11	11	16	1.00449	3;-;-;1;4;2;-;1;-;-;5	10.3812	0.561208	3;-;-;1;4;2;-;1;-;-;5	26.074	1.34246	2;-;1;1;4;2;-;1;-;-;5	27.0002	0.923206	2;-;-;1;4;2;-;1;-;-;5	23.6828	1.22995	2;-;-;1;4;2;-;1;-;-;5	15.5523	0.0662466	2;-;-;-;3;2;-;-;-;-;4	48.145	1.07481	2;-;1;1;4;2;-;1;-;-;5	50.3982	1.27802	2;-;1;1;4;2;-;1;-;-;5	34.8143	0.0309015	2;-;-;-;3;2;-;-;-;-;3	27.9904	12.0585	4.74	2	3		0				0			10.9031	9.12	2	2
P23919	Thymidylate kinase OS=Homo sapiens GN=DTYMK PE=1 SV=4 - [KTHY_HUMAN]	30.66	1	7	7	15	1.01956	1;3;1;2;1;3;2;-;3;2;1	10.3433	0.726256	1;3;1;2;1;3;2;-;3;2;1	16.5599	1.16889	1;3;1;2;1;3;2;-;3;2;1	6.78371	0.835244	1;3;1;2;1;3;2;-;3;2;1	11.2502	0.988712	1;3;1;2;1;3;2;-;3;2;1	14.4471	0.0508061	1;3;1;2;1;3;2;-;3;2;1	55.9484	0.773593	1;3;1;2;1;3;2;-;3;2;1	33.9558	0.794846	1;3;1;2;1;3;2;-;3;2;1	29.152	0.0350786	1;3;-;2;1;3;2;-;3;2;1	80.329		0			8.76939	12.74	3	3		0			6.30269	8.49	2	2
O14818	Proteasome subunit alpha type-7 OS=Homo sapiens GN=PSMA7 PE=1 SV=1 - [PSA7_HUMAN]	30.65	1	7	7	9	0.759901	3;-;1;2;3;-;-;-;1;1;4	9.04002	0.487918	3;-;1;2;3;-;-;-;1;1;4	12.5207	1.06184	3;-;1;2;3;-;-;-;1;1;4	12.0605	0.569114	3;-;1;2;3;-;-;-;1;1;4	21.3021	1.26539	3;-;1;2;3;-;-;-;1;1;4	9.70078	0.0483735	3;-;1;1;2;-;-;-;-;1;3	40.7779	0.607428	3;-;1;2;3;-;-;-;1;1;4	29.0171	0.976816	3;-;1;2;3;-;-;-;1;1;4	13.807	0.0284324	3;-;-;-;1;-;-;-;-;-;3	51.2356	9.91191	6.85	2	2		0				0				0
Q9NWV4	UPF0587 protein C1orf123 OS=Homo sapiens GN=C1orf123 PE=1 SV=1 - [CA123_HUMAN]	30.63	1	4	4	7	1.39696	3;2;-;-;-;1;-;-;-;-;2	7.64872	1.14447	3;2;-;-;-;1;-;-;-;-;2	8.36865	1.17302	3;2;-;-;-;1;-;-;-;-;2	17.4868	1.13105	3;2;-;-;-;1;-;-;-;-;2	8.52353	0.969374	3;2;-;-;-;1;-;-;-;-;2	33.0628	0.0565086	3;2;-;-;-;1;-;-;-;-;2	40.666	0.782256	3;2;-;-;-;1;-;-;-;-;2	42.9119	0.730621	3;2;-;-;-;1;-;-;-;-;2	48.5089	0.0295531	3;2;-;-;-;-;-;-;-;-;2	28.4761	15.9322	25.62	3	3	6.36029	10	2	2
P62195	26S protease regulatory subunit 8 OS=Homo sapiens GN=PSMC5 PE=1 SV=1 - [PRS8_HUMAN]	30.54	1	12	13	25	0.999442	4;5;-;-;-;5;5;2;-;-;4	3.82557	0.670901	4;5;-;-;-;5;5;2;-;-;4	11.1197	1.08205	4;5;-;-;-;5;5;2;-;-;3	10.4627	0.893214	4;5;-;-;-;5;5;2;-;-;3	10.1558	1.03142	4;5;-;-;-;5;5;2;-;-;3	16.5182	0.0564929	3;5;-;-;-;5;5;2;-;-;2	27.6473	0.765673	4;5;-;-;-;5;5;2;-;-;3	31.524	0.931323	4;5;-;-;-;5;5;2;-;-;3	30.4415	0.0379433	1;5;-;-;-;4;4;1;-;-;2	52.9019	15.1824	11.33	4	4	17.112	8.62	3	5		0				0
P27708	CAD protein OS=Homo sapiens GN=CAD PE=1 SV=3 - [PYR1_HUMAN]	30.52	1	63	63	118	1.19915	18;12;7;10;11;13;9;10;5;2;15	8.85577	0.667506	18;12;7;10;10;13;9;10;5;2;15	13.3025	1.23223	18;12;7;10;11;13;9;10;5;2;15	15.2464	0.875596	18;12;7;10;10;13;9;10;5;1;15	10.2208	1.18045	18;12;7;10;11;13;9;10;5;2;15	11.2213	0.0578987	14;12;7;8;9;10;9;8;4;1;11	31.5475	0.880251	18;12;7;10;10;12;9;10;5;2;15	16.877	1.1465	18;12;7;10;10;12;9;10;5;1;15	11.0352	0.0412937	11;8;6;7;7;10;7;6;2;1;10	18.7692	73.5807	10.02	17	19	44.938	7.1	12	12	22.7375	2.88	6	7	37.1851	5.98	10	10
P15924	Desmoplakin OS=Homo sapiens GN=DSP PE=1 SV=3 - [DESP_HUMAN]	30.51	1	87	87	134	1.51518	18;15;7;17;27;17;4;-;5;9;18	17.2981	1.07774	18;15;7;17;27;17;4;-;5;9;18	16.4085	1.1675	18;15;7;17;27;17;4;-;5;9;18	4.69183	1.05759	18;15;7;17;27;17;4;-;5;9;18	6.76528	1.889	18;15;7;17;27;17;4;-;5;9;18	26.0447	0.0938415	17;13;5;15;25;14;4;-;4;8;17	17.8366	1.11847	18;15;7;17;26;16;4;-;5;9;18	16.6641	1.80814	18;15;7;17;26;16;4;-;5;9;18	26.7756	0.0789283	13;10;5;17;23;12;4;-;5;7;13	27.9702	69.3118	7.14	18	18	62.2044	5.96	14	15	23.9478	1.5	5	7	55.4911	5.54	16	16
Q9H6S3	Epidermal growth factor receptor kinase substrate 8-like protein 2 OS=Homo sapiens GN=EPS8L2 PE=1 SV=2 - [ES8L2_HUMAN]	30.49	1	18	18	26	1.03448	3;4;3;3;2;3;1;3;3;1;3	6.95415	0.669203	3;4;3;3;2;3;1;3;3;1;3	8.81305	1.16781	3;4;3;3;2;3;1;3;3;1;3	7.65042	1.02841	3;4;3;3;2;3;1;3;3;1;3	7.47557	1.12309	3;4;3;3;2;2;1;3;3;1;3	12.2427	0.0681088	3;4;3;2;2;2;1;3;2;1;3	25.4592	0.878595	3;4;3;3;2;2;1;3;3;1;3	6.87662	0.905827	3;4;3;3;2;2;1;3;3;1;3	11.7058	0.0361076	3;2;2;2;2;2;1;2;1;1;3	32.3753	13.1905	6.71	3	3	13.7178	5.45	4	4	11.152	4.34	3	3	8.28527	2.24	2	2
P43034	Platelet-activating factor acetylhydrolase IB subunit alpha OS=Homo sapiens GN=PAFAH1B1 PE=1 SV=2 - [LIS1_HUMAN]	30.49	1	10	10	30	1.05268	7;5;2;2;-;5;1;-;1;2;6	12.1124	0.748953	7;5;2;2;-;5;1;-;1;2;6	12.2306	1.21558	7;5;2;2;-;5;1;-;1;2;6	11.8657	1.20002	7;5;2;2;-;5;1;-;1;2;6	10.4331	1.46243	7;5;2;2;-;5;1;-;1;2;6	15.7985	0.0741433	4;3;2;2;-;3;1;-;1;2;5	47.6986	1.22287	7;5;2;2;-;5;1;-;1;2;6	15.0581	0.990134	7;5;2;2;-;5;1;-;1;2;6	19.5759	0.0327975	3;2;1;2;-;3;1;-;-;1;3	56.6549	40.1835	17.8	5	7	22.3847	14.15	4	5	6.5976	4.88	2	2	6.51485	5.85	2	2
Q9Y6E0	Serine/threonine-protein kinase 24 OS=Homo sapiens GN=STK24 PE=1 SV=1 - [STK24_HUMAN]	30.47	1	10	13	26	1.09453	2;7;1;2;3;8;1;1;-;2;3	8.29391	0.755243	2;7;1;2;3;8;1;1;-;2;3	22.1081	1.18148	2;7;1;2;3;8;1;1;-;2;3	9.49374	1.02215	2;7;1;2;3;8;1;1;-;2;3	15.8	1.37514	2;7;1;2;3;8;1;1;-;2;3	15.0819	0.0684266	2;7;1;2;3;8;1;1;-;2;2	44.3894	0.873666	2;7;1;2;3;8;1;1;-;2;3	14.2646	1.00433	2;7;1;2;3;8;1;1;-;2;3	14.0086	0.0416014	1;3;-;2;3;6;1;1;-;1;1	24.2342		0			26.5973	16.48	7	7		0			9.94409	6.55	2	2
P25786	Proteasome subunit alpha type-1 OS=Homo sapiens GN=PSMA1 PE=1 SV=1 - [PSA1_HUMAN]	30.42	1	10	10	21	0.747496	2;2;3;3;3;2;-;-;2;2;4	23.8607	0.5244	2;2;3;3;3;2;-;-;2;2;4	28.538	0.972284	2;2;3;3;3;2;-;-;2;2;4	22.2073	0.656082	2;2;3;3;3;2;-;-;2;2;4	42.8076	0.975026	2;2;3;3;3;2;-;-;2;2;4	26.0124	0.033502	2;2;1;3;2;1;-;-;1;1;3	62.447	0.556316	2;2;3;3;2;2;-;-;2;2;3	58.4829	0.74523	2;2;3;3;2;2;-;-;2;2;3	35.1687	0.0401413	2;1;-;2;2;1;-;-;1;1;3	65.0134	8.53442	7.98	2	2	11.0439	7.22	2	2	12.5851	7.6	2	3	10.0604	12.55	3	3
P09651	Heterogeneous nuclear ribonucleoprotein A1 OS=Homo sapiens GN=HNRNPA1 PE=1 SV=5 - [ROA1_HUMAN]	30.38	1	17	17	29	1.0607	6;5;2;4;3;3;2;1;-;-;3	15.0397	0.846946	6;5;2;4;3;3;2;1;-;-;3	38.941	0.782988	6;5;2;4;3;3;2;1;-;-;3	31.2307	0.742604	6;5;2;4;3;3;2;1;-;-;3	41.7952	0.947059	6;5;2;4;3;3;2;1;-;-;3	45.932	0.0929554	4;5;1;4;3;2;1;-;-;-;1	33.2549	0.982539	6;5;2;4;3;3;1;-;-;-;3	39.4876	1.14976	6;5;2;4;3;3;1;-;-;-;3	34.0719	0.0473467	3;2;1;2;2;1;1;-;-;-;1	48.3962	21.0565	16.67	5	5	22.6603	13.44	5	6	5.88386	3.23	2	2	17.4003	6.99	4	4
Q02818	Nucleobindin-1 OS=Homo sapiens GN=NUCB1 PE=1 SV=4 - [NUCB1_HUMAN]	30.37	1	12	12	16	1.06538	-;-;2;3;7;-;-;-;-;4;-	8.97978	0.625801	-;-;2;3;7;-;-;-;-;4;-	14.3038	1.13105	-;-;2;3;7;-;-;-;-;4;-	7.83425	1.22225	-;-;2;3;7;-;-;-;-;4;-	14.3178	1.02257	-;-;2;3;6;-;-;-;-;4;-	6.03281	0.0680339	-;-;2;3;6;-;-;-;-;4;-	38.2405	1.01735	-;-;2;3;6;-;-;-;-;4;-	12.2177	0.958944	-;-;2;3;6;-;-;-;-;4;-	10.5662	0.0296122	-;-;1;3;4;-;-;-;-;3;-	43.6536						0			6.40074	3.69	2	2	11.5321	6.29	3	3
P35222	Catenin beta-1 OS=Homo sapiens GN=CTNNB1 PE=1 SV=1 - [CTNB1_HUMAN]	30.35	1	17	27	50	0.926817	7;1;4;8;6;3;3;4;2;7;9	14.8488	0.733613	7;1;4;8;6;3;3;4;2;7;9	6.90626	1.04707	7;1;4;7;6;3;3;4;2;7;9	18.4438	0.929129	7;1;4;7;6;3;3;4;2;7;9	15.5236	1.04813	7;1;3;7;6;3;3;4;2;7;9	14.3637	0.0566096	7;1;3;5;5;3;2;3;2;4;9	28.6678	0.962979	7;1;3;7;6;3;3;4;2;7;9	15.1112	0.938829	7;1;3;7;6;3;3;4;2;7;9	13.7796	0.0323488	6;1;3;5;3;-;2;3;-;-;9	54.6668	29.2865	9.35	8	8		0			17.425	5.12	3	3	34.0753	11.27	8	8
P20340	Ras-related protein Rab-6A OS=Homo sapiens GN=RAB6A PE=1 SV=3 - [RAB6A_HUMAN]	30.29	1	6	7	8	1.12038	1;-;-;-;3;2;-;-;-;-;1	11.2577	0.659226	1;-;-;-;3;2;-;-;-;-;1	14.814	1.00031	1;-;-;-;3;2;-;-;-;-;1	26.5429	0.904663	1;-;-;-;3;2;-;-;-;-;1	20.3448	0.761258	1;-;-;-;3;2;-;-;-;-;1	39.8705	0.0538259	1;-;-;-;3;2;-;-;-;-;1	61.9852	0.550511	1;-;-;-;3;2;-;-;-;-;1	62.2209	0.694432	1;-;-;-;3;2;-;-;-;-;1	73.1664	0.0621795	1;-;-;-;2;1;-;-;-;-;-	43.1048	9.59545	11.06	2	3						0
P34955	SWISS-PROT:P34955 (Bos taurus) Alpha-1-antiproteinase precursor	30.29	1	14	14	26	1.37602	4;2;-;3;9;4;-;-;1;2;1	14.2603	1.38371	4;2;-;3;9;4;-;-;1;2;1	18.5787	1.19767	4;2;-;3;9;4;-;-;1;2;1	18.7369	1.43151	4;2;-;3;9;4;-;-;1;2;1	19.4531	1.35453	3;2;-;3;9;4;-;-;1;2;1	25.0076	0.0878688	3;2;-;3;8;3;-;-;1;1;1	37.1112	0.724746	3;2;-;3;9;3;-;-;1;2;1	35.6521	1.00326	3;2;-;3;9;3;-;-;1;2;1	41.7927	0.0485935	3;2;-;2;6;3;-;-;1;1;-	47.5785	26.4508	12.74	5	5	6.69438	4.57	2	2		0			15.1415	5.53	2	2
P30040	Endoplasmic reticulum resident protein 29 OS=Homo sapiens GN=ERP29 PE=1 SV=4 - [ERP29_HUMAN]	30.27	1	6	6	6	1.00344	1;1;-;3;2;2;1;-;-;2;2	6.84419	0.736326	1;1;-;3;2;2;1;-;-;2;2	8.43514	1.19099	1;1;-;3;2;2;1;-;-;2;2	11.1081	1.03804	1;1;-;3;2;2;1;-;-;2;2	14.8162	1.18055	1;1;-;3;2;2;1;-;-;2;2	17.8546	0.056571	1;1;-;3;1;1;1;-;-;-;2	32.798	0.729067	1;1;-;3;2;2;1;-;-;2;2	30.321	0.866856	1;1;-;3;2;2;1;-;-;2;2	31.9023	0.0426838	-;1;-;1;1;1;1;-;-;1;2	97.9818		0				0								0
Q8WVM8	Sec1 family domain-containing protein 1 OS=Homo sapiens GN=SCFD1 PE=1 SV=4 - [SCFD1_HUMAN]	30.22	1	18	18	30	1.09414	4;8;-;-;9;5;2;-;-;-;3	6.83618	0.695451	4;8;-;-;9;5;2;-;-;-;3	7.80221	1.12257	4;8;-;-;9;5;2;-;-;-;3	10.7228	1.01833	4;8;-;-;9;5;2;-;-;-;3	16.3951	1.18369	4;8;-;-;9;5;2;-;-;-;3	11.3745	0.0690143	3;7;-;-;7;4;2;-;-;-;3	16.7425	0.831914	4;8;-;-;9;5;2;-;-;-;3	19.8094	1.04059	4;8;-;-;9;5;2;-;-;-;3	15.3623	0.0313316	2;7;-;-;6;3;-;-;-;-;1	38.7519	16.8406	4.83	2	3	27.5105	11.68	7	8		0				0
P41227	N-alpha-acetyltransferase 10 OS=Homo sapiens GN=NAA10 PE=1 SV=1 - [NAA10_HUMAN]	30.21	1	7	7	17	1.09671	1;-;4;5;1;2;-;-;1;3;3	8.79588	0.612511	1;-;4;5;1;2;-;-;1;3;3	23.0288	1.19576	1;-;4;5;1;2;-;-;1;3;3	12.57	0.846873	1;-;4;5;1;2;-;-;1;3;3	15.6185	1.31971	1;-;4;5;1;2;-;-;1;3;3	8.55792	0.0517641	1;-;4;4;1;2;-;-;-;3;2	26.9013	0.862888	1;-;4;5;1;2;-;-;1;3;3	12.5158	1.06788	1;-;4;5;1;2;-;-;1;3;3	7.98751	0.0452231	1;-;2;3;1;2;-;-;-;1;2	50.4142		0				0			14.6541	16.6	3	4	19.0101	22.13	5	5
O43143	Putative pre-mRNA-splicing factor ATP-dependent RNA helicase DHX15 OS=Homo sapiens GN=DHX15 PE=1 SV=2 - [DHX15_HUMAN]	30.19	1	24	25	44	1.00203	6;1;2;5;6;4;4;6;2;4;6	18.0961	0.718504	6;1;2;5;6;4;4;6;2;4;6	10.2261	1.11295	6;1;2;5;6;4;4;6;2;4;6	13.3608	0.841187	6;1;2;5;6;4;4;6;2;4;6	20.8253	1.08248	6;1;2;5;6;4;4;6;2;4;6	20.5827	0.0591012	6;1;2;4;6;4;4;6;1;3;6	34.2051	0.830621	6;1;2;5;6;4;4;6;2;4;6	29.8131	0.921499	6;1;2;5;6;4;4;6;2;4;6	28.4529	0.043803	5;-;2;2;6;2;3;3;1;1;5	55.6427	22.0428	6.16	5	6		0			7.21526	2.89	2	2	16.5294	3.27	2	4
Q99614	Tetratricopeptide repeat protein 1 OS=Homo sapiens GN=TTC1 PE=1 SV=1 - [TTC1_HUMAN]	30.14	1	8	8	10	1.1836	-;1;4;1;2;2;-;-;1;2;-	12.4529	0.713846	-;1;4;1;2;2;-;-;1;2;-	13.9387	1.27583	-;1;4;1;2;2;-;-;1;2;-	12.0681	1.09645	-;1;4;1;2;2;-;-;1;2;-	14.9176	1.03533	-;1;4;1;2;2;-;-;1;2;-	17.4155	0.062257	-;1;3;1;2;2;-;-;1;2;-	44.738	0.958975	-;1;4;1;2;2;-;-;1;2;-	25.5673	0.921579	-;1;4;1;2;2;-;-;1;2;-	22.412	0.0323648	-;-;3;1;1;2;-;-;1;1;-	73.5543		0				0			11.4621	19.52	4	4		0
P16615	Sarcoplasmic/endoplasmic reticulum calcium ATPase 2 OS=Homo sapiens GN=ATP2A2 PE=1 SV=1 - [AT2A2_HUMAN]	30.13	2	34	34	80	0.982868	9;11;7;8;6;6;4;3;4;4;16	20.002	0.712806	8;11;7;8;6;6;4;3;4;4;16	9.17255	1.25266	8;11;7;8;6;6;4;3;4;4;15	18.1265	0.92446	8;11;7;8;6;6;4;3;4;4;16	12.6721	1.38524	8;11;7;8;6;6;4;3;4;4;15	11.8981	0.0646338	8;10;5;8;6;6;4;2;4;4;14	31.8893	0.77434	8;11;7;8;6;6;4;3;4;4;15	10.2572	1.06278	8;11;7;8;6;6;4;3;4;4;15	16.1187	0.0391104	5;11;5;8;5;5;3;1;2;4;13	28.5211	40.1866	10.65	10	10	39.8704	8.83	8	11	25.3385	3.65	4	7	25.862	7.68	8	8
Q92769	Histone deacetylase 2 OS=Homo sapiens GN=HDAC2 PE=1 SV=2 - [HDAC2_HUMAN]	30.12	1	11	12	27	1.10851	4;8;-;-;1;6;2;3;-;-;4	8.67234	0.716862	4;8;-;-;1;6;2;3;-;-;4	23.5954	1.25859	4;8;-;-;1;6;2;3;-;-;4	13.9028	0.988723	4;8;-;-;1;6;2;3;-;-;4	14.4875	1.21557	4;8;-;-;1;6;2;2;-;-;4	21.4426	0.0609718	4;6;-;-;1;6;-;1;-;-;4	15.5874	0.959497	4;7;-;-;1;6;2;2;-;-;4	20.7584	1.11487	4;8;-;-;1;6;2;3;-;-;4	20.5414	0.0406039	3;4;-;-;1;5;-;1;-;-;3	24.1129	20.692	14.75	4	4	31.5452	15.37	6	8
P17812	CTP synthase 1 OS=Homo sapiens GN=CTPS1 PE=1 SV=2 - [PYRG1_HUMAN]	30.12	1	14	16	32	1.23839	5;2;3;3;1;1;3;4;2;-;4	9.431	0.799954	5;2;3;3;1;1;3;4;2;-;4	10.7835	1.18779	5;2;3;3;1;2;3;4;2;-;4	11.4466	1.10161	5;2;3;3;1;1;3;4;2;-;4	9.26508	1.37385	5;2;3;3;1;1;3;4;2;-;4	14.7918	0.0757634	5;2;2;3;1;1;2;4;1;-;4	27.5363	0.931267	5;2;3;3;1;1;3;4;2;-;4	11.3986	0.991694	5;2;3;3;1;1;3;4;2;-;4	11.9946	0.0376106	3;2;2;2;-;1;2;4;1;-;4	49.6966	22.937	9.81	5	6	10.6153	5.75	3	3	11.3867	6.6	3	3	9.05771	5.92	3	3
P62266	40S ribosomal protein S23 OS=Homo sapiens GN=RPS23 PE=1 SV=3 - [RS23_HUMAN]	30.07	1	5	5	9	0.740495	-;1;-;-;-;2;1;3;-;-;-	27.6571	0.37009	-;1;-;-;-;2;1;3;-;-;-	67.2547	0.910619	-;1;-;-;-;1;-;3;-;-;-	28.9014	0.76798	-;1;-;-;-;1;-;3;-;-;-	43.592	0.854802	-;1;-;-;-;1;-;3;-;-;-	41.6061	0.0519948	-;1;-;-;-;1;-;3;-;-;-	74.4432	0.594431	-;1;-;-;-;1;-;3;-;-;-	76.6467	0.761112	-;1;-;-;-;1;-;3;-;-;-	73.5855	0.0298954	-;-;-;-;-;-;-;3;-;-;-			0				0
P47897	Glutamine--tRNA ligase OS=Homo sapiens GN=QARS PE=1 SV=1 - [SYQ_HUMAN]	30.06	1	21	22	39	1.01473	4;1;2;4;6;5;2;1;2;6;5	17.7516	0.695113	4;1;2;4;6;5;2;1;2;6;5	7.06126	1.15018	4;1;2;4;6;5;2;1;2;6;5	9.14861	0.884609	4;1;2;4;6;5;2;1;2;6;5	14.7024	1.13805	4;1;2;4;6;5;2;1;2;6;5	11.1481	0.0504001	3;1;1;3;3;5;2;1;2;5;4	23.6666	0.828684	4;1;2;4;6;5;2;1;2;6;5	19.7734	1.02119	4;1;2;4;5;5;2;1;2;6;5	13.4742	0.0385003	3;1;1;-;3;4;2;1;2;4;4	39.7647	16.7289	7.61	4	4		0			5.34231	3.74	2	2	16.136	7.35	4	4
Q92499	ATP-dependent RNA helicase DDX1 OS=Homo sapiens GN=DDX1 PE=1 SV=2 - [DDX1_HUMAN]	30	1	24	24	43	1.13177	14;4;-;1;6;8;1;2;-;-;9	8.805	0.846126	14;4;-;1;6;8;1;2;-;-;9	22.949	1.17716	14;4;-;1;6;8;1;2;-;-;9	10.297	1.05543	14;4;-;1;6;8;1;2;-;-;9	13.5864	1.10959	14;4;-;1;6;8;1;2;-;-;9	10.3341	0.0752786	11;3;-;-;6;8;1;1;-;-;7	20.4893	1.04121	14;4;-;1;6;8;1;2;-;-;9	13.7368	1.14139	14;4;-;1;6;8;1;2;-;-;9	13.3849	0.0502404	10;3;-;-;3;7;-;1;-;-;4	15.8315	58.7678	17.57	12	14	20.667	4.73	3	4						0
Q15404	Ras suppressor protein 1 OS=Homo sapiens GN=RSU1 PE=1 SV=3 - [RSU1_HUMAN]	29.96	1	7	7	17	0.937273	3;1;1;-;-;3;3;1;2;-;4	12.3517	0.545102	3;1;1;-;-;3;3;1;2;-;4	10.1032	1.10767	3;1;1;-;-;3;3;1;2;-;4	20.8156	0.80175	3;1;1;-;-;3;3;1;2;-;4	13.1123	0.799607	3;1;1;-;-;3;3;1;2;-;4	29.1487	0.0513062	3;1;1;-;-;2;3;-;2;-;3	50.6012	0.55138	3;1;1;-;-;2;3;1;2;-;4	46.6583	0.848904	3;1;1;-;-;3;3;1;2;-;4	55.0901	0.0416256	1;1;1;-;-;-;3;-;2;-;2	46.3098	11.2333	7.22	2	3	8.19648	10.11	2	2		0				0
Q16836	Hydroxyacyl-coenzyme A dehydrogenase, mitochondrial OS=Homo sapiens GN=HADH PE=1 SV=3 - [HCDH_HUMAN]	29.94	1	10	10	10	0.94922	3;1;3;1;2;3;-;-;1;1;2	13.7994	0.666695	3;1;3;1;2;3;-;-;1;1;2	13.5454	1.08343	3;1;3;1;2;3;-;-;1;1;2	16.078	0.987709	3;1;3;1;2;3;-;-;1;1;2	16.2255	1.23136	3;1;3;1;2;3;-;-;1;1;2	24.0968	0.0473026	3;1;2;1;2;3;-;-;1;1;2	38.2448	0.8192	3;1;2;1;2;3;-;-;1;1;2	33.0906	0.636278	3;1;2;1;2;3;-;-;1;1;2	33.622	0.0213013	1;1;2;1;2;1;-;-;1;1;-	80.8989	11.1193	8.28	2	2		0			8.38577	7.32	3	3		0
Q96CS3	FAS-associated factor 2 OS=Homo sapiens GN=FAF2 PE=1 SV=2 - [FAF2_HUMAN]	29.89	1	9	9	18	1.01332	2;2;-;4;3;1;-;2;2;2;3	17.3773	0.725413	2;2;-;4;3;1;-;2;2;2;3	16.418	1.1993	2;2;-;4;3;1;-;2;2;2;3	13.7102	0.937325	2;2;-;4;3;1;-;2;2;2;3	21.7598	1.09984	2;2;-;4;3;1;-;2;2;2;3	10.0547	0.0587869	2;2;-;4;2;1;-;-;2;2;3	58.5832	0.859452	2;2;-;4;3;1;-;2;2;2;3	17.5422	1.03713	2;2;-;4;3;1;-;2;2;2;3	12.9515	0.0443572	2;2;-;4;1;-;-;-;1;1;3	59.9038	17.367	7.87	2	2	9.58376	7.42	2	2		0			13.67	6.29	3	4
Q9NSD9	Phenylalanine--tRNA ligase beta subunit OS=Homo sapiens GN=FARSB PE=1 SV=3 - [SYFB_HUMAN]	29.88	1	17	17	36	1.0004	9;3;-;2;-;4;4;4;1;1;10	11.4276	0.623239	8;3;-;2;-;4;4;4;1;1;9	12.8733	1.09601	8;3;-;2;-;4;4;4;1;1;10	11.3227	0.787461	8;3;-;2;-;4;4;4;1;1;10	21.4118	1.06199	8;2;-;2;-;4;4;4;1;1;9	19.2785	0.0479654	7;2;-;1;-;3;4;3;-;1;9	48.0563	0.717432	8;2;-;2;-;3;4;4;1;1;9	29.4268	0.915216	8;2;-;2;-;3;4;4;1;1;9	31.1846	0.041313	7;1;-;1;-;1;2;3;-;1;7	34.2543	32.8233	11.88	6	9	13.939	4.07	3	3		0			9.71504	4.58	2	2
O43615	Mitochondrial import inner membrane translocase subunit TIM44 OS=Homo sapiens GN=TIMM44 PE=1 SV=2 - [TIM44_HUMAN]	29.87	1	14	14	25	1.08183	2;-;6;2;3;1;-;2;5;2;3	14.8205	0.689703	2;-;6;2;3;1;-;2;5;2;3	19.1246	1.12469	2;-;6;2;3;1;-;2;5;2;3	18.8696	0.877634	2;-;6;2;3;1;-;2;5;2;3	22.0273	1.12556	2;-;6;2;3;1;-;2;5;2;3	19.4068	0.0572746	1;-;6;2;3;1;-;2;3;2;3	33.6475	0.766915	2;-;6;2;3;1;-;2;5;2;3	38.0487	1.02373	2;-;6;2;3;1;-;2;5;2;3	30.3167	0.0522289	-;-;5;2;1;1;-;2;3;1;3	40.9736	12.7377	6.19	2	2		0			23.0119	6.64	4	6	6.91294	5.31	2	2
O43852	Calumenin OS=Homo sapiens GN=CALU PE=1 SV=2 - [CALU_HUMAN]	29.84	1	8	8	10	1.0674	-;-;-;2;6;-;-;-;-;-;2	8.75259	0.748317	-;-;-;2;6;-;-;-;-;-;2	8.9965	1.17839	-;-;-;2;5;-;-;-;-;-;2	12.0174	0.980341	-;-;-;2;5;-;-;-;-;-;2	5.94977	1.15975	-;-;-;2;5;-;-;-;-;-;2	18.9654	0.0514769	-;-;-;1;5;-;-;-;-;-;2	38.5591	0.936068	-;-;-;2;5;-;-;-;-;-;2	6.62484	1.24405	-;-;-;2;5;-;-;-;-;-;2	24.4228	0.0304858	-;-;-;2;3;-;-;-;-;-;2	49.9703		0								0				0
Q9Y6E2	Basic leucine zipper and W2 domain-containing protein 2 OS=Homo sapiens GN=BZW2 PE=1 SV=1 - [BZW2_HUMAN]	29.83	1	12	14	28	1.08949	3;4;-;-;3;4;4;-;-;-;6	5.69385	0.499363	3;4;-;-;3;4;4;-;-;-;6	14.5886	0.969809	3;4;-;-;3;4;4;-;-;-;6	24.3222	0.707715	3;4;-;-;3;4;4;-;-;-;6	22.4291	0.919717	3;3;-;-;3;4;3;-;-;-;6	27.8014	0.055414	2;3;-;-;2;4;2;-;-;-;4	40.8228	0.61161	2;3;-;-;2;4;3;-;-;-;6	44.3693	0.927788	2;4;-;-;2;4;3;-;-;-;6	42.6043	0.0386894	2;3;-;-;2;4;2;-;-;-;2	65.4425	19.8939	10.26	5	5	12.7484	7.88	4	4						0
Q9ULC4	Malignant T-cell-amplified sequence 1 OS=Homo sapiens GN=MCTS1 PE=1 SV=1 - [MCTS1_HUMAN]	29.83	1	6	6	9	1.20055	2;1;-;-;-;1;4;-;-;-;2	17.5759	0.676271	2;1;-;-;-;1;4;-;-;-;2	11.0806	1.08425	2;1;-;-;-;1;4;-;-;-;2	5.02514	1.09898	2;1;-;-;-;1;4;-;-;-;2	25.1544	0.828442	2;1;-;-;-;1;4;-;-;-;2	10.1963	0.0629059	2;1;-;-;-;1;3;-;-;-;2	33.4836	0.944242	2;1;-;-;-;1;4;-;-;-;2	21.1229	0.86071	2;1;-;-;-;1;4;-;-;-;2	9.59114	0.0261097	2;1;-;-;-;1;3;-;-;-;2	49.2139	8.88244	7.73	2	2		0								0
O00410	Importin-5 OS=Homo sapiens GN=IPO5 PE=1 SV=4 - [IPO5_HUMAN]	29.81	1	40	40	69	1.15256	9;9;-;5;3;10;9;7;-;2;15	9.66741	0.649581	9;9;-;5;3;10;9;7;-;2;15	6.58229	1.15865	9;9;-;5;3;10;9;7;-;2;15	12.6268	0.909028	9;9;-;5;3;10;9;7;-;2;15	10.7209	1.08192	9;9;-;5;3;10;9;7;-;2;15	19.6161	0.0473318	8;9;-;5;2;10;8;6;-;2;14	28.2166	0.843102	8;9;-;5;3;10;9;7;-;2;15	6.24055	0.918922	9;9;-;5;3;10;9;7;-;2;15	13.0256	0.0362725	6;9;-;2;1;8;7;5;-;1;8	54.1785	35.9157	9.3	9	9	36.6226	6.29	8	9		0			20.9582	3.74	5	5
Q9H9B4	Sideroflexin-1 OS=Homo sapiens GN=SFXN1 PE=1 SV=4 - [SFXN1_HUMAN]	29.81	1	7	8	17	0.981378	5;2;-;-;-;4;-;1;-;-;5	9.47364	0.667113	5;2;-;-;-;4;-;1;-;-;5	10.3032	1.08885	5;2;-;-;-;4;-;1;-;-;5	16.0244	0.851029	5;2;-;-;-;4;-;1;-;-;5	14.1652	0.930759	5;2;-;-;-;4;-;1;-;-;5	26.056	0.0581749	5;1;-;-;-;3;-;1;-;-;5	20.0764	0.688426	5;2;-;-;-;4;-;1;-;-;5	38.6972	0.805858	5;2;-;-;-;4;-;1;-;-;5	38.2791	0.0370987	4;1;-;-;-;3;-;1;-;-;3	30.2883	20.0651	20.81	5	5	9.3692	9.32	3	3						0
P19623	Spermidine synthase OS=Homo sapiens GN=SRM PE=1 SV=1 - [SPEE_HUMAN]	29.8	1	10	10	14	1.398	2;4;-;1;-;7;2;-;-;-;-	11.5886	0.730764	2;4;-;1;-;7;2;-;-;-;-	10.3738	1.16412	2;4;-;1;-;7;2;-;-;-;-	8.89908	1.07282	2;4;-;1;-;7;2;-;-;-;-	8.56609	1.0536	2;4;-;1;-;7;2;-;-;-;-	14.6107	0.0722254	2;4;-;1;-;4;2;-;-;-;-	17.2014	0.819374	2;4;-;1;-;7;2;-;-;-;-	21.038	1.07651	2;4;-;1;-;7;2;-;-;-;-	27.0644	0.0439717	2;3;-;-;-;4;2;-;-;-;-	31.0378	11.7903	5.96	2	2	14.5996	14.9	3	3						0
P78347	General transcription factor II-I OS=Homo sapiens GN=GTF2I PE=1 SV=2 - [GTF2I_HUMAN]	29.76	1	29	29	41	1.08164	7;1;1;4;3;4;5;7;1;3;7	14.3763	0.683634	7;1;1;4;3;4;5;7;1;3;7	18.4622	1.0902	7;1;1;4;3;4;5;7;1;3;7	23.4443	0.909957	7;1;1;4;3;4;5;7;1;3;7	21.6258	1.14716	7;1;1;4;3;4;5;7;1;3;6	29.0511	0.0575382	6;-;1;4;3;4;5;7;1;3;5	24.775	0.891044	7;1;1;4;3;4;5;7;1;3;6	38.151	0.960011	7;1;1;4;3;4;5;7;1;3;6	40.5119	0.0350661	5;-;1;4;3;3;5;7;1;1;2	46.8185	29.6168	8.72	7	7		0				0			11.5795	3.91	4	4
Q12965	Unconventional myosin-Ie OS=Homo sapiens GN=MYO1E PE=1 SV=2 - [MYO1E_HUMAN]	29.69	1	28	28	43	1.12551	9;6;1;2;2;6;4;4;-;1;9	6.55427	0.790852	9;6;1;2;2;6;4;4;-;1;9	12.0738	1.15631	9;6;1;2;2;6;4;4;-;1;9	11.5941	0.873329	9;6;1;2;2;6;4;4;-;1;9	9.70729	1.10098	9;6;1;2;2;6;4;4;-;1;9	15.8391	0.0552651	8;6;1;2;2;5;4;4;-;-;9	32.9385	0.826732	9;6;1;2;2;6;4;4;-;1;9	15.2022	1.35231	9;6;1;2;2;6;4;4;-;1;9	19.5541	0.0653313	8;5;1;2;2;3;4;3;-;-;6	30.2327	37.0603	11.37	9	9	22.0222	5.78	6	6		0			6.27461	2.08	2	2
Q08945	FACT complex subunit SSRP1 OS=Homo sapiens GN=SSRP1 PE=1 SV=1 - [SSRP1_HUMAN]	29.62	1	22	22	39	1.07189	9;4;3;-;2;7;2;4;-;-;8	11.3973	0.609477	9;4;3;-;2;7;2;4;-;-;8	8.80584	1.19987	9;4;3;-;2;7;2;4;-;-;8	14.6955	0.938504	9;4;3;-;2;7;2;4;-;-;8	25.3599	1.05007	9;4;3;-;2;7;2;3;-;-;8	10.6769	0.0577142	8;4;1;-;2;5;1;2;-;-;7	38.5323	0.857344	9;4;3;-;2;6;2;3;-;-;8	18.0596	1.07416	9;4;3;-;2;6;2;3;-;-;8	10.4684	0.0373025	4;3;-;-;2;3;1;2;-;-;5	27.6463	36.5713	16.93	9	9	17.3817	7.48	4	4	11.5973	5.36	2	3		0
Q9Y3E5	Peptidyl-tRNA hydrolase 2, mitochondrial OS=Homo sapiens GN=PTRH2 PE=1 SV=1 - [PTH2_HUMAN]	29.61	1	4	4	7	0.877466	3;1;-;-;-;2;-;-;-;-;2	31.6523	0.601086	3;1;-;-;-;2;-;-;-;-;1	28.2774	0.895193	3;1;-;-;-;2;-;-;-;-;2	37.622	0.701749	3;1;-;-;-;2;-;-;-;-;1	26.9916	0.73153	3;1;-;-;-;2;-;-;-;-;1	33.8197	0.0489636	2;1;-;-;-;1;-;-;-;-;1	62.3906	0.616712	3;1;-;-;-;2;-;-;-;-;1	55.8102	0.829553	3;1;-;-;-;2;-;-;-;-;1	44.9074	0.0244318	2;1;-;-;-;1;-;-;-;-;1	68.134	11.5851	21.79	3	3		0				0				0
Q8N6T3	ADP-ribosylation factor GTPase-activating protein 1 OS=Homo sapiens GN=ARFGAP1 PE=1 SV=2 - [ARFG1_HUMAN]	29.56	1	8	8	15	1.22027	3;3;-;-;2;3;1;-;-;-;4	6.23849	0.726597	3;3;-;-;2;3;1;-;-;-;4	11.1352	1.13988	3;3;-;-;2;3;1;-;-;-;4	10.1824	0.986926	3;3;-;-;2;3;1;-;-;-;4	9.79144	1.18639	3;3;-;-;2;3;1;-;-;-;4	16.8488	0.0469167	3;2;-;-;2;3;1;-;-;-;3	57.3186	0.842599	3;3;-;-;2;3;1;-;-;-;4	36.6037	1.03571	3;3;-;-;2;3;1;-;-;-;4	41.3553	0.0490731	1;2;-;-;1;3;1;-;-;-;4	51.9235	13.1245	10.84	3	3	9.62972	8.62	3	3		0				0
P50570	Dynamin-2 OS=Homo sapiens GN=DNM2 PE=1 SV=2 - [DYN2_HUMAN]	29.54	2	23	23	41	1.04598	5;4;5;2;2;2;7;3;2;3;3	11.0716	0.849133	5;4;5;2;2;2;7;3;2;3;3	18.4937	1.13037	5;4;5;2;2;2;7;3;2;3;3	10.9467	1.0604	5;4;5;2;2;2;7;3;2;3;3	11.4344	1.12373	4;4;5;2;2;2;7;3;2;3;3	13.3901	0.0710334	4;4;5;2;2;2;6;2;1;2;3	42.7748	0.930941	4;4;5;2;2;2;7;3;2;3;3	26.4967	0.913464	4;4;5;2;2;2;7;3;2;3;3	23.3896	0.0360416	4;4;3;1;-;2;6;2;1;1;3	39.9739	17.2664	7.13	5	5	20.0947	7.01	6	6	17.4727	4.25	3	5	13.1284	3.1	2	2
Q9BQL6	Fermitin family homolog 1 OS=Homo sapiens GN=FERMT1 PE=1 SV=1 - [FERM1_HUMAN]	29.54	1	18	18	41	1.26797	3;6;3;6;6;4;-;3;3;4;3	4.72109	0.773852	3;6;3;6;6;4;-;3;3;4;3	7.30453	1.20375	3;6;3;6;6;4;-;3;3;4;3	3.99196	1.23509	3;6;3;6;6;4;-;3;3;4;3	9.47411	1.49886	3;6;3;6;6;4;-;3;3;4;3	16.7535	0.0811721	2;6;3;5;6;4;-;2;2;3;2	28.5639	1.13036	3;6;3;6;6;4;-;3;3;4;3	7.43651	1.24494	3;6;3;6;6;4;-;2;3;4;3	12.4283	0.0391945	2;5;2;4;5;4;-;2;1;2;2	27.1881	16.5514	8.27	3	3	23.3896	9.6	5	6	12.4615	4.87	3	3	22.7171	7.24	4	5
P24941	Cyclin-dependent kinase 2 OS=Homo sapiens GN=CDK2 PE=1 SV=2 - [CDK2_HUMAN]	29.53	1	7	8	11	0.966379	2;2;1;-;-;3;-;-;-;2;1	12.4003	0.682139	2;2;1;-;-;3;-;-;-;2;1	40.2203	1.14911	2;2;1;-;-;3;-;-;-;2;1	5.80563	0.858859	2;2;1;-;-;3;-;-;-;2;1	14.5796	1.02566	2;2;1;-;-;3;-;-;-;2;1	14.4566	0.0405695	2;2;-;-;-;3;-;-;-;1;1	42.8678	0.809281	2;2;1;-;-;3;-;-;-;2;1	46.9251	0.950131	2;2;1;-;-;3;-;-;-;2;1	34.6033	0.0391785	2;1;1;-;-;3;-;-;-;1;1	77.7377	15.3641	10.07	3	3		0				0
Q13098	COP9 signalosome complex subunit 1 OS=Homo sapiens GN=GPS1 PE=1 SV=4 - [CSN1_HUMAN]	29.53	1	11	11	15	1.01554	2;3;1;-;3;3;1;-;2;-;2	13.7014	0.657022	2;3;1;-;3;3;1;-;2;-;2	10.5138	1.10873	2;3;1;-;3;3;1;-;2;-;2	16.3528	0.875979	2;3;1;-;3;3;1;-;2;-;2	11.1485	1.072	2;3;1;-;3;3;1;-;2;-;2	27.3371	0.0402687	2;2;1;-;2;3;1;-;2;-;2	35.3494	0.687286	2;3;1;-;3;3;1;-;2;-;2	33.0437	0.844297	2;3;1;-;3;3;1;-;2;-;2	40.5567	0.0314329	2;2;1;-;2;2;-;-;1;-;1	55.4323	6.68858	4.07	2	2	12.5475	5.09	3	3		0
Q9BSD7	Cancer-related nucleoside-triphosphatase OS=Homo sapiens GN=NTPCR PE=1 SV=1 - [NTPCR_HUMAN]	29.47	1	4	4	4	0.826192	-;1;-;-;-;2;-;2;-;-;-	6.93361	0.6132	-;1;-;-;-;2;-;2;-;-;-	10.1182	0.927591	-;1;-;-;-;2;-;2;-;-;-	36.4076	0.631216	-;1;-;-;-;2;-;2;-;-;-	16.7441	0.617487	-;1;-;-;-;2;-;2;-;-;-	65.6638	0.0698903	-;1;-;-;-;1;-;1;-;-;-	28.1652	0.52786	-;1;-;-;-;1;-;2;-;-;-	22.2048	0.611557	-;1;-;-;-;1;-;2;-;-;-	41.9238	0.0178542	-;1;-;-;-;-;-;1;-;-;-	140.061		0				0								0
P63208	S-phase kinase-associated protein 1 OS=Homo sapiens GN=SKP1 PE=1 SV=2 - [SKP1_HUMAN]	29.45	1	4	4	8	1.21366	2;1;4;-;-;1;-;-;2;-;1	8.85098	0.660935	2;1;4;-;-;1;-;-;2;-;1	15.1954	1.128	2;1;4;-;-;1;-;-;2;-;1	13.421	1.19143	2;1;4;-;-;1;-;-;2;-;1	17.8405	0.905159	2;1;4;-;-;1;-;-;2;-;1	25.8462	0.064144	2;1;4;-;-;1;-;-;2;-;1	43.9554	0.749165	2;1;4;-;-;1;-;-;2;-;1	52.0346	0.683028	2;1;4;-;-;1;-;-;2;-;1	49.6234	0.0243237	2;1;4;-;-;-;-;-;1;-;1	79.1654	8.20941	13.5	2	2		0			13.3644	15.95	2	4		0
O00303	Eukaryotic translation initiation factor 3 subunit F OS=Homo sapiens GN=EIF3F PE=1 SV=1 - [EIF3F_HUMAN]	29.41	1	13	13	25	0.994238	5;2;-;3;2;1;4;6;-;2;4	10.149	0.578715	4;2;-;3;2;1;4;6;-;2;4	13.8701	1.09539	5;2;-;3;2;1;4;6;-;2;4	16.8861	0.870276	4;2;-;3;2;1;4;6;-;2;4	8.48376	0.984365	4;2;-;3;2;1;4;6;-;2;4	18.9449	0.0523568	4;2;-;3;2;1;3;5;-;2;4	43.3984	0.725132	4;2;-;3;2;1;4;6;-;2;4	16.1263	0.967867	4;2;-;3;2;1;3;6;-;2;4	21.1826	0.0381899	-;2;-;3;2;1;3;2;-;2;1	34.4829	22.2534	10.36	4	5	12.4517	7	2	2					9.85494	4.76	2	2
Q7L5N7	Lysophosphatidylcholine acyltransferase 2 OS=Homo sapiens GN=LPCAT2 PE=1 SV=1 - [PCAT2_HUMAN]	29.41	1	12	12	17	0.980159	3;3;-;2;3;2;4;-;-;1;2	11.9162	0.657191	3;3;-;2;3;2;4;-;-;1;2	12.5116	1.12262	3;3;-;2;3;2;4;-;-;1;2	10.5129	0.905528	3;3;-;2;3;2;4;-;-;1;2	7.41882	1.02901	3;3;-;2;3;2;4;-;-;1;2	9.25332	0.0619597	3;2;-;2;3;2;2;-;-;1;2	32.3575	0.8057	3;3;-;2;3;2;4;-;-;1;2	13.691	0.946912	3;3;-;2;3;2;4;-;-;1;2	19.6129	0.0316168	2;2;-;-;-;2;2;-;-;-;2	45.0863	15.0915	6.8	3	3	15.0757	7.9	3	3					8.0541	4.23	2	2
Q04637	Eukaryotic translation initiation factor 4 gamma 1 OS=Homo sapiens GN=EIF4G1 PE=1 SV=4 - [IF4G1_HUMAN]	29.39	1	47	52	108	1.06901	12;11;10;7;8;15;1;4;13;7;15	6.92691	0.637249	12;11;10;7;7;14;1;4;13;7;15	5.37141	1.14169	12;11;10;7;7;14;1;4;13;7;15	7.03106	0.927399	12;11;10;7;7;14;1;4;13;7;15	10.3303	1.19041	12;11;9;7;7;14;1;4;13;7;15	7.84853	0.0655103	11;11;8;6;4;12;1;4;10;6;12	26.4132	0.78554	12;11;9;6;7;14;1;4;13;7;14	14.8044	1.02665	12;11;9;7;7;13;1;4;13;7;15	12.1017	0.0379373	7;10;5;6;3;11;-;3;8;4;12	21.3069	51.6214	7.94	12	14	41.2605	6.75	10	12	36.1093	5	7	10	26.3219	4.63	7	7
O43776	Asparagine--tRNA ligase, cytoplasmic OS=Homo sapiens GN=NARS PE=1 SV=1 - [SYNC_HUMAN]	29.38	1	12	12	34	1.0314	4;4;2;6;3;3;1;3;-;3;6	12.1124	0.744316	4;4;2;6;3;3;1;3;-;3;6	13.5156	1.16772	4;4;2;6;3;3;1;3;-;3;6	15.6955	1.08711	4;4;2;6;3;3;1;3;-;3;6	14.2215	0.975959	4;4;2;6;3;3;1;3;-;3;6	16.8101	0.0604309	4;2;1;2;2;2;1;3;-;2;6	29.8012	0.821021	4;4;2;6;2;3;1;3;-;3;6	27.7307	0.82462	4;4;2;6;3;3;1;3;-;3;6	27.9185	0.0350641	2;2;1;1;-;3;1;1;-;1;3	44.3108	15.9917	11.13	4	4	17.9977	10.04	3	4	7.22755	5.47	2	2	28.1187	7.12	3	6
Q9BVK6	Transmembrane emp24 domain-containing protein 9 OS=Homo sapiens GN=TMED9 PE=1 SV=2 - [TMED9_HUMAN]	29.36	1	7	7	10	1.07964	2;1;-;-;2;-;-;-;-;-;4	38.41	0.655162	2;1;-;-;2;-;-;-;-;-;4	33.5236	1.05775	2;1;-;-;2;-;-;-;-;-;4	52.6284	0.910943	2;1;-;-;2;-;-;-;-;-;4	56.6108	0.960008	2;1;-;-;2;-;-;-;-;-;4	62.3103	0.0448826	2;-;-;-;2;-;-;-;-;-;4	48.2818	0.670922	2;1;-;-;2;-;-;-;-;-;4	65.495	1.11581	2;-;-;-;2;-;-;-;-;-;4	21.1945	0.0526967	2;-;-;-;2;-;-;-;-;-;3	33.8872	10.9042	11.06	2	2		0
Q96EK6	Glucosamine 6-phosphate N-acetyltransferase OS=Homo sapiens GN=GNPNAT1 PE=1 SV=1 - [GNA1_HUMAN]	29.35	1	4	4	8	1.21634	-;1;-;-;-;5;3;-;-;-;-	10.2715	0.667658	-;1;-;-;-;5;2;-;-;-;-	7.53281	1.20198	-;1;-;-;-;5;2;-;-;-;-	3.9049	1.30907	-;1;-;-;-;5;2;-;-;-;-	10.6386	1.04622	-;1;-;-;-;5;2;-;-;-;-	11.5045	0.0681727	-;1;-;-;-;5;2;-;-;-;-	14.6722	1.03124	-;1;-;-;-;5;2;-;-;-;-	9.70396	0.959176	-;1;-;-;-;5;2;-;-;-;-	2.21864	0.0347385	-;1;-;-;-;5;2;-;-;-;-	24.7909						0				0
Q12906	Interleukin enhancer-binding factor 3 OS=Homo sapiens GN=ILF3 PE=1 SV=3 - [ILF3_HUMAN]	29.31	1	20	21	41	1.04007	5;5;3;4;6;5;3;-;2;3;5	12.6522	0.780078	6;4;3;3;6;5;3;-;2;3;5	24.2843	1.09197	5;5;3;4;6;5;3;-;2;3;5	9.73992	0.917025	5;5;3;4;6;5;3;-;2;3;5	16.0334	1.03135	5;5;3;4;6;5;3;-;2;3;5	21.4403	0.0585997	3;2;2;3;5;4;3;-;2;3;4	35.2717	0.947174	5;4;3;4;5;5;3;-;2;3;5	28.7595	0.902441	5;4;3;4;5;5;3;-;2;3;5	26.8469	0.0329697	3;2;1;2;2;3;3;-;-;-;3	45.6745	23.7727	8.72	5	6	18.0077	6.04	5	5	15.6747	3.36	2	3	15.2475	4.59	3	3
P78527	DNA-dependent protein kinase catalytic subunit OS=Homo sapiens GN=PRKDC PE=1 SV=3 - [PRKDC_HUMAN]	29.26	1	114	114	221	1.0595	33;20;11;16;29;23;17;21;8;14;29	3.42095	0.817371	33;20;11;16;29;22;17;21;8;14;28	5.76363	1.13945	32;20;11;16;29;22;17;21;8;14;28	2.84515	0.972926	31;20;11;16;28;22;17;21;8;14;28	4.25599	1.1751	31;19;11;16;28;21;17;21;8;14;28	4.1499	0.0570645	28;19;6;14;23;20;15;19;5;14;24	18.3649	1.0116	31;19;11;16;27;21;17;21;8;14;28	6.25417	0.988529	31;19;11;16;27;21;16;21;8;14;27	5.61501	0.033284	21;18;4;10;15;17;15;16;2;8;20	22.9427	134.462	9.21	31	33	79.4218	5.69	19	20	42.1093	2.37	7	10	57.0109	4.02	14	16
O75937	DnaJ homolog subfamily C member 8 OS=Homo sapiens GN=DNAJC8 PE=1 SV=2 - [DNJC8_HUMAN]	29.25	1	8	8	10	1.06481	1;3;-;1;2;1;-;-;-;-;2	10.0287	0.723864	1;3;-;1;2;2;-;-;-;-;2	14.3105	1.11822	1;3;-;1;2;1;-;-;-;-;2	16.2861	0.920196	1;3;-;1;2;1;-;-;-;-;2	19.2108	0.852885	1;3;-;1;2;1;-;-;-;-;2	25.849	0.036068	1;3;-;-;2;1;-;-;-;-;2	54.7448	0.777061	1;3;-;1;2;1;-;-;-;-;2	41.0305	0.75198	1;3;-;1;2;1;-;-;-;-;2	40.8058	0.0163327	1;3;-;-;1;1;-;-;-;-;1	93.0416		0			9.40216	6.72	2	3		0				0
Q9H223	EH domain-containing protein 4 OS=Homo sapiens GN=EHD4 PE=1 SV=1 - [EHD4_HUMAN]	29.21	1	18	19	33	0.986626	4;3;-;6;6;4;1;-;1;3;6	13.6189	0.744445	4;3;-;6;6;4;1;-;1;3;6	14.2914	1.0873	4;3;-;6;6;4;1;-;1;3;6	31.4398	0.759873	4;3;-;6;6;4;1;-;1;3;6	28.1085	0.922887	4;3;-;6;6;4;1;-;1;3;5	41.0357	0.0524823	4;2;-;4;6;1;1;-;1;3;5	22.329	0.776401	4;3;-;6;6;3;1;-;1;3;5	38.4922	1.06091	4;3;-;6;6;3;1;-;1;3;5	40.7639	0.0375911	3;1;-;1;5;1;1;-;1;2;4	39.8601	19.8173	11.46	5	5	14.4524	5.36	3	3					19.9516	9.24	5	6
P59998	Actin-related protein 2/3 complex subunit 4 OS=Homo sapiens GN=ARPC4 PE=1 SV=3 - [ARPC4_HUMAN]	29.17	1	4	4	9	0.97537	2;2;-;-;-;2;1;-;-;-;3	4.60712	0.672914	2;2;-;-;-;2;1;-;-;-;3	9.70965	1.12227	2;2;-;-;-;2;1;-;-;-;3	8.06782	0.874063	2;2;-;-;-;2;1;-;-;-;3	6.02877	0.945183	2;2;-;-;-;2;1;-;-;-;3	5.4148	0.0498243	2;2;-;-;-;2;1;-;-;-;3	39.4597	0.719646	2;2;-;-;-;2;1;-;-;-;3	10.6388	0.807066	2;2;-;-;-;2;1;-;-;-;3	19.4706	0.0263722	2;1;-;-;-;2;1;-;-;-;3	32.5129	6.67828	11.31	2	2	6.4904	13.1	2	2		0				0
Q6FI81	Anamorsin OS=Homo sapiens GN=CIAPIN1 PE=1 SV=2 - [CPIN1_HUMAN]	29.17	1	10	10	13	0.974351	1;1;2;3;3;-;-;2;1;1;3	17.1945	0.72373	1;1;2;3;3;-;-;2;1;1;3	22.6278	1.01633	1;1;2;3;3;-;-;2;1;1;3	31.0879	0.846434	1;1;2;3;3;-;-;2;1;1;3	37.6313	1.02126	1;1;2;3;3;-;-;1;1;1;3	32.1718	0.0650027	1;1;2;3;3;-;-;1;1;1;3	59.8214	0.878623	1;1;2;3;3;-;-;1;1;1;3	43.5812	0.777958	1;1;2;3;3;-;-;1;1;1;3	41.4817	0.029457	-;1;2;1;3;-;-;-;1;-;3	62.0553		0				0			9.36162	7.69	2	2	10.9235	12.82	3	3
Q8NCW5	NAD(P)H-hydrate epimerase OS=Homo sapiens GN=APOA1BP PE=1 SV=2 - [NNRE_HUMAN]	29.17	1	7	7	9	0.901451	2;2;-;-;-;2;4;-;-;-;-	19.9596	0.643716	2;2;-;-;-;2;4;-;-;-;-	27.3395	1.06529	2;2;-;-;-;2;4;-;-;-;-	18.4006	0.989466	2;2;-;-;-;2;4;-;-;-;-	7.75903	1.00119	2;2;-;-;-;2;4;-;-;-;-	18.3818	0.0646134	2;2;-;-;-;2;3;-;-;-;-	33.1573	0.834637	2;2;-;-;-;2;4;-;-;-;-	23.6917	0.890001	2;2;-;-;-;2;4;-;-;-;-	26.0467	0.0297557	2;2;-;-;-;2;1;-;-;-;-	38.6208	7.03164	6.94	2	2	8.71891	14.24	2	2
P23284	Peptidyl-prolyl cis-trans isomerase B OS=Homo sapiens GN=PPIB PE=1 SV=2 - [PPIB_HUMAN]	29.17	1	6	6	21	1.11173	2;5;-;-;-;6;3;1;-;-;5	7.98085	0.854076	2;5;-;-;-;6;3;1;-;-;5	19.5706	1.15117	2;5;-;-;-;5;3;1;-;-;5	7.51591	1.10316	2;5;-;-;-;5;3;1;-;-;5	10.075	1.0634	2;5;-;-;-;5;3;1;-;-;5	12.0192	0.0537529	2;4;-;-;-;5;2;1;-;-;4	26.581	1.01662	2;5;-;-;-;5;2;1;-;-;5	13.1342	1.12251	2;5;-;-;-;5;2;1;-;-;5	11.8449	0.0331403	2;2;-;-;-;4;1;-;-;-;4	50.4907	8.10613	11.11	2	2	18.8028	17.59	4	5
O00233	26S proteasome non-ATPase regulatory subunit 9 OS=Homo sapiens GN=PSMD9 PE=1 SV=3 - [PSMD9_HUMAN]	29.15	1	8	8	13	0.867133	2;2;-;2;1;2;-;-;-;3;2	26.5145	0.629534	1;2;-;2;1;2;-;-;-;3;1	14.8763	1.18844	1;2;-;2;1;2;-;-;-;3;1	33.5724	1.10253	1;2;-;2;1;2;-;-;-;3;1	26.8222	1.00565	1;1;-;2;1;2;-;-;-;3;1	17.5703	0.0805921	1;1;-;1;1;1;-;-;-;3;1	54.8522	0.851301	1;1;-;2;1;2;-;-;-;3;1	21.5926	0.908729	1;1;-;2;1;2;-;-;-;3;1	15.9032	0.0338841	1;1;-;1;-;-;-;-;-;3;1	54.8223	7.51042	10.31	2	2	7.0885	10.31	2	2					8.8472	11.21	2	2
P54578	Ubiquitin carboxyl-terminal hydrolase 14 OS=Homo sapiens GN=USP14 PE=1 SV=3 - [UBP14_HUMAN]	29.15	1	17	17	28	0.91066	3;2;3;2;5;2;1;-;3;1;8	16.7201	0.702704	3;2;3;2;5;2;1;-;3;1;8	18.1576	1.149	3;2;3;2;5;2;1;-;3;1;8	10.61	0.986214	3;2;3;2;5;2;1;-;3;1;8	8.1017	0.836505	3;2;3;2;5;2;1;-;3;1;8	12.6436	0.0660395	3;2;3;1;5;2;1;-;1;1;8	41.7058	0.933943	3;2;3;2;5;2;1;-;3;1;8	17.6834	0.78826	3;2;3;2;5;2;1;-;3;1;8	15.5559	0.0271795	2;-;2;1;4;1;1;-;2;1;6	65.5169	15.4124	8.1	3	3	7.13287	5.67	2	2	11.2711	6.48	3	3	10.3222	4.86	2	2
[truncated: 2,866 more rows]
[truncated: 31 more columns]

## Sheet: Calculations
128_C (WT 2)/126 (WT 1)	mean	median	stdev	mean-95 CI	mean+95 CI	median-95 CI	median+95 CI			1. log10 transform values and find mean/median
Log10 transformed	0.0539512	0.0593558	0.0495493	-0.0431653	0.151068	-0.0377607	0.156472			2. Backtransform to find variation limits
Antilog	1.13227	1.14645		0.905388	1.41601	0.916725	1.43375
[truncated: 18 more rows]

## Sheet: GALNT1 KO sorted
ID	T1 KO 12G9/wt1	ID	T1 KO 10G6/wt1
[truncated: 3,629 more rows]

## Sheet: GALNT1 KO differential
GALNT1 KO downregulated (ID)	Gene	Number of peptides	wt2/wt1	T1 KO 12G9/wt1	T1 KO 10G6/wt1	Protein		filter on wt2/wt1:	0.917-1.434
[truncated: 33 more rows]

[truncated: 4 more sheets: GALNT2 KO sorted, GALNT2 KO differential, GALNT3 KO sorted, GALNT3 KO differential]
