# Supplementary material for: O‐glycan initiation directs distinct biological pathways and controls epithelial differentiation
Source: EMBO Rep. 2020 Apr 23;21(6):e48885. doi: 10.15252/embr.201948885 (PMC7271655; doi:10.15252/embr.201948885)
Supplement: Supplementary file 6 — Dataset EV4 [file EMBR-21-e48885-s006.zip › Dataset EV4 Differential Glycoproteomics.xlsx]

## Sheet: Legend
DIMETHYL DATASETS
Column label	Label category	Description
uniprot		Uniprot ID
source	tcl_vva_try	Total cell lysate, VVA LWAC, trypsin
gene		Gene abbreviation
gene_name		Gene name(s)
subcellular_localization		Subcellular localization
multiple_proteins	TRUE	maps to multiple proteins
	FALSE	maps to single protein
peptide_id		Unique peptide identifier
quant		SimpleCell GALNT KO/SimpleCell
log10_quant		log10 transformed quant value
sequence		Peptide sequence
peptide_start		N-terminus of a peptide
peptide_end		C-terminus of a peptide
composition		Composition of glycan modifications
score		Cross correlation score (Xcorr) value(s) for a given peptide
spectra		Spectra information (retention time-scan number)
ppm		Deviation from theoretical mass
activation		Activation type
etd_eval	missing_site_coverage	At least one of ETD-derived sites is ambiguous with respect to position
	inferred	Number of potentially modified amino acids matches the number of modifications identified (HCD)
site		Unambiguous O-glycosylation site
site_composition		Glycan composition of individual O-glycosylation site
ambiguous		Lists ETD-derived sites if at least one of them is ambiguous
glycopeptide_id		Identifier for glycopeptide and glycosite - separated by semicolons if found on peptides with multiple glycans
glycosite_id		Identifier for glycoprotein and glycosite - separated by semicolons if found on peptides with multiple glycans
Comments:
Values separated by commas define separate quantifications of identical peptides
Peptides with multiple glycosites are presented in multiple rows with the same peptide id, where the list of all sites is indicated in the last row
TMT DATASETS
Column label	Label category	Description
uniprot		Uniprot ID						1 HaCaT GALNT1 KO 12G9 – TMT 126
peptide		Peptide sequence						2 HaCaT GALNT1 KO 10G6 – TMT 127N
sites		O-glycosylation site position within peptide						3 HaCaT GALNT1 KO 12C9 – TMT 127C
activation	ETD	Electron transfer dissociation						4 HaCaT GALNT2 KO 2A2 – TMT 128N
	subHCD	Higher energy dissociation (subtracted)						5 HaCaT GALNT2 KO 10G5 – TMT 128C
file		File name						6 HaCaT GALNT2 KO 2D6 – TMT 129N
QuanResultID		Unique peptide identifier						7 HaCaT GALNT3 KO 4.6B – TMT 129C
ntn		Number of HexNAc						8 HaCaT GALNT3 KO G1 2.4D – TMT 130N
nt		Number of HexHexNAc						9 HaCaT GALNT3 KO 9.8B – TMT 130C
ntotal		Total number of glycan modifications						10 HaCaT wt 1 – TMT 131
peptide_start		N-terminus of a peptide
peptide_end		C-terminus of a peptide
identifier		Identifier for glycoprotein, glycopeptide and glycosite - separated by semicolons if found on peptides with multiple glycans
symbol		Gene name
Protein Group Accessions
Sequence		Peptide sequence with modified amino acids in lower case letters (glycosylation, carbamidomethylation, oxidation, TMT)
Modifications		List of modifications
site		Unambiguous O-glycosylation site position within protein
in all clones	YES	Downregulated in all three clones of GALNT KO
	NO	Downregulated not in all three clones of GALNT KO
glycosite_id		Identifier for glycoprotein and glycosite - separated by semicolons if found on peptides with multiple glycans

## Sheet: Diff. glycosites both methods
GALNT1			GALNT2			GALNT3
TMT	Dimethyl		TMT	Dimethyl		TMT	Dimethyl
APLP2 303	AGRN 1274;1275;1282;1285		AGR2 24	ADAMTSL4 106;107		AGR2 23;24	APOL1 236
AREG 121	AGRN 1274;1275;1285		ATP1B1 78	AGRN 1292;1294;1295		AGR2 24	APP 651;652;659;663;667
ATP1B1 78	AGRN 1275;1285		BACE2 46	APOL1 236		AGRN 1294	C19orf10 37
BCL2L13 389	CASC4 195		BCL2L13 389	BCAM 539		AGRN 1294;1295	CCDC134 187;192
BCL2L13 390	CBX4 94		BCL2L13 390	CANX 66		ANOS1 416	CCDC134 187;192;193
CA9 115	CD44 398		CD44 171;174	CASC4 232		B2M 106	CD44 550;553;554;555;560;561;562;567
CD44 183;184	CD44 412;415;422;423;424;426;430;433		CD44 441;442	CD44 396;398		BCL2L13 389	CD44 570;572;577;578
CD44 184	CD44 415;422;423;424;426;430		COL17A1 1284	CD44 398		BCL2L13 390	CD44 572;577;578;581
CD44 307;310	CD44 489		COL4A1 1646	CD44 612		CD44 441;442	CD59 76;77
CD44 528;529;531;533;534;535	CD44 529;531;533;534;535;541		CTSD 63	CD99 29;41		CD44 577	CD59 77
CD44 541	CD44 561;564;567		ERP29 219	CDON 932		CD59 76	CSF1 451;461
CD44 572;577;578	CD44 612;615		F11R 133	COL12A1 2295;2299;2303;2309		CD74 287	DAG1 367
CD44 572;577;578;581	CLEC2B 112		F11R 136;144	COL17A1 1284;1289		CELSR1 2306;2307;2310;2311	DSG3 601;602;606
CD9 177	COL18A1 1527		GALNT1 353	CPD 489		CREB3L4 344;349	EBP 3
CKAP4 471	CREB3L4 344		GALNT2 367	CSF1 431;433		DSG3 601;602;606	EFNA1 115
CREB3L4 344	CSF1 363;365		GALNT2 368	CSF1 433		EFNB1 193;198	EFNB2 180;189
DCBLD2 508;509	EFNB2 180;189		GALNT2 59	CTSD 63		FAT2 4036	ENTPD6 75
DCBLD2 509	FGFBP1 179;180		GALNT2 70	DAG1 63		FGFBP1 62	FAM69A 141
EFNA1 152;154	FGFBP1 187;189;192		GALNT5 134;138	ECM1 26		FLRT3 397;402;405;407	FAT2 4036
EFNB1 188;193;198	GALNT12 556		GPC1 510;522	ERP44 367		GALNT5 205;208	FLRT3 419
EFNB1 193;198	GALNT5 420		HS2ST1 297	F11R 175;179;180		GALNT5 260	GALNT12 289
ERLIN2 336	GALNT7 103		HSPA5 643	F2RL1 45;46;49		GLG1 1083	GALNT12 411
ERP29 219	GOLIM4 246		IGFBP3 151	F2RL1 45;49		HYOU1 580;589;590	GALNT3 584
EXTL3 563	GPC6 374		IGFBP3 151;153	GALNT12 556		HYOU1 589;590	GALNT5 134;138
FAM3C 51	HCFC1 1238;1239		IGFBP3 153	GNPTG 274;276;286		HYOU1 590	GLCE 93;97
FLRT3 402;403	HDAC5 3		IGFBP3 156;157	GOLIM4 246		IGFBP3 151;153	GPC1 509;510;512;522
GALNT1 353	HEG1 91;96		IGFBP6 126	GOLIM4 302;308		IGFBP3 153	GPC1 512
GALNT5 179	LAMP3 63		LAD1 128	GOLM1 233;239		IGFBP3 156;157	GPC1 512;515
GALNT5 296;302	LIPG 41		LIPG 41	GPC6 362		IGFBP3 157	GPC6 375
HYOU1 580;589;590	LRP1 894		MESDC2 37;44	GPC6 374		IGFBP3 277	GRWD1 68
HYOU1 634	MATN2 905		MESDC2 44	GPC6 375		IGFBP6 126	GXYLT1 72
HYOU1 881	MEGF9 64;71;74		MESDC2 45	HILPDA 49;52;60		IGFBP6 145;146	HYOU1 580;589;590
IGF1R 684	MESDC2 44		MGAT1 80;81	IFI6 119		IGFBP6 146	HYOU1 589;590
IGFBP3 151;153	MIA3 1099		MIA3 768	IGFBP3 153;155;156;157		JAG1 87	KIAA2013 233
IGFBP3 156;157	MXRA5 1225;1226		MMP14 313	IGFBP6 176		LRP11 386;397	LAMP3 85;86;87;90;91
IGFBP7 230;239	PRNP 33		NECTIN2 95	ITGAX 1093		LRPAP1 134	LRPAP1 242
LDLR 726	PSAP 401		NID1 339;347	KIAA2013 224		LSR 118	LRPAP1 331;337
MAN1B1 154	PTPRZ1 462;463;464		NUCB1 443	KIAA2013 233		MDK 130	LRRC8D 76
MAN2A2 107	PTPRZ1 462;463;464;465		NUCB2 408	LAMP1 199;200;207;209;211		NENF 143	LSR 365;371
MGAT1 80;81	RTN4RL1 317;319;320		OS9 529	LAYN 195		NENF 34	LSR 418;424
MIA3 1040	SDC1 180;188		PCDH1 450;452	LIPG 496		NID1 339;347	MAN1B1 239
MIA3 1099	SDC4 101		PRCP 39	LRP1 3936		NUCB2 163	MAN1B1 239;242
MIA3 1115	SDC4 97;101		PTHLH 121	LSR 546		PDIA3 452;456	MGAT1 320
MIA3 293	SLC38A10 795		SCT 35	LYPD6B 54		PRKCSH 287	MUC16 10426;10428;10436
MMP14 291	TGOLN2 174;175;188		SLC35B2 141	MATN2 899;901		PSAP 397;401	MUC16 3832;3835;3836;3843;3846;3850
NENF 130	TGOLN2 175;188		SLC9A1 42	MATN2 901;905		PTGS2 576;584	MUC16 4723;4724
NRP1 827;830	TMEM165 40		TACSTD2 93	MATN2 905		SLC39A6 222;227	MUC16 6446;6449;6451
NUCB1 42			TGFBR3 369	MMP1 23		SUMF2 109	MUC16 7242;7244;7245
NUCB1 443			TGOLN2 315	MUC16 3832;3835;3836;3843		TACSTD2 88	MUC16 7610;7612;7613;7616;7618
PNPLA6 3;10			TGOLN2 318	MUC16 6431;6434;6435;6440		TGFBR3 369	MUC16 7960;7963
PRCP 39			TMTC3 831	MUC16 7536;7540;7541;7543;7544		TGOLN2 174;175	MUC16 8644;8645;8647;8654
PRKCSH 263				NID1 310;311		TGOLN2 315	MUC16 8730;8732;8736;8739;8740
PTGS2 576;584				NID1 327;330		TGOLN2 70;71	MUC16 8732;8736;8739;8740
RTN4RL1 321				NID1 339;347		TXNDC5 308	MUC16 9365;9370
SCT 35				NRP2 672		UGGT1 1241	MXRA5 1316;1320
SEL1L 88				NUCB1 426		UXS1 74	NID1 339;347
SLC9A1 62				NUCB2 163			NPDC1 130;134
SLC9A1 62;68				NUCB2 163;172			NUCB2 163
SPINT2 101				NUCB2 96			NUCB2 163;172
ST6GAL1 65;66				PAM 843			NUCB2 42
STIM1 34				PDIA3 452;456			PDIA3 120;126
TFRC 104;106				PEX13 356;359;361			PODXL 117;118;119
TGFBR2 39				PODXL 332			PODXL 193;194;195;200;202;203;204
TGFBR3 369				PODXL 387			PODXL 330;334
TGOLN2 118;119				PRKCSH 287			PODXL 334
TGOLN2 202				PSAP 401			PRNP 192;193
TGOLN2 306				PTPRS 858			QSOX1 588;590;592;593;604
TGOLN2 70;71				ROBO1 660			ROBO1 660
TXNDC5 174				SDC3 345;349			SDC4 97;101
				SDC4 101			SEMA4B 381
				SDC4 97;101			SLC22A23 141;142
				SDF4 347			SLC39A9 83
				SDF4 349			SLC44A1 151
				SEMA4B 388			SLC9A1 40;42;44;45
				SERPING1 47;48			SLC9A1 42;44;45;48;49
				SORL1 1508			SUN1 369
				SPINT2 109			TMEM123 149;151;152;153
				TACSTD2 93			TMEM132A 800;805
				TGOLN2 23			TPST1 199
				TGOLN2 318			TPST1 46;47;49;50;53
				VWA1 437			UGGT1 1241
				XYLT2 61;66;67			YIPF3 346;349

## Sheet: Sorted T1 KO TMT
uniprot	peptide	sites	activation	file	QuanResultID	ntn	nt	ntotal	peptide_start	peptide_end	identifier	symbol	Protein Group Accessions	Sequence	Modifications	126	127_N	127_C	128_N	128_C	129_N	129_C	130_N	130_C	131	126/131	127_N/131	127_C/131	128_N/131	128_C/131	129_N/131	129_C/131	130_N/131	130_C/131	site	in all clones	glycosite_id
o94905	LSFGLEDEPLETATKEN	T14(HexNAc)	ETD	161229_Fusion_(LC2)_Ieva_Hacat_WT_T1_T2_T3_TMT10plex_Jacalin(Dec2016)_2h_HCD_ETD_high_pH_3_ETD_gr_TMT.mgf	281763	1	0	1	323	339	LSFGLEDEPLETATKEN 336-HexNAc	ERLIN2	O94905	lSFGLEDEPLETAtkEN	N-Term(TMT10plex); T14(HexNAc); K15(TMT10plex)	4927.12	12119.9	45103.5	1317540	1883700	460347	1127800	721585	305499	807250	0.00610359	0.0150138	0.055873	1.63213	2.33348	0.570266	1.39709	0.89388	0.378444	336	YES	ERLIN2 336
o94905	LSFGLEDEPLETATK	T14(HexNAc)	ETD	161229_Fusion_(LC2)_Ieva_Hacat_WT_T1_T2_T3_TMT10plex_Jacalin(Dec2016)_2h_HCD_ETD_high_pH_4_ETD_gr_TMT.mgf	296491	1	0	1	323	337	LSFGLEDEPLETATK 336-HexNAc	ERLIN2	O94905	lSFGLEDEPLETAtk	N-Term(TMT10plex); T14(HexNAc); K15(TMT10plex)	1585.65	4646.09	7852.25	156993	260143	73302	137759	93369.5	48627.6	134911	0.0117533	0.0344382	0.0582032	1.16368	1.92826	0.543336	1.02111	0.692082	0.360442	336	YES	ERLIN2 336
q9bxk5	AATTEPTEVEEVVPALEPTETLLSEK	T4(HexNAc)	ETD	161229_Fusion_(LC2)_Ieva_Hacat_WT_T1_T2_T3_TMT10plex_Jacalin(Dec2016)_2h_HCD_ETD_high_pH_2_ETD_gr_TMT.mgf	267331	1	0	1	387	412	AATTEPTEVEEVVPALEPTETLLSEK 390-HexNAc	BCL2L13	Q9BXK5	aATtEPTEVEEVVPALEPTETLLSEk	N-Term(TMT10plex); T4(HexNAc); K26(TMT10plex)	1911.21	1259.61	1281.69	21983.5	6338.55	34379.2	13586.5	25004.2	8041	115949	0.0164832	0.0108635	0.0110539	0.189596	0.0546667	0.296503	0.117177	0.215648	0.0693495	390	YES	BCL2L13 390
q9bxk5	AATTEPTEVEEVVPALEPTETLLSEK	T3(HexNAc)	ETD	161229_Fusion_(LC2)_Ieva_Hacat_WT_T1_T2_T3_TMT10plex_Jacalin(Dec2016)_2h_HCD_ETD_high_pH_2_ETD_gr_TMT.mgf	267330	1	0	1	387	412	AATTEPTEVEEVVPALEPTETLLSEK 389-HexNAc	BCL2L13	Q9BXK5	aAtTEPTEVEEVVPALEPTETLLSEk	N-Term(TMT10plex); T3(HexNAc); K26(TMT10plex)	3751.1	1797.78	2940.57	39816.4	12129.3	73563	23634.9	49055.8	12926.9	219998	0.0170506	0.0081718	0.0133663	0.180985	0.0551337	0.33438	0.107432	0.222983	0.0587592	389	YES	BCL2L13 389
p16070	TNPEDIYPSNPTDDDVSSGSSSER	S21(Hex1HexNAc1);S22(Hex1HexNAc1)	ETD	161229_Fusion_(LC2)_Ieva_Hacat_WT_T1_T2_T3_TMT10plex_Jacalin(Dec2016)_2h_HCD_ETD_high_pH_1_ETD_gr_TMT.mgf	248572	0	2	2	163	186	TNPEDIYPSNPTDDDVSSGSSSER 183-HexHexNAc;184-HexHexNAc	CD44	P16070	tNPEDIYPSNPTDDDVSSGSssER	N-Term(TMT10plex); S21(Hex1HexNAc1); S22(Hex1HexNAc1)	2207.33			21280.5	23028.1	143388	29841.9	38613.2	74396	82648	0.0267076			0.257484	0.278629	1.73492	0.361072	0.467201	0.900155	183	YES	183
p16070	TNPEDIYPSNPTDDDVSSGSSSER	S21(Hex1HexNAc1);S22(Hex1HexNAc1)	ETD	161229_Fusion_(LC2)_Ieva_Hacat_WT_T1_T2_T3_TMT10plex_Jacalin(Dec2016)_2h_HCD_ETD_high_pH_1_ETD_gr_TMT.mgf	248572	0	2	2	163	186	TNPEDIYPSNPTDDDVSSGSSSER 183-HexHexNAc;184-HexHexNAc	CD44	P16070	tNPEDIYPSNPTDDDVSSGSssER	N-Term(TMT10plex); S21(Hex1HexNAc1); S22(Hex1HexNAc1)	2207.33			21280.5	23028.1	143388	29841.9	38613.2	74396	82648	0.0267076			0.257484	0.278629	1.73492	0.361072	0.467201	0.900155	184	YES	CD44 183;184
o94905	LSFGLEDEPLETATKEN	T14(HexNAc)	ETD	161229_Fusion_(LC2)_Ieva_Hacat_WT_T1_T2_T3_TMT10plex_Jacalin(Dec2016)_2h_HCD_ETD_high_pH_4_ETD_gr_TMT.mgf	296384	1	0	1	323	339	LSFGLEDEPLETATKEN 336-HexNAc	ERLIN2	O94905	lSFGLEDEPLETAtkEN	N-Term(TMT10plex); T14(HexNAc); K15(TMT10plex)	3097.94	3081.96	5172.8	157911	197248	51865.5	124552	76051	35853.3	89966.5	0.0344344	0.0342568	0.057497	1.75522	2.19246	0.576498	1.38443	0.845326	0.398518	336	YES	ERLIN2 336
o94905	LSFGLEDEPLETATKEN	T14(HexNAc)	ETD	161229_Fusion_(LC2)_Ieva_Hacat_WT_T1_T2_T3_TMT10plex_Jacalin(Dec2016)_2h_HCD_ETD_high_pH_3_ETD_gr_TMT.mgf	281772	1	0	1	323	339	LSFGLEDEPLETATKEN 336-HexNAc	ERLIN2	O94905	lSFGLEDEPLETAtkEN	N-Term(TMT10plex); T14(HexNAc); K15(TMT10plex)	665.87	695.005	1014.73	27193	39497.9	9303.45	23481.9	15667.8	7497.35	18152.2	0.0366826	0.0382876	0.0559012	1.49806	2.17593	0.512525	1.29361	0.863135	0.413027	336	YES	ERLIN2 336
q5jra6	DLDPGPVTTEDTPMDAIDANK	T9(HexNAc)	ETD	161229_Fusion_(LC2)_Ieva_Hacat_WT_T1_T2_T3_TMT10plex_Jacalin(Dec2016)_2h_HCD_ETD_high_pH_2_ETD_gr_TMT.mgf	265215	1	0	1	1107	1127	DLDPGPVTTEDTPMDAIDANK 1115-HexNAc	MIA3	Q5JRA6	dLDPGPVTtEDTPmDAIDANk	N-Term(TMT10plex); T9(HexNAc); M14(Oxidation); K21(TMT10plex)	6242.2	16142.4	8111.35	73883.5	46194.5	81725.5	71878.5	89347	78239.5	145606	0.0428705	0.110864	0.0557075	0.507421	0.317257	0.561278	0.493651	0.613622	0.537337	1115	YES	MIA3 1115
o94905	GLEDEPLETATKEN	T11(HexNAc)	ETD	161229_Fusion_(LC2)_Ieva_Hacat_WT_T1_T2_T3_TMT10plex_Jacalin(Dec2016)_2h_HCD_ETD_high_pH_1_ETD_gr_TMT.mgf	249099	1	0	1	326	339	GLEDEPLETATKEN 336-HexNAc	ERLIN2	O94905	gLEDEPLETAtkEN	N-Term(TMT10plex); T11(HexNAc); K12(TMT10plex)	3127.77	4536.11	5880.75	75832.5	79494.5	32875.9	62371.5	45050.7	20883.1	69093.5	0.0452687	0.0656518	0.0851129	1.09753	1.15054	0.475818	0.902712	0.652025	0.302244	336	YES	ERLIN2 336
q5jra6	DLDPGPVTTEDTPMDAIDANK	T9(HexNAc)	ETD	161229_Fusion_(LC2)_Ieva_Hacat_WT_T1_T2_T3_TMT10plex_Jacalin(Dec2016)_2h_HCD_ETD_high_pH_2_ETD_gr_TMT.mgf	265150	1	0	1	1107	1127	DLDPGPVTTEDTPMDAIDANK 1115-HexNAc	MIA3	Q5JRA6	dLDPGPVTtEDTPmDAIDANk	N-Term(TMT10plex); T9(HexNAc); M14(Oxidation); K21(TMT10plex)	6956.75	11093.9	13210.5	72547	43439	86305.5	73396	89382.5	73562.5	142077	0.0489646	0.0780837	0.0929813	0.510617	0.305743	0.607456	0.516593	0.629113	0.517765	1115	YES	MIA3 1115
o95994	RDTTVKPGAK	T4(HexNAc)	ETD	161229_Fusion_(LC2)_Ieva_Hacat_WT_T1_T2_T3_TMT10plex_Jacalin(Dec2016)_2h_HCD_ETD_high_pH_7_ETD_gr_TMT.mgf	306587	1	0	1	21	30	RDTTVKPGAK 24-HexNAc	AGR2	O95994	rDTtVkPGAk	N-Term(TMT10plex); T4(HexNAc); K6(TMT10plex); K10(TMT10plex)	8095.9	669020		172127	17916.1	20243.2	19915.1	12620.3	15267.5	150826	0.0536771	4.43571		1.14123	0.118787	0.134216	0.13204	0.0836746	0.101226	24	NO
q5jra6	DLDPGPVTTEDTPMDAIDANK	T9(HexNAc)	ETD	161229_Fusion_(LC2)_Ieva_Hacat_WT_T1_T2_T3_TMT10plex_Jacalin(Dec2016)_2h_HCD_ETD_high_pH_2_ETD_gr_TMT.mgf	266052	1	0	1	1107	1127	DLDPGPVTTEDTPMDAIDANK 1115-HexNAc	MIA3	Q5JRA6	dLDPGPVTtEDTPMDAIDANk	N-Term(TMT10plex); T9(HexNAc); K21(TMT10plex)	2392.42	4873.98	4576.55	25724.9	17399.4	26884.4	20192.3	26775.3	26337.5	44082.6	0.0542713	0.110565	0.103818	0.583561	0.3947	0.609864	0.458056	0.607389	0.597458	1115	YES	MIA3 1115
p01130	SCLTEAEAAVATQETSTVR	T17(HexNAc)	ETD	161229_Fusion_(LC2)_Ieva_Hacat_WT_T1_T2_T3_TMT10plex_Jacalin(Dec2016)_2h_HCD_ETD_high_pH_2_ETD_gr_TMT.mgf	265288	1	0	1	710	728	SCLTEAEAAVATQETSTVR 726-HexNAc	LDLR	P01130	scLTEAEAAVATQETStVR	N-Term(TMT10plex); C2(Carbamidomethyl); T17(HexNAc)	2030.36	1725.13	1908.83	23297.3	32918.8	60325	55670.5	38919.7	68849	36831.4	0.0551258	0.0468386	0.0518262	0.632539	0.89377	1.63787	1.5115	1.0567	1.8693	726	YES	LDLR 726
p19634	SIGDVTTAPPEVTPESR	T7(HexNAc)	ETD	161229_Fusion_(LC2)_Ieva_Hacat_WT_T1_T2_T3_TMT10plex_Jacalin(Dec2016)_2h_HCD_ETD_high_pH_2_ETD_gr_TMT.mgf	264353	1	0	1	56	72	SIGDVTTAPPEVTPESR 62-HexNAc	SLC9A1	P19634	sIGDVTtAPPEVTPESR	N-Term(TMT10plex); T7(HexNAc)	10347.5	12339	28971.7	47311.4	33395	78914	107020	136541	207348	150588	0.068714	0.0819388	0.19239	0.314178	0.221764	0.524039	0.710681	0.906719	1.37692	62	YES	SLC9A1 62
p21926	KDVLETFTVK	T8(HexNAc)	ETD	161229_Fusion_(LC2)_Ieva_Hacat_WT_T1_T2_T3_TMT10plex_Jacalin(Dec2016)_2h_HCD_ETD_high_pH_7_ETD_gr_TMT.mgf	310498	1	0	1	170	179	KDVLETFTVK 177-HexNAc	CD9	P21926	kDVLETFtVk	N-Term(TMT10plex); K1(TMT10plex); T8(HexNAc); K10(TMT10plex)	1787.3	1964.64	1776.75	15631.3	25071.5	19596.1	21111.2	12401.5	15286.4	22127	0.0807746	0.0887893	0.0802978	0.706436	1.13307	0.885619	0.954092	0.560469	0.690848	177	YES	CD9 177
q9umx5	ELEALDEVFTK	T10(HexNAc)	ETD	161229_Fusion_(LC2)_Ieva_Hacat_WT_T1_T2_T3_TMT10plex_Jacalin(Dec2016)_2h_HCD_ETD_high_pH_4_ETD_gr_TMT.mgf	296859	1	0	1	121	131	ELEALDEVFTK 130-HexNAc	NENF	Q9UMX5	eLEALDEVFtk	N-Term(TMT10plex); T10(HexNAc); K11(TMT10plex)	2864.15	3501.9	2399.56	23011.3	25524.1	10403.4	39579.8	35230.1	12003.8	34248.9	0.0836275	0.102249	0.0700624	0.671884	0.745253	0.303759	1.15565	1.02865	0.350487	130	YES	NENF 130
q10472	KATPYTFPGGTGQIINK	T6(Hex1HexNAc1)	ETD	161229_Fusion_(LC2)_Ieva_Hacat_WT_T1_T2_T3_TMT10plex_Jacalin(Dec2016)_2h_HCD_ETD_high_pH_8_ETD_gr_TMT.mgf	322595	0	1	1	348	364	KATPYTFPGGTGQIINK 353-HexHexNAc	GALNT1	Q10472	kATPYtFPGGTGQIINk	N-Term(TMT10plex); K1(TMT10plex); T6(Hex1HexNAc1); K17(TMT10plex)	484.064			2790.45	2765.98	1867.78	3816.8	1757.42	1878.04	5616.2	0.0861907			0.496857	0.4925	0.33257	0.679605	0.31292	0.334397	353	YES	GALNT1 353
q5jra6	DLDPGPVTTEDTPMDAIDANK	T9(HexNAc)	ETD	161229_Fusion_(LC2)_Ieva_Hacat_WT_T1_T2_T3_TMT10plex_Jacalin(Dec2016)_2h_HCD_ETD_high_pH_1_ETD_gr_TMT.mgf	250689	1	0	1	1107	1127	DLDPGPVTTEDTPMDAIDANK 1115-HexNAc	MIA3	Q5JRA6	dLDPGPVTtEDTPMDAIDANk	N-Term(TMT10plex); T9(HexNAc); K21(TMT10plex)	2094.86	3836.11	3609.95	15426.7	8719	16042	14598.5	15828.3	15041.6	23757	0.0881786	0.161473	0.151953	0.649354	0.367008	0.675254	0.614493	0.666258	0.633144	1115	YES	MIA3 1115
q5jra6	DLDPGPVTTEDTPMDAIDANK	T9(HexNAc)	ETD	161229_Fusion_(LC2)_Ieva_Hacat_WT_T1_T2_T3_TMT10plex_Jacalin(Dec2016)_2h_HCD_ETD_high_pH_1_ETD_gr_TMT.mgf	249862	1	0	1	1107	1127	DLDPGPVTTEDTPMDAIDANK 1115-HexNAc	MIA3	Q5JRA6	dLDPGPVTtEDTPmDAIDANk	N-Term(TMT10plex); T9(HexNAc); M14(Oxidation); K21(TMT10plex)	18029	60400.5	26143	109098	70429.5	122381	126011	144819	114329	199696	0.0902822	0.302462	0.130914	0.54632	0.352684	0.612837	0.631014	0.725197	0.572515	1115	YES	MIA3 1115
q5jra6	DLDPGPVTTEDTPMDAIDANK	T9(HexNAc)	ETD	161229_Fusion_(LC2)_Ieva_Hacat_WT_T1_T2_T3_TMT10plex_Jacalin(Dec2016)_2h_HCD_ETD_high_pH_1_ETD_gr_TMT.mgf	249797	1	0	1	1107	1127	DLDPGPVTTEDTPMDAIDANK 1115-HexNAc	MIA3	Q5JRA6	dLDPGPVTtEDTPmDAIDANk	N-Term(TMT10plex); T9(HexNAc); M14(Oxidation); K21(TMT10plex)	31535.7	38448.4	41711.1	169297	134959	215879	200542	222391	227543	347350	0.0907894	0.110691	0.120084	0.487396	0.388539	0.621503	0.577348	0.64025	0.655083	1115	YES	MIA3 1115
o94905	LSFGLEDEPLETATKEN	T14(HexNAc)	ETD	161229_Fusion_(LC2)_Ieva_Hacat_WT_T1_T2_T3_TMT10plex_Jacalin(Dec2016)_2h_HCD_ETD_high_pH_3_ETD_gr_TMT.mgf	281799	1	0	1	323	339	LSFGLEDEPLETATKEN 336-HexNAc	ERLIN2	O94905	lSFGLEDEPLETAtkEN	N-Term(TMT10plex); T14(HexNAc); K15(TMT10plex)	1828.55	880.855	3161.27	26465.2	32749.8	10507.7	20921.3	14153.4	7622	19668.9	0.0929666	0.0447842	0.160724	1.34554	1.66505	0.534229	1.06367	0.719583	0.387515	336	YES	ERLIN2 336
p26572	GLLQQIGDALSSQR	S11(Hex1HexNAc1);S12(Hex1HexNAc1)	ETD	161229_Fusion_(LC2)_Ieva_Hacat_WT_T1_T2_T3_TMT10plex_Jacalin(Dec2016)_2h_HCD_ETD_high_pH_7_ETD_gr_TMT.mgf	311432	0	2	2	70	83	GLLQQIGDALSSQR 80-HexHexNAc;81-HexHexNAc	MGAT1	P26572	gLLQQIGDALssQR	N-Term(TMT10plex); S11(Hex1HexNAc1); S12(Hex1HexNAc1)	892.775	1921.98	2644.13	2395.2	1535.88	3608.69	4403.18	2783.07	7138.65	9375.75	0.0952217	0.204995	0.282018	0.255468	0.163814	0.384896	0.469635	0.296837	0.761395	80	YES	80
p26572	GLLQQIGDALSSQR	S11(Hex1HexNAc1);S12(Hex1HexNAc1)	ETD	161229_Fusion_(LC2)_Ieva_Hacat_WT_T1_T2_T3_TMT10plex_Jacalin(Dec2016)_2h_HCD_ETD_high_pH_7_ETD_gr_TMT.mgf	311432	0	2	2	70	83	GLLQQIGDALSSQR 80-HexHexNAc;81-HexHexNAc	MGAT1	P26572	gLLQQIGDALssQR	N-Term(TMT10plex); S11(Hex1HexNAc1); S12(Hex1HexNAc1)	892.775	1921.98	2644.13	2395.2	1535.88	3608.69	4403.18	2783.07	7138.65	9375.75	0.0952217	0.204995	0.282018	0.255468	0.163814	0.384896	0.469635	0.296837	0.761395	81	YES	MGAT1 80;81
p09683	HSDGTFTSELSR	S8(HexNAc)	ETD	161229_Fusion_(LC2)_Ieva_Hacat_WT_T1_T2_T3_TMT10plex_Jacalin(Dec2016)_2h_HCD_ETD_high_pH_2_ETD_gr_TMT.mgf	262845	1	0	1	28	39	HSDGTFTSELSR 35-HexNAc	SCT	P09683	hSDGTFTsELSR	N-Term(TMT10plex); S8(HexNAc)	10102.5	11898.1	16206.7	28950.6	13331.4	13551.9	21905.6	33881.6	348316	99734.5	0.101294	0.119298	0.162498	0.290277	0.133669	0.13588	0.219639	0.339718	3.49243	35	YES	SCT 35
p14314	LLSGDTQTDATSFYDR	T8(HexNAc)	ETD	161229_Fusion_(LC2)_Ieva_Hacat_WT_T1_T2_T3_TMT10plex_Jacalin(Dec2016)_2h_HCD_ETD_high_pH_3_ETD_gr_TMT.mgf	280438	1	0	1	256	271	LLSGDTQTDATSFYDR 263-HexNAc	PRKCSH	P14314	lLSGDTQtDATSFYDR	N-Term(TMT10plex); T8(HexNAc)	3133.44	2792.8	2323.94	26112.9	12979.9	12169.2	20794.6	21550.4	10346.3	30868.9	0.101508	0.0904729	0.0752842	0.845929	0.420485	0.394222	0.673642	0.698127	0.335169	263	YES	PRKCSH 263
q5jra6	HSTAEETATLVMAPPLEEGLGGAM	T9(HexNAc)	ETD	161229_Fusion_(LC2)_Ieva_Hacat_WT_T1_T2_T3_TMT10plex_Jacalin(Dec2016)_2h_HCD_ETD_high_pH_2_ETD_gr_TMT.mgf	265741	1	0	1	1032	1055	HSTAEETATLVMAPPLEEGLGGAM 1040-HexNAc	MIA3	Q5JRA6	hSTAEETAtLVmAPPLEEGLGGAm	N-Term(TMT10plex); T9(HexNAc); M12(Oxidation); M24(Oxidation)	944.68	1720.51	2003.59	6860.4	5747.7	3757.84	5855.7	6393.05	3055.83	9276.05	0.101841	0.185479	0.215996	0.739582	0.619628	0.405112	0.631271	0.6892	0.329432	1040	YES	MIA3 1040
o95994	RDTTVKPGAK	T4(HexNAc)	ETD	161229_Fusion_(LC2)_Ieva_Hacat_WT_T1_T2_T3_TMT10plex_Jacalin(Dec2016)_2h_HCD_ETD_high_pH_7_ETD_gr_TMT.mgf	306632	1	0	1	21	30	RDTTVKPGAK 24-HexNAc	AGR2	O95994	rDTtVkPGAk	N-Term(TMT10plex); T4(HexNAc); K6(TMT10plex); K10(TMT10plex)	5933.75	241948		65906.5	10769.3	8812.5	8114.55	6618.05	8418.05	55774	0.106389	4.33801		1.18167	0.193088	0.158004	0.14549	0.118658	0.150931	24	NO
q8tey5	DVTENLETQVVESR	T3(HexNAc)	ETD	161229_Fusion_(LC2)_Ieva_Hacat_WT_T1_T2_T3_TMT10plex_Jacalin(Dec2016)_2h_HCD_ETD_high_pH_1_ETD_gr_TMT.mgf	248948	1	0	1	342	355	DVTENLETQVVESR 344-HexNAc	CREB3L4	Q8TEY5	dVtENLETQVVESR	N-Term(TMT10plex); T3(HexNAc)	18791.5	25438.2	30287.2	140624	157924	68587	134739	78908	34193.9	170328	0.110325	0.149348	0.177817	0.825607	0.927176	0.402676	0.791056	0.463271	0.200753	344	YES	CREB3L4 344
q5jra6	VIGDTHASEVSQKPNTEK	S11(HexNAc)	ETD	161229_Fusion_(LC2)_Ieva_Hacat_WT_T1_T2_T3_TMT10plex_Jacalin(Dec2016)_2h_HCD_ETD_high_pH_8_ETD_gr_TMT.mgf	320966	1	0	1	1089	1106	VIGDTHASEVSQKPNTEK 1099-HexNAc	MIA3	Q5JRA6	vIGDTHASEVsQkPNTEk	N-Term(TMT10plex); S11(HexNAc); K13(TMT10plex); K18(TMT10plex)	2904.57	1722.32	2108.31	18375	14402.9	11713.9	17268.5	17520.6	13108.6	25890.3	0.112188	0.0665238	0.0814324	0.709725	0.556305	0.452444	0.666987	0.676724	0.506313	1099	YES	MIA3 1099
p16070	TNPEDIYPSNPTDDDVSSGSSSER	S21(Hex1HexNAc1);S22(Hex1HexNAc1)	ETD	161229_Fusion_(LC2)_Ieva_Hacat_WT_T1_T2_T3_TMT10plex_Jacalin(Dec2016)_2h_HCD_ETD_high_pH_1_ETD_gr_TMT.mgf	248571	0	2	2	163	186	TNPEDIYPSNPTDDDVSSGSSSER 183-HexHexNAc;184-HexHexNAc	CD44	P16070	tNPEDIYPSNPTDDDVSSGSssER	N-Term(TMT10plex); S21(Hex1HexNAc1); S22(Hex1HexNAc1)	2104.13	2193.53	2907.58	5757.75	5884.95	36349.6	8167.95	8464.45	18271.5	16189.4	0.12997	0.135492	0.179598	0.355649	0.363506	2.24527	0.504525	0.522839	1.12861	183	YES	183
p16070	TNPEDIYPSNPTDDDVSSGSSSER	S21(Hex1HexNAc1);S22(Hex1HexNAc1)	ETD	161229_Fusion_(LC2)_Ieva_Hacat_WT_T1_T2_T3_TMT10plex_Jacalin(Dec2016)_2h_HCD_ETD_high_pH_1_ETD_gr_TMT.mgf	248571	0	2	2	163	186	TNPEDIYPSNPTDDDVSSGSSSER 183-HexHexNAc;184-HexHexNAc	CD44	P16070	tNPEDIYPSNPTDDDVSSGSssER	N-Term(TMT10plex); S21(Hex1HexNAc1); S22(Hex1HexNAc1)	2104.13	2193.53	2907.58	5757.75	5884.95	36349.6	8167.95	8464.45	18271.5	16189.4	0.12997	0.135492	0.179598	0.355649	0.363506	2.24527	0.504525	0.522839	1.12861	184	YES	CD44 183;184
q5t7m9	EIVLFDKPTRGTTVQK	T9(Hex1HexNAc1)	ETD	161229_Fusion_(LC2)_Ieva_Hacat_WT_T1_T2_T3_TMT10plex_Jacalin(Dec2016)_2h_HCD_ETD_high_pH_7_ETD_gr_TMT.mgf	309799	0	1	1	133	148	EIVLFDKPTRGTTVQK 141-HexHexNAc	FAM69A	Q5T7M9	eIVLFDkPtRGTTVQk	N-Term(TMT10plex); K7(TMT10plex); T9(Hex1HexNAc1); K16(TMT10plex)	1832.3	10545.6	2282.45	13675.4	778.95	7105.7	7120.4	5914	12272.4	13785.6	0.132914	0.764972	0.165568	0.992006	0.0565046	0.515444	0.51651	0.428998	0.890233	141	NO
o95994	RDTTVKPGAK	T4(HexNAc)	ETD	161229_Fusion_(LC2)_Ieva_Hacat_WT_T1_T2_T3_TMT10plex_Jacalin(Dec2016)_2h_HCD_ETD_high_pH_8_ETD_gr_TMT.mgf	319977	1	0	1	21	30	RDTTVKPGAK 24-HexNAc	AGR2	O95994	rDTtVkPGAk	N-Term(TMT10plex); T4(HexNAc); K6(TMT10plex); K10(TMT10plex)	3646.41	102037		26863.7	3260.96	3372.58	1586.09	3304.89	524.99	26550.2	0.13734	3.84317		1.01181	0.122822	0.127027	0.0597393	0.124477	0.0197735	24	NO
p02786	LAGTESPVREEPGEDFPAAR	T4(Hex1HexNAc1)	ETD	161229_Fusion_(LC2)_Ieva_Hacat_WT_T1_T2_T3_TMT10plex_Jacalin(Dec2016)_2h_HCD_ETD_high_pH_2_ETD_gr_TMT.mgf	264309	0	1	1	101	120	LAGTESPVREEPGEDFPAAR 104-HexHexNAc	TFRC	P02786	lAGtESPVREEPGEDFPAAR	N-Term(TMT10plex); T4(Hex1HexNAc1)	12635.6	294740	17854.1	152685	7616.9	50585	17884.7	28609.2	81585.5	90244.5	0.140015	3.26602	0.197841	1.6919	0.0844029	0.560533	0.19818	0.317019	0.90405	104	NO
p17936	SAGSVESPSVSSTHR	S12(Hex1HexNAc1);T13(Hex1HexNAc1)	ETD	161229_Fusion_(LC2)_Ieva_Hacat_WT_T1_T2_T3_TMT10plex_Jacalin(Dec2016)_2h_HCD_ETD_high_pH_2_ETD_gr_TMT.mgf	261632	0	2	2	145	159	SAGSVESPSVSSTHR 156-HexHexNAc;157-HexHexNAc	IGFBP3	P17936	sAGSVESPSVSstHR	N-Term(TMT10plex); S12(Hex1HexNAc1); T13(Hex1HexNAc1)	3608.9	2229.24	4014.81	3973.11	2411.41	10146.2	4518.55	3138.65	4090.95	23497.9	0.153584	0.0948698	0.170858	0.169084	0.102622	0.431792	0.192296	0.133572	0.174099	156	YES	156
p17936	SAGSVESPSVSSTHR	S12(Hex1HexNAc1);T13(Hex1HexNAc1)	ETD	161229_Fusion_(LC2)_Ieva_Hacat_WT_T1_T2_T3_TMT10plex_Jacalin(Dec2016)_2h_HCD_ETD_high_pH_2_ETD_gr_TMT.mgf	261632	0	2	2	145	159	SAGSVESPSVSSTHR 156-HexHexNAc;157-HexHexNAc	IGFBP3	P17936	sAGSVESPSVSstHR	N-Term(TMT10plex); S12(Hex1HexNAc1); T13(Hex1HexNAc1)	3608.9	2229.24	4014.81	3973.11	2411.41	10146.2	4518.55	3138.65	4090.95	23497.9	0.153584	0.0948698	0.170858	0.169084	0.102622	0.431792	0.192296	0.133572	0.174099	157	YES	IGFBP3 156;157
q9y4l1	EEAEAPVEDGSQPPPPEPK	S11(HexNAc)	ETD	161229_Fusion_(LC2)_Ieva_Hacat_WT_T1_T2_T3_TMT10plex_Jacalin(Dec2016)_2h_HCD_ETD_high_pH_1_ETD_gr_TMT.mgf	248193	1	0	1	624	642	EEAEAPVEDGSQPPPPEPK 634-HexNAc	HYOU1	Q9Y4L1	eEAEAPVEDGsQPPPPEPk	N-Term(TMT10plex); S11(HexNAc); K19(TMT10plex)	6889.7	7248.35	11460.5	21671.2	21990.2	25161	23546.3	22580.5	21893.4	44741.9	0.153988	0.162004	0.256147	0.48436	0.49149	0.562359	0.52627	0.504684	0.489327	634	YES	HYOU1 634
p01130	SCLTEAEAAVATQETSTVR	T17(HexNAc)	ETD	161229_Fusion_(LC2)_Ieva_Hacat_WT_T1_T2_T3_TMT10plex_Jacalin(Dec2016)_2h_HCD_ETD_high_pH_1_ETD_gr_TMT.mgf	249966	1	0	1	710	728	SCLTEAEAAVATQETSTVR 726-HexNAc	LDLR	P01130	scLTEAEAAVATQETStVR	N-Term(TMT10plex); C2(Carbamidomethyl); T17(HexNAc)	685.2	844.735	1591.42	3684.84	3840.84	6121.9	4670.25	3323.63	6309.1	4412.99	0.155269	0.19142	0.360622	0.834998	0.870349	1.38725	1.0583	0.753147	1.42967	726	YES	LDLR 726
q9y5x9	MKNETSPTVELP	T8(Hex1HexNAc1)	ETD	161229_Fusion_(LC2)_Ieva_Hacat_WT_T1_T2_T3_TMT10plex_Jacalin(Dec2016)_2h_HCD_ETD_high_pH_4_ETD_gr_TMT.mgf	294421	0	1	1	489	500	MKNETSPTVELP 496-HexHexNAc	LIPG	Q9Y5X9	mkNETSPtVELP	N-Term(TMT10plex); M1(Oxidation); K2(TMT10plex); T8(Hex1HexNAc1)	13690.3	10756.1	60382.5	24029	12547.9	51225	41474.7	40566.6	186707	83226	0.164495	0.12924	0.725524	0.28872	0.150769	0.615493	0.498338	0.487427	2.24337	496	NO
p17936	SAGSVESPSVSSTHR	S7(Hex1HexNAc1);S9(Hex1HexNAc1)	ETD	161229_Fusion_(LC2)_Ieva_Hacat_WT_T1_T2_T3_TMT10plex_Jacalin(Dec2016)_2h_HCD_ETD_high_pH_2_ETD_gr_TMT.mgf	261720	0	2	2	145	159	SAGSVESPSVSSTHR 151-HexHexNAc;153-HexHexNAc	IGFBP3	P17936	sAGSVEsPsVSSTHR	N-Term(TMT10plex); S7(Hex1HexNAc1); S9(Hex1HexNAc1)	6647.15	4777.38	6009.4	5497.3	4982.83	6760.4	8259.55	6203.1	7235	38615.5	0.172137	0.123717	0.155621	0.14236	0.129037	0.17507	0.213892	0.160638	0.18736	151	YES	151
p17936	SAGSVESPSVSSTHR	S7(Hex1HexNAc1);S9(Hex1HexNAc1)	ETD	161229_Fusion_(LC2)_Ieva_Hacat_WT_T1_T2_T3_TMT10plex_Jacalin(Dec2016)_2h_HCD_ETD_high_pH_2_ETD_gr_TMT.mgf	261720	0	2	2	145	159	SAGSVESPSVSSTHR 151-HexHexNAc;153-HexHexNAc	IGFBP3	P17936	sAGSVEsPsVSSTHR	N-Term(TMT10plex); S7(Hex1HexNAc1); S9(Hex1HexNAc1)	6647.15	4777.38	6009.4	5497.3	4982.83	6760.4	8259.55	6203.1	7235	38615.5	0.172137	0.123717	0.155621	0.14236	0.129037	0.17507	0.213892	0.160638	0.18736	153	YES	IGFBP3 151;153
q7z7m9	KQSINETPLGSLSK	T7(Hex1HexNAc1);S13(Hex1HexNAc1)	ETD	161229_Fusion_(LC2)_Ieva_Hacat_WT_T1_T2_T3_TMT10plex_Jacalin(Dec2016)_2h_HCD_ETD_high_pH_7_ETD_gr_TMT.mgf	308633	0	2	2	290	303	KQSINETPLGSLSK 296-HexHexNAc;302-HexHexNAc	GALNT5	Q7Z7M9	kQSINEtPLGSLsk	N-Term(TMT10plex); K1(TMT10plex); T7(Hex1HexNAc1); S13(Hex1HexNAc1); K14(TMT10plex)	5471	9363.55	9959.7	5013.25	4294.34	17424.3	10456.7	7361.45	16902.7	31314.8	0.17471	0.299014	0.318051	0.160092	0.137135	0.556424	0.333922	0.235079	0.539767	296	YES	296
q7z7m9	KQSINETPLGSLSK	T7(Hex1HexNAc1);S13(Hex1HexNAc1)	ETD	161229_Fusion_(LC2)_Ieva_Hacat_WT_T1_T2_T3_TMT10plex_Jacalin(Dec2016)_2h_HCD_ETD_high_pH_7_ETD_gr_TMT.mgf	308633	0	2	2	290	303	KQSINETPLGSLSK 296-HexHexNAc;302-HexHexNAc	GALNT5	Q7Z7M9	kQSINEtPLGSLsk	N-Term(TMT10plex); K1(TMT10plex); T7(Hex1HexNAc1); S13(Hex1HexNAc1); K14(TMT10plex)	5471	9363.55	9959.7	5013.25	4294.34	17424.3	10456.7	7361.45	16902.7	31314.8	0.17471	0.299014	0.318051	0.160092	0.137135	0.556424	0.333922	0.235079	0.539767	302	YES	GALNT5 296;302
q96a33	VIITEDDEDETTVELE	T4(HexNAc);T11(HexNAc)	ETD	161229_Fusion_(LC2)_Ieva_Hacat_WT_T1_T2_T3_TMT10plex_Jacalin(Dec2016)_2h_HCD_ETD_high_pH_1_ETD_gr_TMT.mgf	250671	2	0	2	57	72	VIITEDDEDETTVELE 60-HexNAc;67-HexNAc	CCDC47	Q96A33	vIItEDDEDEtTVELE	N-Term(TMT10plex); T4(HexNAc); T11(HexNAc)	982.205	2343.6	3008.55	6653.85	2173.61	1024.54	3503.58	3384.95	2336.81	5505.5	0.178404	0.425683	0.546463	1.20858	0.394807	0.186094	0.636378	0.614831	0.42445	60	NO
q96a33	VIITEDDEDETTVELE	T4(HexNAc);T11(HexNAc)	ETD	161229_Fusion_(LC2)_Ieva_Hacat_WT_T1_T2_T3_TMT10plex_Jacalin(Dec2016)_2h_HCD_ETD_high_pH_1_ETD_gr_TMT.mgf	250671	2	0	2	57	72	VIITEDDEDETTVELE 60-HexNAc;67-HexNAc	CCDC47	Q96A33	vIItEDDEDEtTVELE	N-Term(TMT10plex); T4(HexNAc); T11(HexNAc)	982.205	2343.6	3008.55	6653.85	2173.61	1024.54	3503.58	3384.95	2336.81	5505.5	0.178404	0.425683	0.546463	1.20858	0.394807	0.186094	0.636378	0.614831	0.42445	67	NO
q16270	HEVTGWVLVSPLSK	T4(HexNAc);S13(HexNAc)	ETD	161229_Fusion_(LC2)_Ieva_Hacat_WT_T1_T2_T3_TMT10plex_Jacalin(Dec2016)_2h_HCD_ETD_high_pH_7_ETD_gr_TMT.mgf	310415	2	0	2	227	240	HEVTGWVLVSPLSK 230-HexNAc;239-HexNAc	IGFBP7	Q16270	hEVtGWVLVSPLsk	N-Term(TMT10plex); T4(HexNAc); S13(HexNAc); K14(TMT10plex)	2278.85	4488.83	4385.22	12592.8	19755.5	41820.7	20209.1	14798.7	33379.8	12639.5	0.180296	0.355143	0.346946	0.996305	1.563	3.30873	1.59888	1.17083	2.64091	230	YES	230
q16270	HEVTGWVLVSPLSK	T4(HexNAc);S13(HexNAc)	ETD	161229_Fusion_(LC2)_Ieva_Hacat_WT_T1_T2_T3_TMT10plex_Jacalin(Dec2016)_2h_HCD_ETD_high_pH_7_ETD_gr_TMT.mgf	310415	2	0	2	227	240	HEVTGWVLVSPLSK 230-HexNAc;239-HexNAc	IGFBP7	Q16270	hEVtGWVLVSPLsk	N-Term(TMT10plex); T4(HexNAc); S13(HexNAc); K14(TMT10plex)	2278.85	4488.83	4385.22	12592.8	19755.5	41820.7	20209.1	14798.7	33379.8	12639.5	0.180296	0.355143	0.346946	0.996305	1.563	3.30873	1.59888	1.17083	2.64091	239	YES	IGFBP7 230;239
o94905	LSFGLEDEPLETATKEN	T14(Hex1HexNAc1)	ETD	161229_Fusion_(LC2)_Ieva_Hacat_WT_T1_T2_T3_TMT10plex_Jacalin(Dec2016)_2h_HCD_ETD_high_pH_4_ETD_gr_TMT.mgf	296219	0	1	1	323	339	LSFGLEDEPLETATKEN 336-HexHexNAc	ERLIN2	O94905	lSFGLEDEPLETAtkEN	N-Term(TMT10plex); T14(Hex1HexNAc1); K15(TMT10plex)	1846.64	1645.41	4480.02	29161.5	154738	31403.2	25446.7	18298.2	14391.6	10110.6	0.182644	0.162741	0.443101	2.88425	15.3045	3.10597	2.51683	1.8098	1.42342	336	YES	ERLIN2 336
p16070	HLSFSGSGIDDDEDFISSTISTTPR	T19(HexNAc);T22(HexNAc)	ETD	161229_Fusion_(LC2)_Ieva_Hacat_WT_T1_T2_T3_TMT10plex_Jacalin(Dec2016)_2h_HCD_ETD_high_pH_3_ETD_gr_TMT.mgf	281217	2	0	2	289	313	HLSFSGSGIDDDEDFISSTISTTPR 307-HexNAc;310-HexNAc	CD44	P16070	hLSFSGSGIDDDEDFISStIStTPR	N-Term(TMT10plex); T19(HexNAc); T22(HexNAc)	1500.03	2730.81	1681.01	11405.7	12108.6	6963.3	13543.9	6600.5	4995.77	8113.15	0.184889	0.336591	0.207196	1.40583	1.49247	0.858273	1.66938	0.813556	0.615762	307	YES	307
p16070	HLSFSGSGIDDDEDFISSTISTTPR	T19(HexNAc);T22(HexNAc)	ETD	161229_Fusion_(LC2)_Ieva_Hacat_WT_T1_T2_T3_TMT10plex_Jacalin(Dec2016)_2h_HCD_ETD_high_pH_3_ETD_gr_TMT.mgf	281217	2	0	2	289	313	HLSFSGSGIDDDEDFISSTISTTPR 307-HexNAc;310-HexNAc	CD44	P16070	hLSFSGSGIDDDEDFISStIStTPR	N-Term(TMT10plex); T19(HexNAc); T22(HexNAc)	1500.03	2730.81	1681.01	11405.7	12108.6	6963.3	13543.9	6600.5	4995.77	8113.15	0.184889	0.336591	0.207196	1.40583	1.49247	0.858273	1.66938	0.813556	0.615762	310	YES	CD44 307;310
p14314	SEALPTDLPAPSAPDLTEPK	T6(HexNAc)	ETD	161229_Fusion_(LC2)_Ieva_Hacat_WT_T1_T2_T3_TMT10plex_Jacalin(Dec2016)_2h_HCD_ETD_high_pH_4_ETD_gr_TMT.mgf	295918	1	0	1	282	301	SEALPTDLPAPSAPDLTEPK 287-HexNAc	PRKCSH	P14314	sEALPtDLPAPSAPDLTEPk	N-Term(TMT10plex); T6(HexNAc); K20(TMT10plex)	9425.95	407834		81213.5		8082.05	15806	11800.8	12685.9	50810	0.185514	8.02665		1.59838		0.159064	0.31108	0.232253	0.249673	287	NO
p15514	TESENTSDKPK	S7(Hex1HexNAc1)	ETD	161229_Fusion_(LC2)_Ieva_Hacat_WT_T1_T2_T3_TMT10plex_Jacalin(Dec2016)_2h_HCD_ETD_high_pH_3_ETD_gr_TMT.mgf	277156	0	1	1	115	125	TESENTSDKPK 121-HexHexNAc	AREG	P15514	tESENTsDkPk	N-Term(TMT10plex); S7(Hex1HexNAc1); K9(TMT10plex); K11(TMT10plex)	16425.3	11131.3	35564.2	34153.5	23599.1	97610.5	20560.5	30251.6	115013	87774.5	0.187131	0.126817	0.405177	0.389105	0.268861	1.11206	0.234242	0.344651	1.31032	121	YES	AREG 121
p05026	VAPPGLTQIPQIQK	T7(Hex1HexNAc1)	ETD	161229_Fusion_(LC2)_Ieva_Hacat_WT_T1_T2_T3_TMT10plex_Jacalin(Dec2016)_2h_HCD_ETD_high_pH_7_ETD_gr_TMT.mgf	309682	0	1	1	72	85	VAPPGLTQIPQIQK 78-HexHexNAc	ATP1B1	P05026	vAPPGLtQIPQIQk	N-Term(TMT10plex); T7(Hex1HexNAc1); K14(TMT10plex)	3655.46	4071.43	6618.65	2893.86	1672.23	2694.8	6816.65	17544.3	14463.4	19533.8	0.187135	0.20843	0.338831	0.148146	0.085607	0.137956	0.348967	0.898151	0.740429	78	YES	ATP1B1 78
o14786	IDETGSTPGYEGEGEGDK	T4(Hex1HexNAc1);T7(Hex1HexNAc1)	ETD	161229_Fusion_(LC2)_Ieva_Hacat_WT_T1_T2_T3_TMT10plex_Jacalin(Dec2016)_2h_HCD_ETD_high_pH_1_ETD_gr_TMT.mgf	248106	0	2	2	824	841	IDETGSTPGYEGEGEGDK 827-HexHexNAc;830-HexHexNAc	NRP1	O14786	iDEtGStPGYEGEGEGDk	N-Term(TMT10plex); T4(Hex1HexNAc1); T7(Hex1HexNAc1); K18(TMT10plex)	6161.5	4290.77	13574.4	8248.75	4249.52	38105.9	10162.6	9816.65	30920.7	31949.3	0.192852	0.134299	0.424873	0.258182	0.133008	1.1927	0.318085	0.307257	0.967805	827	YES	827
o14786	IDETGSTPGYEGEGEGDK	T4(Hex1HexNAc1);T7(Hex1HexNAc1)	ETD	161229_Fusion_(LC2)_Ieva_Hacat_WT_T1_T2_T3_TMT10plex_Jacalin(Dec2016)_2h_HCD_ETD_high_pH_1_ETD_gr_TMT.mgf	248106	0	2	2	824	841	IDETGSTPGYEGEGEGDK 827-HexHexNAc;830-HexHexNAc	NRP1	O14786	iDEtGStPGYEGEGEGDk	N-Term(TMT10plex); T4(Hex1HexNAc1); T7(Hex1HexNAc1); K18(TMT10plex)	6161.5	4290.77	13574.4	8248.75	4249.52	38105.9	10162.6	9816.65	30920.7	31949.3	0.192852	0.134299	0.424873	0.258182	0.133008	1.1927	0.318085	0.307257	0.967805	830	YES	NRP1 827;830
q9y6n7	TQDVLPTSQGVDHK	T7(Hex1HexNAc1)	ETD	161229_Fusion_(LC2)_Ieva_Hacat_WT_T1_T2_T3_TMT10plex_Jacalin(Dec2016)_2h_HCD_ETD_high_pH_3_ETD_gr_TMT.mgf	278633	0	1	1	654	667	TQDVLPTSQGVDHK 660-HexHexNAc	ROBO1	Q9Y6N7	tQDVLPtSQGVDHk	N-Term(TMT10plex); T7(Hex1HexNAc1); K14(TMT10plex)	63926	597455	97763.5	285385	29479.3	60484	404831	544740	106315	331075	0.193086	1.80459	0.295291	0.861995	0.0890412	0.18269	1.22278	1.64537	0.321121	660	NO
q9ubv2	SQEGESVTEDISFLESPNPENK	T8(HexNAc)	ETD	161229_Fusion_(LC2)_Ieva_Hacat_WT_T1_T2_T3_TMT10plex_Jacalin(Dec2016)_2h_HCD_ETD_high_pH_1_ETD_gr_TMT.mgf	250760	1	0	1	81	102	SQEGESVTEDISFLESPNPENK 88-HexNAc	SEL1L	Q9UBV2	sQEGESVtEDISFLESPNPENk	N-Term(TMT10plex); T8(HexNAc); K22(TMT10plex)	1039.47	675.625	1722.35	5691.2	6613.25	5066	3774.03	3645.75	4782.61	5272.5	0.197149	0.128141	0.326667	1.07941	1.25429	0.960835	0.715795	0.691465	0.907086	88	YES	SEL1L 88
o43909	AAGTDPNMADNGDLDLGPVETEPPYASPR	T4(Hex1HexNAc1)	ETD	161229_Fusion_(LC2)_Ieva_Hacat_WT_T1_T2_T3_TMT10plex_Jacalin(Dec2016)_2h_HCD_ETD_high_pH_1_ETD_gr_TMT.mgf	250035	0	1	1	560	588	AAGTDPNMADNGDLDLGPVETEPPYASPR 563-HexHexNAc	EXTL3	O43909	aAGtDPNmADNGDLDLGPVETEPPYASPR	N-Term(TMT10plex); T4(Hex1HexNAc1); M8(Oxidation)	893.86	1069.18	3125.78	7538.5	6053.8	5251.65	7367.45	6211.95	8276.7	4473.09	0.199831	0.239025	0.698797	1.6853	1.35338	1.17405	1.64706	1.38874	1.85033	563	NO
p98172	MATQAPGSR	T3(Hex1HexNAc1);S8(Hex1HexNAc1)	ETD	161229_Fusion_(LC2)_Ieva_Hacat_WT_T1_T2_T3_TMT10plex_Jacalin(Dec2016)_2h_HCD_ETD_high_pH_2_ETD_gr_TMT.mgf	260307	0	2	2	191	199	MATQAPGSR 193-HexHexNAc;198-HexHexNAc	EFNB1	P98172	mAtQAPGsR	N-Term(TMT10plex); M1(Oxidation); T3(Hex1HexNAc1); S8(Hex1HexNAc1)	4901.49	9180.7	8886.45	7026.1	4037.77	13626.1	9573.5	6334.35	10843.8	23303.9	0.210329	0.393956	0.381329	0.301499	0.173266	0.584713	0.410811	0.271815	0.465321	193	YES	193
p98172	MATQAPGSR	T3(Hex1HexNAc1);S8(Hex1HexNAc1)	ETD	161229_Fusion_(LC2)_Ieva_Hacat_WT_T1_T2_T3_TMT10plex_Jacalin(Dec2016)_2h_HCD_ETD_high_pH_2_ETD_gr_TMT.mgf	260307	0	2	2	191	199	MATQAPGSR 193-HexHexNAc;198-HexHexNAc	EFNB1	P98172	mAtQAPGsR	N-Term(TMT10plex); M1(Oxidation); T3(Hex1HexNAc1); S8(Hex1HexNAc1)	4901.49	9180.7	8886.45	7026.1	4037.77	13626.1	9573.5	6334.35	10843.8	23303.9	0.210329	0.393956	0.381329	0.301499	0.173266	0.584713	0.410811	0.271815	0.465321	198	YES	EFNB1 193;198
q9ubv2	SQEGESVTEDISFLESPNPENK	T8(HexNAc)	ETD	161229_Fusion_(LC2)_Ieva_Hacat_WT_T1_T2_T3_TMT10plex_Jacalin(Dec2016)_2h_HCD_ETD_high_pH_2_ETD_gr_TMT.mgf	266124	1	0	1	81	102	SQEGESVTEDISFLESPNPENK 88-HexNAc	SEL1L	Q9UBV2	sQEGESVtEDISFLESPNPENk	N-Term(TMT10plex); T8(HexNAc); K22(TMT10plex)	3880.99	5835.95	5346.75	18368.8	24928.7	18353.3	14926.7	11214.3	16369.8	17879.6	0.217062	0.326403	0.299042	1.02736	1.39425	1.02649	0.834845	0.627212	0.915557	88	YES	SEL1L 88
p13726	TTNTVAAYNLTWK	T4(Hex1HexNAc1)	ETD	161229_Fusion_(LC2)_Ieva_Hacat_WT_T1_T2_T3_TMT10plex_Jacalin(Dec2016)_2h_HCD_ETD_high_pH_7_ETD_gr_TMT.mgf	309821	0	1	1	35	47	TTNTVAAYNLTWK 38-HexHexNAc	F3	P13726	tTNtVAAYNLTWk	N-Term(TMT10plex); T4(Hex1HexNAc1); K13(TMT10plex)	2690.47	2622.66	16125.2	5133.95	5524.85	11418.4	3475.26	5730.15	16616	12092.2	0.222496	0.216889	1.33352	0.424567	0.456894	0.944278	0.287397	0.473872	1.37411	38	NO
p16070	HPTTSTLTSSNR	T3(HexNAc);T4(HexNAc);T6(HexNAc);T8(HexNAc);S9(HexNAc);S10(HexNAc)	ETD	161229_Fusion_(LC2)_Ieva_Hacat_WT_T1_T2_T3_TMT10plex_Jacalin(Dec2016)_2h_HCD_ETD_high_pH_3_ETD_gr_TMT.mgf	275966	6	0	6	526	537	HPTTSTLTSSNR 528-HexNAc;529-HexNAc;531-HexNAc;533-HexNAc;534-HexNAc;535-HexNAc	CD44	P16070	hPttStLtssNR	N-Term(TMT10plex); T3(HexNAc); T4(HexNAc); T6(HexNAc); T8(HexNAc); S9(HexNAc); S10(HexNAc)	2158.96	2795.46	1757.45	4514.06	7451.95	9010.15	5124.95	6979.2	17989.3	9611.25	0.224628	0.290853	0.182853	0.469664	0.775336	0.937459	0.533224	0.726149	1.87169	528	YES	528
p16070	HPTTSTLTSSNR	T3(HexNAc);T4(HexNAc);T6(HexNAc);T8(HexNAc);S9(HexNAc);S10(HexNAc)	ETD	161229_Fusion_(LC2)_Ieva_Hacat_WT_T1_T2_T3_TMT10plex_Jacalin(Dec2016)_2h_HCD_ETD_high_pH_3_ETD_gr_TMT.mgf	275966	6	0	6	526	537	HPTTSTLTSSNR 528-HexNAc;529-HexNAc;531-HexNAc;533-HexNAc;534-HexNAc;535-HexNAc	CD44	P16070	hPttStLtssNR	N-Term(TMT10plex); T3(HexNAc); T4(HexNAc); T6(HexNAc); T8(HexNAc); S9(HexNAc); S10(HexNAc)	2158.96	2795.46	1757.45	4514.06	7451.95	9010.15	5124.95	6979.2	17989.3	9611.25	0.224628	0.290853	0.182853	0.469664	0.775336	0.937459	0.533224	0.726149	1.87169	529	YES	528;529
p16070	HPTTSTLTSSNR	T3(HexNAc);T4(HexNAc);T6(HexNAc);T8(HexNAc);S9(HexNAc);S10(HexNAc)	ETD	161229_Fusion_(LC2)_Ieva_Hacat_WT_T1_T2_T3_TMT10plex_Jacalin(Dec2016)_2h_HCD_ETD_high_pH_3_ETD_gr_TMT.mgf	275966	6	0	6	526	537	HPTTSTLTSSNR 528-HexNAc;529-HexNAc;531-HexNAc;533-HexNAc;534-HexNAc;535-HexNAc	CD44	P16070	hPttStLtssNR	N-Term(TMT10plex); T3(HexNAc); T4(HexNAc); T6(HexNAc); T8(HexNAc); S9(HexNAc); S10(HexNAc)	2158.96	2795.46	1757.45	4514.06	7451.95	9010.15	5124.95	6979.2	17989.3	9611.25	0.224628	0.290853	0.182853	0.469664	0.775336	0.937459	0.533224	0.726149	1.87169	531	YES	528;529;531
p16070	HPTTSTLTSSNR	T3(HexNAc);T4(HexNAc);T6(HexNAc);T8(HexNAc);S9(HexNAc);S10(HexNAc)	ETD	161229_Fusion_(LC2)_Ieva_Hacat_WT_T1_T2_T3_TMT10plex_Jacalin(Dec2016)_2h_HCD_ETD_high_pH_3_ETD_gr_TMT.mgf	275966	6	0	6	526	537	HPTTSTLTSSNR 528-HexNAc;529-HexNAc;531-HexNAc;533-HexNAc;534-HexNAc;535-HexNAc	CD44	P16070	hPttStLtssNR	N-Term(TMT10plex); T3(HexNAc); T4(HexNAc); T6(HexNAc); T8(HexNAc); S9(HexNAc); S10(HexNAc)	2158.96	2795.46	1757.45	4514.06	7451.95	9010.15	5124.95	6979.2	17989.3	9611.25	0.224628	0.290853	0.182853	0.469664	0.775336	0.937459	0.533224	0.726149	1.87169	533	YES	528;529;531;533
p16070	HPTTSTLTSSNR	T3(HexNAc);T4(HexNAc);T6(HexNAc);T8(HexNAc);S9(HexNAc);S10(HexNAc)	ETD	161229_Fusion_(LC2)_Ieva_Hacat_WT_T1_T2_T3_TMT10plex_Jacalin(Dec2016)_2h_HCD_ETD_high_pH_3_ETD_gr_TMT.mgf	275966	6	0	6	526	537	HPTTSTLTSSNR 528-HexNAc;529-HexNAc;531-HexNAc;533-HexNAc;534-HexNAc;535-HexNAc	CD44	P16070	hPttStLtssNR	N-Term(TMT10plex); T3(HexNAc); T4(HexNAc); T6(HexNAc); T8(HexNAc); S9(HexNAc); S10(HexNAc)	2158.96	2795.46	1757.45	4514.06	7451.95	9010.15	5124.95	6979.2	17989.3	9611.25	0.224628	0.290853	0.182853	0.469664	0.775336	0.937459	0.533224	0.726149	1.87169	534	YES	528;529;531;533;534
p16070	HPTTSTLTSSNR	T3(HexNAc);T4(HexNAc);T6(HexNAc);T8(HexNAc);S9(HexNAc);S10(HexNAc)	ETD	161229_Fusion_(LC2)_Ieva_Hacat_WT_T1_T2_T3_TMT10plex_Jacalin(Dec2016)_2h_HCD_ETD_high_pH_3_ETD_gr_TMT.mgf	275966	6	0	6	526	537	HPTTSTLTSSNR 528-HexNAc;529-HexNAc;531-HexNAc;533-HexNAc;534-HexNAc;535-HexNAc	CD44	P16070	hPttStLtssNR	N-Term(TMT10plex); T3(HexNAc); T4(HexNAc); T6(HexNAc); T8(HexNAc); S9(HexNAc); S10(HexNAc)	2158.96	2795.46	1757.45	4514.06	7451.95	9010.15	5124.95	6979.2	17989.3	9611.25	0.224628	0.290853	0.182853	0.469664	0.775336	0.937459	0.533224	0.726149	1.87169	535	YES	CD44 528;529;531;533;534;535
q7z7m9	TSFIAAKGTQVVK	T9(Hex1HexNAc1)	ETD	161229_Fusion_(LC2)_Ieva_Hacat_WT_T1_T2_T3_TMT10plex_Jacalin(Dec2016)_2h_HCD_ETD_high_pH_8_ETD_gr_TMT.mgf	322240	0	1	1	171	183	TSFIAAKGTQVVK 179-HexHexNAc	GALNT5	Q7Z7M9	tSFIAAkGtQVVk	N-Term(TMT10plex); K7(TMT10plex); T9(Hex1HexNAc1); K13(TMT10plex)	1026.01	829.22	1140.29	5433.4	5043.45	10655.2	27149.1	32898.5	420293	4530.81	0.226452	0.183018	0.251675	1.19921	1.11315	2.35172	5.99211	7.26106	92.7633	179	YES	GALNT5 179
p50281	GIQQLYGGESGFPTKMPPQPR	T14(Hex1HexNAc1)	ETD	161229_Fusion_(LC2)_Ieva_Hacat_WT_T1_T2_T3_TMT10plex_Jacalin(Dec2016)_2h_HCD_ETD_high_pH_7_ETD_gr_TMT.mgf	309513	0	1	1	278	298	GIQQLYGGESGFPTKMPPQPR 291-HexHexNAc	MMP14	P50281	gIQQLYGGESGFPtkmPPQPR	N-Term(TMT10plex); T14(Hex1HexNAc1); K15(TMT10plex); M16(Oxidation)	16609.2	10834	18867.6	13768.1	19464.6	52716	44620.8	63412	52211.5	72926.5	0.227753	0.148561	0.258721	0.188794	0.266907	0.722865	0.61186	0.869533	0.715947	291	YES	MMP14 291
o43909	AAGTDPNMADNGDLDLGPVETEPPYASPR	T4(Hex1HexNAc1)	ETD	161229_Fusion_(LC2)_Ieva_Hacat_WT_T1_T2_T3_TMT10plex_Jacalin(Dec2016)_2h_HCD_ETD_high_pH_1_ETD_gr_TMT.mgf	250029	0	1	1	560	588	AAGTDPNMADNGDLDLGPVETEPPYASPR 563-HexHexNAc	EXTL3	O43909	aAGtDPNmADNGDLDLGPVETEPPYASPR	N-Term(TMT10plex); T4(Hex1HexNAc1); M8(Oxidation)	2344.03	1183.27	2553.08	20773.3	19651.8	11265.1	19952.2	14499.5	19329.1	10255.2	0.22857	0.115382	0.248955	2.02564	1.91628	1.09848	1.94557	1.41387	1.88481	563	YES	EXTL3 563
q96pd2	SSNEFPAQTEQTTASPDIR	T13(HexNAc)	ETD	161229_Fusion_(LC2)_Ieva_Hacat_WT_T1_T2_T3_TMT10plex_Jacalin(Dec2016)_2h_HCD_ETD_high_pH_1_ETD_gr_TMT.mgf	248313	1	0	1	497	515	SSNEFPAQTEQTTASPDIR 509-HexNAc	DCBLD2	Q96PD2	sSNEFPAQTEQTtASPDIR	N-Term(TMT10plex); T13(HexNAc)	8170.35	6096.95	11899.3	13791.9	12618.8	38930.6	19681.9	17022.8	152717	34617.4	0.236019	0.176124	0.343738	0.398409	0.364522	1.1246	0.568555	0.491741	4.41157	509	YES	DCBLD2 509
p50281	GIQQLYGGESGFPTKMPPQPR	T14(Hex1HexNAc1)	ETD	161229_Fusion_(LC2)_Ieva_Hacat_WT_T1_T2_T3_TMT10plex_Jacalin(Dec2016)_2h_HCD_ETD_high_pH_7_ETD_gr_TMT.mgf	309461	0	1	1	278	298	GIQQLYGGESGFPTKMPPQPR 291-HexHexNAc	MMP14	P50281	gIQQLYGGESGFPtkmPPQPR	N-Term(TMT10plex); T14(Hex1HexNAc1); K15(TMT10plex); M16(Oxidation)	7047.95	5596.4	10298.2	5493.25	9208.9	20528.6	18191.9	23511.2	22596.5	29833.3	0.236244	0.187589	0.345191	0.184131	0.308679	0.68811	0.609785	0.788086	0.757425	291	YES	MMP14 291
o43493	SSAEAQTPEDTPNK	S1(Hex1HexNAc1);S2(Hex1HexNAc1)	ETD	161229_Fusion_(LC2)_Ieva_Hacat_WT_T1_T2_T3_TMT10plex_Jacalin(Dec2016)_2h_HCD_ETD_high_pH_1_ETD_gr_TMT.mgf	246917	0	2	2	70	83	SSAEAQTPEDTPNK 70-HexHexNAc;71-HexHexNAc	TGOLN2	O43493	ssAEAQTPEDTPNk	N-Term(TMT10plex); S1(Hex1HexNAc1); S2(Hex1HexNAc1); K14(TMT10plex)	4779.98	3764.15	6164.2	2998.99	3764.83	16365.5	3497.39	4376.2	4391.8	20231.8	0.236261	0.186051	0.304679	0.148231	0.186085	0.8089	0.172866	0.216303	0.217074	70	YES	70
o43493	SSAEAQTPEDTPNK	S1(Hex1HexNAc1);S2(Hex1HexNAc1)	ETD	161229_Fusion_(LC2)_Ieva_Hacat_WT_T1_T2_T3_TMT10plex_Jacalin(Dec2016)_2h_HCD_ETD_high_pH_1_ETD_gr_TMT.mgf	246917	0	2	2	70	83	SSAEAQTPEDTPNK 70-HexHexNAc;71-HexHexNAc	TGOLN2	O43493	ssAEAQTPEDTPNk	N-Term(TMT10plex); S1(Hex1HexNAc1); S2(Hex1HexNAc1); K14(TMT10plex)	4779.98	3764.15	6164.2	2998.99	3764.83	16365.5	3497.39	4376.2	4391.8	20231.8	0.236261	0.186051	0.304679	0.148231	0.186085	0.8089	0.172866	0.216303	0.217074	71	YES	TGOLN2 70;71
q5jra6	VIGDTHASEVSQKPN	S11(HexNAc)	ETD	161229_Fusion_(LC2)_Ieva_Hacat_WT_T1_T2_T3_TMT10plex_Jacalin(Dec2016)_2h_HCD_ETD_high_pH_4_ETD_gr_TMT.mgf	293208	1	0	1	1089	1103	VIGDTHASEVSQKPN 1099-HexNAc	MIA3	Q5JRA6	vIGDTHASEVsQkPN	N-Term(TMT10plex); S11(HexNAc); K13(TMT10plex)	6673.85	6421.55	8690.2	21235.7	17233.1	19182.7	19304.7	22381.4	17818.7	28131.2	0.23724	0.228271	0.308917	0.754881	0.612597	0.681901	0.686238	0.795608	0.633414	1099	YES	MIA3 1099
p08069	YADGTIDIEEVTENPK	T12(Hex1HexNAc1)	ETD	161229_Fusion_(LC2)_Ieva_Hacat_WT_T1_T2_T3_TMT10plex_Jacalin(Dec2016)_2h_HCD_ETD_high_pH_2_ETD_gr_TMT.mgf	265203	0	1	1	673	688	YADGTIDIEEVTENPK 684-HexHexNAc	IGF1R	P08069	yADGTIDIEEVtENPk	N-Term(TMT10plex); T12(Hex1HexNAc1); K16(TMT10plex)	5444.8	8741.95	8575.05	14325.3	17012.4	11020.4	17553.4	16865.5	12873.4	22810.5	0.238697	0.383242	0.375926	0.628013	0.745814	0.483128	0.769532	0.739374	0.564363	684	YES	IGF1R 684
p14314	SEALPTDLPAPSAPDLTEPK	T6(HexNAc)	ETD	161229_Fusion_(LC2)_Ieva_Hacat_WT_T1_T2_T3_TMT10plex_Jacalin(Dec2016)_2h_HCD_ETD_high_pH_4_ETD_gr_TMT.mgf	295923	1	0	1	282	301	SEALPTDLPAPSAPDLTEPK 287-HexNAc	PRKCSH	P14314	sEALPtDLPAPSAPDLTEPk	N-Term(TMT10plex); T6(HexNAc); K20(TMT10plex)	2017.91	52488	2491.7	10006.4	344.985	959.885	3041.35	1807.88	2217.27	8452	0.238749	6.21013	0.294806	1.18391	0.040817	0.113569	0.359838	0.2139	0.262337	287	NO
q9nzu0	DHQTTGSPSRK	T4(Hex1HexNAc1);T5(Hex1HexNAc1)	ETD	161229_Fusion_(LC2)_Ieva_Hacat_WT_T1_T2_T3_TMT10plex_Jacalin(Dec2016)_2h_HCD_ETD_high_pH_3_ETD_gr_TMT.mgf	275519	0	2	2	399	409	DHQTTGSPSRK 402-HexHexNAc;403-HexHexNAc	FLRT3	Q9NZU0	dHQttGSPSRk	N-Term(TMT10plex); T4(Hex1HexNAc1); T5(Hex1HexNAc1); K11(TMT10plex)	762.37	998.605	552.465	3527.86	13531.1	2593.41	12451.1	44148.8	22716.9	3176.13	0.240031	0.314409	0.173943	1.11074	4.26025	0.816531	3.92021	13.9002	7.15238	402	YES	402
q9nzu0	DHQTTGSPSRK	T4(Hex1HexNAc1);T5(Hex1HexNAc1)	ETD	161229_Fusion_(LC2)_Ieva_Hacat_WT_T1_T2_T3_TMT10plex_Jacalin(Dec2016)_2h_HCD_ETD_high_pH_3_ETD_gr_TMT.mgf	275519	0	2	2	399	409	DHQTTGSPSRK 402-HexHexNAc;403-HexHexNAc	FLRT3	Q9NZU0	dHQttGSPSRk	N-Term(TMT10plex); T4(Hex1HexNAc1); T5(Hex1HexNAc1); K11(TMT10plex)	762.37	998.605	552.465	3527.86	13531.1	2593.41	12451.1	44148.8	22716.9	3176.13	0.240031	0.314409	0.173943	1.11074	4.26025	0.816531	3.92021	13.9002	7.15238	403	YES	FLRT3 402;403
p98172	EADNTVKMATQAPGSR	T5(Hex1HexNAc1);T10(Hex1HexNAc1);S15(Hex1HexNAc1)	ETD	161229_Fusion_(LC2)_Ieva_Hacat_WT_T1_T2_T3_TMT10plex_Jacalin(Dec2016)_2h_HCD_ETD_high_pH_2_ETD_gr_TMT.mgf	261411	0	3	3	184	199	EADNTVKMATQAPGSR 188-HexHexNAc;193-HexHexNAc;198-HexHexNAc	EFNB1	P98172	eADNtVkmAtQAPGsR	N-Term(TMT10plex); T5(Hex1HexNAc1); K7(TMT10plex); M8(Oxidation); T10(Hex1HexNAc1); S15(Hex1HexNAc1)	7052.8	5859.7	9432.95	22903.7	8162.7	20932.2	20261.4	14613.5	29223.4	29087.9	0.242465	0.201448	0.324291	0.787396	0.280622	0.719619	0.696558	0.502391	1.00466	188	YES	188
p98172	EADNTVKMATQAPGSR	T5(Hex1HexNAc1);T10(Hex1HexNAc1);S15(Hex1HexNAc1)	ETD	161229_Fusion_(LC2)_Ieva_Hacat_WT_T1_T2_T3_TMT10plex_Jacalin(Dec2016)_2h_HCD_ETD_high_pH_2_ETD_gr_TMT.mgf	261411	0	3	3	184	199	EADNTVKMATQAPGSR 188-HexHexNAc;193-HexHexNAc;198-HexHexNAc	EFNB1	P98172	eADNtVkmAtQAPGsR	N-Term(TMT10plex); T5(Hex1HexNAc1); K7(TMT10plex); M8(Oxidation); T10(Hex1HexNAc1); S15(Hex1HexNAc1)	7052.8	5859.7	9432.95	22903.7	8162.7	20932.2	20261.4	14613.5	29223.4	29087.9	0.242465	0.201448	0.324291	0.787396	0.280622	0.719619	0.696558	0.502391	1.00466	193	YES	188;193
p98172	EADNTVKMATQAPGSR	T5(Hex1HexNAc1);T10(Hex1HexNAc1);S15(Hex1HexNAc1)	ETD	161229_Fusion_(LC2)_Ieva_Hacat_WT_T1_T2_T3_TMT10plex_Jacalin(Dec2016)_2h_HCD_ETD_high_pH_2_ETD_gr_TMT.mgf	261411	0	3	3	184	199	EADNTVKMATQAPGSR 188-HexHexNAc;193-HexHexNAc;198-HexHexNAc	EFNB1	P98172	eADNtVkmAtQAPGsR	N-Term(TMT10plex); T5(Hex1HexNAc1); K7(TMT10plex); M8(Oxidation); T10(Hex1HexNAc1); S15(Hex1HexNAc1)	7052.8	5859.7	9432.95	22903.7	8162.7	20932.2	20261.4	14613.5	29223.4	29087.9	0.242465	0.201448	0.324291	0.787396	0.280622	0.719619	0.696558	0.502391	1.00466	198	YES	EFNB1 188;193;198
q96db9	DTTSSSSADSTIMDIQVPTR	T19(HexNAc)	ETD	161229_Fusion_(LC2)_Ieva_Hacat_WT_T1_T2_T3_TMT10plex_Jacalin(Dec2016)_2h_HCD_ETD_high_pH_2_ETD_gr_TMT.mgf	264635	1	0	1	26	45	DTTSSSSADSTIMDIQVPTR 44-HexNAc	FXYD5	Q96DB9	dTTSSSSADSTImDIQVPtR	N-Term(TMT10plex); M13(Oxidation); T19(HexNAc)	9989.5	8449.75	22718.9	16741.7	11680.9	21708.3	18052.3	15903.8	55987.5	40668.7	0.245631	0.20777	0.558634	0.411661	0.287221	0.533784	0.443887	0.391057	1.37667	44	NO
q7z7m9	VVPLWHPAHLQTLPVTPNK	T12(HexNAc);T16(HexNAc)	ETD	161229_Fusion_(LC2)_Ieva_Hacat_WT_T1_T2_T3_TMT10plex_Jacalin(Dec2016)_2h_HCD_ETD_high_pH_8_ETD_gr_TMT.mgf	324431	2	0	2	123	141	VVPLWHPAHLQTLPVTPNK 134-HexNAc;138-HexNAc	GALNT5	Q7Z7M9	vVPLWHPAHLQtLPVtPNk	N-Term(TMT10plex); T12(HexNAc); T16(HexNAc); K19(TMT10plex)	4385.49	7618.35	10835.4	6332.1	3395.84	7951.1	6916.55	6108.1	10784	16930.8	0.259024	0.44997	0.639982	0.373999	0.200572	0.469623	0.408519	0.360769	0.636946	134	NO
q7z7m9	VVPLWHPAHLQTLPVTPNK	T12(HexNAc);T16(HexNAc)	ETD	161229_Fusion_(LC2)_Ieva_Hacat_WT_T1_T2_T3_TMT10plex_Jacalin(Dec2016)_2h_HCD_ETD_high_pH_8_ETD_gr_TMT.mgf	324431	2	0	2	123	141	VVPLWHPAHLQTLPVTPNK 134-HexNAc;138-HexNAc	GALNT5	Q7Z7M9	vVPLWHPAHLQtLPVtPNk	N-Term(TMT10plex); T12(HexNAc); T16(HexNAc); K19(TMT10plex)	4385.49	7618.35	10835.4	6332.1	3395.84	7951.1	6916.55	6108.1	10784	16930.8	0.259024	0.44997	0.639982	0.373999	0.200572	0.469623	0.408519	0.360769	0.636946	138	NO
o43909	AAGTDPNMADNGDLDLGPVETEPPYASPR	T4(Hex1HexNAc1)	ETD	161229_Fusion_(LC2)_Ieva_Hacat_WT_T1_T2_T3_TMT10plex_Jacalin(Dec2016)_2h_HCD_ETD_high_pH_1_ETD_gr_TMT.mgf	250394	0	1	1	560	588	AAGTDPNMADNGDLDLGPVETEPPYASPR 563-HexHexNAc	EXTL3	O43909	aAGtDPNMADNGDLDLGPVETEPPYASPR	N-Term(TMT10plex); T4(Hex1HexNAc1)	415.956		959.14	3498.28	4044.87	2814.48	2964.25	2558.29	3568.81	1601.29	0.259763		0.59898	2.18466	2.52601	1.75763	1.85116	1.59764	2.22871	563	NO
p98172	MATQAPGSR	T3(Hex1HexNAc1);S8(Hex1HexNAc1)	ETD	161229_Fusion_(LC2)_Ieva_Hacat_WT_T1_T2_T3_TMT10plex_Jacalin(Dec2016)_2h_HCD_ETD_high_pH_1_ETD_gr_TMT.mgf	244841	0	2	2	191	199	MATQAPGSR 193-HexHexNAc;198-HexHexNAc	EFNB1	P98172	mAtQAPGsR	N-Term(TMT10plex); M1(Oxidation); T3(Hex1HexNAc1); S8(Hex1HexNAc1)	1746.17	3739.67	3371.1	2932.93	1986.65	5296.3	5419.45	3495.65	3024.84	6658.75	0.262237	0.561617	0.506266	0.440463	0.298352	0.79539	0.813884	0.524971	0.454265	193	NO
p98172	MATQAPGSR	T3(Hex1HexNAc1);S8(Hex1HexNAc1)	ETD	161229_Fusion_(LC2)_Ieva_Hacat_WT_T1_T2_T3_TMT10plex_Jacalin(Dec2016)_2h_HCD_ETD_high_pH_1_ETD_gr_TMT.mgf	244841	0	2	2	191	199	MATQAPGSR 193-HexHexNAc;198-HexHexNAc	EFNB1	P98172	mAtQAPGsR	N-Term(TMT10plex); M1(Oxidation); T3(Hex1HexNAc1); S8(Hex1HexNAc1)	1746.17	3739.67	3371.1	2932.93	1986.65	5296.3	5419.45	3495.65	3024.84	6658.75	0.262237	0.561617	0.506266	0.440463	0.298352	0.79539	0.813884	0.524971	0.454265	198	NO
p19634	SIGDVTTAPPEVTPESR	T7(HexNAc)	ETD	161229_Fusion_(LC2)_Ieva_Hacat_WT_T1_T2_T3_TMT10plex_Jacalin(Dec2016)_2h_HCD_ETD_high_pH_3_ETD_gr_TMT.mgf	279519	1	0	1	56	72	SIGDVTTAPPEVTPESR 62-HexNAc	SLC9A1	P19634	sIGDVTtAPPEVTPESR	N-Term(TMT10plex); T7(HexNAc)	29289.8	29696.4	32465.3	55694	35198.3	57350.5	84999	84676.5	137390	110244	0.265682	0.26937	0.294486	0.505188	0.319276	0.520214	0.771008	0.768083	1.24624	62	YES	SLC9A1 62
q9y4l1	LGNTISSLFGGGTTPDAK	T14(HexNAc)	ETD	161229_Fusion_(LC2)_Ieva_Hacat_WT_T1_T2_T3_TMT10plex_Jacalin(Dec2016)_2h_HCD_ETD_high_pH_8_ETD_gr_TMT.mgf	324896	1	0	1	577	594	LGNTISSLFGGGTTPDAK 590-HexNAc	HYOU1	Q9Y4L1	lGNTISSLFGGGTtPDAk	N-Term(TMT10plex); T14(HexNAc); K18(TMT10plex)	742.675	10128.3	988.13	6528.65	1639.88	1968.71	898.325	802.04	706.79	2789.77	0.266214	3.63051	0.354198	2.34021	0.587819	0.705689	0.322007	0.287493	0.253351	590	NO
q96pd2	SSNEFPAQTEQTTASPDIR	T13(HexNAc)	ETD	161229_Fusion_(LC2)_Ieva_Hacat_WT_T1_T2_T3_TMT10plex_Jacalin(Dec2016)_2h_HCD_ETD_high_pH_2_ETD_gr_TMT.mgf	263684	1	0	1	497	515	SSNEFPAQTEQTTASPDIR 509-HexNAc	DCBLD2	Q96PD2	sSNEFPAQTEQTtASPDIR	N-Term(TMT10plex); T13(HexNAc)	9599.75	7331.6	12778.5	12737.3	16090.9	34494.1	18945.1	19576.7	145922	35991.5	0.266723	0.203704	0.355042	0.353897	0.447075	0.958396	0.526377	0.543926	4.05435	509	YES	DCBLD2 509
q15363	GQDMETEAHQNK	T6(Hex1HexNAc1)	ETD	161229_Fusion_(LC2)_Ieva_Hacat_WT_T1_T2_T3_TMT10plex_Jacalin(Dec2016)_2h_HCD_ETD_high_pH_1_ETD_gr_TMT.mgf	245688	0	1	1	118	129	GQDMETEAHQNK 123-HexHexNAc	TMED2	Q15363	gQDmEtEAHQNk	N-Term(TMT10plex); M4(Oxidation); T6(Hex1HexNAc1); K12(TMT10plex)	29012.4	41407.4	74060.5	112488	60285	85002.5	58042	54767	54733.5	108476	0.267455	0.381719	0.682736	1.03699	0.555745	0.783607	0.535068	0.504877	0.504568	123	NO
q9nrb3	DRELTADSDVDEFLDK	T5(Hex1HexNAc1)	ETD	161229_Fusion_(LC2)_Ieva_Hacat_WT_T1_T2_T3_TMT10plex_Jacalin(Dec2016)_2h_HCD_ETD_high_pH_1_ETD_gr_TMT.mgf	250498	0	1	1	57	72	DRELTADSDVDEFLDK 61-HexHexNAc	CHST12	Q9NRB3	dRELtADSDVDEFLDk	N-Term(TMT10plex); T5(Hex1HexNAc1); K16(TMT10plex)	3704.82	3395.24	7115.1	16546.2	7437.8	21588.3	5795.05	5990.75	10046.9	13830.2	0.267879	0.245495	0.514461	1.19638	0.537794	1.56095	0.419014	0.433164	0.726446	61	NO
o75354	ATPLVLKATAGLR	T2(Hex1HexNAc1);T9(Hex1HexNAc1)	ETD	161229_Fusion_(LC2)_Ieva_Hacat_WT_T1_T2_T3_TMT10plex_Jacalin(Dec2016)_2h_HCD_ETD_high_pH_7_ETD_gr_TMT.mgf	308293	0	2	2	174	186	ATPLVLKATAGLR 175-HexHexNAc;182-HexHexNAc	ENTPD6	O75354	atPLVLkAtAGLR	N-Term(TMT10plex); T2(Hex1HexNAc1); K7(TMT10plex); T9(Hex1HexNAc1)	2204.66	3631.91	7677.35	7081.15	4515.66	10243.6	3808.58	5268.65	29582.3	8162.6	0.270093	0.444945	0.940552	0.867512	0.553213	1.25494	0.466589	0.645462	3.62413	175	NO
o75354	ATPLVLKATAGLR	T2(Hex1HexNAc1);T9(Hex1HexNAc1)	ETD	161229_Fusion_(LC2)_Ieva_Hacat_WT_T1_T2_T3_TMT10plex_Jacalin(Dec2016)_2h_HCD_ETD_high_pH_7_ETD_gr_TMT.mgf	308293	0	2	2	174	186	ATPLVLKATAGLR 175-HexHexNAc;182-HexHexNAc	ENTPD6	O75354	atPLVLkAtAGLR	N-Term(TMT10plex); T2(Hex1HexNAc1); K7(TMT10plex); T9(Hex1HexNAc1)	2204.66	3631.91	7677.35	7081.15	4515.66	10243.6	3808.58	5268.65	29582.3	8162.6	0.270093	0.444945	0.940552	0.867512	0.553213	1.25494	0.466589	0.645462	3.62413	182	NO
p26572	GLLQQIGDALSSQR	S11(Hex1HexNAc1);S12(Hex1HexNAc1)	ETD	161229_Fusion_(LC2)_Ieva_Hacat_WT_T1_T2_T3_TMT10plex_Jacalin(Dec2016)_2h_HCD_ETD_high_pH_7_ETD_gr_TMT.mgf	311463	0	2	2	70	83	GLLQQIGDALSSQR 80-HexHexNAc;81-HexHexNAc	MGAT1	P26572	gLLQQIGDALssQR	N-Term(TMT10plex); S11(Hex1HexNAc1); S12(Hex1HexNAc1)	6213.25	6049	7215.35	9796.05	4108.31	10708.1	11913.2	9007.15	24253.9	22645	0.274376	0.267123	0.318629	0.432592	0.181422	0.472868	0.526085	0.397754	1.07105	80	YES	80
p26572	GLLQQIGDALSSQR	S11(Hex1HexNAc1);S12(Hex1HexNAc1)	ETD	161229_Fusion_(LC2)_Ieva_Hacat_WT_T1_T2_T3_TMT10plex_Jacalin(Dec2016)_2h_HCD_ETD_high_pH_7_ETD_gr_TMT.mgf	311463	0	2	2	70	83	GLLQQIGDALSSQR 80-HexHexNAc;81-HexHexNAc	MGAT1	P26572	gLLQQIGDALssQR	N-Term(TMT10plex); S11(Hex1HexNAc1); S12(Hex1HexNAc1)	6213.25	6049	7215.35	9796.05	4108.31	10708.1	11913.2	9007.15	24253.9	22645	0.274376	0.267123	0.318629	0.432592	0.181422	0.472868	0.526085	0.397754	1.07105	81	YES	MGAT1 80;81
q02818	GAPNKEETPATESPDTGLYYHR	T11(HexNAc)	ETD	161229_Fusion_(LC2)_Ieva_Hacat_WT_T1_T2_T3_TMT10plex_Jacalin(Dec2016)_2h_HCD_ETD_high_pH_3_ETD_gr_TMT.mgf	278769	1	0	1	32	53	GAPNKEETPATESPDTGLYYHR 42-HexNAc	NUCB1	Q02818	gAPNkEETPAtESPDTGLYYHR	N-Term(TMT10plex); K5(TMT10plex); T11(HexNAc)	635535	1016110	848435	771240	1169480	1433540	1468910	1600720	1111440	2301670	0.276119	0.441466	0.368617	0.335078	0.508101	0.622826	0.638193	0.69546	0.482884	42	YES	NUCB1 42
q9h8y8	ISLPGQMAGTPITPLK	T10(HexNAc)	ETD	161229_Fusion_(LC2)_Ieva_Hacat_WT_T1_T2_T3_TMT10plex_Jacalin(Dec2016)_2h_HCD_ETD_high_pH_8_ETD_gr_TMT.mgf	323620	1	0	1	213	228	ISLPGQMAGTPITPLK 222-HexNAc	GORASP2	Q9H8Y8	iSLPGQmAGtPITPLk	N-Term(TMT10plex); M7(Oxidation); T10(HexNAc); K16(TMT10plex)	1999.96	6025.3	2231.69	5131.75	949.355	1778.38	7277.1	4459.13	3009.62	7226.6	0.27675	0.833767	0.308816	0.71012	0.13137	0.246088	1.00699	0.617044	0.416464	222	NO
q02818	EVDTSEKK	T4(HexNAc)	ETD	161229_Fusion_(LC2)_Ieva_Hacat_WT_T1_T2_T3_TMT10plex_Jacalin(Dec2016)_2h_HCD_ETD_high_pH_3_ETD_gr_TMT.mgf	277600	1	0	1	440	447	EVDTSEKK 443-HexNAc	NUCB1	Q02818	eVDtSEkk	N-Term(TMT10plex); T4(HexNAc); K7(TMT10plex); K8(TMT10plex)	43758.6	42036.9	34166.9	75589.5	61895.5	63517.5	137390	71534	54632	157063	0.278605	0.267644	0.217536	0.481269	0.394081	0.404408	0.874745	0.455448	0.347835	443	YES	NUCB1 443
p08069	YADGTIDIEEVTENPK	T12(Hex1HexNAc1)	ETD	161229_Fusion_(LC2)_Ieva_Hacat_WT_T1_T2_T3_TMT10plex_Jacalin(Dec2016)_2h_HCD_ETD_high_pH_1_ETD_gr_TMT.mgf	249861	0	1	1	673	688	YADGTIDIEEVTENPK 684-HexHexNAc	IGF1R	P08069	yADGTIDIEEVtENPk	N-Term(TMT10plex); T12(Hex1HexNAc1); K16(TMT10plex)	5199.3	5503.35	7330.95	11977.3	15496.5	10246.8	16734.5	14877	12914.2	18649.7	0.278787	0.295091	0.393087	0.642225	0.830925	0.549435	0.897307	0.797707	0.692462	684	YES	IGF1R 684
p02786	LAGTESPVREEPGEDFPAAR	T4(Hex1HexNAc1);S6(Hex1HexNAc1)	ETD	161229_Fusion_(LC2)_Ieva_Hacat_WT_T1_T2_T3_TMT10plex_Jacalin(Dec2016)_2h_HCD_ETD_high_pH_2_ETD_gr_TMT.mgf	264029	0	2	2	101	120	LAGTESPVREEPGEDFPAAR 104-HexHexNAc;106-HexHexNAc	TFRC	P02786	lAGtEsPVREEPGEDFPAAR	N-Term(TMT10plex); T4(Hex1HexNAc1); S6(Hex1HexNAc1)	6763.85	6031.25	10675.5	12814.5	1846.17	17810.8	7910	12693.1	27746.8	24239.5	0.279042	0.248819	0.440418	0.528662	0.0761637	0.734784	0.326327	0.523654	1.14469	104	YES	104
p02786	LAGTESPVREEPGEDFPAAR	T4(Hex1HexNAc1);S6(Hex1HexNAc1)	ETD	161229_Fusion_(LC2)_Ieva_Hacat_WT_T1_T2_T3_TMT10plex_Jacalin(Dec2016)_2h_HCD_ETD_high_pH_2_ETD_gr_TMT.mgf	264029	0	2	2	101	120	LAGTESPVREEPGEDFPAAR 104-HexHexNAc;106-HexHexNAc	TFRC	P02786	lAGtEsPVREEPGEDFPAAR	N-Term(TMT10plex); T4(Hex1HexNAc1); S6(Hex1HexNAc1)	6763.85	6031.25	10675.5	12814.5	1846.17	17810.8	7910	12693.1	27746.8	24239.5	0.279042	0.248819	0.440418	0.528662	0.0761637	0.734784	0.326327	0.523654	1.14469	106	YES	TFRC 104;106
q02818	GAPNKEETPATESPDTGLYYHR	T11(HexNAc)	ETD	161229_Fusion_(LC2)_Ieva_Hacat_WT_T1_T2_T3_TMT10plex_Jacalin(Dec2016)_2h_HCD_ETD_high_pH_3_ETD_gr_TMT.mgf	278772	1	0	1	32	53	GAPNKEETPATESPDTGLYYHR 42-HexNAc	NUCB1	Q02818	gAPNkEETPAtESPDTGLYYHR	N-Term(TMT10plex); K5(TMT10plex); T11(HexNAc)	16718.3	27421.4	24747.5	23604.5	27210.4	34681.7	34045.7	39927.4	32112.7	59275.5	0.282044	0.462609	0.4175	0.398217	0.45905	0.585093	0.574364	0.67359	0.541753	42	YES	NUCB1 42
q9y6n7	TQDVLPTSQGVDHK	T7(Hex1HexNAc1)	ETD	161229_Fusion_(LC2)_Ieva_Hacat_WT_T1_T2_T3_TMT10plex_Jacalin(Dec2016)_2h_HCD_ETD_high_pH_3_ETD_gr_TMT.mgf	278575	0	1	1	654	667	TQDVLPTSQGVDHK 660-HexHexNAc	ROBO1	Q9Y6N7	tQDVLPtSQGVDHk	N-Term(TMT10plex); T7(Hex1HexNAc1); K14(TMT10plex)	39065.1	250251	50709.5	138258	17959.2	31841.6	164249	222305	53856	138109	0.282857	1.81198	0.36717	1.00108	0.130036	0.230554	1.18927	1.60963	0.389953	660	NO
q9hc07	IFTPAAPVHTNK	T3(HexNAc)	ETD	161229_Fusion_(LC2)_Ieva_Hacat_WT_T1_T2_T3_TMT10plex_Jacalin(Dec2016)_2h_HCD_ETD_high_pH_8_ETD_gr_TMT.mgf	322024	1	0	1	71	82	IFTPAAPVHTNK 73-HexNAc	TMEM165	Q9HC07	iFtPAAPVHTNk	N-Term(TMT10plex); T3(HexNAc); K12(TMT10plex)	8874.65	20710.1	16175	18752.8	12744	25433.7	20624	19728.3	35655.3	31357.8	0.283013	0.660445	0.515821	0.598027	0.406406	0.81108	0.657699	0.629135	1.13705	73	NO
p50281	GIQQLYGGESGFPTKMPPQPR	T14(Hex1HexNAc1)	ETD	161229_Fusion_(LC2)_Ieva_Hacat_WT_T1_T2_T3_TMT10plex_Jacalin(Dec2016)_2h_HCD_ETD_high_pH_7_ETD_gr_TMT.mgf	309474	0	1	1	278	298	GIQQLYGGESGFPTKMPPQPR 291-HexHexNAc	MMP14	P50281	gIQQLYGGESGFPtkmPPQPR	N-Term(TMT10plex); T14(Hex1HexNAc1); K15(TMT10plex); M16(Oxidation)	9631.85	8041.5	10536	5423.85	10343.6	25845.2	19432.4	28136.8	27593.3	33970.9	0.283532	0.236717	0.310148	0.159662	0.304484	0.760804	0.572031	0.828262	0.812263	291	YES	MMP14 291
p15907	LAMGSDSQSVSSSSTQDPHR	S12(Hex1HexNAc1);S13(Hex1HexNAc1)	ETD	161229_Fusion_(LC2)_Ieva_Hacat_WT_T1_T2_T3_TMT10plex_Jacalin(Dec2016)_2h_HCD_ETD_high_pH_2_ETD_gr_TMT.mgf	261770	0	2	2	54	73	LAMGSDSQSVSSSSTQDPHR 65-HexHexNAc;66-HexHexNAc	ST6GAL1	P15907	lAmGSDSQSVSssSTQDPHR	N-Term(TMT10plex); M3(Oxidation); S12(Hex1HexNAc1); S13(Hex1HexNAc1)	2042.77	652.28	3324.68	15350.7	7422.3	6110.35	4530.04	5744.7	3579.1	7135.9	0.286267	0.0914082	0.465909	2.15119	1.04014	0.856283	0.634824	0.805042	0.501563	65	YES	65
p15907	LAMGSDSQSVSSSSTQDPHR	S12(Hex1HexNAc1);S13(Hex1HexNAc1)	ETD	161229_Fusion_(LC2)_Ieva_Hacat_WT_T1_T2_T3_TMT10plex_Jacalin(Dec2016)_2h_HCD_ETD_high_pH_2_ETD_gr_TMT.mgf	261770	0	2	2	54	73	LAMGSDSQSVSSSSTQDPHR 65-HexHexNAc;66-HexHexNAc	ST6GAL1	P15907	lAmGSDSQSVSssSTQDPHR	N-Term(TMT10plex); M3(Oxidation); S12(Hex1HexNAc1); S13(Hex1HexNAc1)	2042.77	652.28	3324.68	15350.7	7422.3	6110.35	4530.04	5744.7	3579.1	7135.9	0.286267	0.0914082	0.465909	2.15119	1.04014	0.856283	0.634824	0.805042	0.501563	66	YES	ST6GAL1 65;66
q9uhi8	LATAAPGEKPPAPLQFHLLR	T3(Hex1HexNAc1)	ETD	161229_Fusion_(LC2)_Ieva_Hacat_WT_T1_T2_T3_TMT10plex_Jacalin(Dec2016)_2h_HCD_ETD_high_pH_8_ETD_gr_TMT.mgf	324434	0	1	1	168	187	LATAAPGEKPPAPLQFHLLR 170-HexHexNAc	ADAMTS1	Q9UHI8	lAtAAPGEkPPAPLQFHLLR	N-Term(TMT10plex); T3(Hex1HexNAc1); K9(TMT10plex)	4121.13	2607.69	21336.3	8557.8	6916.85	8185.3	7115.85	16298.6	38415.6	14374.3	0.286701	0.181413	1.48434	0.595354	0.481196	0.56944	0.49504	1.13387	2.67252	170	NO
q9y4l1	LGNTISSLFGGGTTPDAK	T4(HexNAc);T13(HexNAc);T14(HexNAc)	ETD	161229_Fusion_(LC2)_Ieva_Hacat_WT_T1_T2_T3_TMT10plex_Jacalin(Dec2016)_2h_HCD_ETD_high_pH_7_ETD_gr_TMT.mgf	310341	3	0	3	577	594	LGNTISSLFGGGTTPDAK 580-HexNAc;589-HexNAc;590-HexNAc	HYOU1	Q9Y4L1	lGNtISSLFGGGttPDAk	N-Term(TMT10plex); T4(HexNAc); T13(HexNAc); T14(HexNAc); K18(TMT10plex)	2490.86	2425.6	2780.83	4205.15	4627.5	4265.98	2641.04	3106.24	2561.6	8651.05	0.287926	0.280382	0.321444	0.486086	0.534906	0.493117	0.305285	0.359059	0.296103	580	YES	580
q9y4l1	LGNTISSLFGGGTTPDAK	T4(HexNAc);T13(HexNAc);T14(HexNAc)	ETD	161229_Fusion_(LC2)_Ieva_Hacat_WT_T1_T2_T3_TMT10plex_Jacalin(Dec2016)_2h_HCD_ETD_high_pH_7_ETD_gr_TMT.mgf	310341	3	0	3	577	594	LGNTISSLFGGGTTPDAK 580-HexNAc;589-HexNAc;590-HexNAc	HYOU1	Q9Y4L1	lGNtISSLFGGGttPDAk	N-Term(TMT10plex); T4(HexNAc); T13(HexNAc); T14(HexNAc); K18(TMT10plex)	2490.86	2425.6	2780.83	4205.15	4627.5	4265.98	2641.04	3106.24	2561.6	8651.05	0.287926	0.280382	0.321444	0.486086	0.534906	0.493117	0.305285	0.359059	0.296103	589	YES	580;589
q9y4l1	LGNTISSLFGGGTTPDAK	T4(HexNAc);T13(HexNAc);T14(HexNAc)	ETD	161229_Fusion_(LC2)_Ieva_Hacat_WT_T1_T2_T3_TMT10plex_Jacalin(Dec2016)_2h_HCD_ETD_high_pH_7_ETD_gr_TMT.mgf	310341	3	0	3	577	594	LGNTISSLFGGGTTPDAK 580-HexNAc;589-HexNAc;590-HexNAc	HYOU1	Q9Y4L1	lGNtISSLFGGGttPDAk	N-Term(TMT10plex); T4(HexNAc); T13(HexNAc); T14(HexNAc); K18(TMT10plex)	2490.86	2425.6	2780.83	4205.15	4627.5	4265.98	2641.04	3106.24	2561.6	8651.05	0.287926	0.280382	0.321444	0.486086	0.534906	0.493117	0.305285	0.359059	0.296103	590	YES	HYOU1 580;589;590
p98172	EADNTVKMATQAPGSR	T5(Hex1HexNAc1);T10(Hex1HexNAc1);S15(Hex1HexNAc1)	ETD	161229_Fusion_(LC2)_Ieva_Hacat_WT_T1_T2_T3_TMT10plex_Jacalin(Dec2016)_2h_HCD_ETD_high_pH_2_ETD_gr_TMT.mgf	261405	0	3	3	184	199	EADNTVKMATQAPGSR 188-HexHexNAc;193-HexHexNAc;198-HexHexNAc	EFNB1	P98172	eADNtVkmAtQAPGsR	N-Term(TMT10plex); T5(Hex1HexNAc1); K7(TMT10plex); M8(Oxidation); T10(Hex1HexNAc1); S15(Hex1HexNAc1)	2117	1658.11	1704.26	5831.3	1587.46	4562.18	5133.3	3162.64	6409.3	7337.4	0.288522	0.225981	0.23227	0.794737	0.216352	0.621771	0.699607	0.43103	0.873511	188	YES	188
p98172	EADNTVKMATQAPGSR	T5(Hex1HexNAc1);T10(Hex1HexNAc1);S15(Hex1HexNAc1)	ETD	161229_Fusion_(LC2)_Ieva_Hacat_WT_T1_T2_T3_TMT10plex_Jacalin(Dec2016)_2h_HCD_ETD_high_pH_2_ETD_gr_TMT.mgf	261405	0	3	3	184	199	EADNTVKMATQAPGSR 188-HexHexNAc;193-HexHexNAc;198-HexHexNAc	EFNB1	P98172	eADNtVkmAtQAPGsR	N-Term(TMT10plex); T5(Hex1HexNAc1); K7(TMT10plex); M8(Oxidation); T10(Hex1HexNAc1); S15(Hex1HexNAc1)	2117	1658.11	1704.26	5831.3	1587.46	4562.18	5133.3	3162.64	6409.3	7337.4	0.288522	0.225981	0.23227	0.794737	0.216352	0.621771	0.699607	0.43103	0.873511	193	YES	188;193
p98172	EADNTVKMATQAPGSR	T5(Hex1HexNAc1);T10(Hex1HexNAc1);S15(Hex1HexNAc1)	ETD	161229_Fusion_(LC2)_Ieva_Hacat_WT_T1_T2_T3_TMT10plex_Jacalin(Dec2016)_2h_HCD_ETD_high_pH_2_ETD_gr_TMT.mgf	261405	0	3	3	184	199	EADNTVKMATQAPGSR 188-HexHexNAc;193-HexHexNAc;198-HexHexNAc	EFNB1	P98172	eADNtVkmAtQAPGsR	N-Term(TMT10plex); T5(Hex1HexNAc1); K7(TMT10plex); M8(Oxidation); T10(Hex1HexNAc1); S15(Hex1HexNAc1)	2117	1658.11	1704.26	5831.3	1587.46	4562.18	5133.3	3162.64	6409.3	7337.4	0.288522	0.225981	0.23227	0.794737	0.216352	0.621771	0.699607	0.43103	0.873511	198	YES	EFNB1 188;193;198
o43291	CATVTENATGDLATSR	T14(HexNAc)	ETD	161229_Fusion_(LC2)_Ieva_Hacat_WT_T1_T2_T3_TMT10plex_Jacalin(Dec2016)_2h_HCD_ETD_high_pH_2_ETD_gr_TMT.mgf	263411	1	0	1	88	103	CATVTENATGDLATSR 101-HexNAc	SPINT2	O43291	cATVTENATGDLAtSR	N-Term(TMT10plex); C1(Carbamidomethyl); T14(HexNAc)	20070.4	13424.6	24031.4	34430	24853.3	59856	42643.9	39858.1	46614.2	69397.5	0.289209	0.193445	0.346286	0.496127	0.35813	0.862509	0.614488	0.574345	0.671699	101	YES	SPINT2 101
p20827	ITHSPQAHDNPQEK	T2(Hex1HexNAc1);S4(Hex1HexNAc1)	ETD	161229_Fusion_(LC2)_Ieva_Hacat_WT_T1_T2_T3_TMT10plex_Jacalin(Dec2016)_2h_HCD_ETD_high_pH_3_ETD_gr_TMT.mgf	276589	0	2	2	151	164	ITHSPQAHDNPQEK 152-HexHexNAc;154-HexHexNAc	EFNA1	P20827	itHsPQAHDNPQEk	N-Term(TMT10plex); T2(Hex1HexNAc1); S4(Hex1HexNAc1); K14(TMT10plex)	5360.45	7952.35	5788.5	7680.75	7639.55	19757.3	13476.5	8644.3	10782.7	18528.4	0.28931	0.429198	0.312412	0.414539	0.412316	1.06633	0.727343	0.466543	0.581955	152	YES	152
p20827	ITHSPQAHDNPQEK	T2(Hex1HexNAc1);S4(Hex1HexNAc1)	ETD	161229_Fusion_(LC2)_Ieva_Hacat_WT_T1_T2_T3_TMT10plex_Jacalin(Dec2016)_2h_HCD_ETD_high_pH_3_ETD_gr_TMT.mgf	276589	0	2	2	151	164	ITHSPQAHDNPQEK 152-HexHexNAc;154-HexHexNAc	EFNA1	P20827	itHsPQAHDNPQEk	N-Term(TMT10plex); T2(Hex1HexNAc1); S4(Hex1HexNAc1); K14(TMT10plex)	5360.45	7952.35	5788.5	7680.75	7639.55	19757.3	13476.5	8644.3	10782.7	18528.4	0.28931	0.429198	0.312412	0.414539	0.412316	1.06633	0.727343	0.466543	0.581955	154	YES	EFNA1 152;154
p08069	YADGTIDIEEVTENPKTEVCGGEK	T12(Hex1HexNAc1)	ETD	161229_Fusion_(LC2)_Ieva_Hacat_WT_T1_T2_T3_TMT10plex_Jacalin(Dec2016)_2h_HCD_ETD_high_pH_3_ETD_gr_TMT.mgf	280490	0	1	1	673	696	YADGTIDIEEVTENPKTEVCGGEK 684-HexHexNAc	IGF1R	P08069	yADGTIDIEEVtENPkTEVcGGEk	N-Term(TMT10plex); T12(Hex1HexNAc1); K16(TMT10plex); C20(Carbamidomethyl); K24(TMT10plex)	64107.5	31945	102786	176626	260165	116423	190409	239387	158840	216271	0.296422	0.147708	0.475265	0.816688	1.20296	0.53832	0.880419	1.10688	0.734449	684	YES	IGF1R 684
q03167	LENNAEEMGDEEVHTIPPELR	T15(Hex1HexNAc1)	ETD	161229_Fusion_(LC2)_Ieva_Hacat_WT_T1_T2_T3_TMT10plex_Jacalin(Dec2016)_2h_HCD_ETD_high_pH_1_ETD_gr_TMT.mgf	249235	0	1	1	355	375	LENNAEEMGDEEVHTIPPELR 369-HexHexNAc	TGFBR3	Q03167	lENNAEEmGDEEVHtIPPELR	N-Term(TMT10plex); M8(Oxidation); T15(Hex1HexNAc1)	7864.1	1939.89	7405.85	11756.9	6363.55	11080.9	12811.2	8862.8	3267.84	26407.7	0.297796	0.0734593	0.280443	0.445207	0.240973	0.419609	0.485131	0.335614	0.123746	369	YES	TGFBR3 369
p50281	GIQQLYGGESGFPTKMPPQPR	T14(Hex1HexNAc1)	ETD	161229_Fusion_(LC2)_Ieva_Hacat_WT_T1_T2_T3_TMT10plex_Jacalin(Dec2016)_2h_HCD_ETD_high_pH_7_ETD_gr_TMT.mgf	309510	0	1	1	278	298	GIQQLYGGESGFPTKMPPQPR 291-HexHexNAc	MMP14	P50281	gIQQLYGGESGFPtkmPPQPR	N-Term(TMT10plex); T14(Hex1HexNAc1); K15(TMT10plex); M16(Oxidation)	36757.9	22266.4	43065	29560.9	39317.1	90168.5	65000.5	106639	94718	120925	0.303973	0.184134	0.35613	0.244456	0.325136	0.745656	0.537527	0.881861	0.783279	291	YES	MMP14 291
p98172	MATQAPGSR	T3(Hex1HexNAc1);S8(Hex1HexNAc1)	ETD	161229_Fusion_(LC2)_Ieva_Hacat_WT_T1_T2_T3_TMT10plex_Jacalin(Dec2016)_2h_HCD_ETD_high_pH_2_ETD_gr_TMT.mgf	260331	0	2	2	191	199	MATQAPGSR 193-HexHexNAc;198-HexHexNAc	EFNB1	P98172	mAtQAPGsR	N-Term(TMT10plex); M1(Oxidation); T3(Hex1HexNAc1); S8(Hex1HexNAc1)	5932	8754.3	8148.1	8413.15	4695.26	13070.7	8474.2	5261.35	8717	19492.7	0.304319	0.449107	0.418008	0.431605	0.240873	0.670543	0.434737	0.269914	0.447193	193	YES	193
p98172	MATQAPGSR	T3(Hex1HexNAc1);S8(Hex1HexNAc1)	ETD	161229_Fusion_(LC2)_Ieva_Hacat_WT_T1_T2_T3_TMT10plex_Jacalin(Dec2016)_2h_HCD_ETD_high_pH_2_ETD_gr_TMT.mgf	260331	0	2	2	191	199	MATQAPGSR 193-HexHexNAc;198-HexHexNAc	EFNB1	P98172	mAtQAPGsR	N-Term(TMT10plex); M1(Oxidation); T3(Hex1HexNAc1); S8(Hex1HexNAc1)	5932	8754.3	8148.1	8413.15	4695.26	13070.7	8474.2	5261.35	8717	19492.7	0.304319	0.449107	0.418008	0.431605	0.240873	0.670543	0.434737	0.269914	0.447193	198	YES	EFNB1 193;198
p02786	LAGTESPVREEPGEDFPAAR	T4(HexNAc)	ETD	161229_Fusion_(LC2)_Ieva_Hacat_WT_T1_T2_T3_TMT10plex_Jacalin(Dec2016)_2h_HCD_ETD_high_pH_1_ETD_gr_TMT.mgf	248919	1	0	1	101	120	LAGTESPVREEPGEDFPAAR 104-HexNAc	TFRC	P02786	lAGtESPVREEPGEDFPAAR	N-Term(TMT10plex); T4(HexNAc)	19460.8	26311.1	50520.5	25593.5	22758.8	83454.5	22183.6	37880.1	141662	63794.5	0.305055	0.412435	0.791926	0.401187	0.356752	1.30818	0.347735	0.593783	2.2206	104	NO
q7z7m9	VVPLWHPAHLQTLPVTPNK	T12(HexNAc);T16(HexNAc)	ETD	161229_Fusion_(LC2)_Ieva_Hacat_WT_T1_T2_T3_TMT10plex_Jacalin(Dec2016)_2h_HCD_ETD_high_pH_8_ETD_gr_TMT.mgf	324450	2	0	2	123	141	VVPLWHPAHLQTLPVTPNK 134-HexNAc;138-HexNAc	GALNT5	Q7Z7M9	vVPLWHPAHLQtLPVtPNk	N-Term(TMT10plex); T12(HexNAc); T16(HexNAc); K19(TMT10plex)	4243.17	6565.05	10643.1	5245.4	2714.26	7772.1	6254.45	5011.15	10781.1	13890.6	0.305471	0.472625	0.766209	0.377622	0.195403	0.559522	0.450265	0.360758	0.776144	134	NO
q7z7m9	VVPLWHPAHLQTLPVTPNK	T12(HexNAc);T16(HexNAc)	ETD	161229_Fusion_(LC2)_Ieva_Hacat_WT_T1_T2_T3_TMT10plex_Jacalin(Dec2016)_2h_HCD_ETD_high_pH_8_ETD_gr_TMT.mgf	324450	2	0	2	123	141	VVPLWHPAHLQTLPVTPNK 134-HexNAc;138-HexNAc	GALNT5	Q7Z7M9	vVPLWHPAHLQtLPVtPNk	N-Term(TMT10plex); T12(HexNAc); T16(HexNAc); K19(TMT10plex)	4243.17	6565.05	10643.1	5245.4	2714.26	7772.1	6254.45	5011.15	10781.1	13890.6	0.305471	0.472625	0.766209	0.377622	0.195403	0.559522	0.450265	0.360758	0.776144	138	NO
p04233	ESLELEDPSSGLGVTK	T15(HexNAc)	ETD	161229_Fusion_(LC2)_Ieva_Hacat_WT_T1_T2_T3_TMT10plex_Jacalin(Dec2016)_2h_HCD_ETD_high_pH_3_ETD_gr_TMT.mgf	280789	1	0	1	273	288	ESLELEDPSSGLGVTK 287-HexNAc	CD74	P04233	eSLELEDPSSGLGVtk	N-Term(TMT10plex); T15(HexNAc); K16(TMT10plex)	21780.4	46744.2	40555	106050	142425	86712	34207.4	22450.1	16992.2	70693	0.308098	0.661228	0.573678	1.50015	2.0147	1.2266	0.483887	0.317572	0.240366	287	NO
q5jra6	FGSTADALVSDDETTR	T15(HexNAc)	ETD	161229_Fusion_(LC2)_Ieva_Hacat_WT_T1_T2_T3_TMT10plex_Jacalin(Dec2016)_2h_HCD_ETD_high_pH_2_ETD_gr_TMT.mgf	265078	1	0	1	279	294	FGSTADALVSDDETTR 293-HexNAc	MIA3	Q5JRA6	fGSTADALVSDDETtR	N-Term(TMT10plex); T15(HexNAc)	5184.65	4494.65	7494.6	13730.3	13646.8	11807.3	11156.6	10356.9	9079.4	16798.8	0.308632	0.267558	0.446139	0.817338	0.812368	0.702866	0.664131	0.616526	0.540479	293	YES	MIA3 293
o43493	SGAEDQTPK	T7(Hex1HexNAc1)	ETD	161229_Fusion_(LC2)_Ieva_Hacat_WT_T1_T2_T3_TMT10plex_Jacalin(Dec2016)_2h_HCD_ETD_high_pH_2_ETD_gr_TMT.mgf	261637	0	1	1	196	204	SGAEDQTPK 202-HexHexNAc	TGOLN2	O43493	sGAEDQtPk	N-Term(TMT10plex); T7(Hex1HexNAc1); K9(TMT10plex)	60763.5	33400.7	74335	132942	102280	168574	122926	125971	194155	194995	0.311616	0.17129	0.381215	0.681771	0.524526	0.864504	0.630406	0.646022	0.995692	202	YES	TGOLN2 202
q7z7m9	TSFIAAKGTQVVK	T9(Hex1HexNAc1)	ETD	161229_Fusion_(LC2)_Ieva_Hacat_WT_T1_T2_T3_TMT10plex_Jacalin(Dec2016)_2h_HCD_ETD_high_pH_8_ETD_gr_TMT.mgf	322241	0	1	1	171	183	TSFIAAKGTQVVK 179-HexHexNAc	GALNT5	Q7Z7M9	tSFIAAkGtQVVk	N-Term(TMT10plex); K7(TMT10plex); T9(Hex1HexNAc1); K13(TMT10plex)	4862.66	1496.23	5503.5	9880.85	17121.3	30884	62357.5	87735.5	1131160	15273.7	0.318368	0.0979612	0.360325	0.646919	1.12097	2.02204	4.08267	5.74422	74.0593	179	YES	GALNT5 179
q8nbs9	TETGATETVTPSEAPVLAAEPEADKGTVLAL	T8(HexNAc);T10(HexNAc)	ETD	161229_Fusion_(LC2)_Ieva_Hacat_WT_T1_T2_T3_TMT10plex_Jacalin(Dec2016)_2h_HCD_ETD_high_pH_3_ETD_gr_TMT.mgf	281868	2	0	2	297	327	TETGATETVTPSEAPVLAAEPEADKGTVLAL 304-HexNAc;306-HexNAc	TXNDC5	Q8NBS9	tETGATEtVtPSEAPVLAAEPEADkGTVLAL	N-Term(TMT10plex); T8(HexNAc); T10(HexNAc); K25(TMT10plex)	5456.05	5417.45	11667.9	24586.3	13366.4	2881.53	17071.8	16404.7	7981.5	17092.7	0.319204	0.316945	0.682625	1.43841	0.781995	0.168582	0.998777	0.959749	0.466954	304	NO
q8nbs9	TETGATETVTPSEAPVLAAEPEADKGTVLAL	T8(HexNAc);T10(HexNAc)	ETD	161229_Fusion_(LC2)_Ieva_Hacat_WT_T1_T2_T3_TMT10plex_Jacalin(Dec2016)_2h_HCD_ETD_high_pH_3_ETD_gr_TMT.mgf	281868	2	0	2	297	327	TETGATETVTPSEAPVLAAEPEADKGTVLAL 304-HexNAc;306-HexNAc	TXNDC5	Q8NBS9	tETGATEtVtPSEAPVLAAEPEADkGTVLAL	N-Term(TMT10plex); T8(HexNAc); T10(HexNAc); K25(TMT10plex)	5456.05	5417.45	11667.9	24586.3	13366.4	2881.53	17071.8	16404.7	7981.5	17092.7	0.319204	0.316945	0.682625	1.43841	0.781995	0.168582	0.998777	0.959749	0.466954	306	NO
q02818	EVDTSEKK	T4(Hex1HexNAc1)	ETD	161229_Fusion_(LC2)_Ieva_Hacat_WT_T1_T2_T3_TMT10plex_Jacalin(Dec2016)_2h_HCD_ETD_high_pH_3_ETD_gr_TMT.mgf	277558	0	1	1	440	447	EVDTSEKK 443-HexHexNAc	NUCB1	Q02818	eVDtSEkk	N-Term(TMT10plex); T4(Hex1HexNAc1); K7(TMT10plex); K8(TMT10plex)	55677.5	28619.1	81387.5	203328	184922	118487	137980	175828	101087	173435	0.321028	0.165013	0.469268	1.17236	1.06623	0.683178	0.795572	1.0138	0.582852	443	YES	NUCB1 443
p02786	LAGTESPVREEPGEDFPAAR	T4(HexNAc)	ETD	161229_Fusion_(LC2)_Ieva_Hacat_WT_T1_T2_T3_TMT10plex_Jacalin(Dec2016)_2h_HCD_ETD_high_pH_2_ETD_gr_TMT.mgf	264285	1	0	1	101	120	LAGTESPVREEPGEDFPAAR 104-HexNAc	TFRC	P02786	lAGtESPVREEPGEDFPAAR	N-Term(TMT10plex); T4(HexNAc)	84410.5	109072	214118	123604	105064	348130	95077	160962	593170	261353	0.322975	0.417336	0.819267	0.472939	0.402	1.33203	0.363788	0.61588	2.26961	104	NO
p37173	SVNNDMIVTDNNGAVK	T9(Hex1HexNAc1)	ETD	161229_Fusion_(LC2)_Ieva_Hacat_WT_T1_T2_T3_TMT10plex_Jacalin(Dec2016)_2h_HCD_ETD_high_pH_3_ETD_gr_TMT.mgf	278577	0	1	1	31	46	SVNNDMIVTDNNGAVK 39-HexHexNAc	TGFBR2	P37173	sVNNDmIVtDNNGAVk	N-Term(TMT10plex); M6(Oxidation); T9(Hex1HexNAc1); K16(TMT10plex)	12541.4	12700.2	17207.8	35908.4	26203.1	30282.6	29970.3	41961.3	44934.1	38690.3	0.324148	0.328253	0.444757	0.928098	0.677252	0.782692	0.774621	1.08454	1.16138	39	YES	TGFBR2 39
q9ukm7	ADTDPENLPEISSQK	S13(Hex1HexNAc1)	ETD	161229_Fusion_(LC2)_Ieva_Hacat_WT_T1_T2_T3_TMT10plex_Jacalin(Dec2016)_2h_HCD_ETD_high_pH_2_ETD_gr_TMT.mgf	264536	0	1	1	142	156	ADTDPENLPEISSQK 154-HexHexNAc	MAN1B1	Q9UKM7	aDTDPENLPEISsQk	N-Term(TMT10plex); S13(Hex1HexNAc1); K15(TMT10plex)	511615	202893	607065	1940890	1790760	1336570	1877760	1771760	1367710	1565400	0.326827	0.129611	0.387802	1.23987	1.14396	0.85382	1.19954	1.13183	0.873713	154	YES	MAN1B1 154
q9y4l1	LGNTISSLFGGGTTPDAK	T14(HexNAc)	ETD	161229_Fusion_(LC2)_Ieva_Hacat_WT_T1_T2_T3_TMT10plex_Jacalin(Dec2016)_2h_HCD_ETD_high_pH_8_ETD_gr_TMT.mgf	324892	1	0	1	577	594	LGNTISSLFGGGTTPDAK 590-HexNAc	HYOU1	Q9Y4L1	lGNTISSLFGGGTtPDAk	N-Term(TMT10plex); T14(HexNAc); K18(TMT10plex)	1775.3	12433.3	955.02	7306.6	2437.04	2336.24	2024.91	872.025	916.165	5406.95	0.328337	2.2995	0.176628	1.35133	0.450724	0.432081	0.374501	0.161279	0.169442	590	NO
q16790	SEEEGSLKLEDLPTVEAPGDPQEPQNNAHR	T14(Hex1HexNAc1)	ETD	161229_Fusion_(LC2)_Ieva_Hacat_WT_T1_T2_T3_TMT10plex_Jacalin(Dec2016)_2h_HCD_ETD_high_pH_2_ETD_gr_TMT.mgf	265483	0	1	1	102	131	SEEEGSLKLEDLPTVEAPGDPQEPQNNAHR 115-HexHexNAc	CA9	Q16790	sEEEGSLkLEDLPtVEAPGDPQEPQNNAHR	N-Term(TMT10plex); K8(TMT10plex); T14(Hex1HexNAc1)	587.405	712.72	885.57	22192.5	3678.04	4320.68	7564.45	3688.24	3286.94	1775	0.330932	0.401532	0.498913	12.5028	2.07214	2.43419	4.26166	2.07788	1.8518	115	YES	CA9 115
o43493	TESGEETDLISPPQEEVKSSEPTEDVEPK	S11(Hex1HexNAc1);S19(Hex1HexNAc1)	ETD	161229_Fusion_(LC2)_Ieva_Hacat_WT_T1_T2_T3_TMT10plex_Jacalin(Dec2016)_2h_HCD_ETD_high_pH_1_ETD_gr_TMT.mgf	249511	0	2	2	296	324	TESGEETDLISPPQEEVKSSEPTEDVEPK 306-HexHexNAc;314-HexHexNAc	TGOLN2	O43493	tESGEETDLIsPPQEEVksSEPTEDVEPk	N-Term(TMT10plex); S11(Hex1HexNAc1); K18(TMT10plex); S19(Hex1HexNAc1); K29(TMT10plex)	5662.8	5936.4	11406.3	14076.5	4583.09	12430.3	18783.4	25687.4	9733.55	17056.3	0.332006	0.348047	0.668744	0.825296	0.268704	0.728781	1.10126	1.50604	0.570672	306	NO
o43493	TESGEETDLISPPQEEVKSSEPTEDVEPK	S11(Hex1HexNAc1);S19(Hex1HexNAc1)	ETD	161229_Fusion_(LC2)_Ieva_Hacat_WT_T1_T2_T3_TMT10plex_Jacalin(Dec2016)_2h_HCD_ETD_high_pH_1_ETD_gr_TMT.mgf	249511	0	2	2	296	324	TESGEETDLISPPQEEVKSSEPTEDVEPK 306-HexHexNAc;314-HexHexNAc	TGOLN2	O43493	tESGEETDLIsPPQEEVksSEPTEDVEPk	N-Term(TMT10plex); S11(Hex1HexNAc1); K18(TMT10plex); S19(Hex1HexNAc1); K29(TMT10plex)	5662.8	5936.4	11406.3	14076.5	4583.09	12430.3	18783.4	25687.4	9733.55	17056.3	0.332006	0.348047	0.668744	0.825296	0.268704	0.728781	1.10126	1.50604	0.570672	314	NO
o43493	TESGEETDLISPPQEEVKSSEPTEDVEPK	S20(Hex1HexNAc1)	ETD	161229_Fusion_(LC2)_Ieva_Hacat_WT_T1_T2_T3_TMT10plex_Jacalin(Dec2016)_2h_HCD_ETD_high_pH_2_ETD_gr_TMT.mgf	265077	0	1	1	296	324	TESGEETDLISPPQEEVKSSEPTEDVEPK 315-HexHexNAc	TGOLN2	O43493	tESGEETDLISPPQEEVkSsEPTEDVEPk	N-Term(TMT10plex); K18(TMT10plex); S20(Hex1HexNAc1); K29(TMT10plex)	19479.7	17905.2	31166.7	15539.3	6548.9	9783.9	25375.8	28531.7	9129.6	58352.5	0.333828	0.306845	0.534111	0.266301	0.11223	0.167669	0.434871	0.488954	0.156456	315	NO
q7z7m9	SEMSSSSLAPHR	S7(HexNAc)	ETD	161229_Fusion_(LC2)_Ieva_Hacat_WT_T1_T2_T3_TMT10plex_Jacalin(Dec2016)_2h_HCD_ETD_high_pH_2_ETD_gr_TMT.mgf	261462	1	0	1	364	375	SEMSSSSLAPHR 370-HexNAc	GALNT5	Q7Z7M9	sEmSSSsLAPHR	N-Term(TMT10plex); M3(Oxidation); S7(HexNAc)	13381.1	21273.4	25132.3	30187.9	14991.5	108849	26048.2	31570.4	120506	40069.4	0.333948	0.530914	0.627219	0.75339	0.374138	2.71651	0.650077	0.787893	3.00743	370	NO
p16070	TFIPVTSAK	T1(HexNAc);T6(HexNAc);S7(HexNAc)	ETD	161229_Fusion_(LC2)_Ieva_Hacat_WT_T1_T2_T3_TMT10plex_Jacalin(Dec2016)_2h_HCD_ETD_high_pH_7_ETD_gr_TMT.mgf	308504	3	0	3	572	580	TFIPVTSAK 572-HexNAc;577-HexNAc;578-HexNAc	CD44	P16070	tFIPVtsAk	N-Term(TMT10plex); T1(HexNAc); T6(HexNAc); S7(HexNAc); K9(TMT10plex)	1142200	1223640	1205290	1619100	2389120	2703120	1634640	1801100	5351200	3419770	0.333999	0.357814	0.352448	0.473453	0.69862	0.790439	0.477997	0.526673	1.56478	572	YES	572
p16070	TFIPVTSAK	T1(HexNAc);T6(HexNAc);S7(HexNAc)	ETD	161229_Fusion_(LC2)_Ieva_Hacat_WT_T1_T2_T3_TMT10plex_Jacalin(Dec2016)_2h_HCD_ETD_high_pH_7_ETD_gr_TMT.mgf	308504	3	0	3	572	580	TFIPVTSAK 572-HexNAc;577-HexNAc;578-HexNAc	CD44	P16070	tFIPVtsAk	N-Term(TMT10plex); T1(HexNAc); T6(HexNAc); S7(HexNAc); K9(TMT10plex)	1142200	1223640	1205290	1619100	2389120	2703120	1634640	1801100	5351200	3419770	0.333999	0.357814	0.352448	0.473453	0.69862	0.790439	0.477997	0.526673	1.56478	577	YES	572;577
p16070	TFIPVTSAK	T1(HexNAc);T6(HexNAc);S7(HexNAc)	ETD	161229_Fusion_(LC2)_Ieva_Hacat_WT_T1_T2_T3_TMT10plex_Jacalin(Dec2016)_2h_HCD_ETD_high_pH_7_ETD_gr_TMT.mgf	308504	3	0	3	572	580	TFIPVTSAK 572-HexNAc;577-HexNAc;578-HexNAc	CD44	P16070	tFIPVtsAk	N-Term(TMT10plex); T1(HexNAc); T6(HexNAc); S7(HexNAc); K9(TMT10plex)	1142200	1223640	1205290	1619100	2389120	2703120	1634640	1801100	5351200	3419770	0.333999	0.357814	0.352448	0.473453	0.69862	0.790439	0.477997	0.526673	1.56478	578	YES	CD44 572;577;578
q9nu53	NVETTVDEDVLPGKLPETPLR	T4(Hex1HexNAc1);T5(Hex1HexNAc1)	ETD	161229_Fusion_(LC2)_Ieva_Hacat_WT_T1_T2_T3_TMT10plex_Jacalin(Dec2016)_2h_HCD_ETD_high_pH_3_ETD_gr_TMT.mgf	280512	0	2	2	211	231	NVETTVDEDVLPGKLPETPLR 214-HexHexNAc;215-HexHexNAc	GINM1	Q9NU53	nVEttVDEDVLPGkLPETPLR	N-Term(TMT10plex); T4(Hex1HexNAc1); T5(Hex1HexNAc1); K14(TMT10plex)	7282.45	4048.69	14225	13578	8414.45	34009.8	8372.2	6303.2	21062.4	21709.4	0.335451	0.186495	0.655246	0.625443	0.387595	1.56659	0.385649	0.290344	0.970197	214	NO
q9nu53	NVETTVDEDVLPGKLPETPLR	T4(Hex1HexNAc1);T5(Hex1HexNAc1)	ETD	161229_Fusion_(LC2)_Ieva_Hacat_WT_T1_T2_T3_TMT10plex_Jacalin(Dec2016)_2h_HCD_ETD_high_pH_3_ETD_gr_TMT.mgf	280512	0	2	2	211	231	NVETTVDEDVLPGKLPETPLR 214-HexHexNAc;215-HexHexNAc	GINM1	Q9NU53	nVEttVDEDVLPGkLPETPLR	N-Term(TMT10plex); T4(Hex1HexNAc1); T5(Hex1HexNAc1); K14(TMT10plex)	7282.45	4048.69	14225	13578	8414.45	34009.8	8372.2	6303.2	21062.4	21709.4	0.335451	0.186495	0.655246	0.625443	0.387595	1.56659	0.385649	0.290344	0.970197	215	NO
p02786	LAGTESPVREEPGEDFPAAR	T4(Hex1HexNAc1)	ETD	161229_Fusion_(LC2)_Ieva_Hacat_WT_T1_T2_T3_TMT10plex_Jacalin(Dec2016)_2h_HCD_ETD_high_pH_8_ETD_gr_TMT.mgf	321852	0	1	1	101	120	LAGTESPVREEPGEDFPAAR 104-HexHexNAc	TFRC	P02786	lAGtESPVREEPGEDFPAAR	N-Term(TMT10plex); T4(Hex1HexNAc1)	3880.13	5788.3	8303.45	9915.9	5037.9	13031.2	5484.4	10895.7	23113.5	11506.1	0.337224	0.503064	0.721656	0.861795	0.437846	1.13255	0.476652	0.94695	2.0088	104	NO
p02786	LAGTESPVREEPGEDFPAAR	T4(Hex1HexNAc1);S6(Hex1HexNAc1)	ETD	161229_Fusion_(LC2)_Ieva_Hacat_WT_T1_T2_T3_TMT10plex_Jacalin(Dec2016)_2h_HCD_ETD_high_pH_1_ETD_gr_TMT.mgf	248654	0	2	2	101	120	LAGTESPVREEPGEDFPAAR 104-HexHexNAc;106-HexHexNAc	TFRC	P02786	lAGtEsPVREEPGEDFPAAR	N-Term(TMT10plex); T4(Hex1HexNAc1); S6(Hex1HexNAc1)	4649.25	5323.15	7538.5	8887.95	5503.5	13982.6	7653.4	8627.25	20958.8	13714	0.339015	0.388154	0.549694	0.648093	0.401305	1.01959	0.558072	0.629083	1.52828	104	NO
p02786	LAGTESPVREEPGEDFPAAR	T4(Hex1HexNAc1);S6(Hex1HexNAc1)	ETD	161229_Fusion_(LC2)_Ieva_Hacat_WT_T1_T2_T3_TMT10plex_Jacalin(Dec2016)_2h_HCD_ETD_high_pH_1_ETD_gr_TMT.mgf	248654	0	2	2	101	120	LAGTESPVREEPGEDFPAAR 104-HexHexNAc;106-HexHexNAc	TFRC	P02786	lAGtEsPVREEPGEDFPAAR	N-Term(TMT10plex); T4(Hex1HexNAc1); S6(Hex1HexNAc1)	4649.25	5323.15	7538.5	8887.95	5503.5	13982.6	7653.4	8627.25	20958.8	13714	0.339015	0.388154	0.549694	0.648093	0.401305	1.01959	0.558072	0.629083	1.52828	106	NO
p37173	SVNNDMIVTDNNGAVK	T9(Hex1HexNAc1)	ETD	161229_Fusion_(LC2)_Ieva_Hacat_WT_T1_T2_T3_TMT10plex_Jacalin(Dec2016)_2h_HCD_ETD_high_pH_4_ETD_gr_TMT.mgf	294032	0	1	1	31	46	SVNNDMIVTDNNGAVK 39-HexHexNAc	TGFBR2	P37173	sVNNDMIVtDNNGAVk	N-Term(TMT10plex); T9(Hex1HexNAc1); K16(TMT10plex)	5607.6	3560.72	9376.85	16260.4	13127.4	14642.2	9744.2	15996.2	22616	16394.5	0.342042	0.21719	0.571951	0.99182	0.80072	0.893117	0.594358	0.975705	1.37949	39	NO
p02462	KPTPSTLK	T3(Hex1HexNAc1)	ETD	161229_Fusion_(LC2)_Ieva_Hacat_WT_T1_T2_T3_TMT10plex_Jacalin(Dec2016)_2h_HCD_ETD_high_pH_7_ETD_gr_TMT.mgf	307189	0	1	1	1644	1651	KPTPSTLK 1646-HexHexNAc	COL4A1	P02462	kPtPSTLk	N-Term(TMT10plex); K1(TMT10plex); T3(Hex1HexNAc1); K8(TMT10plex)	12331.7	20417.6	16474.5	16044.8	4026.92	9134.7	15714.8	23650.1	45283.5	36041.8	0.34215	0.566498	0.457094	0.445172	0.111729	0.253447	0.436016	0.656185	1.25642	1646	NO
p07339	YSQAVPAVTEGPIPEVLK	T9(Hex1HexNAc1)	ETD	161229_Fusion_(LC2)_Ieva_Hacat_WT_T1_T2_T3_TMT10plex_Jacalin(Dec2016)_2h_HCD_ETD_high_pH_4_ETD_gr_TMT.mgf	295931	0	1	1	55	72	YSQAVPAVTEGPIPEVLK 63-HexHexNAc	CTSD	P07339	ySQAVPAVtEGPIPEVLk	N-Term(TMT10plex); T9(Hex1HexNAc1); K18(TMT10plex)	295674	478155	458829	228189	104954	232872	304737	485248	520855	863220	0.342525	0.55392	0.531532	0.264346	0.121584	0.269771	0.353024	0.562137	0.603386	63	NO
q96pd2	SSNEFPAQTEQTTASPDIR	T12(HexNAc);T13(HexNAc)	ETD	161229_Fusion_(LC2)_Ieva_Hacat_WT_T1_T2_T3_TMT10plex_Jacalin(Dec2016)_2h_HCD_ETD_LWAC22_ETD_gr_TMT.mgf	352228	2	0	2	497	515	SSNEFPAQTEQTTASPDIR 508-HexNAc;509-HexNAc	DCBLD2	Q96PD2	sSNEFPAQTEQttASPDIR	N-Term(TMT10plex); T12(HexNAc); T13(HexNAc)	2869.86	2310.27	3292.65	5430.55	3447.66	8832.15	3135.89	4965.68	17637.1	8307.7	0.345446	0.278088	0.396337	0.653677	0.414996	1.06313	0.377468	0.59772	2.12298	508	YES	508
q96pd2	SSNEFPAQTEQTTASPDIR	T12(HexNAc);T13(HexNAc)	ETD	161229_Fusion_(LC2)_Ieva_Hacat_WT_T1_T2_T3_TMT10plex_Jacalin(Dec2016)_2h_HCD_ETD_LWAC22_ETD_gr_TMT.mgf	352228	2	0	2	497	515	SSNEFPAQTEQTTASPDIR 508-HexNAc;509-HexNAc	DCBLD2	Q96PD2	sSNEFPAQTEQttASPDIR	N-Term(TMT10plex); T12(HexNAc); T13(HexNAc)	2869.86	2310.27	3292.65	5430.55	3447.66	8832.15	3135.89	4965.68	17637.1	8307.7	0.345446	0.278088	0.396337	0.653677	0.414996	1.06313	0.377468	0.59772	2.12298	509	YES	DCBLD2 508;509
q92520	STKPPRYK	T2(Hex1HexNAc1)	ETD	161229_Fusion_(LC2)_Ieva_Hacat_WT_T1_T2_T3_TMT10plex_Jacalin(Dec2016)_2h_HCD_ETD_high_pH_8_ETD_gr_TMT.mgf	319796	0	1	1	50	57	STKPPRYK 51-HexHexNAc	FAM3C	Q92520	stkPPRYk	N-Term(TMT10plex); T2(Hex1HexNAc1); K3(TMT10plex); K8(TMT10plex)	8539.15	9100.1	10911.2	37618.5	14580.7	24444.1	10109	11759	17850.9	24712.4	0.345541	0.36824	0.441527	1.52225	0.590016	0.989143	0.409066	0.475834	0.722346	51	YES	FAM3C 51
p14625	ESTAEKDEL	T3(HexNAc)	ETD	161229_Fusion_(LC2)_Ieva_Hacat_WT_T1_T2_T3_TMT10plex_Jacalin(Dec2016)_2h_HCD_ETD_high_pH_wash_ETD_gr_TMT.mgf	336219	1	0	1	795	803	ESTAEKDEL 797-HexNAc	HSP90B1	P14625	eStAEkDEL	N-Term(TMT10plex); T3(HexNAc); K6(TMT10plex)	6003.2	13148.1	8210.3	16670.8	10133.5	10722.8	11218.8	9522.25	9755.15	17337	0.346265	0.758384	0.473571	0.961574	0.584501	0.618492	0.647102	0.549244	0.562678	797	NO
p30040	ILDQGEDFPASEMTR	S11(HexNAc)	ETD	161229_Fusion_(LC2)_Ieva_Hacat_WT_T1_T2_T3_TMT10plex_Jacalin(Dec2016)_2h_HCD_ETD_high_pH_1_ETD_gr_TMT.mgf	249546	1	0	1	209	223	ILDQGEDFPASEMTR 219-HexNAc	ERP29	P30040	iLDQGEDFPAsEmTR	N-Term(TMT10plex); S11(HexNAc); M13(Oxidation)	7401.35	7938.3	8137.5	7153.1	6710.95	6011.85	14558.8	16084.8	5212.35	21373.8	0.346281	0.371403	0.380723	0.334667	0.31398	0.281272	0.681152	0.752548	0.243866	219	YES	ERP29 219
q02818	GAPNKEETPATESPDTGLYYHR	T8(HexNAc);T11(HexNAc);T16(HexNAc)	ETD	161229_Fusion_(LC2)_Ieva_Hacat_WT_T1_T2_T3_TMT10plex_Jacalin(Dec2016)_2h_HCD_ETD_high_pH_3_ETD_gr_TMT.mgf	278382	3	0	3	32	53	GAPNKEETPATESPDTGLYYHR 39-HexNAc;42-HexNAc;47-HexNAc	NUCB1	Q02818	gAPNkEEtPAtESPDtGLYYHR	N-Term(TMT10plex); K5(TMT10plex); T8(HexNAc); T11(HexNAc); T16(HexNAc)	71228.5	108373	86273.5	128154	58903	72648	110498	55499.5	59598	205482	0.346641	0.527409	0.419859	0.623675	0.286658	0.353549	0.53775	0.270094	0.29004	39	NO
q02818	GAPNKEETPATESPDTGLYYHR	T8(HexNAc);T11(HexNAc);T16(HexNAc)	ETD	161229_Fusion_(LC2)_Ieva_Hacat_WT_T1_T2_T3_TMT10plex_Jacalin(Dec2016)_2h_HCD_ETD_high_pH_3_ETD_gr_TMT.mgf	278382	3	0	3	32	53	GAPNKEETPATESPDTGLYYHR 39-HexNAc;42-HexNAc;47-HexNAc	NUCB1	Q02818	gAPNkEEtPAtESPDtGLYYHR	N-Term(TMT10plex); K5(TMT10plex); T8(HexNAc); T11(HexNAc); T16(HexNAc)	71228.5	108373	86273.5	128154	58903	72648	110498	55499.5	59598	205482	0.346641	0.527409	0.419859	0.623675	0.286658	0.353549	0.53775	0.270094	0.29004	42	NO
q02818	GAPNKEETPATESPDTGLYYHR	T8(HexNAc);T11(HexNAc);T16(HexNAc)	ETD	161229_Fusion_(LC2)_Ieva_Hacat_WT_T1_T2_T3_TMT10plex_Jacalin(Dec2016)_2h_HCD_ETD_high_pH_3_ETD_gr_TMT.mgf	278382	3	0	3	32	53	GAPNKEETPATESPDTGLYYHR 39-HexNAc;42-HexNAc;47-HexNAc	NUCB1	Q02818	gAPNkEEtPAtESPDtGLYYHR	N-Term(TMT10plex); K5(TMT10plex); T8(HexNAc); T11(HexNAc); T16(HexNAc)	71228.5	108373	86273.5	128154	58903	72648	110498	55499.5	59598	205482	0.346641	0.527409	0.419859	0.623675	0.286658	0.353549	0.53775	0.270094	0.29004	47	NO
q8nbs9	TLNEEPVTPEPEVEPPSAPELK	T8(HexNAc)	ETD	161229_Fusion_(LC2)_Ieva_Hacat_WT_T1_T2_T3_TMT10plex_Jacalin(Dec2016)_2h_HCD_ETD_high_pH_2_ETD_gr_TMT.mgf	265712	1	0	1	167	188	TLNEEPVTPEPEVEPPSAPELK 174-HexNAc	TXNDC5	Q8NBS9	tLNEEPVtPEPEVEPPSAPELk	N-Term(TMT10plex); T8(HexNAc); K22(TMT10plex)	4947.16	7849.05	5483.25	16189.9	8403.9	7343.3	14094.8	11475.5	9381.55	14151.8	0.349578	0.554633	0.38746	1.14402	0.59384	0.518895	0.995972	0.810886	0.662923	174	NO
q9uhi8	LATAAPGEKPPAPLQFHLLR	T3(Hex1HexNAc1)	ETD	161229_Fusion_(LC2)_Ieva_Hacat_WT_T1_T2_T3_TMT10plex_Jacalin(Dec2016)_2h_HCD_ETD_high_pH_8_ETD_gr_TMT.mgf	324455	0	1	1	168	187	LATAAPGEKPPAPLQFHLLR 170-HexHexNAc	ADAMTS1	Q9UHI8	lAtAAPGEkPPAPLQFHLLR	N-Term(TMT10plex); T3(Hex1HexNAc1); K9(TMT10plex)	2478.38	1326.48	10877	2813.48	2763	3892.15	3118.15	6163.9	17670	7089.5	0.349585	0.187105	1.53424	0.396852	0.389731	0.549002	0.439827	0.869441	2.49242	170	NO
p42785	ALGSLHLPTNPTSLPAVAK	T12(Hex1HexNAc1)	ETD	161229_Fusion_(LC2)_Ieva_Hacat_WT_T1_T2_T3_TMT10plex_Jacalin(Dec2016)_2h_HCD_ETD_high_pH_7_ETD_gr_TMT.mgf	310490	0	1	1	28	46	ALGSLHLPTNPTSLPAVAK 39-HexHexNAc	PRCP	P42785	aLGSLHLPTNPtSLPAVAk	N-Term(TMT10plex); T12(Hex1HexNAc1); K19(TMT10plex)	2818.18	3226.01	6327.8	3641	409.991	2504.17	6973.85	4293.63	10171.7	8035.15	0.350731	0.401487	0.787515	0.453134	0.0510247	0.311652	0.867918	0.534356	1.2659	39	NO
q16270	HEVTGWVLVSPLSK	T4(HexNAc);S13(HexNAc)	ETD	161229_Fusion_(LC2)_Ieva_Hacat_WT_T1_T2_T3_TMT10plex_Jacalin(Dec2016)_2h_HCD_ETD_high_pH_7_ETD_gr_TMT.mgf	310422	2	0	2	227	240	HEVTGWVLVSPLSK 230-HexNAc;239-HexNAc	IGFBP7	Q16270	hEVtGWVLVSPLsk	N-Term(TMT10plex); T4(HexNAc); S13(HexNAc); K14(TMT10plex)	2706.8	2987.38	3111.88	7635.95	11638.8	18685.7	11630.5	8126.3	15878.3	7716.15	0.350797	0.387159	0.403294	0.989606	1.50837	2.42164	1.50729	1.05315	2.0578	230	YES	230
q16270	HEVTGWVLVSPLSK	T4(HexNAc);S13(HexNAc)	ETD	161229_Fusion_(LC2)_Ieva_Hacat_WT_T1_T2_T3_TMT10plex_Jacalin(Dec2016)_2h_HCD_ETD_high_pH_7_ETD_gr_TMT.mgf	310422	2	0	2	227	240	HEVTGWVLVSPLSK 230-HexNAc;239-HexNAc	IGFBP7	Q16270	hEVtGWVLVSPLsk	N-Term(TMT10plex); T4(HexNAc); S13(HexNAc); K14(TMT10plex)	2706.8	2987.38	3111.88	7635.95	11638.8	18685.7	11630.5	8126.3	15878.3	7716.15	0.350797	0.387159	0.403294	0.989606	1.50837	2.42164	1.50729	1.05315	2.0578	239	YES	IGFBP7 230;239
q8nbj7	NKATQPMK	T4(HexNAc)	ETD	161229_Fusion_(LC2)_Ieva_Hacat_WT_T1_T2_T3_TMT10plex_Jacalin(Dec2016)_2h_HCD_ETD_high_pH_7_ETD_gr_TMT.mgf	306562	1	0	1	106	113	NKATQPMK 109-HexNAc	SUMF2	Q8NBJ7	nkAtQPMk	N-Term(TMT10plex); K2(TMT10plex); T4(HexNAc); K8(TMT10plex)	364253	1199220	280605	1133410	735020	298073	350693	262741	88521	1035330	0.351823	1.1583	0.27103	1.09473	0.709938	0.287901	0.338726	0.253775	0.0855003	109	NO
q9y5x9	LHKPKATQTEVKPSVR	T7(Hex1HexNAc1)	ETD	161229_Fusion_(LC2)_Ieva_Hacat_WT_T1_T2_T3_TMT10plex_Jacalin(Dec2016)_2h_HCD_ETD_high_pH_8_ETD_gr_TMT.mgf	320594	0	1	1	35	50	LHKPKATQTEVKPSVR 41-HexHexNAc	LIPG	Q9Y5X9	lHkPkAtQTEVkPSVR	N-Term(TMT10plex); K3(TMT10plex); K5(TMT10plex); T7(Hex1HexNAc1); K12(TMT10plex)	15377.7	3212.81	51399.5	13475.8	7009.1	16368.6	16757.4	13814.3	74075.5	43363.4	0.354624	0.0740904	1.18532	0.310764	0.161636	0.377475	0.386441	0.31857	1.70825	41	NO
p49641	PSFFSISPQDCQFALGGR	S2(Hex1HexNAc1)	ETD	161229_Fusion_(LC2)_Ieva_Hacat_WT_T1_T2_T3_TMT10plex_Jacalin(Dec2016)_2h_HCD_ETD_high_pH_7_ETD_gr_TMT.mgf	311206	0	1	1	106	123	PSFFSISPQDCQFALGGR 107-HexHexNAc	MAN2A2	P49641	psFFSISPQDcQFALGGR	N-Term(TMT10plex); S2(Hex1HexNAc1); C11(Carbamidomethyl)	2073.69	912.805	2070.71	3256.81	661.655	1625.74	3774.38	5040.15	8898.85	5846.95	0.354662	0.156116	0.354152	0.55701	0.113162	0.278049	0.64553	0.862014	1.52196	107	YES	MAN2A2 107
p49755	DLLVTGAYEISDQSGGAGGLR	T5(HexNAc)	ETD	161229_Fusion_(LC2)_Ieva_Hacat_WT_T1_T2_T3_TMT10plex_Jacalin(Dec2016)_2h_HCD_ETD_high_pH_3_ETD_gr_TMT.mgf	281210	1	0	1	51	71	DLLVTGAYEISDQSGGAGGLR 55-HexNAc	TMED10	P49755	dLLVtGAYEISDQSGGAGGLR	N-Term(TMT10plex); T5(HexNAc)	3139.53	4559.14	4890.84	8102.85	7170.1	5147.15	9155.35	5386.45	6030.45	8843.45	0.355012	0.515539	0.553047	0.916254	0.810781	0.58203	1.03527	0.609089	0.681911	55	NO
p07339	YSQAVPAVTEGPIPEVLK	T9(Hex1HexNAc1)	ETD	161229_Fusion_(LC2)_Ieva_Hacat_WT_T1_T2_T3_TMT10plex_Jacalin(Dec2016)_2h_HCD_ETD_high_pH_4_ETD_gr_TMT.mgf	295891	0	1	1	55	72	YSQAVPAVTEGPIPEVLK 63-HexHexNAc	CTSD	P07339	ySQAVPAVtEGPIPEVLk	N-Term(TMT10plex); T9(Hex1HexNAc1); K18(TMT10plex)	607430	889390	814370	492666	187581	438138	685905	962890	869930	1709250	0.355378	0.520339	0.476449	0.288235	0.109745	0.256333	0.40129	0.563341	0.508954	63	NO
q7z7m9	VVPLWHPAHLQTLPVTPNK	T16(HexNAc)	ETD	161229_Fusion_(LC2)_Ieva_Hacat_WT_T1_T2_T3_TMT10plex_Jacalin(Dec2016)_2h_HCD_ETD_high_pH_8_ETD_gr_TMT.mgf	324548	1	0	1	123	141	VVPLWHPAHLQTLPVTPNK 138-HexNAc	GALNT5	Q7Z7M9	vVPLWHPAHLQTLPVtPNk	N-Term(TMT10plex); T16(HexNAc); K19(TMT10plex)	4181.81	4814.18	8356.5	7617.15	5554.7	18843.5	2530.32	4143.58	11462.9	11696.3	0.357533	0.411599	0.714457	0.651244	0.474911	1.61107	0.216335	0.354264	0.980045	138	NO
q9hc07	IFTPAAPVHTNK	T3(Hex1HexNAc1)	ETD	161229_Fusion_(LC2)_Ieva_Hacat_WT_T1_T2_T3_TMT10plex_Jacalin(Dec2016)_2h_HCD_ETD_high_pH_8_ETD_gr_TMT.mgf	321813	0	1	1	71	82	IFTPAAPVHTNK 73-HexHexNAc	TMEM165	Q9HC07	iFtPAAPVHTNk	N-Term(TMT10plex); T3(Hex1HexNAc1); K12(TMT10plex)	8007.05	19203.7	12797.5	17028.1	14574.2	16888.7	19404.5	20136.1	30590.3	22335.3	0.358493	0.859791	0.572972	0.762385	0.652519	0.756144	0.868782	0.901537	1.36959	73	NO
q13586	ATGTSSGANSEESTAAEFCR	T4(HexNAc)	ETD	161229_Fusion_(LC2)_Ieva_Hacat_WT_T1_T2_T3_TMT10plex_Jacalin(Dec2016)_2h_HCD_ETD_high_pH_1_ETD_gr_TMT.mgf	247957	1	0	1	31	50	ATGTSSGANSEESTAAEFCR 34-HexNAc	STIM1	Q13586	aTGtSSGANSEESTAAEFcR	N-Term(TMT10plex); T4(HexNAc); C19(Carbamidomethyl)	18664.4	15996.6	16343.7	53604.5	56726.5	33051.3	41436.2	28578.6	29765.3	51621.5	0.361563	0.309883	0.316606	1.03841	1.09889	0.640262	0.802693	0.553618	0.576607	34	YES	STIM1 34
p16070	TNPEDIYPSNPTDDDVSSGSSSER	S22(Hex1HexNAc1)	ETD	161229_Fusion_(LC2)_Ieva_Hacat_WT_T1_T2_T3_TMT10plex_Jacalin(Dec2016)_2h_HCD_ETD_high_pH_1_ETD_gr_TMT.mgf	248647	0	1	1	163	186	TNPEDIYPSNPTDDDVSSGSSSER 184-HexHexNAc	CD44	P16070	tNPEDIYPSNPTDDDVSSGSSsER	N-Term(TMT10plex); S22(Hex1HexNAc1)	10953.2	5496.3	13444.7	57130	69789	57067.5	30258.2	26965.3	53069	30232.5	0.362299	0.181801	0.44471	1.88969	2.30841	1.88762	1.00085	0.891931	1.75536	184	YES	CD44 184
q9y6n7	TQDVLPTSQGVDHK	T7(Hex1HexNAc1)	ETD	161229_Fusion_(LC2)_Ieva_Hacat_WT_T1_T2_T3_TMT10plex_Jacalin(Dec2016)_2h_HCD_ETD_high_pH_3_ETD_gr_TMT.mgf	278617	0	1	1	654	667	TQDVLPTSQGVDHK 660-HexHexNAc	ROBO1	Q9Y6N7	tQDVLPtSQGVDHk	N-Term(TMT10plex); T7(Hex1HexNAc1); K14(TMT10plex)	27189.6	142332	29616.7	73483	16443.8	24263.9	93375.5	130611	36462.2	74945.5	0.362792	1.89914	0.395176	0.980486	0.21941	0.323754	1.24591	1.74275	0.486516	660	NO
q9y4l1	LPATEKPVLLSK	T4(HexNAc)	ETD	161229_Fusion_(LC2)_Ieva_Hacat_WT_T1_T2_T3_TMT10plex_Jacalin(Dec2016)_2h_HCD_ETD_high_pH_7_ETD_gr_TMT.mgf	309625	1	0	1	878	889	LPATEKPVLLSK 881-HexNAc	HYOU1	Q9Y4L1	lPAtEkPVLLSk	N-Term(TMT10plex); T4(HexNAc); K6(TMT10plex); K12(TMT10plex)	36365.1	24945.9	27333.8	58772	48132.5	33423.4	86384	75755.5	53084	99965.5	0.363777	0.249545	0.273432	0.587923	0.481491	0.334349	0.864138	0.757816	0.531023	881	YES	HYOU1 881
q7z7m9	ALLPEDSGTHQVLR	T9(Hex1HexNAc1)	ETD	161229_Fusion_(LC2)_Ieva_Hacat_WT_T1_T2_T3_TMT10plex_Jacalin(Dec2016)_2h_HCD_ETD_high_pH_4_ETD_gr_TMT.mgf	293895	0	1	1	412	425	ALLPEDSGTHQVLR 420-HexHexNAc	GALNT5	Q7Z7M9	aLLPEDSGtHQVLR	N-Term(TMT10plex); T9(Hex1HexNAc1)	20069.4	16272.1	32021.2	57887.5	28988.6	27166.2	40880.2	39822.1	45703.5	55096	0.364262	0.295341	0.581189	1.05067	0.526147	0.49307	0.741981	0.722777	0.829525	420	NO
p07339	YSQAVPAVTEGPIPEVLK	T9(Hex1HexNAc1)	ETD	161229_Fusion_(LC2)_Ieva_Hacat_WT_T1_T2_T3_TMT10plex_Jacalin(Dec2016)_2h_HCD_ETD_high_pH_4_ETD_gr_TMT.mgf	295919	0	1	1	55	72	YSQAVPAVTEGPIPEVLK 63-HexHexNAc	CTSD	P07339	ySQAVPAVtEGPIPEVLk	N-Term(TMT10plex); T9(Hex1HexNAc1); K18(TMT10plex)	43018	68225.5	66133.5	37521.8	10679.2	33684.1	43111.6	64623	82609.5	117965	0.364667	0.578354	0.56062	0.318076	0.0905285	0.285543	0.365461	0.547815	0.700288	63	NO
q9y6n7	TQDVLPTSQGVDHK	T7(Hex1HexNAc1)	ETD	161229_Fusion_(LC2)_Ieva_Hacat_WT_T1_T2_T3_TMT10plex_Jacalin(Dec2016)_2h_HCD_ETD_high_pH_4_ETD_gr_TMT.mgf	293402	0	1	1	654	667	TQDVLPTSQGVDHK 660-HexHexNAc	ROBO1	Q9Y6N7	tQDVLPtSQGVDHk	N-Term(TMT10plex); T7(Hex1HexNAc1); K14(TMT10plex)	14858.5	48906.4	16152.6	33719.3	14646.2	20422.5	37419	46810.9	17961.1	40436.5	0.367453	1.20946	0.399456	0.833883	0.362202	0.505051	0.925377	1.15764	0.44418	660	NO
p02786	LAGTESPVREEPGEDFPAAR	T4(Hex1HexNAc1)	ETD	161229_Fusion_(LC2)_Ieva_Hacat_WT_T1_T2_T3_TMT10plex_Jacalin(Dec2016)_2h_HCD_ETD_high_pH_1_ETD_gr_TMT.mgf	248858	0	1	1	101	120	LAGTESPVREEPGEDFPAAR 104-HexHexNAc	TFRC	P02786	lAGtESPVREEPGEDFPAAR	N-Term(TMT10plex); T4(Hex1HexNAc1)	56120.5	67299.5	117820	120538	46897.1	157644	63493.5	116145	256716	152207	0.368712	0.442158	0.774077	0.791935	0.308114	1.03572	0.417152	0.763073	1.68662	104	NO
p83731	AKAPTKAAPK	T5(Hex1HexNAc1)	ETD	161229_Fusion_(LC2)_Ieva_Hacat_WT_T1_T2_T3_TMT10plex_Jacalin(Dec2016)_2h_HCD_ETD_high_pH_8_ETD_gr_TMT.mgf	320008	0	1	1	130	139	AKAPTKAAPK 134-HexHexNAc	RPL24	P83731	akAPtkAAPk	N-Term(TMT10plex); K2(TMT10plex); T5(Hex1HexNAc1); K6(TMT10plex); K10(TMT10plex)	10368.5	8364.85	21040.2	15367.2	13293.1	19753.4	10807	14552.4	39984.4	28047.4	0.369678	0.29824	0.750166	0.547901	0.473951	0.704286	0.385312	0.51885	1.4256	134	NO
p35354	TVTINASSSR	T1(Hex1HexNAc1);S9(Hex1HexNAc1)	ETD	161229_Fusion_(LC2)_Ieva_Hacat_WT_T1_T2_T3_TMT10plex_Jacalin(Dec2016)_2h_HCD_ETD_high_pH_4_ETD_gr_TMT.mgf	292289	0	2	2	576	585	TVTINASSSR 576-HexHexNAc;584-HexHexNAc	PTGS2	P35354	tVTINASSsR	N-Term(TMT10plex); T1(Hex1HexNAc1); S9(Hex1HexNAc1)	11746.7	7710.85	11298.3	13195.9	18083.3	14260.9	10386.2	12247.5	11180.7	31551.7	0.3723	0.244388	0.358088	0.418231	0.573132	0.451985	0.32918	0.388172	0.354361	576	YES	576
p35354	TVTINASSSR	T1(Hex1HexNAc1);S9(Hex1HexNAc1)	ETD	161229_Fusion_(LC2)_Ieva_Hacat_WT_T1_T2_T3_TMT10plex_Jacalin(Dec2016)_2h_HCD_ETD_high_pH_4_ETD_gr_TMT.mgf	292289	0	2	2	576	585	TVTINASSSR 576-HexHexNAc;584-HexHexNAc	PTGS2	P35354	tVTINASSsR	N-Term(TMT10plex); T1(Hex1HexNAc1); S9(Hex1HexNAc1)	11746.7	7710.85	11298.3	13195.9	18083.3	14260.9	10386.2	12247.5	11180.7	31551.7	0.3723	0.244388	0.358088	0.418231	0.573132	0.451985	0.32918	0.388172	0.354361	584	YES	PTGS2 576;584
q9y4l1	LPATEKPVLLSK	T4(HexNAc)	ETD	161229_Fusion_(LC2)_Ieva_Hacat_WT_T1_T2_T3_TMT10plex_Jacalin(Dec2016)_2h_HCD_ETD_high_pH_7_ETD_gr_TMT.mgf	309695	1	0	1	878	889	LPATEKPVLLSK 881-HexNAc	HYOU1	Q9Y4L1	lPAtEkPVLLSk	N-Term(TMT10plex); T4(HexNAc); K6(TMT10plex); K12(TMT10plex)	41155.6	30298.8	30209.7	65177	50492	36024.9	103026	87296.5	58252.5	110469	0.372553	0.274274	0.273468	0.590003	0.457069	0.326109	0.932624	0.790235	0.52732	881	YES	HYOU1 881
o43493	SGSEAQTTKDSTSK	T7(Hex1HexNAc1);T8(Hex1HexNAc1)	ETD	161229_Fusion_(LC2)_Ieva_Hacat_WT_T1_T2_T3_TMT10plex_Jacalin(Dec2016)_2h_HCD_ETD_high_pH_3_ETD_gr_TMT.mgf	276782	0	2	2	112	125	SGSEAQTTKDSTSK 118-HexHexNAc;119-HexHexNAc	TGOLN2	O43493	sGSEAQttkDSTSk	N-Term(TMT10plex); T7(Hex1HexNAc1); T8(Hex1HexNAc1); K9(TMT10plex); K14(TMT10plex)	12017.7	10391	16077.9	11697.5	16535.7	33993.2	34353.7	24280.5	38580.1	32163.4	0.373645	0.323069	0.499882	0.36369	0.514115	1.05689	1.0681	0.754911	1.1995	118	YES	118
o43493	SGSEAQTTKDSTSK	T7(Hex1HexNAc1);T8(Hex1HexNAc1)	ETD	161229_Fusion_(LC2)_Ieva_Hacat_WT_T1_T2_T3_TMT10plex_Jacalin(Dec2016)_2h_HCD_ETD_high_pH_3_ETD_gr_TMT.mgf	276782	0	2	2	112	125	SGSEAQTTKDSTSK 118-HexHexNAc;119-HexHexNAc	TGOLN2	O43493	sGSEAQttkDSTSk	N-Term(TMT10plex); T7(Hex1HexNAc1); T8(Hex1HexNAc1); K9(TMT10plex); K14(TMT10plex)	12017.7	10391	16077.9	11697.5	16535.7	33993.2	34353.7	24280.5	38580.1	32163.4	0.373645	0.323069	0.499882	0.36369	0.514115	1.05689	1.0681	0.754911	1.1995	119	YES	TGOLN2 118;119
q8tcz2	WNHVTTTTK	T8(HexNAc)	ETD	161229_Fusion_(LC2)_Ieva_Hacat_WT_T1_T2_T3_TMT10plex_Jacalin(Dec2016)_2h_HCD_ETD_high_pH_7_ETD_gr_TMT.mgf	307636	1	0	1	95	103	WNHVTTTTK 102-HexNAc	CD99L2	Q8TCZ2	wNHVTTTtk	N-Term(TMT10plex); T8(HexNAc); K9(TMT10plex)	11154	13146.1	22774	13808.7	13810.6	41654.8	21799.5	27938.5	61483	29753.5	0.37488	0.441834	0.765423	0.464103	0.464167	1.4	0.73267	0.938999	2.06641	102	NO
q9uhi8	LATAAPGEKPPAPLQFHLLR	T3(Hex1HexNAc1)	ETD	161229_Fusion_(LC2)_Ieva_Hacat_WT_T1_T2_T3_TMT10plex_Jacalin(Dec2016)_2h_HCD_ETD_high_pH_8_ETD_gr_TMT.mgf	324404	0	1	1	168	187	LATAAPGEKPPAPLQFHLLR 170-HexHexNAc	ADAMTS1	Q9UHI8	lAtAAPGEkPPAPLQFHLLR	N-Term(TMT10plex); T3(Hex1HexNAc1); K9(TMT10plex)	3017.07	1000.15	13980.4	4562.08	3636.58	4508.93	3463.08	10269.9	24620.5	8017.8	0.376296	0.124741	1.74367	0.568994	0.453563	0.562365	0.431924	1.28089	3.07073	170	NO
p02786	LAGTESPVREEPGEDFPAAR	T4(Hex1HexNAc1)	ETD	161229_Fusion_(LC2)_Ieva_Hacat_WT_T1_T2_T3_TMT10plex_Jacalin(Dec2016)_2h_HCD_ETD_high_pH_2_ETD_gr_TMT.mgf	264219	0	1	1	101	120	LAGTESPVREEPGEDFPAAR 104-HexHexNAc	TFRC	P02786	lAGtESPVREEPGEDFPAAR	N-Term(TMT10plex); T4(Hex1HexNAc1)	36552.8	45761.9	68634.5	67126	35782.3	91916	45285.4	77594	190252	97042.5	0.376668	0.471566	0.707262	0.691718	0.368728	0.947173	0.466655	0.799588	1.9605	104	NO
q8iy17	GTSSHGLATNSSGAK	T2(HexNAc);T9(HexNAc)	ETD	161229_Fusion_(LC2)_Ieva_Hacat_WT_T1_T2_T3_TMT10plex_Jacalin(Dec2016)_2h_HCD_ETD_high_pH_4_ETD_gr_TMT.mgf	291711	2	0	2	2	16	GTSSHGLATNSSGAK 3-HexNAc;10-HexNAc	PNPLA6	Q8IY17	gtSSHGLAtNSSGAk	N-Term(TMT10plex); T2(HexNAc); T9(HexNAc); K15(TMT10plex)	3446.73	2964.15	3085.86	12503.3	12277.2	8017.75	7888.7	8177.55	6266.9	9127	0.377641	0.324767	0.338102	1.36992	1.34515	0.878465	0.864326	0.895973	0.686633	3	YES	3
q8iy17	GTSSHGLATNSSGAK	T2(HexNAc);T9(HexNAc)	ETD	161229_Fusion_(LC2)_Ieva_Hacat_WT_T1_T2_T3_TMT10plex_Jacalin(Dec2016)_2h_HCD_ETD_high_pH_4_ETD_gr_TMT.mgf	291711	2	0	2	2	16	GTSSHGLATNSSGAK 3-HexNAc;10-HexNAc	PNPLA6	Q8IY17	gtSSHGLAtNSSGAk	N-Term(TMT10plex); T2(HexNAc); T9(HexNAc); K15(TMT10plex)	3446.73	2964.15	3085.86	12503.3	12277.2	8017.75	7888.7	8177.55	6266.9	9127	0.377641	0.324767	0.338102	1.36992	1.34515	0.878465	0.864326	0.895973	0.686633	10	YES	PNPLA6 3;10
o43493	TESGEETDLISPPQEEVKSSEPTEDVEPK	S11(Hex1HexNAc1);S19(Hex1HexNAc1)	ETD	161229_Fusion_(LC2)_Ieva_Hacat_WT_T1_T2_T3_TMT10plex_Jacalin(Dec2016)_2h_HCD_ETD_high_pH_2_ETD_gr_TMT.mgf	264839	0	2	2	296	324	TESGEETDLISPPQEEVKSSEPTEDVEPK 306-HexHexNAc;314-HexHexNAc	TGOLN2	O43493	tESGEETDLIsPPQEEVksSEPTEDVEPk	N-Term(TMT10plex); S11(Hex1HexNAc1); K18(TMT10plex); S19(Hex1HexNAc1); K29(TMT10plex)	3842.47	4498.94	8273.45	10728.4	1896.9	9377.2	14591.1	12917.5	6864.55	10162.3	0.37811	0.442709	0.814132	1.05571	0.186661	0.922744	1.43581	1.27112	0.675492	306	NO
o43493	TESGEETDLISPPQEEVKSSEPTEDVEPK	S11(Hex1HexNAc1);S19(Hex1HexNAc1)	ETD	161229_Fusion_(LC2)_Ieva_Hacat_WT_T1_T2_T3_TMT10plex_Jacalin(Dec2016)_2h_HCD_ETD_high_pH_2_ETD_gr_TMT.mgf	264839	0	2	2	296	324	TESGEETDLISPPQEEVKSSEPTEDVEPK 306-HexHexNAc;314-HexHexNAc	TGOLN2	O43493	tESGEETDLIsPPQEEVksSEPTEDVEPk	N-Term(TMT10plex); S11(Hex1HexNAc1); K18(TMT10plex); S19(Hex1HexNAc1); K29(TMT10plex)	3842.47	4498.94	8273.45	10728.4	1896.9	9377.2	14591.1	12917.5	6864.55	10162.3	0.37811	0.442709	0.814132	1.05571	0.186661	0.922744	1.43581	1.27112	0.675492	314	NO
q86x29	AMSEVTSLHEDDWR	T6(Hex1HexNAc1)	ETD	161229_Fusion_(LC2)_Ieva_Hacat_WT_T1_T2_T3_TMT10plex_Jacalin(Dec2016)_2h_HCD_ETD_high_pH_1_ETD_gr_TMT.mgf	248039	0	1	1	430	443	AMSEVTSLHEDDWR 435-HexHexNAc	LSR	Q86X29	amSEVtSLHEDDWR	N-Term(TMT10plex); M2(Oxidation); T6(Hex1HexNAc1)	10738.3	7852.55	17597.6	15166.7	13343.8	29768.9	13053.7	16598	21234.8	28217.9	0.380549	0.278283	0.623633	0.537485	0.472884	1.05497	0.462604	0.588208	0.752529	435	NO
p02786	LAGTESPVREEPGEDFPAAR	T4(Hex1HexNAc1)	ETD	161229_Fusion_(LC2)_Ieva_Hacat_WT_T1_T2_T3_TMT10plex_Jacalin(Dec2016)_2h_HCD_ETD_high_pH_1_ETD_gr_TMT.mgf	248765	0	1	1	101	120	LAGTESPVREEPGEDFPAAR 104-HexHexNAc	TFRC	P02786	lAGtESPVREEPGEDFPAAR	N-Term(TMT10plex); T4(Hex1HexNAc1)	170276	177339	304134	331125	147816	459580	181293	363441	779845	445357	0.382336	0.398195	0.682899	0.743505	0.331905	1.03194	0.407073	0.816067	1.75106	104	NO
q06481	EITHDVK	T3(Hex1HexNAc1)	ETD	161229_Fusion_(LC2)_Ieva_Hacat_WT_T1_T2_T3_TMT10plex_Jacalin(Dec2016)_2h_HCD_ETD_high_pH_3_ETD_gr_TMT.mgf	277064	0	1	1	301	307	EITHDVK 303-HexHexNAc	APLP2	Q06481	eItHDVk	N-Term(TMT10plex); T3(Hex1HexNAc1); K7(TMT10plex)	11783.8	7932	14347.1	13317.3	9857.35	25348.5	8373.6	7875.4	20074.2	30729.4	0.38347	0.258124	0.466885	0.433373	0.320779	0.824894	0.272495	0.256282	0.653257	303	YES	APLP2 303
p26572	VPVTPAPAVIPILVIACDR	T4(Hex1HexNAc1)	ETD	161229_Fusion_(LC2)_Ieva_Hacat_WT_T1_T2_T3_TMT10plex_Jacalin(Dec2016)_2h_HCD_ETD_high_pH_7_ETD_gr_TMT.mgf	312093	0	1	1	97	115	VPVTPAPAVIPILVIACDR 100-HexHexNAc	MGAT1	P26572	vPVtPAPAVIPILVIAcDR	N-Term(TMT10plex); T4(Hex1HexNAc1); C17(Carbamidomethyl)	931.15	984.235	2623.09	2569.37	2592.95	2531.04	2007.31	2655.47	4150.56	2408.64	0.386587	0.408627	1.08903	1.06673	1.07652	1.05082	0.833379	1.10248	1.7232	100	NO
q07065	LEGLGSSEADQDGLASTVR	T17(HexNAc)	ETD	161229_Fusion_(LC2)_Ieva_Hacat_WT_T1_T2_T3_TMT10plex_Jacalin(Dec2016)_2h_HCD_ETD_high_pH_2_ETD_gr_TMT.mgf	264996	1	0	1	455	473	LEGLGSSEADQDGLASTVR 471-HexNAc	CKAP4	Q07065	lEGLGSSEADQDGLAStVR	N-Term(TMT10plex); T17(HexNAc)	74732.5	75392.5	92962	175849	196764	133108	174930	123167	109740	191743	0.389753	0.393196	0.484826	0.917108	1.02619	0.6942	0.912315	0.642355	0.572329	471	YES	CKAP4 471
p02786	LAGTESPVREEPGEDFPA	T4(Hex1HexNAc1)	ETD	161229_Fusion_(LC2)_Ieva_Hacat_WT_T1_T2_T3_TMT10plex_Jacalin(Dec2016)_2h_HCD_ETD_high_pH_1_ETD_gr_TMT.mgf	249438	0	1	1	101	118	LAGTESPVREEPGEDFPA 104-HexHexNAc	TFRC	P02786	lAGtESPVREEPGEDFPA	N-Term(TMT10plex); T4(Hex1HexNAc1)	22290.6	37061.8	36265.3	39869.2	28953.1	71451	34243.4	43403.2	139718	57127.5	0.39019	0.648756	0.634813	0.697899	0.506815	1.25073	0.599421	0.75976	2.44572	104	NO
p16070	NDVTGGRR	T4(Hex1HexNAc1)	ETD	161229_Fusion_(LC2)_Ieva_Hacat_WT_T1_T2_T3_TMT10plex_Jacalin(Dec2016)_2h_HCD_ETD_high_pH_1_ETD_gr_TMT.mgf	244704	0	1	1	538	545	NDVTGGRR 541-HexHexNAc	CD44	P16070	nDVtGGRR	N-Term(TMT10plex); T4(Hex1HexNAc1)	3971.56	1858.37	2973.46	4001.06	8326.75	6969.3	5013.4	3819.77	6859.7	10142.1	0.391591	0.183233	0.29318	0.3945	0.821008	0.687165	0.494316	0.376625	0.676359	541	YES	CD44 541
p02777	ESSFPATFVPLPADSEGGESEDLQCVCLK	T7(Hex1HexNAc1)	ETD	161229_Fusion_(LC2)_Ieva_Hacat_WT_T1_T2_T3_TMT10plex_Jacalin(Dec2016)_2h_HCD_ETD_high_pH_4_ETD_gr_TMT.mgf	296836	0	1	1	-1	27	ESSFPATFVPLPADSEGGESEDLQCVCLK 5-HexHexNAc	P02777	P02777	eSSFPAtFVPLPADSEGGESEDLQcVcLk	N-Term(TMT10plex); T7(Hex1HexNAc1); C25(Carbamidomethyl); C27(Carbamidomethyl); K29(TMT10plex)	20443.3	11668.3	7761.65	34697.7	27276.4	13799.7	14331.4	27854.1	2401.39	52006	0.393095	0.224364	0.149245	0.667186	0.524486	0.265348	0.275572	0.535594	0.0461752	5	YES	P02777 5
q9y6n7	TQDVLPTSQGVDHK	T7(Hex1HexNAc1)	ETD	161229_Fusion_(LC2)_Ieva_Hacat_WT_T1_T2_T3_TMT10plex_Jacalin(Dec2016)_2h_HCD_ETD_high_pH_4_ETD_gr_TMT.mgf	293356	0	1	1	654	667	TQDVLPTSQGVDHK 660-HexHexNAc	ROBO1	Q9Y6N7	tQDVLPtSQGVDHk	N-Term(TMT10plex); T7(Hex1HexNAc1); K14(TMT10plex)	12443.3	53444.5	12673.1	24589.9	5162.95	9403.7	35036.4	47371.9	13007	31562.3	0.394246	1.6933	0.401527	0.779091	0.16358	0.297941	1.11007	1.5009	0.412106	660	NO
p19634	SIGDVTTAPPEVTPESR	T7(HexNAc);T13(HexNAc)	ETD	161229_Fusion_(LC2)_Ieva_Hacat_WT_T1_T2_T3_TMT10plex_Jacalin(Dec2016)_2h_HCD_ETD_high_pH_2_ETD_gr_TMT.mgf	264274	2	0	2	56	72	SIGDVTTAPPEVTPESR 62-HexNAc;68-HexNAc	SLC9A1	P19634	sIGDVTtAPPEVtPESR	N-Term(TMT10plex); T7(HexNAc); T13(HexNAc)	21639.5	18894.9	23185.3	31566.6	23728.9	36114.7	29779.1	36257.5	58049	54807	0.394831	0.344753	0.423035	0.575959	0.432954	0.658943	0.543345	0.661549	1.05915	62	YES	62
p19634	SIGDVTTAPPEVTPESR	T7(HexNAc);T13(HexNAc)	ETD	161229_Fusion_(LC2)_Ieva_Hacat_WT_T1_T2_T3_TMT10plex_Jacalin(Dec2016)_2h_HCD_ETD_high_pH_2_ETD_gr_TMT.mgf	264274	2	0	2	56	72	SIGDVTTAPPEVTPESR 62-HexNAc;68-HexNAc	SLC9A1	P19634	sIGDVTtAPPEVtPESR	N-Term(TMT10plex); T7(HexNAc); T13(HexNAc)	21639.5	18894.9	23185.3	31566.6	23728.9	36114.7	29779.1	36257.5	58049	54807	0.394831	0.344753	0.423035	0.575959	0.432954	0.658943	0.543345	0.661549	1.05915	68	YES	SLC9A1 62;68
q9nqx5	KESGHSTPPLPK	T7(Hex1HexNAc1)	ETD	161229_Fusion_(LC2)_Ieva_Hacat_WT_T1_T2_T3_TMT10plex_Jacalin(Dec2016)_2h_HCD_ETD_high_pH_7_ETD_gr_TMT.mgf	307149	0	1	1	109	120	KESGHSTPPLPK 115-HexHexNAc	NPDC1	Q9NQX5	kESGHStPPLPk	N-Term(TMT10plex); K1(TMT10plex); T7(Hex1HexNAc1); K12(TMT10plex)	6260.65	3814.4	15790.1	10462.5	9689.45	18285.2	5920.45	7478.35	25685.4	15840.5	0.395231	0.2408	0.996818	0.660491	0.611688	1.15433	0.373754	0.472103	1.6215	115	NO
o14786	NPEIKIDETGSTPGYEGEGEGDK	T9(Hex1HexNAc1);S11(Hex1HexNAc1)	ETD	161229_Fusion_(LC2)_Ieva_Hacat_WT_T1_T2_T3_TMT10plex_Jacalin(Dec2016)_2h_HCD_ETD_high_pH_2_ETD_gr_TMT.mgf	264241	0	2	2	819	841	NPEIKIDETGSTPGYEGEGEGDK 827-HexHexNAc;829-HexHexNAc	NRP1	O14786	nPEIkIDEtGsTPGYEGEGEGDk	N-Term(TMT10plex); K5(TMT10plex); T9(Hex1HexNAc1); S11(Hex1HexNAc1); K23(TMT10plex)	3286.62	1840.87	5135	3377.79	976.2	8175.85	3941.55	4326.5	7433.8	8305.6	0.395711	0.221642	0.618258	0.406688	0.117535	0.984378	0.474565	0.520914	0.895035	827	NO
o14786	NPEIKIDETGSTPGYEGEGEGDK	T9(Hex1HexNAc1);S11(Hex1HexNAc1)	ETD	161229_Fusion_(LC2)_Ieva_Hacat_WT_T1_T2_T3_TMT10plex_Jacalin(Dec2016)_2h_HCD_ETD_high_pH_2_ETD_gr_TMT.mgf	264241	0	2	2	819	841	NPEIKIDETGSTPGYEGEGEGDK 827-HexHexNAc;829-HexHexNAc	NRP1	O14786	nPEIkIDEtGsTPGYEGEGEGDk	N-Term(TMT10plex); K5(TMT10plex); T9(Hex1HexNAc1); S11(Hex1HexNAc1); K23(TMT10plex)	3286.62	1840.87	5135	3377.79	976.2	8175.85	3941.55	4326.5	7433.8	8305.6	0.395711	0.221642	0.618258	0.406688	0.117535	0.984378	0.474565	0.520914	0.895035	829	NO
q9y4l1	LPATEKPVLLSK	T4(HexNAc)	ETD	161229_Fusion_(LC2)_Ieva_Hacat_WT_T1_T2_T3_TMT10plex_Jacalin(Dec2016)_2h_HCD_ETD_high_pH_7_ETD_gr_TMT.mgf	309679	1	0	1	878	889	LPATEKPVLLSK 881-HexNAc	HYOU1	Q9Y4L1	lPAtEkPVLLSk	N-Term(TMT10plex); T4(HexNAc); K6(TMT10plex); K12(TMT10plex)	5030.45	4645.11	6032.75	9981.9	8947.85	5804.2	13467.5	10684.3	8586.85	12688	0.396473	0.366103	0.475469	0.78672	0.705221	0.457456	1.06144	0.842079	0.676769	881	YES	HYOU1 881
p02786	LAGTESPVREEPGEDFPAAR	T4(Hex1HexNAc1)	ETD	161229_Fusion_(LC2)_Ieva_Hacat_WT_T1_T2_T3_TMT10plex_Jacalin(Dec2016)_2h_HCD_ETD_high_pH_2_ETD_gr_TMT.mgf	264086	0	1	1	101	120	LAGTESPVREEPGEDFPAAR 104-HexHexNAc	TFRC	P02786	lAGtESPVREEPGEDFPAAR	N-Term(TMT10plex); T4(Hex1HexNAc1)	4564420	4730820	8604650	9333250	4009920	11502500	5294850	9907550	21196700	11508400	0.396616	0.411075	0.747684	0.810995	0.348434	0.999487	0.460086	0.860897	1.84185	104	NO
p02786	LAGTESPVREEPGEDFPAAR	T4(Hex1HexNAc1)	ETD	161229_Fusion_(LC2)_Ieva_Hacat_WT_T1_T2_T3_TMT10plex_Jacalin(Dec2016)_2h_HCD_ETD_high_pH_1_ETD_gr_TMT.mgf	248936	0	1	1	101	120	LAGTESPVREEPGEDFPAAR 104-HexHexNAc	TFRC	P02786	lAGtESPVREEPGEDFPAAR	N-Term(TMT10plex); T4(Hex1HexNAc1)	10463.4	53084	25542.2	31703.7	11732.5	23264.6	11507.3	18193.9	41333	26349.5	0.397101	2.01461	0.969362	1.2032	0.445265	0.882924	0.436718	0.690484	1.56864	104	NO
q02818	GAPNKEETPATESPDTGLYYHR	T8(HexNAc);T11(HexNAc)	ETD	161229_Fusion_(LC2)_Ieva_Hacat_WT_T1_T2_T3_TMT10plex_Jacalin(Dec2016)_2h_HCD_ETD_high_pH_3_ETD_gr_TMT.mgf	278744	2	0	2	32	53	GAPNKEETPATESPDTGLYYHR 39-HexNAc;42-HexNAc	NUCB1	Q02818	gAPNkEEtPAtESPDTGLYYHR	N-Term(TMT10plex); K5(TMT10plex); T8(HexNAc); T11(HexNAc)	44717.5	138879	47482.7	80903.5	30420.3	64118.5	89497	60998.5	69040.5	112462	0.397623	1.2349	0.422211	0.719385	0.270494	0.570135	0.795798	0.542392	0.613901	39	NO
q02818	GAPNKEETPATESPDTGLYYHR	T8(HexNAc);T11(HexNAc)	ETD	161229_Fusion_(LC2)_Ieva_Hacat_WT_T1_T2_T3_TMT10plex_Jacalin(Dec2016)_2h_HCD_ETD_high_pH_3_ETD_gr_TMT.mgf	278744	2	0	2	32	53	GAPNKEETPATESPDTGLYYHR 39-HexNAc;42-HexNAc	NUCB1	Q02818	gAPNkEEtPAtESPDTGLYYHR	N-Term(TMT10plex); K5(TMT10plex); T8(HexNAc); T11(HexNAc)	44717.5	138879	47482.7	80903.5	30420.3	64118.5	89497	60998.5	69040.5	112462	0.397623	1.2349	0.422211	0.719385	0.270494	0.570135	0.795798	0.542392	0.613901	42	NO
p07339	VPAVTEGPIPEVLK	T5(Hex1HexNAc1)	ETD	161229_Fusion_(LC2)_Ieva_Hacat_WT_T1_T2_T3_TMT10plex_Jacalin(Dec2016)_2h_HCD_ETD_high_pH_4_ETD_gr_TMT.mgf	295706	0	1	1	59	72	VPAVTEGPIPEVLK 63-HexHexNAc	CTSD	P07339	vPAVtEGPIPEVLk	N-Term(TMT10plex); T5(Hex1HexNAc1); K14(TMT10plex)	617310	946505	789435	503750	171782	523990	789170	947655	790615	1544860	0.39959	0.61268	0.511007	0.326081	0.111196	0.339183	0.510836	0.613425	0.511771	63	NO
q15363	GQDMETEAHQNK	T6(Hex1HexNAc1)	ETD	161229_Fusion_(LC2)_Ieva_Hacat_WT_T1_T2_T3_TMT10plex_Jacalin(Dec2016)_2h_HCD_ETD_high_pH_1_ETD_gr_TMT.mgf	245696	0	1	1	118	129	GQDMETEAHQNK 123-HexHexNAc	TMED2	Q15363	gQDmEtEAHQNk	N-Term(TMT10plex); M4(Oxidation); T6(Hex1HexNAc1); K12(TMT10plex)	13480.4	21821.2	28670.2	38094.6	22168.4	31062.3	21838.9	22006.1	21021.1	33670.9	0.400358	0.648073	0.851483	1.13138	0.658385	0.922527	0.648599	0.653564	0.624311	123	NO
p42785	ALGSLHLPTNPTSLPAVAK	T12(Hex1HexNAc1)	ETD	161229_Fusion_(LC2)_Ieva_Hacat_WT_T1_T2_T3_TMT10plex_Jacalin(Dec2016)_2h_HCD_ETD_high_pH_8_ETD_gr_TMT.mgf	323972	0	1	1	28	46	ALGSLHLPTNPTSLPAVAK 39-HexHexNAc	PRCP	P42785	aLGSLHLPTNPtSLPAVAk	N-Term(TMT10plex); T12(Hex1HexNAc1); K19(TMT10plex)	11216.1	11928.7	15986.2	9639.55	2326.69	5881.3	22126.2	14682.6	29016	28014.6	0.400366	0.425803	0.570638	0.34409	0.0830528	0.209937	0.78981	0.524105	1.03575	39	NO
q8nbs9	TETGATETVTPSEAPVLAAEPEADK	T6(HexNAc);T8(HexNAc);T10(HexNAc)	ETD	161229_Fusion_(LC2)_Ieva_Hacat_WT_T1_T2_T3_TMT10plex_Jacalin(Dec2016)_2h_HCD_ETD_high_pH_1_ETD_gr_TMT.mgf	249162	3	0	3	297	321	TETGATETVTPSEAPVLAAEPEADK 302-HexNAc;304-HexNAc;306-HexNAc	TXNDC5	Q8NBS9	tETGAtEtVtPSEAPVLAAEPEADk	N-Term(TMT10plex); T6(HexNAc); T8(HexNAc); T10(HexNAc); K25(TMT10plex)	14063.5	12119.3	18873.5	32733.1	32793.1	20712.9	26196.2	23129.6	20759.3	35092	0.400761	0.345358	0.537829	0.93278	0.934489	0.590246	0.746501	0.659113	0.591568	302	NO
q8nbs9	TETGATETVTPSEAPVLAAEPEADK	T6(HexNAc);T8(HexNAc);T10(HexNAc)	ETD	161229_Fusion_(LC2)_Ieva_Hacat_WT_T1_T2_T3_TMT10plex_Jacalin(Dec2016)_2h_HCD_ETD_high_pH_1_ETD_gr_TMT.mgf	249162	3	0	3	297	321	TETGATETVTPSEAPVLAAEPEADK 302-HexNAc;304-HexNAc;306-HexNAc	TXNDC5	Q8NBS9	tETGAtEtVtPSEAPVLAAEPEADk	N-Term(TMT10plex); T6(HexNAc); T8(HexNAc); T10(HexNAc); K25(TMT10plex)	14063.5	12119.3	18873.5	32733.1	32793.1	20712.9	26196.2	23129.6	20759.3	35092	0.400761	0.345358	0.537829	0.93278	0.934489	0.590246	0.746501	0.659113	0.591568	304	NO
q8nbs9	TETGATETVTPSEAPVLAAEPEADK	T6(HexNAc);T8(HexNAc);T10(HexNAc)	ETD	161229_Fusion_(LC2)_Ieva_Hacat_WT_T1_T2_T3_TMT10plex_Jacalin(Dec2016)_2h_HCD_ETD_high_pH_1_ETD_gr_TMT.mgf	249162	3	0	3	297	321	TETGATETVTPSEAPVLAAEPEADK 302-HexNAc;304-HexNAc;306-HexNAc	TXNDC5	Q8NBS9	tETGAtEtVtPSEAPVLAAEPEADk	N-Term(TMT10plex); T6(HexNAc); T8(HexNAc); T10(HexNAc); K25(TMT10plex)	14063.5	12119.3	18873.5	32733.1	32793.1	20712.9	26196.2	23129.6	20759.3	35092	0.400761	0.345358	0.537829	0.93278	0.934489	0.590246	0.746501	0.659113	0.591568	306	NO
p07339	YSQAVPAVTEGPIPEVLK	T9(Hex1HexNAc1)	ETD	161229_Fusion_(LC2)_Ieva_Hacat_WT_T1_T2_T3_TMT10plex_Jacalin(Dec2016)_2h_HCD_ETD_high_pH_4_ETD_gr_TMT.mgf	295877	0	1	1	55	72	YSQAVPAVTEGPIPEVLK 63-HexHexNAc	CTSD	P07339	ySQAVPAVtEGPIPEVLk	N-Term(TMT10plex); T9(Hex1HexNAc1); K18(TMT10plex)	35520.4	49985.4	51471	28955.9	10376.2	22441.5	36207.4	48633	53163	88260.5	0.40245	0.566339	0.583171	0.328073	0.117563	0.254264	0.410233	0.551017	0.602342	63	NO
p02786	LAGTESPVR	T4(Hex1HexNAc1)	ETD	161229_Fusion_(LC2)_Ieva_Hacat_WT_T1_T2_T3_TMT10plex_Jacalin(Dec2016)_2h_HCD_ETD_high_pH_3_ETD_gr_TMT.mgf	277567	0	1	1	101	109	LAGTESPVR 104-HexHexNAc	TFRC	P02786	lAGtESPVR	N-Term(TMT10plex); T4(Hex1HexNAc1)	110560	129436	207455	203042	102939	273782	129332	182155	447841	274402	0.402913	0.471702	0.756026	0.739944	0.375139	0.997741	0.471323	0.663825	1.63206	104	NO
p02786	LAGTESPVREEPGEDFPAAR	T4(Hex1HexNAc1)	ETD	161229_Fusion_(LC2)_Ieva_Hacat_WT_T1_T2_T3_TMT10plex_Jacalin(Dec2016)_2h_HCD_ETD_high_pH_2_ETD_gr_TMT.mgf	264130	0	1	1	101	120	LAGTESPVREEPGEDFPAAR 104-HexHexNAc	TFRC	P02786	lAGtESPVREEPGEDFPAAR	N-Term(TMT10plex); T4(Hex1HexNAc1)	3216770	3933290	5544250	6618850	3047770	8015400	3932250	7157250	14916000	7971400	0.403539	0.493425	0.695518	0.830325	0.382338	1.00552	0.493295	0.897866	1.87119	104	NO
q9npr9	KVDGGGTSAASKPKSTPAVIQGPSGK	T16(Hex1HexNAc1)	ETD	161229_Fusion_(LC2)_Ieva_Hacat_WT_T1_T2_T3_TMT10plex_Jacalin(Dec2016)_2h_HCD_ETD_high_pH_8_ETD_gr_TMT.mgf	321300	0	1	1	163	188	KVDGGGTSAASKPKSTPAVIQGPSGK 178-HexHexNAc	GPR108	Q9NPR9	kVDGGGTSAASkPkStPAVIQGPSGk	N-Term(TMT10plex); K1(TMT10plex); K12(TMT10plex); K14(TMT10plex); T16(Hex1HexNAc1); K26(TMT10plex)	5005.55	20638.2	6072.4	32285.7	11989.3	11927.7	11505.5	11786.5	12356.8	12340.2	0.40563	1.67244	0.492083	2.6163	0.971564	0.966573	0.932359	0.95513	1.00135	178	NO
q02818	EETPATESPDTGLYYHR	T3(HexNAc);T6(HexNAc)	ETD	161229_Fusion_(LC2)_Ieva_Hacat_WT_T1_T2_T3_TMT10plex_Jacalin(Dec2016)_2h_HCD_ETD_high_pH_1_ETD_gr_TMT.mgf	247999	2	0	2	37	53	EETPATESPDTGLYYHR 39-HexNAc;42-HexNAc	NUCB1	Q02818	eEtPAtESPDTGLYYHR	N-Term(TMT10plex); T3(HexNAc); T6(HexNAc)	350712	606755	573250	413061	248286	477806	638225	491498	632965	856395	0.409521	0.708499	0.669376	0.482325	0.28992	0.557927	0.745246	0.573915	0.739104	39	NO
q02818	EETPATESPDTGLYYHR	T3(HexNAc);T6(HexNAc)	ETD	161229_Fusion_(LC2)_Ieva_Hacat_WT_T1_T2_T3_TMT10plex_Jacalin(Dec2016)_2h_HCD_ETD_high_pH_1_ETD_gr_TMT.mgf	247999	2	0	2	37	53	EETPATESPDTGLYYHR 39-HexNAc;42-HexNAc	NUCB1	Q02818	eEtPAtESPDTGLYYHR	N-Term(TMT10plex); T3(HexNAc); T6(HexNAc)	350712	606755	573250	413061	248286	477806	638225	491498	632965	856395	0.409521	0.708499	0.669376	0.482325	0.28992	0.557927	0.745246	0.573915	0.739104	42	NO
p16070	TFIPVTSAK	T1(HexNAc);T6(HexNAc);S7(HexNAc)	ETD	161229_Fusion_(LC2)_Ieva_Hacat_WT_T1_T2_T3_TMT10plex_Jacalin(Dec2016)_2h_HCD_ETD_high_pH_8_ETD_gr_TMT.mgf	322017	3	0	3	572	580	TFIPVTSAK 572-HexNAc;577-HexNAc;578-HexNAc	CD44	P16070	tFIPVtsAk	N-Term(TMT10plex); T1(HexNAc); T6(HexNAc); S7(HexNAc); K9(TMT10plex)	15485.3	12617.7	13470.6	15960.2	24772.3	33359.8	16805.5	20626.8	63514.5	37753.3	0.410171	0.334214	0.356806	0.42275	0.656163	0.883626	0.44514	0.546358	1.68236	572	YES	572
p16070	TFIPVTSAK	T1(HexNAc);T6(HexNAc);S7(HexNAc)	ETD	161229_Fusion_(LC2)_Ieva_Hacat_WT_T1_T2_T3_TMT10plex_Jacalin(Dec2016)_2h_HCD_ETD_high_pH_8_ETD_gr_TMT.mgf	322017	3	0	3	572	580	TFIPVTSAK 572-HexNAc;577-HexNAc;578-HexNAc	CD44	P16070	tFIPVtsAk	N-Term(TMT10plex); T1(HexNAc); T6(HexNAc); S7(HexNAc); K9(TMT10plex)	15485.3	12617.7	13470.6	15960.2	24772.3	33359.8	16805.5	20626.8	63514.5	37753.3	0.410171	0.334214	0.356806	0.42275	0.656163	0.883626	0.44514	0.546358	1.68236	577	YES	572;577
p16070	TFIPVTSAK	T1(HexNAc);T6(HexNAc);S7(HexNAc)	ETD	161229_Fusion_(LC2)_Ieva_Hacat_WT_T1_T2_T3_TMT10plex_Jacalin(Dec2016)_2h_HCD_ETD_high_pH_8_ETD_gr_TMT.mgf	322017	3	0	3	572	580	TFIPVTSAK 572-HexNAc;577-HexNAc;578-HexNAc	CD44	P16070	tFIPVtsAk	N-Term(TMT10plex); T1(HexNAc); T6(HexNAc); S7(HexNAc); K9(TMT10plex)	15485.3	12617.7	13470.6	15960.2	24772.3	33359.8	16805.5	20626.8	63514.5	37753.3	0.410171	0.334214	0.356806	0.42275	0.656163	0.883626	0.44514	0.546358	1.68236	578	YES	CD44 572;577;578
o75354	ATPLVLKATAGLR	T2(Hex1HexNAc1);T9(Hex1HexNAc1)	ETD	161229_Fusion_(LC2)_Ieva_Hacat_WT_T1_T2_T3_TMT10plex_Jacalin(Dec2016)_2h_HCD_ETD_high_pH_8_ETD_gr_TMT.mgf	321740	0	2	2	174	186	ATPLVLKATAGLR 175-HexHexNAc;182-HexHexNAc	ENTPD6	O75354	atPLVLkAtAGLR	N-Term(TMT10plex); T2(Hex1HexNAc1); K7(TMT10plex); T9(Hex1HexNAc1)	4184.65	4709.06	12129.4	8496.55	4972.41	11921.6	5207.8	5527.65	34184.3	10176	0.411227	0.462761	1.19196	0.83496	0.488641	1.17154	0.511773	0.543205	3.35931	175	NO
o75354	ATPLVLKATAGLR	T2(Hex1HexNAc1);T9(Hex1HexNAc1)	ETD	161229_Fusion_(LC2)_Ieva_Hacat_WT_T1_T2_T3_TMT10plex_Jacalin(Dec2016)_2h_HCD_ETD_high_pH_8_ETD_gr_TMT.mgf	321740	0	2	2	174	186	ATPLVLKATAGLR 175-HexHexNAc;182-HexHexNAc	ENTPD6	O75354	atPLVLkAtAGLR	N-Term(TMT10plex); T2(Hex1HexNAc1); K7(TMT10plex); T9(Hex1HexNAc1)	4184.65	4709.06	12129.4	8496.55	4972.41	11921.6	5207.8	5527.65	34184.3	10176	0.411227	0.462761	1.19196	0.83496	0.488641	1.17154	0.511773	0.543205	3.35931	182	NO
q9hc07	IFTPAAPVHTNK	T3(Hex1HexNAc1)	ETD	161229_Fusion_(LC2)_Ieva_Hacat_WT_T1_T2_T3_TMT10plex_Jacalin(Dec2016)_2h_HCD_ETD_high_pH_7_ETD_gr_TMT.mgf	308367	0	1	1	71	82	IFTPAAPVHTNK 73-HexHexNAc	TMEM165	Q9HC07	iFtPAAPVHTNk	N-Term(TMT10plex); T3(Hex1HexNAc1); K12(TMT10plex)	120754	269707	189765	228885	184004	226989	272297	276057	417412	293531	0.411384	0.918837	0.64649	0.779764	0.626864	0.773305	0.92766	0.94047	1.42204	73	NO
o43493	TESGEETDLISPPQEEVK	S11(Hex1HexNAc1)	ETD	161229_Fusion_(LC2)_Ieva_Hacat_WT_T1_T2_T3_TMT10plex_Jacalin(Dec2016)_2h_HCD_ETD_high_pH_1_ETD_gr_TMT.mgf	249397	0	1	1	296	313	TESGEETDLISPPQEEVK 306-HexHexNAc	TGOLN2	O43493	tESGEETDLIsPPQEEVk	N-Term(TMT10plex); S11(Hex1HexNAc1); K18(TMT10plex)	9217.25	9753.85	12001.7	27230.3	11734.2	27951.5	26080.8	22633.1	11452.1	22368.3	0.412068	0.436057	0.536549	1.21736	0.524591	1.2496	1.16597	1.01184	0.511979	306	NO
q9bs26	EFHHGPDPTDTAPGEQAQDVASSPPESSFQK	T9(HexNAc);S27(HexNAc);S28(HexNAc)	ETD	161229_Fusion_(LC2)_Ieva_Hacat_WT_T1_T2_T3_TMT10plex_Jacalin(Dec2016)_2h_HCD_ETD_high_pH_2_ETD_gr_TMT.mgf	264145	3	0	3	359	389	EFHHGPDPTDTAPGEQAQDVASSPPESSFQK 367-HexNAc;385-HexNAc;386-HexNAc	ERP44	Q9BS26	eFHHGPDPtDTAPGEQAQDVASSPPEssFQk	N-Term(TMT10plex); T9(HexNAc); S27(HexNAc); S28(HexNAc); K31(TMT10plex)	8338.35	9673.5	15007.4	25200.2	13732.5	16820.6	15122.7	11745.6	7269.2	20192.5	0.412943	0.479064	0.743217	1.248	0.680079	0.833012	0.748927	0.581681	0.359995	367	NO
q9bs26	EFHHGPDPTDTAPGEQAQDVASSPPESSFQK	T9(HexNAc);S27(HexNAc);S28(HexNAc)	ETD	161229_Fusion_(LC2)_Ieva_Hacat_WT_T1_T2_T3_TMT10plex_Jacalin(Dec2016)_2h_HCD_ETD_high_pH_2_ETD_gr_TMT.mgf	264145	3	0	3	359	389	EFHHGPDPTDTAPGEQAQDVASSPPESSFQK 367-HexNAc;385-HexNAc;386-HexNAc	ERP44	Q9BS26	eFHHGPDPtDTAPGEQAQDVASSPPEssFQk	N-Term(TMT10plex); T9(HexNAc); S27(HexNAc); S28(HexNAc); K31(TMT10plex)	8338.35	9673.5	15007.4	25200.2	13732.5	16820.6	15122.7	11745.6	7269.2	20192.5	0.412943	0.479064	0.743217	1.248	0.680079	0.833012	0.748927	0.581681	0.359995	385	NO
q9bs26	EFHHGPDPTDTAPGEQAQDVASSPPESSFQK	T9(HexNAc);S27(HexNAc);S28(HexNAc)	ETD	161229_Fusion_(LC2)_Ieva_Hacat_WT_T1_T2_T3_TMT10plex_Jacalin(Dec2016)_2h_HCD_ETD_high_pH_2_ETD_gr_TMT.mgf	264145	3	0	3	359	389	EFHHGPDPTDTAPGEQAQDVASSPPESSFQK 367-HexNAc;385-HexNAc;386-HexNAc	ERP44	Q9BS26	eFHHGPDPtDTAPGEQAQDVASSPPEssFQk	N-Term(TMT10plex); T9(HexNAc); S27(HexNAc); S28(HexNAc); K31(TMT10plex)	8338.35	9673.5	15007.4	25200.2	13732.5	16820.6	15122.7	11745.6	7269.2	20192.5	0.412943	0.479064	0.743217	1.248	0.680079	0.833012	0.748927	0.581681	0.359995	386	NO
q8nbj4	SQTPAPSSEVVLDSK	T3(HexNAc)	ETD	161229_Fusion_(LC2)_Ieva_Hacat_WT_T1_T2_T3_TMT10plex_Jacalin(Dec2016)_2h_HCD_ETD_high_pH_3_ETD_gr_TMT.mgf	279210	1	0	1	233	247	SQTPAPSSEVVLDSK 235-HexNAc	GOLM1	Q8NBJ4	sQtPAPSSEVVLDSk	N-Term(TMT10plex); T3(HexNAc); K15(TMT10plex)	102915	43997.8	264898	99826.5	83604	245536	62441.5	86866	152759	248631	0.413927	0.17696	1.06543	0.401505	0.336257	0.987552	0.251141	0.349377	0.6144	235	NO
p98173	IQQLFTSPESSVTAAPR	T13(HexNAc)	ETD	161229_Fusion_(LC2)_Ieva_Hacat_WT_T1_T2_T3_TMT10plex_Jacalin(Dec2016)_2h_HCD_ETD_high_pH_7_ETD_gr_TMT.mgf	310396	1	0	1	37	53	IQQLFTSPESSVTAAPR 49-HexNAc	FAM3A	P98173	iQQLFTSPESSVtAAPR	N-Term(TMT10plex); T13(HexNAc)	3933.22	4090.23	6620.1	6099	5300.35	10017.4	4515.41	6973.35	4822.02	9469.35	0.415363	0.431944	0.699108	0.644078	0.559737	1.05788	0.476845	0.736413	0.509224	49	NO
p07339	VPAVTEGPIPEVLK	T5(Hex1HexNAc1)	ETD	161229_Fusion_(LC2)_Ieva_Hacat_WT_T1_T2_T3_TMT10plex_Jacalin(Dec2016)_2h_HCD_ETD_high_pH_4_ETD_gr_TMT.mgf	295723	0	1	1	59	72	VPAVTEGPIPEVLK 63-HexHexNAc	CTSD	P07339	vPAVtEGPIPEVLk	N-Term(TMT10plex); T5(Hex1HexNAc1); K14(TMT10plex)	6172.1	10737	7485.3	4747.49	2731.4	6409.95	8960.15	10326.1	9830	14859.2	0.415372	0.722583	0.503749	0.319498	0.183819	0.431379	0.603004	0.69493	0.661543	63	NO
q14766	EHGPGVAEPEVATAPPEK	T13(HexNAc)	ETD	161229_Fusion_(LC2)_Ieva_Hacat_WT_T1_T2_T3_TMT10plex_Jacalin(Dec2016)_2h_HCD_ETD_high_pH_2_ETD_gr_TMT.mgf	263619	1	0	1	789	806	EHGPGVAEPEVATAPPEK 801-HexNAc	LTBP1	Q14766	eHGPGVAEPEVAtAPPEk	N-Term(TMT10plex); T13(HexNAc); K18(TMT10plex)	7480.45	5789.6	10626.1	13824.6	11235.7	17158.8	9523.9	14596.3	9981.45	17982.8	0.415978	0.321952	0.590904	0.768768	0.624803	0.954178	0.529612	0.811681	0.555055	801	NO
q9bs26	EFHHGPDPTDTAPGEQAQDVASSPPESSFQK	T9(Hex1HexNAc1);S22(HexNAc);S23(HexNAc)	ETD	161229_Fusion_(LC2)_Ieva_Hacat_WT_T1_T2_T3_TMT10plex_Jacalin(Dec2016)_2h_HCD_ETD_high_pH_2_ETD_gr_TMT.mgf	264016	2	1	3	359	389	EFHHGPDPTDTAPGEQAQDVASSPPESSFQK 367-HexHexNAc;380-HexNAc;381-HexNAc	ERP44	Q9BS26	eFHHGPDPtDTAPGEQAQDVAssPPESSFQk	N-Term(TMT10plex); T9(Hex1HexNAc1); S22(HexNAc); S23(HexNAc); K31(TMT10plex)	6300.95	6482.8	10778	24663	7521.6	9027.7	12427.2	21032.7	6008.1	15123.7	0.416628	0.428652	0.712656	1.63075	0.497339	0.596924	0.821704	1.39071	0.397264	367	NO
q9bs26	EFHHGPDPTDTAPGEQAQDVASSPPESSFQK	T9(Hex1HexNAc1);S22(HexNAc);S23(HexNAc)	ETD	161229_Fusion_(LC2)_Ieva_Hacat_WT_T1_T2_T3_TMT10plex_Jacalin(Dec2016)_2h_HCD_ETD_high_pH_2_ETD_gr_TMT.mgf	264016	2	1	3	359	389	EFHHGPDPTDTAPGEQAQDVASSPPESSFQK 367-HexHexNAc;380-HexNAc;381-HexNAc	ERP44	Q9BS26	eFHHGPDPtDTAPGEQAQDVAssPPESSFQk	N-Term(TMT10plex); T9(Hex1HexNAc1); S22(HexNAc); S23(HexNAc); K31(TMT10plex)	6300.95	6482.8	10778	24663	7521.6	9027.7	12427.2	21032.7	6008.1	15123.7	0.416628	0.428652	0.712656	1.63075	0.497339	0.596924	0.821704	1.39071	0.397264	380	NO
q9bs26	EFHHGPDPTDTAPGEQAQDVASSPPESSFQK	T9(Hex1HexNAc1);S22(HexNAc);S23(HexNAc)	ETD	161229_Fusion_(LC2)_Ieva_Hacat_WT_T1_T2_T3_TMT10plex_Jacalin(Dec2016)_2h_HCD_ETD_high_pH_2_ETD_gr_TMT.mgf	264016	2	1	3	359	389	EFHHGPDPTDTAPGEQAQDVASSPPESSFQK 367-HexHexNAc;380-HexNAc;381-HexNAc	ERP44	Q9BS26	eFHHGPDPtDTAPGEQAQDVAssPPESSFQk	N-Term(TMT10plex); T9(Hex1HexNAc1); S22(HexNAc); S23(HexNAc); K31(TMT10plex)	6300.95	6482.8	10778	24663	7521.6	9027.7	12427.2	21032.7	6008.1	15123.7	0.416628	0.428652	0.712656	1.63075	0.497339	0.596924	0.821704	1.39071	0.397264	381	NO
q9ukm7	GAVIEPEQGTELPSR	T10(HexNAc)	ETD	161229_Fusion_(LC2)_Ieva_Hacat_WT_T1_T2_T3_TMT10plex_Jacalin(Dec2016)_2h_HCD_ETD_high_pH_1_ETD_gr_TMT.mgf	248433	1	0	1	210	224	GAVIEPEQGTELPSR 219-HexNAc	MAN1B1	Q9UKM7	gAVIEPEQGtELPSR	N-Term(TMT10plex); T10(HexNAc)	18417.6	22452	43384.7	34826.1	41466.5	32913.8	34473.9	35602.9	36991.5	44193.5	0.416749	0.508039	0.981699	0.788037	0.938294	0.744766	0.780067	0.805614	0.837035	219	NO
q9bs26	EFHHGPDPTDTAPGEQAQDVASSPPESSFQK	T9(HexNAc);S27(HexNAc);S28(HexNAc)	ETD	161229_Fusion_(LC2)_Ieva_Hacat_WT_T1_T2_T3_TMT10plex_Jacalin(Dec2016)_2h_HCD_ETD_high_pH_3_ETD_gr_TMT.mgf	279161	3	0	3	359	389	EFHHGPDPTDTAPGEQAQDVASSPPESSFQK 367-HexNAc;385-HexNAc;386-HexNAc	ERP44	Q9BS26	eFHHGPDPtDTAPGEQAQDVASSPPEssFQk	N-Term(TMT10plex); T9(HexNAc); S27(HexNAc); S28(HexNAc); K31(TMT10plex)	129402	160253	179464	364390	65042	64180	259568	216683	54242	309919	0.417535	0.51708	0.579067	1.17576	0.209868	0.207086	0.837535	0.69916	0.17502	367	NO
q9bs26	EFHHGPDPTDTAPGEQAQDVASSPPESSFQK	T9(HexNAc);S27(HexNAc);S28(HexNAc)	ETD	161229_Fusion_(LC2)_Ieva_Hacat_WT_T1_T2_T3_TMT10plex_Jacalin(Dec2016)_2h_HCD_ETD_high_pH_3_ETD_gr_TMT.mgf	279161	3	0	3	359	389	EFHHGPDPTDTAPGEQAQDVASSPPESSFQK 367-HexNAc;385-HexNAc;386-HexNAc	ERP44	Q9BS26	eFHHGPDPtDTAPGEQAQDVASSPPEssFQk	N-Term(TMT10plex); T9(HexNAc); S27(HexNAc); S28(HexNAc); K31(TMT10plex)	129402	160253	179464	364390	65042	64180	259568	216683	54242	309919	0.417535	0.51708	0.579067	1.17576	0.209868	0.207086	0.837535	0.69916	0.17502	385	NO
q9bs26	EFHHGPDPTDTAPGEQAQDVASSPPESSFQK	T9(HexNAc);S27(HexNAc);S28(HexNAc)	ETD	161229_Fusion_(LC2)_Ieva_Hacat_WT_T1_T2_T3_TMT10plex_Jacalin(Dec2016)_2h_HCD_ETD_high_pH_3_ETD_gr_TMT.mgf	279161	3	0	3	359	389	EFHHGPDPTDTAPGEQAQDVASSPPESSFQK 367-HexNAc;385-HexNAc;386-HexNAc	ERP44	Q9BS26	eFHHGPDPtDTAPGEQAQDVASSPPEssFQk	N-Term(TMT10plex); T9(HexNAc); S27(HexNAc); S28(HexNAc); K31(TMT10plex)	129402	160253	179464	364390	65042	64180	259568	216683	54242	309919	0.417535	0.51708	0.579067	1.17576	0.209868	0.207086	0.837535	0.69916	0.17502	386	NO
q92520	STKPPRYK	T2(Hex1HexNAc1)	ETD	161229_Fusion_(LC2)_Ieva_Hacat_WT_T1_T2_T3_TMT10plex_Jacalin(Dec2016)_2h_HCD_ETD_high_pH_7_ETD_gr_TMT.mgf	306284	0	1	1	50	57	STKPPRYK 51-HexHexNAc	FAM3C	Q92520	stkPPRYk	N-Term(TMT10plex); T2(Hex1HexNAc1); K3(TMT10plex); K8(TMT10plex)	11597.1	14194.5	15803	40409.1	17463.9	29172.2	12655.8	13568	26224.7	27727.8	0.418248	0.511923	0.569933	1.45735	0.629834	1.05209	0.45643	0.489328	0.945791	51	NO
p02786	LAGTESPVREEPGEDFPAAR	T4(HexNAc)	ETD	161229_Fusion_(LC2)_Ieva_Hacat_WT_T1_T2_T3_TMT10plex_Jacalin(Dec2016)_2h_HCD_ETD_high_pH_1_ETD_gr_TMT.mgf	248961	1	0	1	101	120	LAGTESPVREEPGEDFPAAR 104-HexNAc	TFRC	P02786	lAGtESPVREEPGEDFPAAR	N-Term(TMT10plex); T4(HexNAc)	12372.9	12921.8	21351.9	13070.2	14177.3	33010.6	12628.4	18458.2	59470	29523.3	0.419089	0.437681	0.723222	0.442708	0.480207	1.11812	0.427744	0.625208	2.01434	104	NO
p21583	VSVTKPFMLPPVAASSLR	T4(Hex1HexNAc1)	ETD	161229_Fusion_(LC2)_Ieva_Hacat_WT_T1_T2_T3_TMT10plex_Jacalin(Dec2016)_2h_HCD_ETD_high_pH_8_ETD_gr_TMT.mgf	323944	0	1	1	177	194	VSVTKPFMLPPVAASSLR 180-HexHexNAc	KITLG	P21583	vSVtkPFmLPPVAASSLR	N-Term(TMT10plex); T4(Hex1HexNAc1); K5(TMT10plex); M8(Oxidation)	1029.89	647.475	1644.3	1987.26	807.52	957.075	15005.7	25776.6	3563.35	2456.14	0.419312	0.263615	0.669465	0.809099	0.328776	0.389666	6.10946	10.4948	1.45079	180	NO
p30040	ILDQGEDFPASEMTR	S11(HexNAc)	ETD	161229_Fusion_(LC2)_Ieva_Hacat_WT_T1_T2_T3_TMT10plex_Jacalin(Dec2016)_2h_HCD_ETD_high_pH_1_ETD_gr_TMT.mgf	249595	1	0	1	209	223	ILDQGEDFPASEMTR 219-HexNAc	ERP29	P30040	iLDQGEDFPAsEmTR	N-Term(TMT10plex); S11(HexNAc); M13(Oxidation)	4031.15	4581.35	3783.67	5319.05	3720.71	5892.4	6529.65	8832.05	4417.3	9605.4	0.419675	0.476956	0.393911	0.553756	0.387356	0.613447	0.679789	0.919488	0.459877	219	YES	ERP29 219
q9y4l1	LGNTISSLFGGGTTPDAK	T14(HexNAc)	ETD	161229_Fusion_(LC2)_Ieva_Hacat_WT_T1_T2_T3_TMT10plex_Jacalin(Dec2016)_2h_HCD_ETD_high_pH_7_ETD_gr_TMT.mgf	311404	1	0	1	577	594	LGNTISSLFGGGTTPDAK 590-HexNAc	HYOU1	Q9Y4L1	lGNTISSLFGGGTtPDAk	N-Term(TMT10plex); T14(HexNAc); K18(TMT10plex)	2892.1	4109.75	3163.56	7699.85	6056.65	6024.9	2861.36	3453.82	3188.13	6877.9	0.420492	0.59753	0.45996	1.11951	0.880596	0.87598	0.416022	0.502162	0.463532	590	NO
p16070	TFIPVTSAK	T1(HexNAc);T6(HexNAc);S7(HexNAc)	ETD	161229_Fusion_(LC2)_Ieva_Hacat_WT_T1_T2_T3_TMT10plex_Jacalin(Dec2016)_2h_HCD_ETD_LWAC22_ETD_gr_TMT.mgf	352986	3	0	3	572	580	TFIPVTSAK 572-HexNAc;577-HexNAc;578-HexNAc	CD44	P16070	tFIPVtsAk	N-Term(TMT10plex); T1(HexNAc); T6(HexNAc); S7(HexNAc); K9(TMT10plex)	75286.5	64689.5	70095	80459	129208	162521	86787	103010	291870	178438	0.42192	0.362532	0.392826	0.450907	0.724106	0.910798	0.486371	0.577287	1.63569	572	YES	572
p16070	TFIPVTSAK	T1(HexNAc);T6(HexNAc);S7(HexNAc)	ETD	161229_Fusion_(LC2)_Ieva_Hacat_WT_T1_T2_T3_TMT10plex_Jacalin(Dec2016)_2h_HCD_ETD_LWAC22_ETD_gr_TMT.mgf	352986	3	0	3	572	580	TFIPVTSAK 572-HexNAc;577-HexNAc;578-HexNAc	CD44	P16070	tFIPVtsAk	N-Term(TMT10plex); T1(HexNAc); T6(HexNAc); S7(HexNAc); K9(TMT10plex)	75286.5	64689.5	70095	80459	129208	162521	86787	103010	291870	178438	0.42192	0.362532	0.392826	0.450907	0.724106	0.910798	0.486371	0.577287	1.63569	577	YES	572;577
p16070	TFIPVTSAK	T1(HexNAc);T6(HexNAc);S7(HexNAc)	ETD	161229_Fusion_(LC2)_Ieva_Hacat_WT_T1_T2_T3_TMT10plex_Jacalin(Dec2016)_2h_HCD_ETD_LWAC22_ETD_gr_TMT.mgf	352986	3	0	3	572	580	TFIPVTSAK 572-HexNAc;577-HexNAc;578-HexNAc	CD44	P16070	tFIPVtsAk	N-Term(TMT10plex); T1(HexNAc); T6(HexNAc); S7(HexNAc); K9(TMT10plex)	75286.5	64689.5	70095	80459	129208	162521	86787	103010	291870	178438	0.42192	0.362532	0.392826	0.450907	0.724106	0.910798	0.486371	0.577287	1.63569	578	YES	CD44 572;577;578
q96pd2	SSNEFPAQTEQTTASPDIR	T12(HexNAc);T13(HexNAc)	ETD	161229_Fusion_(LC2)_Ieva_Hacat_WT_T1_T2_T3_TMT10plex_Jacalin(Dec2016)_2h_HCD_ETD_high_pH_1_ETD_gr_TMT.mgf	247944	2	0	2	497	515	SSNEFPAQTEQTTASPDIR 508-HexNAc;509-HexNAc	DCBLD2	Q96PD2	sSNEFPAQTEQttASPDIR	N-Term(TMT10plex); T12(HexNAc); T13(HexNAc)	4466.25	4146.79	6572.95	5956.75	5120.45	11420.6	5130.2	5404.55	20728	10507.5	0.425054	0.39465	0.625548	0.566905	0.487314	1.0869	0.488242	0.514352	1.97269	508	NO
q96pd2	SSNEFPAQTEQTTASPDIR	T12(HexNAc);T13(HexNAc)	ETD	161229_Fusion_(LC2)_Ieva_Hacat_WT_T1_T2_T3_TMT10plex_Jacalin(Dec2016)_2h_HCD_ETD_high_pH_1_ETD_gr_TMT.mgf	247944	2	0	2	497	515	SSNEFPAQTEQTTASPDIR 508-HexNAc;509-HexNAc	DCBLD2	Q96PD2	sSNEFPAQTEQttASPDIR	N-Term(TMT10plex); T12(HexNAc); T13(HexNAc)	4466.25	4146.79	6572.95	5956.75	5120.45	11420.6	5130.2	5404.55	20728	10507.5	0.425054	0.39465	0.625548	0.566905	0.487314	1.0869	0.488242	0.514352	1.97269	509	NO
q9y5z0	VVAPTPGPGTPAER	T5(HexNAc)	ETD	161229_Fusion_(LC2)_Ieva_Hacat_WT_T1_T2_T3_TMT10plex_Jacalin(Dec2016)_2h_HCD_ETD_high_pH_4_ETD_gr_TMT.mgf	293192	1	0	1	42	55	VVAPTPGPGTPAER 46-HexNAc	BACE2	Q9Y5Z0	vVAPtPGPGTPAER	N-Term(TMT10plex); T5(HexNAc)	62676.5	63810.5	83130.5	57125.5	33611.6	69245	59893.5	47433.5	113397	147410	0.425185	0.432878	0.563941	0.387528	0.228014	0.469744	0.406306	0.321779	0.769263	46	NO
q70ja7	IHAAITLHPNK	T6(Hex1HexNAc1)	ETD	161229_Fusion_(LC2)_Ieva_Hacat_WT_T1_T2_T3_TMT10plex_Jacalin(Dec2016)_2h_HCD_ETD_high_pH_7_ETD_gr_TMT.mgf	307926	0	1	1	387	397	IHAAITLHPNK 392-HexHexNAc	CHSY3	Q70JA7	iHAAItLHPNk	N-Term(TMT10plex); T6(Hex1HexNAc1); K11(TMT10plex)	2216.83	3311.72	2361.26	4724.22	2829.46	46566.3	2237.48	5875.95	3892.82	5212.65	0.425279	0.635324	0.452986	0.906299	0.542806	8.93333	0.42924	1.12725	0.746802	392	NO
q7z7m9	VVPLWHPAHLQTLPVTPNK	T16(HexNAc)	ETD	161229_Fusion_(LC2)_Ieva_Hacat_WT_T1_T2_T3_TMT10plex_Jacalin(Dec2016)_2h_HCD_ETD_high_pH_8_ETD_gr_TMT.mgf	324566	1	0	1	123	141	VVPLWHPAHLQTLPVTPNK 138-HexNAc	GALNT5	Q7Z7M9	vVPLWHPAHLQTLPVtPNk	N-Term(TMT10plex); T16(HexNAc); K19(TMT10plex)	2871.98	3380.66	6775.9	4793.49	2791.62	17156.2	3537.44	4364.56	10174.7	6735.85	0.426372	0.501891	1.00595	0.711638	0.414442	2.547	0.525166	0.64796	1.51053	138	NO
p08174	VPPTVQKPTTVNVPTTEVSPTSQK	T15(HexNAc)	ETD	161229_Fusion_(LC2)_Ieva_Hacat_WT_T1_T2_T3_TMT10plex_Jacalin(Dec2016)_2h_HCD_ETD_high_pH_7_ETD_gr_TMT.mgf	309142	1	0	1	292	315	VPPTVQKPTTVNVPTTEVSPTSQK 306-HexNAc	CD55	P08174	vPPTVQkPTTVNVPtTEVSPTSQk	N-Term(TMT10plex); K7(TMT10plex); T15(HexNAc); K24(TMT10plex)	1659.53	677.56	3411.55	2199.14	2056.11	2804.08	837.335	3393.53	8095.35	3884.96	0.427168	0.174406	0.878143	0.566065	0.529249	0.721778	0.215532	0.873504	2.08377	306	NO
q8nbj7	NKATQPMK	T4(HexNAc)	ETD	161229_Fusion_(LC2)_Ieva_Hacat_WT_T1_T2_T3_TMT10plex_Jacalin(Dec2016)_2h_HCD_ETD_high_pH_7_ETD_gr_TMT.mgf	306563	1	0	1	106	113	NKATQPMK 109-HexNAc	SUMF2	Q8NBJ7	nkAtQPMk	N-Term(TMT10plex); K2(TMT10plex); T4(HexNAc); K8(TMT10plex)	45982.4	114513	30798.3	119867	75944	31361.3	37833.6	28130.6	11088.8	107579	0.427429	1.06445	0.286285	1.11422	0.705937	0.291519	0.351682	0.261488	0.103076	109	NO
p02786	LAGTESPVREEPGEDFPAAR	T4(Hex1HexNAc1)	ETD	161229_Fusion_(LC2)_Ieva_Hacat_WT_T1_T2_T3_TMT10plex_Jacalin(Dec2016)_2h_HCD_ETD_high_pH_7_ETD_gr_TMT.mgf	308366	0	1	1	101	120	LAGTESPVREEPGEDFPAAR 104-HexHexNAc	TFRC	P02786	lAGtESPVREEPGEDFPAAR	N-Term(TMT10plex); T4(Hex1HexNAc1)	8901.05	6767.8	14566.9	17161.2	7420.9	20218.4	8315.7	15025.2	39238.7	20730.9	0.429361	0.32646	0.702666	0.827808	0.357963	0.975278	0.401126	0.724773	1.89276	104	NO
p02777	ESSFPATFVPLPADSEGGESEDLQCVCLK	T7(Hex1HexNAc1)	ETD	161229_Fusion_(LC2)_Ieva_Hacat_WT_T1_T2_T3_TMT10plex_Jacalin(Dec2016)_2h_HCD_ETD_high_pH_4_ETD_gr_TMT.mgf	296879	0	1	1	-1	27	ESSFPATFVPLPADSEGGESEDLQCVCLK 5-HexHexNAc	P02777	P02777	eSSFPAtFVPLPADSEGGESEDLQcVcLk	N-Term(TMT10plex); T7(Hex1HexNAc1); C25(Carbamidomethyl); C27(Carbamidomethyl); K29(TMT10plex)	12609.8	10291.9	3695.09	21380.5	14729	11242.4	7819.7	19041.5	2666.61	29287.6	0.430551	0.351408	0.126166	0.730019	0.502909	0.383862	0.266997	0.650156	0.0910491	5	YES	P02777 5
o43493	TESGEETDLISPPQEEVK	S11(Hex1HexNAc1)	ETD	161229_Fusion_(LC2)_Ieva_Hacat_WT_T1_T2_T3_TMT10plex_Jacalin(Dec2016)_2h_HCD_ETD_high_pH_2_ETD_gr_TMT.mgf	264764	0	1	1	296	313	TESGEETDLISPPQEEVK 306-HexHexNAc	TGOLN2	O43493	tESGEETDLIsPPQEEVk	N-Term(TMT10plex); S11(Hex1HexNAc1); K18(TMT10plex)	10348.6	10302	11435.8	27889.5	10937.9	32525.1	31416.2	23964.6	12185.1	23817.8	0.43449	0.432534	0.480137	1.17095	0.459232	1.36558	1.31902	1.00616	0.511596	306	YES	TGOLN2 306
p16070	TFIPVTSAKTG	T1(HexNAc);T6(HexNAc);S7(HexNAc);T10(HexNAc)	ETD	161229_Fusion_(LC2)_Ieva_Hacat_WT_T1_T2_T3_TMT10plex_Jacalin(Dec2016)_2h_HCD_ETD_high_pH_7_ETD_gr_TMT.mgf	308438	4	0	4	572	582	TFIPVTSAKTG 572-HexNAc;577-HexNAc;578-HexNAc;581-HexNAc	CD44	P16070	tFIPVtsAktG	N-Term(TMT10plex); T1(HexNAc); T6(HexNAc); S7(HexNAc); K9(TMT10plex); T10(HexNAc)	9518.9	5228.55	7394.6	17095	20556.5	25067.8	7215.3	9509.1	22914.6	21898.8	0.434677	0.23876	0.337671	0.780636	0.938704	1.14471	0.329484	0.434229	1.04639	572	YES	572
p16070	TFIPVTSAKTG	T1(HexNAc);T6(HexNAc);S7(HexNAc);T10(HexNAc)	ETD	161229_Fusion_(LC2)_Ieva_Hacat_WT_T1_T2_T3_TMT10plex_Jacalin(Dec2016)_2h_HCD_ETD_high_pH_7_ETD_gr_TMT.mgf	308438	4	0	4	572	582	TFIPVTSAKTG 572-HexNAc;577-HexNAc;578-HexNAc;581-HexNAc	CD44	P16070	tFIPVtsAktG	N-Term(TMT10plex); T1(HexNAc); T6(HexNAc); S7(HexNAc); K9(TMT10plex); T10(HexNAc)	9518.9	5228.55	7394.6	17095	20556.5	25067.8	7215.3	9509.1	22914.6	21898.8	0.434677	0.23876	0.337671	0.780636	0.938704	1.14471	0.329484	0.434229	1.04639	577	YES	572;577
p16070	TFIPVTSAKTG	T1(HexNAc);T6(HexNAc);S7(HexNAc);T10(HexNAc)	ETD	161229_Fusion_(LC2)_Ieva_Hacat_WT_T1_T2_T3_TMT10plex_Jacalin(Dec2016)_2h_HCD_ETD_high_pH_7_ETD_gr_TMT.mgf	308438	4	0	4	572	582	TFIPVTSAKTG 572-HexNAc;577-HexNAc;578-HexNAc;581-HexNAc	CD44	P16070	tFIPVtsAktG	N-Term(TMT10plex); T1(HexNAc); T6(HexNAc); S7(HexNAc); K9(TMT10plex); T10(HexNAc)	9518.9	5228.55	7394.6	17095	20556.5	25067.8	7215.3	9509.1	22914.6	21898.8	0.434677	0.23876	0.337671	0.780636	0.938704	1.14471	0.329484	0.434229	1.04639	578	YES	572;577;578
p16070	TFIPVTSAKTG	T1(HexNAc);T6(HexNAc);S7(HexNAc);T10(HexNAc)	ETD	161229_Fusion_(LC2)_Ieva_Hacat_WT_T1_T2_T3_TMT10plex_Jacalin(Dec2016)_2h_HCD_ETD_high_pH_7_ETD_gr_TMT.mgf	308438	4	0	4	572	582	TFIPVTSAKTG 572-HexNAc;577-HexNAc;578-HexNAc;581-HexNAc	CD44	P16070	tFIPVtsAktG	N-Term(TMT10plex); T1(HexNAc); T6(HexNAc); S7(HexNAc); K9(TMT10plex); T10(HexNAc)	9518.9	5228.55	7394.6	17095	20556.5	25067.8	7215.3	9509.1	22914.6	21898.8	0.434677	0.23876	0.337671	0.780636	0.938704	1.14471	0.329484	0.434229	1.04639	581	YES	CD44 572;577;578;581
p07602	EMPMQTLVPAKV	T6(Hex1HexNAc1)	ETD	161229_Fusion_(LC2)_Ieva_Hacat_WT_T1_T2_T3_TMT10plex_Jacalin(Dec2016)_2h_HCD_ETD_high_pH_4_ETD_gr_TMT.mgf	294341	0	1	1	276	287	EMPMQTLVPAKV 281-HexHexNAc	PSAP	P07602	emPmQtLVPAkV	N-Term(TMT10plex); M2(Oxidation); M4(Oxidation); T6(Hex1HexNAc1); K11(TMT10plex)	45294.4	40227.9	104039	83961.5	44771.7	91646	56860	48360.8	50988.5	103723	0.436686	0.38784	1.00305	0.809478	0.431647	0.883565	0.548191	0.46625	0.491583	281	NO
q8nbs9	TETGATETVTPSEAPVLAAEPEADK	T8(Hex1HexNAc1);S12(HexNAc)	ETD	161229_Fusion_(LC2)_Ieva_Hacat_WT_T1_T2_T3_TMT10plex_Jacalin(Dec2016)_2h_HCD_ETD_high_pH_1_ETD_gr_TMT.mgf	249169	1	1	2	297	321	TETGATETVTPSEAPVLAAEPEADK 304-HexHexNAc;308-HexNAc	TXNDC5	Q8NBS9	tETGATEtVTPsEAPVLAAEPEADk	N-Term(TMT10plex); T8(Hex1HexNAc1); S12(HexNAc); K25(TMT10plex)	18597.7	16489.5	28840.2	72999	97412.5	64169.5	52227.5	56438	61264	42454.8	0.438059	0.388401	0.679315	1.71945	2.2945	1.51148	1.23019	1.32937	1.44304	304	NO
q8nbs9	TETGATETVTPSEAPVLAAEPEADK	T8(Hex1HexNAc1);S12(HexNAc)	ETD	161229_Fusion_(LC2)_Ieva_Hacat_WT_T1_T2_T3_TMT10plex_Jacalin(Dec2016)_2h_HCD_ETD_high_pH_1_ETD_gr_TMT.mgf	249169	1	1	2	297	321	TETGATETVTPSEAPVLAAEPEADK 304-HexHexNAc;308-HexNAc	TXNDC5	Q8NBS9	tETGATEtVTPsEAPVLAAEPEADk	N-Term(TMT10plex); T8(Hex1HexNAc1); S12(HexNAc); K25(TMT10plex)	18597.7	16489.5	28840.2	72999	97412.5	64169.5	52227.5	56438	61264	42454.8	0.438059	0.388401	0.679315	1.71945	2.2945	1.51148	1.23019	1.32937	1.44304	308	NO
p42785	ALGSLHLPTNPTSLPAVAK	T12(Hex1HexNAc1)	ETD	161229_Fusion_(LC2)_Ieva_Hacat_WT_T1_T2_T3_TMT10plex_Jacalin(Dec2016)_2h_HCD_ETD_high_pH_8_ETD_gr_TMT.mgf	323960	0	1	1	28	46	ALGSLHLPTNPTSLPAVAK 39-HexHexNAc	PRCP	P42785	aLGSLHLPTNPtSLPAVAk	N-Term(TMT10plex); T12(Hex1HexNAc1); K19(TMT10plex)	4339.7	4794.67	6218.35	4276.73	1882.81	2997.35	6880.3	7231.5	11931.1	9883.1	0.439103	0.485138	0.62919	0.432732	0.190508	0.30328	0.696168	0.731704	1.20722	39	NO
q9y4l1	LGNTISSLFGGGTTPDAK	T14(HexNAc)	ETD	161229_Fusion_(LC2)_Ieva_Hacat_WT_T1_T2_T3_TMT10plex_Jacalin(Dec2016)_2h_HCD_ETD_high_pH_7_ETD_gr_TMT.mgf	311667	1	0	1	577	594	LGNTISSLFGGGTTPDAK 590-HexNAc	HYOU1	Q9Y4L1	lGNTISSLFGGGTtPDAk	N-Term(TMT10plex); T14(HexNAc); K18(TMT10plex)	3493.02	18475.3	4104.79	11444.1	7032.9	7009.55	4836.35	4796.01	3833.51	7946.7	0.439556	2.3249	0.51654	1.44011	0.885009	0.882071	0.608599	0.603522	0.482403	590	NO
o14786	IDETGSTPGYEGEGEGDKNISR	T4(Hex1HexNAc1);T7(Hex1HexNAc1)	ETD	161229_Fusion_(LC2)_Ieva_Hacat_WT_T1_T2_T3_TMT10plex_Jacalin(Dec2016)_2h_HCD_ETD_high_pH_1_ETD_gr_TMT.mgf	248130	0	2	2	824	845	IDETGSTPGYEGEGEGDKNISR 827-HexHexNAc;830-HexHexNAc	NRP1	O14786	iDEtGStPGYEGEGEGDkNISR	N-Term(TMT10plex); T4(Hex1HexNAc1); T7(Hex1HexNAc1); K18(TMT10plex)	5946.85	2167.86	13386.2	6474.2	3787.52	25377.8	17372	9975.7	74314.5	13504.6	0.440357	0.160528	0.991233	0.479407	0.280461	1.8792	1.28638	0.738689	5.5029	827	NO
o14786	IDETGSTPGYEGEGEGDKNISR	T4(Hex1HexNAc1);T7(Hex1HexNAc1)	ETD	161229_Fusion_(LC2)_Ieva_Hacat_WT_T1_T2_T3_TMT10plex_Jacalin(Dec2016)_2h_HCD_ETD_high_pH_1_ETD_gr_TMT.mgf	248130	0	2	2	824	845	IDETGSTPGYEGEGEGDKNISR 827-HexHexNAc;830-HexHexNAc	NRP1	O14786	iDEtGStPGYEGEGEGDkNISR	N-Term(TMT10plex); T4(Hex1HexNAc1); T7(Hex1HexNAc1); K18(TMT10plex)	5946.85	2167.86	13386.2	6474.2	3787.52	25377.8	17372	9975.7	74314.5	13504.6	0.440357	0.160528	0.991233	0.479407	0.280461	1.8792	1.28638	0.738689	5.5029	830	NO
q9hc07	IFTPAAPVHTNK	T3(Hex1HexNAc1)	ETD	161229_Fusion_(LC2)_Ieva_Hacat_WT_T1_T2_T3_TMT10plex_Jacalin(Dec2016)_2h_HCD_ETD_high_pH_7_ETD_gr_TMT.mgf	308354	0	1	1	71	82	IFTPAAPVHTNK 73-HexHexNAc	TMEM165	Q9HC07	iFtPAAPVHTNk	N-Term(TMT10plex); T3(Hex1HexNAc1); K12(TMT10plex)	1068410	2429400	1658520	2027150	1862600	1976040	2516120	2540500	3697820	2422040	0.44112	1.00304	0.684762	0.83696	0.769021	0.815858	1.03884	1.04891	1.52674	73	NO
p02786	LAGTESPVR	T4(Hex1HexNAc1)	ETD	161229_Fusion_(LC2)_Ieva_Hacat_WT_T1_T2_T3_TMT10plex_Jacalin(Dec2016)_2h_HCD_ETD_high_pH_8_ETD_gr_TMT.mgf	320207	0	1	1	101	109	LAGTESPVR 104-HexHexNAc	TFRC	P02786	lAGtESPVR	N-Term(TMT10plex); T4(Hex1HexNAc1)	3817.17	4857.63	5645.35	7527.25	4031.9	9500.45	5630.6	6118.8	11599.3	8640.75	0.441764	0.562177	0.65334	0.871134	0.466615	1.09949	0.651633	0.708133	1.3424	104	NO
q02818	EETPATESPDTGLYYHR	T6(HexNAc)	ETD	161229_Fusion_(LC2)_Ieva_Hacat_WT_T1_T2_T3_TMT10plex_Jacalin(Dec2016)_2h_HCD_ETD_high_pH_1_ETD_gr_TMT.mgf	248123	1	0	1	37	53	EETPATESPDTGLYYHR 42-HexNAc	NUCB1	Q02818	eETPAtESPDTGLYYHR	N-Term(TMT10plex); T6(HexNAc)	14700.9	18281.8	24667.1	14537.9	17344	24277.2	18972.6	23976.1	21371.5	33097.8	0.444165	0.552357	0.745279	0.439241	0.524023	0.733499	0.573228	0.724402	0.645708	42	NO
p42785	ALGSLHLPTNPTSLPAVAK	T12(Hex1HexNAc1)	ETD	161229_Fusion_(LC2)_Ieva_Hacat_WT_T1_T2_T3_TMT10plex_Jacalin(Dec2016)_2h_HCD_ETD_high_pH_8_ETD_gr_TMT.mgf	324004	0	1	1	28	46	ALGSLHLPTNPTSLPAVAK 39-HexHexNAc	PRCP	P42785	aLGSLHLPTNPtSLPAVAk	N-Term(TMT10plex); T12(Hex1HexNAc1); K19(TMT10plex)	4410.68	4403.27	4390.48	3501.47	865.03	1738.89	6871.4	6129.15	9594.05	9871.25	0.446821	0.44607	0.444774	0.354714	0.0876313	0.176157	0.696102	0.620909	0.971918	39	YES	PRCP 39
p42785	ALGSLHLPTNPTSLPAVAK	T12(Hex1HexNAc1)	ETD	161229_Fusion_(LC2)_Ieva_Hacat_WT_T1_T2_T3_TMT10plex_Jacalin(Dec2016)_2h_HCD_ETD_high_pH_8_ETD_gr_TMT.mgf	323936	0	1	1	28	46	ALGSLHLPTNPTSLPAVAK 39-HexHexNAc	PRCP	P42785	aLGSLHLPTNPtSLPAVAk	N-Term(TMT10plex); T12(Hex1HexNAc1); K19(TMT10plex)	30432.6	33386.6	45537	27794.4	5180.3	13796.4	51600.5	40368.8	79752.5	67641	0.449914	0.493585	0.673216	0.410911	0.0765852	0.203965	0.762858	0.59681	1.17906	39	NO
q7z7m9	SEMSSSSLAPHR	S7(Hex1HexNAc1)	ETD	161229_Fusion_(LC2)_Ieva_Hacat_WT_T1_T2_T3_TMT10plex_Jacalin(Dec2016)_2h_HCD_ETD_high_pH_2_ETD_gr_TMT.mgf	261412	0	1	1	364	375	SEMSSSSLAPHR 370-HexHexNAc	GALNT5	Q7Z7M9	sEmSSSsLAPHR	N-Term(TMT10plex); M3(Oxidation); S7(Hex1HexNAc1)	11623	7814.35	31332.1	26938.8	29342.8	54983.5	27264	35255.8	108848	25831.9	0.449948	0.302508	1.21292	1.04285	1.13591	2.12851	1.05544	1.36482	4.2137	370	NO
p02786	LAGTESPVREEPGEDFPAAR	T4(Hex1HexNAc1)	ETD	161229_Fusion_(LC2)_Ieva_Hacat_WT_T1_T2_T3_TMT10plex_Jacalin(Dec2016)_2h_HCD_ETD_high_pH_1_ETD_gr_TMT.mgf	248837	0	1	1	101	120	LAGTESPVREEPGEDFPAAR 104-HexHexNAc	TFRC	P02786	lAGtESPVREEPGEDFPAAR	N-Term(TMT10plex); T4(Hex1HexNAc1)	21129.7	17156.8	33042	39738	15376	43689.4	23517.9	37929.4	85187.5	46936	0.450181	0.365536	0.70398	0.846642	0.327595	0.930829	0.501063	0.808109	1.81497	104	NO
q9y4l1	TISSLFGGGTTPDAK	T10(HexNAc);T11(HexNAc)	ETD	161229_Fusion_(LC2)_Ieva_Hacat_WT_T1_T2_T3_TMT10plex_Jacalin(Dec2016)_2h_HCD_ETD_high_pH_7_ETD_gr_TMT.mgf	310093	2	0	2	580	594	TISSLFGGGTTPDAK 589-HexNAc;590-HexNAc	HYOU1	Q9Y4L1	tISSLFGGGttPDAk	N-Term(TMT10plex); T10(HexNAc); T11(HexNAc); K15(TMT10plex)	70356.5	112214	101116	137642	118253	124176	51881	56543	45670.9	155668	0.451965	0.720855	0.649562	0.884202	0.759649	0.797698	0.33328	0.363228	0.293387	589	NO
q9y4l1	TISSLFGGGTTPDAK	T10(HexNAc);T11(HexNAc)	ETD	161229_Fusion_(LC2)_Ieva_Hacat_WT_T1_T2_T3_TMT10plex_Jacalin(Dec2016)_2h_HCD_ETD_high_pH_7_ETD_gr_TMT.mgf	310093	2	0	2	580	594	TISSLFGGGTTPDAK 589-HexNAc;590-HexNAc	HYOU1	Q9Y4L1	tISSLFGGGttPDAk	N-Term(TMT10plex); T10(HexNAc); T11(HexNAc); K15(TMT10plex)	70356.5	112214	101116	137642	118253	124176	51881	56543	45670.9	155668	0.451965	0.720855	0.649562	0.884202	0.759649	0.797698	0.33328	0.363228	0.293387	590	NO
q8nbs9	TETGATETVTPSEAPVLAAEPEADKGTVL	T8(HexNAc);T10(HexNAc)	ETD	161229_Fusion_(LC2)_Ieva_Hacat_WT_T1_T2_T3_TMT10plex_Jacalin(Dec2016)_2h_HCD_ETD_high_pH_2_ETD_gr_TMT.mgf	265906	2	0	2	297	325	TETGATETVTPSEAPVLAAEPEADKGTVL 304-HexNAc;306-HexNAc	TXNDC5	Q8NBS9	tETGATEtVtPSEAPVLAAEPEADkGTVL	N-Term(TMT10plex); T8(HexNAc); T10(HexNAc); K25(TMT10plex)	9005.55	8188.3	12700.4	29607.5	21225.7	8762.05	23538.2	19975.2	9313.5	19916.9	0.452156	0.411123	0.63767	1.48655	1.06571	0.43993	1.18182	1.00293	0.467618	304	NO
q8nbs9	TETGATETVTPSEAPVLAAEPEADKGTVL	T8(HexNAc);T10(HexNAc)	ETD	161229_Fusion_(LC2)_Ieva_Hacat_WT_T1_T2_T3_TMT10plex_Jacalin(Dec2016)_2h_HCD_ETD_high_pH_2_ETD_gr_TMT.mgf	265906	2	0	2	297	325	TETGATETVTPSEAPVLAAEPEADKGTVL 304-HexNAc;306-HexNAc	TXNDC5	Q8NBS9	tETGATEtVtPSEAPVLAAEPEADkGTVL	N-Term(TMT10plex); T8(HexNAc); T10(HexNAc); K25(TMT10plex)	9005.55	8188.3	12700.4	29607.5	21225.7	8762.05	23538.2	19975.2	9313.5	19916.9	0.452156	0.411123	0.63767	1.48655	1.06571	0.43993	1.18182	1.00293	0.467618	306	NO
p02786	LAGTESPVREEPGEDFPAAR	T4(Hex1HexNAc1)	ETD	161229_Fusion_(LC2)_Ieva_Hacat_WT_T1_T2_T3_TMT10plex_Jacalin(Dec2016)_2h_HCD_ETD_high_pH_8_ETD_gr_TMT.mgf	321818	0	1	1	101	120	LAGTESPVREEPGEDFPAAR 104-HexHexNAc	TFRC	P02786	lAGtESPVREEPGEDFPAAR	N-Term(TMT10plex); T4(Hex1HexNAc1)	22624.8	20842.1	33503.3	38164.4	15889.3	47921.5	23671.7	38279.9	80476.5	49868.9	0.453686	0.417938	0.671828	0.765295	0.318621	0.96095	0.474679	0.767611	1.61376	104	NO
p16070	NDVTGGRR	T4(Hex1HexNAc1)	ETD	161229_Fusion_(LC2)_Ieva_Hacat_WT_T1_T2_T3_TMT10plex_Jacalin(Dec2016)_2h_HCD_ETD_high_pH_2_ETD_gr_TMT.mgf	260299	0	1	1	538	545	NDVTGGRR 541-HexHexNAc	CD44	P16070	nDVtGGRR	N-Term(TMT10plex); T4(Hex1HexNAc1)	2948.28	1796.63	1853.81	3272.71	5873.6	5755.5	3256.06	2397.8	5397.15	6443.5	0.457559	0.278828	0.287702	0.507909	0.911554	0.893226	0.505325	0.372127	0.837612	541	YES	CD44 541
p02786	LAGTESPVREEPGEDFPAAR	T4(Hex1HexNAc1)	ETD	161229_Fusion_(LC2)_Ieva_Hacat_WT_T1_T2_T3_TMT10plex_Jacalin(Dec2016)_2h_HCD_ETD_high_pH_2_ETD_gr_TMT.mgf	264090	0	1	1	101	120	LAGTESPVREEPGEDFPAAR 104-HexHexNAc	TFRC	P02786	lAGtESPVREEPGEDFPAAR	N-Term(TMT10plex); T4(Hex1HexNAc1)	212441	223181	366515	361005	156676	453308	243556	406974	877305	463947	0.457899	0.481048	0.789993	0.778117	0.337702	0.977069	0.524965	0.877199	1.89096	104	NO
p02786	LAGTESPVREEPGEDFPAAR	T4(Hex1HexNAc1)	ETD	161229_Fusion_(LC2)_Ieva_Hacat_WT_T1_T2_T3_TMT10plex_Jacalin(Dec2016)_2h_HCD_ETD_high_pH_1_ETD_gr_TMT.mgf	248693	0	1	1	101	120	LAGTESPVREEPGEDFPAAR 104-HexHexNAc	TFRC	P02786	lAGtESPVREEPGEDFPAAR	N-Term(TMT10plex); T4(Hex1HexNAc1)	4144420	4440740	6519250	8326250	2835260	9032650	4953960	6947950	17644500	9044950	0.458203	0.490963	0.720761	0.920541	0.313463	0.99864	0.547705	0.768158	1.95076	104	NO
p02786	LAGTESPVREEPGEDFPAAR	T4(Hex1HexNAc1)	ETD	161229_Fusion_(LC2)_Ieva_Hacat_WT_T1_T2_T3_TMT10plex_Jacalin(Dec2016)_2h_HCD_ETD_high_pH_4_ETD_gr_TMT.mgf	294069	0	1	1	101	120	LAGTESPVREEPGEDFPAAR 104-HexHexNAc	TFRC	P02786	lAGtESPVREEPGEDFPAAR	N-Term(TMT10plex); T4(Hex1HexNAc1)	221181	218380	372454	411087	156550	601530	235322	419945	1016470	479320	0.461447	0.455604	0.777047	0.857646	0.326609	1.25497	0.49095	0.876127	2.12065	104	NO
q8nbs9	TETGATETVTPSEAPVLAAEPEADKGTVL	T8(HexNAc);T10(HexNAc)	ETD	161229_Fusion_(LC2)_Ieva_Hacat_WT_T1_T2_T3_TMT10plex_Jacalin(Dec2016)_2h_HCD_ETD_LWAC22_ETD_gr_TMT.mgf	354141	2	0	2	297	325	TETGATETVTPSEAPVLAAEPEADKGTVL 304-HexNAc;306-HexNAc	TXNDC5	Q8NBS9	tETGATEtVtPSEAPVLAAEPEADkGTVL	N-Term(TMT10plex); T8(HexNAc); T10(HexNAc); K25(TMT10plex)	4708.53	4506.4	6958.95	15824.4	10214	5238.8	10988.6	8382.9	4119.58	10189.3	0.462105	0.442268	0.682966	1.55304	1.00242	0.514147	1.07845	0.822716	0.404305	304	NO
q8nbs9	TETGATETVTPSEAPVLAAEPEADKGTVL	T8(HexNAc);T10(HexNAc)	ETD	161229_Fusion_(LC2)_Ieva_Hacat_WT_T1_T2_T3_TMT10plex_Jacalin(Dec2016)_2h_HCD_ETD_LWAC22_ETD_gr_TMT.mgf	354141	2	0	2	297	325	TETGATETVTPSEAPVLAAEPEADKGTVL 304-HexNAc;306-HexNAc	TXNDC5	Q8NBS9	tETGATEtVtPSEAPVLAAEPEADkGTVL	N-Term(TMT10plex); T8(HexNAc); T10(HexNAc); K25(TMT10plex)	4708.53	4506.4	6958.95	15824.4	10214	5238.8	10988.6	8382.9	4119.58	10189.3	0.462105	0.442268	0.682966	1.55304	1.00242	0.514147	1.07845	0.822716	0.404305	306	NO
p16070	TNPEDIYPSNPTDDDVSSGSSSER	T1(HexNAc);S22(HexNAc)	ETD	161229_Fusion_(LC2)_Ieva_Hacat_WT_T1_T2_T3_TMT10plex_Jacalin(Dec2016)_2h_HCD_ETD_high_pH_1_ETD_gr_TMT.mgf	248463	2	0	2	163	186	TNPEDIYPSNPTDDDVSSGSSSER 163-HexNAc;184-HexNAc	CD44	P16070	tNPEDIYPSNPTDDDVSSGSSsER	N-Term(TMT10plex); T1(HexNAc); S22(HexNAc)	3329.74	3941.93	2607.18	5724.3	4968.79	8003.25	10113.3	6292.65	33265	7191.85	0.462988	0.548111	0.362519	0.795943	0.690892	1.11282	1.40622	0.87497	4.62537	163	NO
p16070	TNPEDIYPSNPTDDDVSSGSSSER	T1(HexNAc);S22(HexNAc)	ETD	161229_Fusion_(LC2)_Ieva_Hacat_WT_T1_T2_T3_TMT10plex_Jacalin(Dec2016)_2h_HCD_ETD_high_pH_1_ETD_gr_TMT.mgf	248463	2	0	2	163	186	TNPEDIYPSNPTDDDVSSGSSSER 163-HexNAc;184-HexNAc	CD44	P16070	tNPEDIYPSNPTDDDVSSGSSsER	N-Term(TMT10plex); T1(HexNAc); S22(HexNAc)	3329.74	3941.93	2607.18	5724.3	4968.79	8003.25	10113.3	6292.65	33265	7191.85	0.462988	0.548111	0.362519	0.795943	0.690892	1.11282	1.40622	0.87497	4.62537	184	NO
q02818	GAPNKEETPATESPDTGLYYHR	T8(HexNAc);T11(HexNAc)	ETD	161229_Fusion_(LC2)_Ieva_Hacat_WT_T1_T2_T3_TMT10plex_Jacalin(Dec2016)_2h_HCD_ETD_high_pH_8_ETD_gr_TMT.mgf	321121	2	0	2	32	53	GAPNKEETPATESPDTGLYYHR 39-HexNAc;42-HexNAc	NUCB1	Q02818	gAPNkEEtPAtESPDTGLYYHR	N-Term(TMT10plex); K5(TMT10plex); T8(HexNAc); T11(HexNAc)	23389.8	40917.1	30463.2	34401.1	15019.6	29922.1	45488.7	34724.5	37723.9	50487.5	0.463279	0.81044	0.603381	0.681379	0.297491	0.592664	0.900989	0.687784	0.747193	39	NO
q02818	GAPNKEETPATESPDTGLYYHR	T8(HexNAc);T11(HexNAc)	ETD	161229_Fusion_(LC2)_Ieva_Hacat_WT_T1_T2_T3_TMT10plex_Jacalin(Dec2016)_2h_HCD_ETD_high_pH_8_ETD_gr_TMT.mgf	321121	2	0	2	32	53	GAPNKEETPATESPDTGLYYHR 39-HexNAc;42-HexNAc	NUCB1	Q02818	gAPNkEEtPAtESPDTGLYYHR	N-Term(TMT10plex); K5(TMT10plex); T8(HexNAc); T11(HexNAc)	23389.8	40917.1	30463.2	34401.1	15019.6	29922.1	45488.7	34724.5	37723.9	50487.5	0.463279	0.81044	0.603381	0.681379	0.297491	0.592664	0.900989	0.687784	0.747193	42	NO
q9nx62	EGAEDKMTSGDVLSNR	T8(Hex1HexNAc1)	ETD	161229_Fusion_(LC2)_Ieva_Hacat_WT_T1_T2_T3_TMT10plex_Jacalin(Dec2016)_2h_HCD_ETD_high_pH_1_ETD_gr_TMT.mgf	247305	0	1	1	100	115	EGAEDKMTSGDVLSNR 107-HexHexNAc	IMPAD1	Q9NX62	eGAEDkmtSGDVLSNR	N-Term(TMT10plex); K6(TMT10plex); M7(Oxidation); T8(Hex1HexNAc1)	21686.4	17765.8	35950.8	43478.5	19055.2	29835.2	34151.6	40739.2	45496.7	46651.6	0.464859	0.380819	0.770623	0.931983	0.408458	0.639532	0.732056	0.873265	0.975244	107	NO
p07339	YSQAVPAVTEGPIPEVLK	T9(Hex1HexNAc1)	ETD	161229_Fusion_(LC2)_Ieva_Hacat_WT_T1_T2_T3_TMT10plex_Jacalin(Dec2016)_2h_HCD_ETD_high_pH_4_ETD_gr_TMT.mgf	295858	0	1	1	55	72	YSQAVPAVTEGPIPEVLK 63-HexHexNAc	CTSD	P07339	ySQAVPAVtEGPIPEVLk	N-Term(TMT10plex); T9(Hex1HexNAc1); K18(TMT10plex)	52888.5	77226	73308	33538.2	12106.7	32188.9	50466	69231.5	78313.5	113744	0.464978	0.678946	0.6445	0.294857	0.106438	0.282994	0.443681	0.608661	0.688507	63	NO
q7z7m9	VVPLWHPAHLQTLPVTPNK	T16(HexNAc)	ETD	161229_Fusion_(LC2)_Ieva_Hacat_WT_T1_T2_T3_TMT10plex_Jacalin(Dec2016)_2h_HCD_ETD_high_pH_8_ETD_gr_TMT.mgf	324533	1	0	1	123	141	VVPLWHPAHLQTLPVTPNK 138-HexNAc	GALNT5	Q7Z7M9	vVPLWHPAHLQTLPVtPNk	N-Term(TMT10plex); T16(HexNAc); K19(TMT10plex)	2920.77	2610.63	5780.5	5124.35	3185.46	11142	1583.31	2170.53	5441.2	6280.2	0.465076	0.415692	0.920432	0.815953	0.507223	1.77415	0.252111	0.345615	0.866406	138	NO
p30040	ILDQGEDFPASEMTR	S11(HexNAc)	ETD	161229_Fusion_(LC2)_Ieva_Hacat_WT_T1_T2_T3_TMT10plex_Jacalin(Dec2016)_2h_HCD_ETD_high_pH_2_ETD_gr_TMT.mgf	264900	1	0	1	209	223	ILDQGEDFPASEMTR 219-HexNAc	ERP29	P30040	iLDQGEDFPAsEmTR	N-Term(TMT10plex); S11(HexNAc); M13(Oxidation)	11387.6	9335.45	12611.5	11369.5	7045.1	6014.55	17494.7	20037.8	7908.75	24467.2	0.465423	0.38155	0.515445	0.464683	0.287941	0.245821	0.715027	0.818966	0.323239	219	NO
q9nr99	TLSFPQLGVTR	T10(HexNAc)	ETD	161229_Fusion_(LC2)_Ieva_Hacat_WT_T1_T2_T3_TMT10plex_Jacalin(Dec2016)_2h_HCD_ETD_high_pH_8_ETD_gr_TMT.mgf	323603	1	0	1	1737	1747	TLSFPQLGVTR 1746-HexNAc	MXRA5	Q9NR99	tLSFPQLGVtR	N-Term(TMT10plex); T10(HexNAc)	2603.76	4316.18	2974.38	7969.85	6991.6	3584.19	2860.49	2978.83	2579.95	5592.75	0.46556	0.771746	0.531828	1.42503	1.25012	0.640864	0.511464	0.532623	0.461303	1746	NO
q15363	GQDMETEAHQNK	T6(Hex1HexNAc1)	ETD	161229_Fusion_(LC2)_Ieva_Hacat_WT_T1_T2_T3_TMT10plex_Jacalin(Dec2016)_2h_HCD_ETD_high_pH_2_ETD_gr_TMT.mgf	261084	0	1	1	118	129	GQDMETEAHQNK 123-HexHexNAc	TMED2	Q15363	gQDmEtEAHQNk	N-Term(TMT10plex); M4(Oxidation); T6(Hex1HexNAc1); K12(TMT10plex)	3740.06	4448.16	7568	9024.1	8363.1	7220.75	5958.5	6288.4	6564.75	8021	0.466284	0.554564	0.943523	1.12506	1.04265	0.900231	0.742862	0.783992	0.818445	123	NO
q8nbs9	TETGATETVTPSEAPVLAAEPEADK	T10(HexNAc);S12(Hex1HexNAc1)	ETD	161229_Fusion_(LC2)_Ieva_Hacat_WT_T1_T2_T3_TMT10plex_Jacalin(Dec2016)_2h_HCD_ETD_high_pH_1_ETD_gr_TMT.mgf	249175	1	1	2	297	321	TETGATETVTPSEAPVLAAEPEADK 306-HexNAc;308-HexHexNAc	TXNDC5	Q8NBS9	tETGATETVtPsEAPVLAAEPEADk	N-Term(TMT10plex); T10(HexNAc); S12(Hex1HexNAc1); K25(TMT10plex)	38862.5	35349.6	63600.5	150795	204306	147584	98849.5	118946	144739	83308.5	0.466489	0.424322	0.763434	1.81008	2.4524	1.77154	1.18655	1.42778	1.73739	306	NO
q8nbs9	TETGATETVTPSEAPVLAAEPEADK	T10(HexNAc);S12(Hex1HexNAc1)	ETD	161229_Fusion_(LC2)_Ieva_Hacat_WT_T1_T2_T3_TMT10plex_Jacalin(Dec2016)_2h_HCD_ETD_high_pH_1_ETD_gr_TMT.mgf	249175	1	1	2	297	321	TETGATETVTPSEAPVLAAEPEADK 306-HexNAc;308-HexHexNAc	TXNDC5	Q8NBS9	tETGATETVtPsEAPVLAAEPEADk	N-Term(TMT10plex); T10(HexNAc); S12(Hex1HexNAc1); K25(TMT10plex)	38862.5	35349.6	63600.5	150795	204306	147584	98849.5	118946	144739	83308.5	0.466489	0.424322	0.763434	1.81008	2.4524	1.77154	1.18655	1.42778	1.73739	308	NO
q86un2	SHTLTTTDR	T7(Hex1HexNAc1)	ETD	161229_Fusion_(LC2)_Ieva_Hacat_WT_T1_T2_T3_TMT10plex_Jacalin(Dec2016)_2h_HCD_ETD_high_pH_3_ETD_gr_TMT.mgf	276035	0	1	1	315	323	SHTLTTTDR 321-HexHexNAc	RTN4RL1	Q86UN2	sHTLTTtDR	N-Term(TMT10plex); T7(Hex1HexNAc1)	1705.26	1800.48	1036.21	1936.1	2572.74	3038.3	6028.1	20585.5	6241.95	3647.33	0.467537	0.493643	0.284101	0.530827	0.705376	0.83302	1.65274	5.64399	1.71138	321	YES	RTN4RL1 321
p02786	LAGTESPVREEPGEDFPAAR	T4(Hex1HexNAc1)	ETD	161229_Fusion_(LC2)_Ieva_Hacat_WT_T1_T2_T3_TMT10plex_Jacalin(Dec2016)_2h_HCD_ETD_high_pH_2_ETD_gr_TMT.mgf	264173	0	1	1	101	120	LAGTESPVREEPGEDFPAAR 104-HexHexNAc	TFRC	P02786	lAGtESPVREEPGEDFPAAR	N-Term(TMT10plex); T4(Hex1HexNAc1)	1337050	1161110	1976500	2225670	1006760	2725720	1460150	2433820	5233300	2859570	0.46757	0.406044	0.691188	0.778323	0.352067	0.953192	0.510619	0.851114	1.8301	104	NO
o14786	IDETGSTPGYEGEGEGDKNISR	T7(Hex1HexNAc1)	ETD	161229_Fusion_(LC2)_Ieva_Hacat_WT_T1_T2_T3_TMT10plex_Jacalin(Dec2016)_2h_HCD_ETD_high_pH_1_ETD_gr_TMT.mgf	248327	0	1	1	824	845	IDETGSTPGYEGEGEGDKNISR 830-HexHexNAc	NRP1	O14786	iDETGStPGYEGEGEGDkNISR	N-Term(TMT10plex); T7(Hex1HexNAc1); K18(TMT10plex)	3939.24	1966.11	12096.2		5832.75	31915.3	2911.09	5024.65	16735.1	8418.45	0.467929	0.233548	1.43687		0.692853	3.79111	0.345799	0.596862	1.98791	830	NO
p30040	ILDQGEDFPASEMTR	S11(HexNAc)	ETD	161229_Fusion_(LC2)_Ieva_Hacat_WT_T1_T2_T3_TMT10plex_Jacalin(Dec2016)_2h_HCD_ETD_high_pH_2_ETD_gr_TMT.mgf	264958	1	0	1	209	223	ILDQGEDFPASEMTR 219-HexNAc	ERP29	P30040	iLDQGEDFPAsEmTR	N-Term(TMT10plex); S11(HexNAc); M13(Oxidation)	4798.4	4809.5	5883.7	4348.92	4335.6	6035.5	7247.15	9649.5	4343.08	10249.8	0.468146	0.469229	0.574031	0.424293	0.422994	0.588841	0.707053	0.941433	0.423723	219	NO
p42785	ALGSLHLPTNPTSLPAVAK	T12(Hex1HexNAc1)	ETD	161229_Fusion_(LC2)_Ieva_Hacat_WT_T1_T2_T3_TMT10plex_Jacalin(Dec2016)_2h_HCD_ETD_high_pH_7_ETD_gr_TMT.mgf	310524	0	1	1	28	46	ALGSLHLPTNPTSLPAVAK 39-HexHexNAc	PRCP	P42785	aLGSLHLPTNPtSLPAVAk	N-Term(TMT10plex); T12(Hex1HexNAc1); K19(TMT10plex)	3699.24	4200.14	6198.2	3892.5	1763.39	3269.57	7256.05	5271.9	8755.35	7895	0.468555	0.532	0.785079	0.493034	0.223355	0.414132	0.919069	0.667752	1.10897	39	NO
q9y4l1	LGNTISSLFGGGTTPD	T14(HexNAc)	ETD	161229_Fusion_(LC2)_Ieva_Hacat_WT_T1_T2_T3_TMT10plex_Jacalin(Dec2016)_2h_HCD_ETD_high_pH_7_ETD_gr_TMT.mgf	311853	1	0	1	577	592	LGNTISSLFGGGTTPD 590-HexNAc	HYOU1	Q9Y4L1	lGNTISSLFGGGTtPD	N-Term(TMT10plex); T14(HexNAc)	942.315	1554.74	2054.19	2307.8	883.955	1636.87	781.685	535.125	1504.79	1991.06	0.473273	0.78086	1.03171	1.15908	0.443962	0.82211	0.392597	0.268764	0.755773	590	NO
q13444	LPSLPPMAAFCGN	S3(Hex1HexNAc1)	ETD	161229_Fusion_(LC2)_Ieva_Hacat_WT_T1_T2_T3_TMT10plex_Jacalin(Dec2016)_2h_HCD_ETD_high_pH_7_ETD_gr_TMT.mgf	310431	0	1	1	414	426	LPSLPPMAAFCGN 416-HexHexNAc	ADAM15	Q13444	lPsLPPmAAFcGN	N-Term(TMT10plex); S3(Hex1HexNAc1); M7(Oxidation); C11(Carbamidomethyl)	3694.18	6532.25	4244.14	4504.03	786.755	2223.69	8173.6	7483.1	6034.3	7803.65	0.473391	0.837076	0.543866	0.57717	0.100819	0.284955	1.04741	0.958923	0.773266	416	NO
q8nbj4	SQTPAPSSEVVLDSK	S1(Hex1HexNAc1);S7(Hex1HexNAc1)	ETD	161229_Fusion_(LC2)_Ieva_Hacat_WT_T1_T2_T3_TMT10plex_Jacalin(Dec2016)_2h_HCD_ETD_high_pH_3_ETD_gr_TMT.mgf	278827	0	2	2	233	247	SQTPAPSSEVVLDSK 233-HexHexNAc;239-HexHexNAc	GOLM1	Q8NBJ4	sQTPAPsSEVVLDSk	N-Term(TMT10plex); S1(Hex1HexNAc1); S7(Hex1HexNAc1); K15(TMT10plex)	8476.45	27571.8	10245.7	27243.5	4050.11	8650.8	8834.4	7313.2	11394.4	17880.7	0.474056	1.54199	0.573003	1.52363	0.226507	0.483807	0.494075	0.409	0.637246	233	NO
q8nbj4	SQTPAPSSEVVLDSK	S1(Hex1HexNAc1);S7(Hex1HexNAc1)	ETD	161229_Fusion_(LC2)_Ieva_Hacat_WT_T1_T2_T3_TMT10plex_Jacalin(Dec2016)_2h_HCD_ETD_high_pH_3_ETD_gr_TMT.mgf	278827	0	2	2	233	247	SQTPAPSSEVVLDSK 233-HexHexNAc;239-HexHexNAc	GOLM1	Q8NBJ4	sQTPAPsSEVVLDSk	N-Term(TMT10plex); S1(Hex1HexNAc1); S7(Hex1HexNAc1); K15(TMT10plex)	8476.45	27571.8	10245.7	27243.5	4050.11	8650.8	8834.4	7313.2	11394.4	17880.7	0.474056	1.54199	0.573003	1.52363	0.226507	0.483807	0.494075	0.409	0.637246	239	NO
o75354	ATATQAFFSITR	T11(Hex1HexNAc1)	ETD	161229_Fusion_(LC2)_Ieva_Hacat_WT_T1_T2_T3_TMT10plex_Jacalin(Dec2016)_2h_HCD_ETD_high_pH_8_ETD_gr_TMT.mgf	323095	0	1	1	65	76	ATATQAFFSITR 75-HexHexNAc	ENTPD6	O75354	aTATQAFFSItR	N-Term(TMT10plex); T11(Hex1HexNAc1)	13024.6	10658.8	29185.3	34183.8	26486.7	45367.7	23559.9	30930	37246	27374.7	0.47579	0.389367	1.06614	1.24874	0.967561	1.65729	0.860645	1.12988	1.3606	75	NO
q9nu53	NVETTVDEDVLPGKLPETPLR	T4(Hex1HexNAc1);T5(Hex1HexNAc1)	ETD	161229_Fusion_(LC2)_Ieva_Hacat_WT_T1_T2_T3_TMT10plex_Jacalin(Dec2016)_2h_HCD_ETD_LWAC22_ETD_gr_TMT.mgf	353809	0	2	2	211	231	NVETTVDEDVLPGKLPETPLR 214-HexHexNAc;215-HexHexNAc	GINM1	Q9NU53	nVEttVDEDVLPGkLPETPLR	N-Term(TMT10plex); T4(Hex1HexNAc1); T5(Hex1HexNAc1); K14(TMT10plex)	2108.84	2362.49	3922.98	3353.39	2250.37	8004.35	2428.22	3058.66	4267.21	4430.38	0.475995	0.533248	0.885473	0.756908	0.507941	1.8067	0.548084	0.690383	0.96317	214	NO
q9nu53	NVETTVDEDVLPGKLPETPLR	T4(Hex1HexNAc1);T5(Hex1HexNAc1)	ETD	161229_Fusion_(LC2)_Ieva_Hacat_WT_T1_T2_T3_TMT10plex_Jacalin(Dec2016)_2h_HCD_ETD_LWAC22_ETD_gr_TMT.mgf	353809	0	2	2	211	231	NVETTVDEDVLPGKLPETPLR 214-HexHexNAc;215-HexHexNAc	GINM1	Q9NU53	nVEttVDEDVLPGkLPETPLR	N-Term(TMT10plex); T4(Hex1HexNAc1); T5(Hex1HexNAc1); K14(TMT10plex)	2108.84	2362.49	3922.98	3353.39	2250.37	8004.35	2428.22	3058.66	4267.21	4430.38	0.475995	0.533248	0.885473	0.756908	0.507941	1.8067	0.548084	0.690383	0.96317	215	NO
q99808	DAQASAAPAAPLPER	S5(Hex1HexNAc1)	ETD	161229_Fusion_(LC2)_Ieva_Hacat_WT_T1_T2_T3_TMT10plex_Jacalin(Dec2016)_2h_HCD_ETD_high_pH_8_ETD_gr_TMT.mgf	320592	0	1	1	59	73	DAQASAAPAAPLPER 63-HexHexNAc	SLC29A1	Q99808	dAQAsAAPAAPLPER	N-Term(TMT10plex); S5(Hex1HexNAc1)	6207.3	9702.75	9167.25	8332.5	2794.83	5079.05	12478.2	9325.2	16966.8	12981.4	0.478169	0.747435	0.706183	0.64188	0.215295	0.391256	0.961237	0.718351	1.30701	63	NO
p02777	ESSFPATFVPLPADSEGGESEDLQCVCLK	T7(Hex1HexNAc1)	ETD	161229_Fusion_(LC2)_Ieva_Hacat_WT_T1_T2_T3_TMT10plex_Jacalin(Dec2016)_2h_HCD_ETD_high_pH_3_ETD_gr_TMT.mgf	282321	0	1	1	-1	27	ESSFPATFVPLPADSEGGESEDLQCVCLK 5-HexHexNAc	P02777	P02777	eSSFPAtFVPLPADSEGGESEDLQcVcLk	N-Term(TMT10plex); T7(Hex1HexNAc1); C25(Carbamidomethyl); C27(Carbamidomethyl); K29(TMT10plex)	3797.69	2303.37	1859.11	6467.8	4577.62	1858.54	2958.22	5248.85	593.075	7932.15	0.478772	0.290384	0.234377	0.815391	0.577097	0.234305	0.372941	0.661718	0.0747685	5	YES	P02777 5
q96a33	DFAEFEDVMEDSVTESPQR	T14(HexNAc)	ETD	161229_Fusion_(LC2)_Ieva_Hacat_WT_T1_T2_T3_TMT10plex_Jacalin(Dec2016)_2h_HCD_ETD_high_pH_1_ETD_gr_TMT.mgf	250533	1	0	1	38	56	DFAEFEDVMEDSVTESPQR 51-HexNAc	CCDC47	Q96A33	dFAEFEDVmEDSVtESPQR	N-Term(TMT10plex); M9(Oxidation); T14(HexNAc)	5916.95	11095.2	5540.25	9239.65	3313.43	4936.52	8606.8	10153.7	5198.15	12341.9	0.47942	0.898986	0.448898	0.748641	0.26847	0.399981	0.697364	0.822702	0.421179	51	NO
q8nbs9	TETGATETVTPSEAPVLAAEPEADK	S12(HexNAc)	ETD	161229_Fusion_(LC2)_Ieva_Hacat_WT_T1_T2_T3_TMT10plex_Jacalin(Dec2016)_2h_HCD_ETD_high_pH_1_ETD_gr_TMT.mgf	249799	1	0	1	297	321	TETGATETVTPSEAPVLAAEPEADK 308-HexNAc	TXNDC5	Q8NBS9	tETGATETVTPsEAPVLAAEPEADk	N-Term(TMT10plex); S12(HexNAc); K25(TMT10plex)	3011.77	31043.5	3099.96	8251.55	2134.55	2842.7	2770.55	2976.42	3018.48	6281.35	0.479478	4.94217	0.493518	1.31366	0.339823	0.452562	0.441076	0.47385	0.480546	308	NO
q7z7m9	SHSPSSDTSK	S6(HexNAc);S9(HexNAc)	ETD	161229_Fusion_(LC2)_Ieva_Hacat_WT_T1_T2_T3_TMT10plex_Jacalin(Dec2016)_2h_HCD_ETD_high_pH_3_ETD_gr_TMT.mgf	276145	2	0	2	200	209	SHSPSSDTSK 205-HexNAc;208-HexNAc	GALNT5	Q7Z7M9	sHSPSsDTsk	N-Term(TMT10plex); S6(HexNAc); S9(HexNAc); K10(TMT10plex)	9188.15	9947.15	12662.3	6099.4	5146.65	15160	4787.76	5101.65	4165.67	19099.6	0.481065	0.520804	0.662962	0.319347	0.269464	0.793734	0.250673	0.267108	0.218102	205	NO
q7z7m9	SHSPSSDTSK	S6(HexNAc);S9(HexNAc)	ETD	161229_Fusion_(LC2)_Ieva_Hacat_WT_T1_T2_T3_TMT10plex_Jacalin(Dec2016)_2h_HCD_ETD_high_pH_3_ETD_gr_TMT.mgf	276145	2	0	2	200	209	SHSPSSDTSK 205-HexNAc;208-HexNAc	GALNT5	Q7Z7M9	sHSPSsDTsk	N-Term(TMT10plex); S6(HexNAc); S9(HexNAc); K10(TMT10plex)	9188.15	9947.15	12662.3	6099.4	5146.65	15160	4787.76	5101.65	4165.67	19099.6	0.481065	0.520804	0.662962	0.319347	0.269464	0.793734	0.250673	0.267108	0.218102	208	NO
q4g148	GAGVAGPAAHPGVSDR	S14(Hex1HexNAc1)	ETD	161229_Fusion_(LC2)_Ieva_Hacat_WT_T1_T2_T3_TMT10plex_Jacalin(Dec2016)_2h_HCD_ETD_high_pH_3_ETD_gr_TMT.mgf	277103	0	1	1	59	74	GAGVAGPAAHPGVSDR 72-HexHexNAc	GXYLT1	Q4G148	gAGVAGPAAHPGVsDR	N-Term(TMT10plex); S14(Hex1HexNAc1)	26383.7	15450.9	43461.9	30235.3	33863.4	99593.5	26365.7	32203	54952.5	54718	0.482176	0.282373	0.794289	0.552566	0.618871	1.82012	0.481847	0.588527	1.00429	72	NO
p02786	LAGTESPVREEPGEDFPAAR	T4(Hex1HexNAc1)	ETD	161229_Fusion_(LC2)_Ieva_Hacat_WT_T1_T2_T3_TMT10plex_Jacalin(Dec2016)_2h_HCD_ETD_LWAC22_ETD_gr_TMT.mgf	352848	0	1	1	101	120	LAGTESPVREEPGEDFPAAR 104-HexHexNAc	TFRC	P02786	lAGtESPVREEPGEDFPAAR	N-Term(TMT10plex); T4(Hex1HexNAc1)	47081.8	52124.5	82587	86852.5	36158.8	106206	46381.3	84154.5	194520	97238	0.484191	0.536051	0.849328	0.893195	0.371859	1.09223	0.476987	0.865449	2.00045	104	NO
q7z7m9	AHPASTAVPK	S5(HexNAc);T6(HexNAc)	ETD	161229_Fusion_(LC2)_Ieva_Hacat_WT_T1_T2_T3_TMT10plex_Jacalin(Dec2016)_2h_HCD_ETD_LWAC22_ETD_gr_TMT.mgf	350686	2	0	2	239	248	AHPASTAVPK 243-HexNAc;244-HexNAc	GALNT5	Q7Z7M9	aHPAstAVPk	N-Term(TMT10plex); S5(HexNAc); T6(HexNAc); K10(TMT10plex)	77881	78910.5	169883	69120.5	45867.2	174980	100850	89370.5	225000	160292	0.48587	0.492292	1.05983	0.431216	0.286148	1.09163	0.629164	0.557548	1.40369	243	NO
q7z7m9	AHPASTAVPK	S5(HexNAc);T6(HexNAc)	ETD	161229_Fusion_(LC2)_Ieva_Hacat_WT_T1_T2_T3_TMT10plex_Jacalin(Dec2016)_2h_HCD_ETD_LWAC22_ETD_gr_TMT.mgf	350686	2	0	2	239	248	AHPASTAVPK 243-HexNAc;244-HexNAc	GALNT5	Q7Z7M9	aHPAstAVPk	N-Term(TMT10plex); S5(HexNAc); T6(HexNAc); K10(TMT10plex)	77881	78910.5	169883	69120.5	45867.2	174980	100850	89370.5	225000	160292	0.48587	0.492292	1.05983	0.431216	0.286148	1.09163	0.629164	0.557548	1.40369	244	NO
p02786	LAGTESPVREEPGEDFPAAR	T4(Hex1HexNAc1)	ETD	161229_Fusion_(LC2)_Ieva_Hacat_WT_T1_T2_T3_TMT10plex_Jacalin(Dec2016)_2h_HCD_ETD_high_pH_1_ETD_gr_TMT.mgf	248712	0	1	1	101	120	LAGTESPVREEPGEDFPAAR 104-HexHexNAc	TFRC	P02786	lAGtESPVREEPGEDFPAAR	N-Term(TMT10plex); T4(Hex1HexNAc1)	124471	124012	207557	222496	97160	274024	140269	214174	498568	256178	0.485877	0.484085	0.810206	0.868521	0.379268	1.06966	0.547545	0.836036	1.94618	104	NO
p07339	YSQAVPAVTEGPIPEVLK	T9(HexNAc)	ETD	161229_Fusion_(LC2)_Ieva_Hacat_WT_T1_T2_T3_TMT10plex_Jacalin(Dec2016)_2h_HCD_ETD_high_pH_4_ETD_gr_TMT.mgf	296205	1	0	1	55	72	YSQAVPAVTEGPIPEVLK 63-HexNAc	CTSD	P07339	ySQAVPAVtEGPIPEVLk	N-Term(TMT10plex); T9(HexNAc); K18(TMT10plex)	4987.57	11915.6	5561.55	5239.2	2333.42	2813.41	5929.65	5995.15	7153.15	10264.3	0.485914	1.16088	0.541834	0.510429	0.227334	0.274097	0.577696	0.584078	0.696896	63	NO
q8nbs9	TETGATETVTPSEAPVLAAEPEADKGTVL	T10(HexNAc)	ETD	161229_Fusion_(LC2)_Ieva_Hacat_WT_T1_T2_T3_TMT10plex_Jacalin(Dec2016)_2h_HCD_ETD_high_pH_1_ETD_gr_TMT.mgf	250832	1	0	1	297	325	TETGATETVTPSEAPVLAAEPEADKGTVL 306-HexNAc	TXNDC5	Q8NBS9	tETGATETVtPSEAPVLAAEPEADkGTVL	N-Term(TMT10plex); T10(HexNAc); K25(TMT10plex)	828.745	1371.59	1887.72	3430.36	20457	12777	2507.96	2862.35	2536.09	1702.49	0.486784	0.805638	1.1088	2.01491	12.0159	7.50489	1.47311	1.68127	1.48964	306	NO
o95994	RDTTVKPGAK	T4(HexNAc)	ETD	161229_Fusion_(LC2)_Ieva_Hacat_WT_T1_T2_T3_TMT10plex_Jacalin(Dec2016)_2h_HCD_ETD_high_pH_7_ETD_gr_TMT.mgf	306435	1	0	1	21	30	RDTTVKPGAK 24-HexNAc	AGR2	O95994	rDTtVkPGAk	N-Term(TMT10plex); T4(HexNAc); K6(TMT10plex); K10(TMT10plex)	95828	127851	79396	95242	75601.5	19001.4	20621.1	56627	8923.25	196772	0.487	0.649742	0.403492	0.484022	0.384209	0.0965656	0.104797	0.28778	0.0453482	24	NO
p23352	KGGIQTQLPFQR	T6(Hex1HexNAc1)	ETD	161229_Fusion_(LC2)_Ieva_Hacat_WT_T1_T2_T3_TMT10plex_Jacalin(Dec2016)_2h_HCD_ETD_high_pH_8_ETD_gr_TMT.mgf	321920	0	1	1	411	422	KGGIQTQLPFQR 416-HexHexNAc	ANOS1	P23352	kGGIQtQLPFQR	N-Term(TMT10plex); K1(TMT10plex); T6(Hex1HexNAc1)	8710.8	2612.72	12618.3	86294	38962.7	30675	7114.6	8596.5	6068.45	17848.2	0.488049	0.146386	0.706979	4.83489	2.183	1.71866	0.398617	0.481645	0.340003	416	NO
q9nqx5	ESGHSTPPLPK	T6(Hex1HexNAc1)	ETD	161229_Fusion_(LC2)_Ieva_Hacat_WT_T1_T2_T3_TMT10plex_Jacalin(Dec2016)_2h_HCD_ETD_high_pH_4_ETD_gr_TMT.mgf	292792	0	1	1	110	120	ESGHSTPPLPK 115-HexHexNAc	NPDC1	Q9NQX5	eSGHStPPLPk	N-Term(TMT10plex); T6(Hex1HexNAc1); K11(TMT10plex)	15156.4	16370.3	32558.3	18401.7	18778.2	30247.8	22822.6	19223.2	42447.6	31028.2	0.488472	0.527594	1.04931	0.593064	0.605198	0.974849	0.735544	0.61954	1.36803	115	NO
p02786	LAGTESPVREEPGEDFPAAR	T4(Hex1HexNAc1)	ETD	161229_Fusion_(LC2)_Ieva_Hacat_WT_T1_T2_T3_TMT10plex_Jacalin(Dec2016)_2h_HCD_ETD_high_pH_2_ETD_gr_TMT.mgf	264157	0	1	1	101	120	LAGTESPVREEPGEDFPAAR 104-HexHexNAc	TFRC	P02786	lAGtESPVREEPGEDFPAAR	N-Term(TMT10plex); T4(Hex1HexNAc1)	116757	106134	185510	190622	81056.5	236037	122889	196884	461310	238766	0.489002	0.444511	0.776953	0.798363	0.339481	0.98857	0.514684	0.82459	1.93206	104	NO
o43493	SGSEAQTTK	T7(Hex1HexNAc1)	ETD	161229_Fusion_(LC2)_Ieva_Hacat_WT_T1_T2_T3_TMT10plex_Jacalin(Dec2016)_2h_HCD_ETD_high_pH_3_ETD_gr_TMT.mgf	276296	0	1	1	112	120	SGSEAQTTK 118-HexHexNAc	TGOLN2	O43493	sGSEAQtTk	N-Term(TMT10plex); T7(Hex1HexNAc1); K9(TMT10plex)	5742.75	3530.58	5937.5	9217.3	13038.6	11887	29135.6	22389.3	26176.2	11706.7	0.490552	0.301586	0.507188	0.787353	1.11377	1.0154	2.4888	1.91252	2.236	118	NO
q8nbj4	GFGGAGELGQTPQVQAAL	T11(Hex1HexNAc1)	ETD	161229_Fusion_(LC2)_Ieva_Hacat_WT_T1_T2_T3_TMT10plex_Jacalin(Dec2016)_2h_HCD_ETD_high_pH_4_ETD_gr_TMT.mgf	295685	0	1	1	289	306	GFGGAGELGQTPQVQAAL 299-HexHexNAc	GOLM1	Q8NBJ4	gFGGAGELGQtPQVQAAL	N-Term(TMT10plex); T11(Hex1HexNAc1)	24553.3	13693.5	50089	61176.5	45774	56772	45691.1	33547.4	47863.9	49868.4	0.492362	0.274593	1.00442	1.22676	0.917896	1.13844	0.916234	0.672719	0.959804	299	NO
p98173	TSPESSVTAAPR	T8(Hex1HexNAc1)	ETD	161229_Fusion_(LC2)_Ieva_Hacat_WT_T1_T2_T3_TMT10plex_Jacalin(Dec2016)_2h_HCD_ETD_high_pH_2_ETD_gr_TMT.mgf	261784	0	1	1	42	53	TSPESSVTAAPR 49-HexHexNAc	FAM3A	P98173	tSPESSVtAAPR	N-Term(TMT10plex); T8(Hex1HexNAc1)	31791.2	35837.2	39494.3	38790.6	41936	85529	35485.1	52571	122995	64567.5	0.492372	0.555035	0.611675	0.600776	0.649491	1.32464	0.549581	0.814202	1.90491	49	NO
p98172	EADNTVK	T5(HexNAc)	ETD	161229_Fusion_(LC2)_Ieva_Hacat_WT_T1_T2_T3_TMT10plex_Jacalin(Dec2016)_2h_HCD_ETD_high_pH_2_ETD_gr_TMT.mgf	261804	1	0	1	184	190	EADNTVK 188-HexNAc	EFNB1	P98172	eADNtVk	N-Term(TMT10plex); T5(HexNAc); K7(TMT10plex)	13991.1	25697.5	15604.7	14183.3	9617.45	23255	24168.3	12645.9	25987.8	28402.3	0.492604	0.904768	0.549417	0.499372	0.338615	0.818772	0.850928	0.445242	0.914989	188	NO
p42785	ALGSLHLPTNPTSLPAVAK	T12(Hex1HexNAc1)	ETD	161229_Fusion_(LC2)_Ieva_Hacat_WT_T1_T2_T3_TMT10plex_Jacalin(Dec2016)_2h_HCD_ETD_high_pH_7_ETD_gr_TMT.mgf	310466	0	1	1	28	46	ALGSLHLPTNPTSLPAVAK 39-HexHexNAc	PRCP	P42785	aLGSLHLPTNPtSLPAVAk	N-Term(TMT10plex); T12(Hex1HexNAc1); K19(TMT10plex)	5983.05	5883.9	8630.75	4858.6	519.255	3064.91	9840.35	8818.1	12899.7	12097.5	0.494569	0.486373	0.713433	0.40162	0.0429225	0.253351	0.81342	0.728919	1.06631	39	NO
o00592	TPSPTVAHESNWAK	T1(Hex1HexNAc1);T5(Hex1HexNAc1)	ETD	161229_Fusion_(LC2)_Ieva_Hacat_WT_T1_T2_T3_TMT10plex_Jacalin(Dec2016)_2h_HCD_ETD_high_pH_4_ETD_gr_TMT.mgf	293179	0	2	2	330	343	TPSPTVAHESNWAK 330-HexHexNAc;334-HexHexNAc	PODXL	O00592	tPSPtVAHESNWAk	N-Term(TMT10plex); T1(Hex1HexNAc1); T5(Hex1HexNAc1); K14(TMT10plex)	23405.7	25074.2	34782	19577.2	15741.3	60194	26357.5	35577.5	16568.7	47286.2	0.49498	0.530265	0.735563	0.414015	0.332894	1.27297	0.557404	0.752387	0.350392	330	NO
o00592	TPSPTVAHESNWAK	T1(Hex1HexNAc1);T5(Hex1HexNAc1)	ETD	161229_Fusion_(LC2)_Ieva_Hacat_WT_T1_T2_T3_TMT10plex_Jacalin(Dec2016)_2h_HCD_ETD_high_pH_4_ETD_gr_TMT.mgf	293179	0	2	2	330	343	TPSPTVAHESNWAK 330-HexHexNAc;334-HexHexNAc	PODXL	O00592	tPSPtVAHESNWAk	N-Term(TMT10plex); T1(Hex1HexNAc1); T5(Hex1HexNAc1); K14(TMT10plex)	23405.7	25074.2	34782	19577.2	15741.3	60194	26357.5	35577.5	16568.7	47286.2	0.49498	0.530265	0.735563	0.414015	0.332894	1.27297	0.557404	0.752387	0.350392	334	NO
p42785	ALGSLHLPTNPTSLPAVAK	T12(Hex1HexNAc1)	ETD	161229_Fusion_(LC2)_Ieva_Hacat_WT_T1_T2_T3_TMT10plex_Jacalin(Dec2016)_2h_HCD_ETD_high_pH_8_ETD_gr_TMT.mgf	323926	0	1	1	28	46	ALGSLHLPTNPTSLPAVAK 39-HexHexNAc	PRCP	P42785	aLGSLHLPTNPtSLPAVAk	N-Term(TMT10plex); T12(Hex1HexNAc1); K19(TMT10plex)	5067.2	5347.9	6214.55	3074.75	763.325	2394.87	6425.05	5520.05	11866.5	10218	0.495909	0.52338	0.608196	0.300915	0.074704	0.234378	0.628797	0.540228	1.16133	39	NO
o43155	ERVTPPISER	T4(Hex1HexNAc1)	ETD	161229_Fusion_(LC2)_Ieva_Hacat_WT_T1_T2_T3_TMT10plex_Jacalin(Dec2016)_2h_HCD_ETD_high_pH_2_ETD_gr_TMT.mgf	262395	0	1	1	415	424	ERVTPPISER 418-HexHexNAc	FLRT2	O43155	eRVtPPISER	N-Term(TMT10plex); T4(Hex1HexNAc1)	44676.1	116895	81978	291141	340149	98838.5	69603	138450	15830.4	89934.5	0.496763	1.29978	0.91153	3.23726	3.78219	1.09901	0.77393	1.53945	0.176021	418	NO
q8ncl4	EEATEKPWLK	T4(Hex1HexNAc1)	ETD	161229_Fusion_(LC2)_Ieva_Hacat_WT_T1_T2_T3_TMT10plex_Jacalin(Dec2016)_2h_HCD_ETD_high_pH_4_ETD_gr_TMT.mgf	294431	0	1	1	35	44	EEATEKPWLK 38-HexHexNAc	GALNT6	Q8NCL4	eEAtEkPWLk	N-Term(TMT10plex); T4(Hex1HexNAc1); K6(TMT10plex); K10(TMT10plex)	182779	136033	260370	389421	209447	309395	240924	257856	288525	367698	0.49709	0.369958	0.708108	1.05908	0.569617	0.841438	0.655222	0.701271	0.784679	38	NO
p16070	TNPEDIYPSNPTDDDVSSGSSSER	S21(Hex1HexNAc1);S22(HexNAc)	ETD	161229_Fusion_(LC2)_Ieva_Hacat_WT_T1_T2_T3_TMT10plex_Jacalin(Dec2016)_2h_HCD_ETD_high_pH_1_ETD_gr_TMT.mgf	248613	1	1	2	163	186	TNPEDIYPSNPTDDDVSSGSSSER 183-HexHexNAc;184-HexNAc	CD44	P16070	tNPEDIYPSNPTDDDVSSGSssER	N-Term(TMT10plex); S21(Hex1HexNAc1); S22(HexNAc)	4232.09	2903.58	3048.74	4254.27	3687.46	19144.6	6010.65	6863.55	8478.45	8501.2	0.497823	0.341549	0.358625	0.500432	0.433758	2.25199	0.707035	0.807362	0.997324	183	YES	183
p16070	TNPEDIYPSNPTDDDVSSGSSSER	S21(Hex1HexNAc1);S22(HexNAc)	ETD	161229_Fusion_(LC2)_Ieva_Hacat_WT_T1_T2_T3_TMT10plex_Jacalin(Dec2016)_2h_HCD_ETD_high_pH_1_ETD_gr_TMT.mgf	248613	1	1	2	163	186	TNPEDIYPSNPTDDDVSSGSSSER 183-HexHexNAc;184-HexNAc	CD44	P16070	tNPEDIYPSNPTDDDVSSGSssER	N-Term(TMT10plex); S21(Hex1HexNAc1); S22(HexNAc)	4232.09	2903.58	3048.74	4254.27	3687.46	19144.6	6010.65	6863.55	8478.45	8501.2	0.497823	0.341549	0.358625	0.500432	0.433758	2.25199	0.707035	0.807362	0.997324	184	YES	CD44 183;184
p02786	LAGTESPVREEPGEDFPAAR	T4(Hex1HexNAc1)	ETD	161229_Fusion_(LC2)_Ieva_Hacat_WT_T1_T2_T3_TMT10plex_Jacalin(Dec2016)_2h_HCD_ETD_high_pH_1_ETD_gr_TMT.mgf	248783	0	1	1	101	120	LAGTESPVREEPGEDFPAAR 104-HexHexNAc	TFRC	P02786	lAGtESPVREEPGEDFPAAR	N-Term(TMT10plex); T4(Hex1HexNAc1)	1943790	1641430	2634880	3025130	1246470	3453990	1701500	3195610	6738600	3903250	0.497993	0.420529	0.675048	0.775029	0.319342	0.884901	0.435919	0.818705	1.72641	104	NO
p02786	LAGTESPVREEPGEDFPAAR	T4(Hex1HexNAc1)	ETD	161229_Fusion_(LC2)_Ieva_Hacat_WT_T1_T2_T3_TMT10plex_Jacalin(Dec2016)_2h_HCD_ETD_high_pH_2_ETD_gr_TMT.mgf	264141	0	1	1	101	120	LAGTESPVREEPGEDFPAAR 104-HexHexNAc	TFRC	P02786	lAGtESPVREEPGEDFPAAR	N-Term(TMT10plex); T4(Hex1HexNAc1)	3271650	2958360	5436000	5476800	2176350	6860750	3464760	5658200	12877800	6522200	0.501618	0.453583	0.833461	0.839717	0.333683	1.05191	0.531226	0.867529	1.97446	104	NO
q02818	GAPNKEETPATESPDTGLYYHR	T8(HexNAc);T11(HexNAc)	ETD	161229_Fusion_(LC2)_Ieva_Hacat_WT_T1_T2_T3_TMT10plex_Jacalin(Dec2016)_2h_HCD_ETD_LWAC22_ETD_gr_TMT.mgf	352360	2	0	2	32	53	GAPNKEETPATESPDTGLYYHR 39-HexNAc;42-HexNAc	NUCB1	Q02818	gAPNkEEtPAtESPDTGLYYHR	N-Term(TMT10plex); K5(TMT10plex); T8(HexNAc); T11(HexNAc)	17285.8	25738.8	22084.1	22070	11084.9	20102.3	31726.7	25164.2	22450.4	34456.2	0.501675	0.747001	0.640933	0.640523	0.32171	0.583416	0.920783	0.730324	0.651563	39	NO
q02818	GAPNKEETPATESPDTGLYYHR	T8(HexNAc);T11(HexNAc)	ETD	161229_Fusion_(LC2)_Ieva_Hacat_WT_T1_T2_T3_TMT10plex_Jacalin(Dec2016)_2h_HCD_ETD_LWAC22_ETD_gr_TMT.mgf	352360	2	0	2	32	53	GAPNKEETPATESPDTGLYYHR 39-HexNAc;42-HexNAc	NUCB1	Q02818	gAPNkEEtPAtESPDTGLYYHR	N-Term(TMT10plex); K5(TMT10plex); T8(HexNAc); T11(HexNAc)	17285.8	25738.8	22084.1	22070	11084.9	20102.3	31726.7	25164.2	22450.4	34456.2	0.501675	0.747001	0.640933	0.640523	0.32171	0.583416	0.920783	0.730324	0.651563	42	NO
q7z7m9	TKTIFPK	T3(Hex1HexNAc1)	ETD	161229_Fusion_(LC2)_Ieva_Hacat_WT_T1_T2_T3_TMT10plex_Jacalin(Dec2016)_2h_HCD_ETD_high_pH_8_ETD_gr_TMT.mgf	322093	0	1	1	343	349	TKTIFPK 345-HexHexNAc	GALNT5	Q7Z7M9	tktIFPk	N-Term(TMT10plex); K2(TMT10plex); T3(Hex1HexNAc1); K7(TMT10plex)	30846.3	72532.5	56621	74177	23982.1	51421	37255.5	47348.5	80484.5	61424	0.502186	1.18085	0.921806	1.20762	0.390435	0.837148	0.60653	0.770847	1.31031	345	NO
p02786	LAGTESPVREEPGEDFPAAR	T4(Hex1HexNAc1)	ETD	161229_Fusion_(LC2)_Ieva_Hacat_WT_T1_T2_T3_TMT10plex_Jacalin(Dec2016)_2h_HCD_ETD_high_pH_1_ETD_gr_TMT.mgf	249413	0	1	1	101	120	LAGTESPVREEPGEDFPAAR 104-HexHexNAc	TFRC	P02786	lAGtESPVREEPGEDFPAAR	N-Term(TMT10plex); T4(Hex1HexNAc1)	4356.53	3544.63	4886.89	6499.75	4515.6	6655.75	6564.15	6661.45	10697.4	8594.6	0.506892	0.412425	0.5686	0.75626	0.5254	0.774411	0.763753	0.775074	1.24467	104	NO
q7z3d4	SKITPPSQQR	T4(Hex1HexNAc1)	ETD	161229_Fusion_(LC2)_Ieva_Hacat_WT_T1_T2_T3_TMT10plex_Jacalin(Dec2016)_2h_HCD_ETD_high_pH_7_ETD_gr_TMT.mgf	306698	0	1	1	261	270	SKITPPSQQR 264-HexHexNAc	LYSMD3	Q7Z3D4	skItPPSQQR	N-Term(TMT10plex); K2(TMT10plex); T4(Hex1HexNAc1)	45282.8	43333	45156.9	92913.5	70487	159351	66195.5	97185	114427	89256	0.507336	0.485491	0.505926	1.04098	0.789717	1.78533	0.741636	1.08883	1.28201	264	NO
q9nqz7	FDHEDESDAEATQELAAGR	T12(Hex1HexNAc1)	ETD	161229_Fusion_(LC2)_Ieva_Hacat_WT_T1_T2_T3_TMT10plex_Jacalin(Dec2016)_2h_HCD_ETD_high_pH_1_ETD_gr_TMT.mgf	248015	0	1	1	232	250	FDHEDESDAEATQELAAGR 243-HexHexNAc	ENTPD7	Q9NQZ7	fDHEDESDAEAtQELAAGR	N-Term(TMT10plex); T12(Hex1HexNAc1)	4226.83	4541.96	5619.6	7692.15	3388.55	15638.9	6785.45	6019.25	8584.45	8330.55	0.507389	0.545217	0.674577	0.923366	0.406762	1.8773	0.814526	0.722551	1.03048	243	NO
o95994	RDTTVKPGAK	T4(HexNAc)	ETD	161229_Fusion_(LC2)_Ieva_Hacat_WT_T1_T2_T3_TMT10plex_Jacalin(Dec2016)_2h_HCD_ETD_high_pH_8_ETD_gr_TMT.mgf	319894	1	0	1	21	30	RDTTVKPGAK 24-HexNAc	AGR2	O95994	rDTtVkPGAk	N-Term(TMT10plex); T4(HexNAc); K6(TMT10plex); K10(TMT10plex)	35385.6	47513.3	33187	37175.5	23028.3	7071.9	9689.2	22476.7	2352.39	69591	0.50848	0.682751	0.476886	0.5342	0.330909	0.101621	0.139231	0.322983	0.0338031	24	NO
q9y4l1	LGNTISSLFGGGTTPDAK	T13(HexNAc);T14(HexNAc)	ETD	161229_Fusion_(LC2)_Ieva_Hacat_WT_T1_T2_T3_TMT10plex_Jacalin(Dec2016)_2h_HCD_ETD_high_pH_7_ETD_gr_TMT.mgf	311486	2	0	2	577	594	LGNTISSLFGGGTTPDAK 589-HexNAc;590-HexNAc	HYOU1	Q9Y4L1	lGNTISSLFGGGttPDAk	N-Term(TMT10plex); T13(HexNAc); T14(HexNAc); K18(TMT10plex)	11241.1	13693.9	15967.4	23043.7	21066.2	20797	8507.35	11375.6	7396.95	22054.9	0.509687	0.620901	0.723984	1.04483	0.955171	0.942965	0.385735	0.515786	0.335388	589	NO
q9y4l1	LGNTISSLFGGGTTPDAK	T13(HexNAc);T14(HexNAc)	ETD	161229_Fusion_(LC2)_Ieva_Hacat_WT_T1_T2_T3_TMT10plex_Jacalin(Dec2016)_2h_HCD_ETD_high_pH_7_ETD_gr_TMT.mgf	311486	2	0	2	577	594	LGNTISSLFGGGTTPDAK 589-HexNAc;590-HexNAc	HYOU1	Q9Y4L1	lGNTISSLFGGGttPDAk	N-Term(TMT10plex); T13(HexNAc); T14(HexNAc); K18(TMT10plex)	11241.1	13693.9	15967.4	23043.7	21066.2	20797	8507.35	11375.6	7396.95	22054.9	0.509687	0.620901	0.723984	1.04483	0.955171	0.942965	0.385735	0.515786	0.335388	590	NO
q8nbs9	TETGATETVTPSEAPVLAAEPEADKGTVL	T8(HexNAc);T10(HexNAc)	ETD	161229_Fusion_(LC2)_Ieva_Hacat_WT_T1_T2_T3_TMT10plex_Jacalin(Dec2016)_2h_HCD_ETD_high_pH_1_ETD_gr_TMT.mgf	250555	2	0	2	297	325	TETGATETVTPSEAPVLAAEPEADKGTVL 304-HexNAc;306-HexNAc	TXNDC5	Q8NBS9	tETGATEtVtPSEAPVLAAEPEADkGTVL	N-Term(TMT10plex); T8(HexNAc); T10(HexNAc); K25(TMT10plex)	4387.97	5360.25	6925.25	15875.8	9259.15	4893.53	10909.7	8057.6	6392	8567.1	0.512188	0.625678	0.808354	1.85311	1.08078	0.5712	1.27344	0.940528	0.74611	304	NO
q8nbs9	TETGATETVTPSEAPVLAAEPEADKGTVL	T8(HexNAc);T10(HexNAc)	ETD	161229_Fusion_(LC2)_Ieva_Hacat_WT_T1_T2_T3_TMT10plex_Jacalin(Dec2016)_2h_HCD_ETD_high_pH_1_ETD_gr_TMT.mgf	250555	2	0	2	297	325	TETGATETVTPSEAPVLAAEPEADKGTVL 304-HexNAc;306-HexNAc	TXNDC5	Q8NBS9	tETGATEtVtPSEAPVLAAEPEADkGTVL	N-Term(TMT10plex); T8(HexNAc); T10(HexNAc); K25(TMT10plex)	4387.97	5360.25	6925.25	15875.8	9259.15	4893.53	10909.7	8057.6	6392	8567.1	0.512188	0.625678	0.808354	1.85311	1.08078	0.5712	1.27344	0.940528	0.74611	306	NO
q9y4l1	LGNTISSLFGGGTTPDAK	T14(HexNAc)	ETD	161229_Fusion_(LC2)_Ieva_Hacat_WT_T1_T2_T3_TMT10plex_Jacalin(Dec2016)_2h_HCD_ETD_high_pH_7_ETD_gr_TMT.mgf	310732	1	0	1	577	594	LGNTISSLFGGGTTPDAK 590-HexNAc	HYOU1	Q9Y4L1	lGNTISSLFGGGTtPDAk	N-Term(TMT10plex); T14(HexNAc); K18(TMT10plex)	6692.5	8080.1	6689.2	16776.7	10745	12542.5	5584.85	5343.2	8081.3	13045.1	0.513028	0.619397	0.512775	1.28605	0.823681	0.961472	0.428119	0.409594	0.619489	590	NO
p31431	ISPVEESEDVSNK	S7(Hex1HexNAc1)	ETD	161229_Fusion_(LC2)_Ieva_Hacat_WT_T1_T2_T3_TMT10plex_Jacalin(Dec2016)_2h_HCD_ETD_high_pH_2_ETD_gr_TMT.mgf	263838	0	1	1	116	128	ISPVEESEDVSNK 122-HexHexNAc	SDC4	P31431	iSPVEEsEDVSNk	N-Term(TMT10plex); S7(Hex1HexNAc1); K13(TMT10plex)	7580.75	9055.35	11434.6	18152.2	8546.8	20291.4	12248.8	10772.9	12404.7	14705.5	0.515504	0.61578	0.777573	1.23438	0.581198	1.37985	0.83294	0.732576	0.843542	122	NO
p01130	LKVSSTAVR	S4(HexNAc);S5(HexNAc);T6(HexNAc)	ETD	161229_Fusion_(LC2)_Ieva_Hacat_WT_T1_T2_T3_TMT10plex_Jacalin(Dec2016)_2h_HCD_ETD_high_pH_7_ETD_gr_TMT.mgf	306712	3	0	3	729	737	LKVSSTAVR 732-HexNAc;733-HexNAc;734-HexNAc	LDLR	P01130	lkVsstAVR	N-Term(TMT10plex); K2(TMT10plex); S4(HexNAc); S5(HexNAc); T6(HexNAc)	22237.9	22029	18621.6	31841.1	25218.4	58263.5	25234.4	28564.7	40085.7	43086	0.516128	0.51128	0.432196	0.739013	0.585304	1.35226	0.585675	0.662969	0.930365	732	NO
p01130	LKVSSTAVR	S4(HexNAc);S5(HexNAc);T6(HexNAc)	ETD	161229_Fusion_(LC2)_Ieva_Hacat_WT_T1_T2_T3_TMT10plex_Jacalin(Dec2016)_2h_HCD_ETD_high_pH_7_ETD_gr_TMT.mgf	306712	3	0	3	729	737	LKVSSTAVR 732-HexNAc;733-HexNAc;734-HexNAc	LDLR	P01130	lkVsstAVR	N-Term(TMT10plex); K2(TMT10plex); S4(HexNAc); S5(HexNAc); T6(HexNAc)	22237.9	22029	18621.6	31841.1	25218.4	58263.5	25234.4	28564.7	40085.7	43086	0.516128	0.51128	0.432196	0.739013	0.585304	1.35226	0.585675	0.662969	0.930365	733	NO
p01130	LKVSSTAVR	S4(HexNAc);S5(HexNAc);T6(HexNAc)	ETD	161229_Fusion_(LC2)_Ieva_Hacat_WT_T1_T2_T3_TMT10plex_Jacalin(Dec2016)_2h_HCD_ETD_high_pH_7_ETD_gr_TMT.mgf	306712	3	0	3	729	737	LKVSSTAVR 732-HexNAc;733-HexNAc;734-HexNAc	LDLR	P01130	lkVsstAVR	N-Term(TMT10plex); K2(TMT10plex); S4(HexNAc); S5(HexNAc); T6(HexNAc)	22237.9	22029	18621.6	31841.1	25218.4	58263.5	25234.4	28564.7	40085.7	43086	0.516128	0.51128	0.432196	0.739013	0.585304	1.35226	0.585675	0.662969	0.930365	734	NO
q13433	DVSSSTPPSVTSK	T6(HexNAc);T11(HexNAc)	ETD	161229_Fusion_(LC2)_Ieva_Hacat_WT_T1_T2_T3_TMT10plex_Jacalin(Dec2016)_2h_HCD_ETD_high_pH_4_ETD_gr_TMT.mgf	293187	2	0	2	217	229	DVSSSTPPSVTSK 222-HexNAc;227-HexNAc	SLC39A6	Q13433	dVSSStPPSVtSk	N-Term(TMT10plex); T6(HexNAc); T11(HexNAc); K13(TMT10plex)	18625.4	10502.6	21610.3	30210.3	76295	43594	12664.5	11759.2	17640.7	35766.3	0.520753	0.293645	0.604208	0.844658	2.13315	1.21886	0.35409	0.328779	0.493221	222	NO
q13433	DVSSSTPPSVTSK	T6(HexNAc);T11(HexNAc)	ETD	161229_Fusion_(LC2)_Ieva_Hacat_WT_T1_T2_T3_TMT10plex_Jacalin(Dec2016)_2h_HCD_ETD_high_pH_4_ETD_gr_TMT.mgf	293187	2	0	2	217	229	DVSSSTPPSVTSK 222-HexNAc;227-HexNAc	SLC39A6	Q13433	dVSSStPPSVtSk	N-Term(TMT10plex); T6(HexNAc); T11(HexNAc); K13(TMT10plex)	18625.4	10502.6	21610.3	30210.3	76295	43594	12664.5	11759.2	17640.7	35766.3	0.520753	0.293645	0.604208	0.844658	2.13315	1.21886	0.35409	0.328779	0.493221	227	NO
q02818	GAPNKEETPATESPDTGLYYHR	T8(HexNAc);T11(HexNAc)	ETD	161229_Fusion_(LC2)_Ieva_Hacat_WT_T1_T2_T3_TMT10plex_Jacalin(Dec2016)_2h_HCD_ETD_high_pH_3_ETD_gr_TMT.mgf	278654	2	0	2	32	53	GAPNKEETPATESPDTGLYYHR 39-HexNAc;42-HexNAc	NUCB1	Q02818	gAPNkEEtPAtESPDTGLYYHR	N-Term(TMT10plex); K5(TMT10plex); T8(HexNAc); T11(HexNAc)	204657	324640	260379	269857	128245	244762	385705	279241	284687	392750	0.521087	0.826582	0.662964	0.687096	0.326531	0.623201	0.982062	0.710989	0.724856	39	NO
q02818	GAPNKEETPATESPDTGLYYHR	T8(HexNAc);T11(HexNAc)	ETD	161229_Fusion_(LC2)_Ieva_Hacat_WT_T1_T2_T3_TMT10plex_Jacalin(Dec2016)_2h_HCD_ETD_high_pH_3_ETD_gr_TMT.mgf	278654	2	0	2	32	53	GAPNKEETPATESPDTGLYYHR 39-HexNAc;42-HexNAc	NUCB1	Q02818	gAPNkEEtPAtESPDTGLYYHR	N-Term(TMT10plex); K5(TMT10plex); T8(HexNAc); T11(HexNAc)	204657	324640	260379	269857	128245	244762	385705	279241	284687	392750	0.521087	0.826582	0.662964	0.687096	0.326531	0.623201	0.982062	0.710989	0.724856	42	NO
q8iys2	CLQLGSPGPGPVAAGPGPASVSGLAAGSGR	S20(Hex1HexNAc1)	ETD	161229_Fusion_(LC2)_Ieva_Hacat_WT_T1_T2_T3_TMT10plex_Jacalin(Dec2016)_2h_HCD_ETD_high_pH_7_ETD_gr_TMT.mgf	310004	0	1	1	154	183	CLQLGSPGPGPVAAGPGPASVSGLAAGSGR 173-HexHexNAc	KIAA2013	Q8IYS2	cLQLGSPGPGPVAAGPGPAsVSGLAAGSGR	N-Term(TMT10plex); C1(Carbamidomethyl); S20(Hex1HexNAc1)	1448.55	1017.34	2440.93	1932.63	676.36	1636.26	1016	1574.21	958.61	2765.55	0.523784	0.367862	0.88262	0.698823	0.244566	0.591658	0.367377	0.569221	0.346625	173	NO
q02818	GAPNKEETPATESPDTGLYYHR	T8(HexNAc);T11(HexNAc)	ETD	161229_Fusion_(LC2)_Ieva_Hacat_WT_T1_T2_T3_TMT10plex_Jacalin(Dec2016)_2h_HCD_ETD_high_pH_3_ETD_gr_TMT.mgf	278643	2	0	2	32	53	GAPNKEETPATESPDTGLYYHR 39-HexNAc;42-HexNAc	NUCB1	Q02818	gAPNkEEtPAtESPDTGLYYHR	N-Term(TMT10plex); K5(TMT10plex); T8(HexNAc); T11(HexNAc)	86278.5	133531	105536	120904	46082.5	110548	163654	129211	130752	164590	0.524203	0.811295	0.641205	0.734577	0.279984	0.671657	0.994313	0.785048	0.79441	39	NO
q02818	GAPNKEETPATESPDTGLYYHR	T8(HexNAc);T11(HexNAc)	ETD	161229_Fusion_(LC2)_Ieva_Hacat_WT_T1_T2_T3_TMT10plex_Jacalin(Dec2016)_2h_HCD_ETD_high_pH_3_ETD_gr_TMT.mgf	278643	2	0	2	32	53	GAPNKEETPATESPDTGLYYHR 39-HexNAc;42-HexNAc	NUCB1	Q02818	gAPNkEEtPAtESPDTGLYYHR	N-Term(TMT10plex); K5(TMT10plex); T8(HexNAc); T11(HexNAc)	86278.5	133531	105536	120904	46082.5	110548	163654	129211	130752	164590	0.524203	0.811295	0.641205	0.734577	0.279984	0.671657	0.994313	0.785048	0.79441	42	NO
p05067	TTSIATTTTTTTESVEEVVR	T8(HexNAc)	ETD	161229_Fusion_(LC2)_Ieva_Hacat_WT_T1_T2_T3_TMT10plex_Jacalin(Dec2016)_2h_HCD_ETD_high_pH_2_ETD_gr_TMT.mgf	264805	1	0	1	269	288	TTSIATTTTTTTESVEEVVR 276-HexNAc	APP	P05067	tTSIATTtTTTTESVEEVVR	N-Term(TMT10plex); T8(HexNAc)	16653.3	20281.7	26943.7	34077.9	28835.1	40126	39551.3	18838.8	39933.4	31655.7	0.526076	0.640697	0.851148	1.07652	0.910898	1.26758	1.24942	0.595116	1.26149	276	NO
q8nbs9	TETGATETVTPSEAPVLAAEPEADK	T10(HexNAc);S12(Hex1HexNAc1)	ETD	161229_Fusion_(LC2)_Ieva_Hacat_WT_T1_T2_T3_TMT10plex_Jacalin(Dec2016)_2h_HCD_ETD_high_pH_2_ETD_gr_TMT.mgf	264541	1	1	2	297	321	TETGATETVTPSEAPVLAAEPEADK 306-HexNAc;308-HexHexNAc	TXNDC5	Q8NBS9	tETGATETVtPsEAPVLAAEPEADk	N-Term(TMT10plex); T10(HexNAc); S12(Hex1HexNAc1); K25(TMT10plex)	6545.6	4042.87	5890.55	17481.9	19966.9	14331.8	12938.9	13397.8	14824	12432.2	0.526504	0.325193	0.473814	1.40618	1.60606	1.1528	1.04076	1.07767	1.19239	306	NO
q8nbs9	TETGATETVTPSEAPVLAAEPEADK	T10(HexNAc);S12(Hex1HexNAc1)	ETD	161229_Fusion_(LC2)_Ieva_Hacat_WT_T1_T2_T3_TMT10plex_Jacalin(Dec2016)_2h_HCD_ETD_high_pH_2_ETD_gr_TMT.mgf	264541	1	1	2	297	321	TETGATETVTPSEAPVLAAEPEADK 306-HexNAc;308-HexHexNAc	TXNDC5	Q8NBS9	tETGATETVtPsEAPVLAAEPEADk	N-Term(TMT10plex); T10(HexNAc); S12(Hex1HexNAc1); K25(TMT10plex)	6545.6	4042.87	5890.55	17481.9	19966.9	14331.8	12938.9	13397.8	14824	12432.2	0.526504	0.325193	0.473814	1.40618	1.60606	1.1528	1.04076	1.07767	1.19239	308	NO
p02786	LAGTESPVREEPGEDFPAAR	T4(Hex1HexNAc1)	ETD	161229_Fusion_(LC2)_Ieva_Hacat_WT_T1_T2_T3_TMT10plex_Jacalin(Dec2016)_2h_HCD_ETD_high_pH_4_ETD_gr_TMT.mgf	294110	0	1	1	101	120	LAGTESPVREEPGEDFPAAR 104-HexHexNAc	TFRC	P02786	lAGtESPVREEPGEDFPAAR	N-Term(TMT10plex); T4(Hex1HexNAc1)	6176.8	7425	8236.8	10335.3	4256.65	9894.5	6187.2	9162.85	20803.3	11706.4	0.527643	0.634268	0.703615	0.882876	0.363617	0.845221	0.528531	0.782721	1.77709	104	NO
q5jra6	DLDPGPVTTEDTPMDAIDAN	T9(HexNAc)	ETD	161229_Fusion_(LC2)_Ieva_Hacat_WT_T1_T2_T3_TMT10plex_Jacalin(Dec2016)_2h_HCD_ETD_high_pH_1_ETD_gr_TMT.mgf	249790	1	0	1	1107	1126	DLDPGPVTTEDTPMDAIDAN 1115-HexNAc	MIA3	Q5JRA6	dLDPGPVTtEDTPmDAIDAN	N-Term(TMT10plex); T9(HexNAc); M14(Oxidation)	3360.46	2267.41	2151.5	4704.05	2411.93	6281.15	3942.72	3873.34	3602.34	6363.05	0.528121	0.35634	0.338124	0.739276	0.379052	0.987129	0.619627	0.608724	0.566134	1115	NO
o95994	RDTTVKPGAK	T3(HexNAc);T4(HexNAc)	ETD	161229_Fusion_(LC2)_Ieva_Hacat_WT_T1_T2_T3_TMT10plex_Jacalin(Dec2016)_2h_HCD_ETD_high_pH_7_ETD_gr_TMT.mgf	306057	2	0	2	21	30	RDTTVKPGAK 23-HexNAc;24-HexNAc	AGR2	O95994	rDttVkPGAk	N-Term(TMT10plex); T3(HexNAc); T4(HexNAc); K6(TMT10plex); K10(TMT10plex)	10124.6	22862.4	9398.85	18420.5	13615.3	3691.13	3939.06	8483.15	860.26	19159.9	0.528427	1.19324	0.490548	0.961409	0.710614	0.192649	0.205589	0.442755	0.044899	23	NO
o95994	RDTTVKPGAK	T3(HexNAc);T4(HexNAc)	ETD	161229_Fusion_(LC2)_Ieva_Hacat_WT_T1_T2_T3_TMT10plex_Jacalin(Dec2016)_2h_HCD_ETD_high_pH_7_ETD_gr_TMT.mgf	306057	2	0	2	21	30	RDTTVKPGAK 23-HexNAc;24-HexNAc	AGR2	O95994	rDttVkPGAk	N-Term(TMT10plex); T3(HexNAc); T4(HexNAc); K6(TMT10plex); K10(TMT10plex)	10124.6	22862.4	9398.85	18420.5	13615.3	3691.13	3939.06	8483.15	860.26	19159.9	0.528427	1.19324	0.490548	0.961409	0.710614	0.192649	0.205589	0.442755	0.044899	24	NO
p02786	LAGTESPVREEPGEDFPAAR	T4(Hex1HexNAc1)	ETD	161229_Fusion_(LC2)_Ieva_Hacat_WT_T1_T2_T3_TMT10plex_Jacalin(Dec2016)_2h_HCD_ETD_high_pH_2_ETD_gr_TMT.mgf	264356	0	1	1	101	120	LAGTESPVREEPGEDFPAAR 104-HexHexNAc	TFRC	P02786	lAGtESPVREEPGEDFPAAR	N-Term(TMT10plex); T4(Hex1HexNAc1)	9722.75	11014.5	16313.1	16690.6	7082.85	14902.4	9763.4	13763.6	26635.9	18362.4	0.529492	0.59984	0.888397	0.908955	0.385726	0.811571	0.531706	0.749553	1.45057	104	NO
o60512	DQGPTFDYSHPR	T5(Hex1HexNAc1)	ETD	161229_Fusion_(LC2)_Ieva_Hacat_WT_T1_T2_T3_TMT10plex_Jacalin(Dec2016)_2h_HCD_ETD_high_pH_2_ETD_gr_TMT.mgf	263150	0	1	1	41	52	DQGPTFDYSHPR 45-HexHexNAc	B4GALT3	O60512	dQGPtFDYSHPR	N-Term(TMT10plex); T5(Hex1HexNAc1)	46960.6	46521.1	60531.5	68977	20322.7	19519.2	64998	74153.5	39039.2	88326	0.531674	0.526698	0.685319	0.780937	0.230087	0.22099	0.735888	0.839543	0.44199	45	NO
p02786	LAGTESPVREEPGEDFPAAR	T4(Hex1HexNAc1)	ETD	161229_Fusion_(LC2)_Ieva_Hacat_WT_T1_T2_T3_TMT10plex_Jacalin(Dec2016)_2h_HCD_ETD_high_pH_3_ETD_gr_TMT.mgf	279285	0	1	1	101	120	LAGTESPVREEPGEDFPAAR 104-HexHexNAc	TFRC	P02786	lAGtESPVREEPGEDFPAAR	N-Term(TMT10plex); T4(Hex1HexNAc1)	30300.4	30599.9	40807.8	51736.5	22099.2	64126.5	32764.5	49742.5	101067	56980.5	0.531768	0.537024	0.716171	0.907969	0.387838	1.12541	0.575013	0.872974	1.77371	104	NO
q9y4l1	GDATPEGEKATEK	T4(HexNAc)	ETD	161229_Fusion_(LC2)_Ieva_Hacat_WT_T1_T2_T3_TMT10plex_Jacalin(Dec2016)_2h_HCD_ETD_high_pH_2_ETD_gr_TMT.mgf	262451	1	0	1	643	655	GDATPEGEKATEK 646-HexNAc	HYOU1	Q9Y4L1	gDAtPEGEkATEk	N-Term(TMT10plex); T4(HexNAc); K9(TMT10plex); K13(TMT10plex)	15293.9	15259.3	16021	20867.8	18181.4	18302	15828.9	16053.5	14494.6	28744.2	0.532069	0.530865	0.557365	0.725983	0.632524	0.63672	0.550682	0.558495	0.504262	646	NO
q3c1v1	LQGLKTKQPGK	T6(Hex1HexNAc1)	ETD	161229_Fusion_(LC2)_Ieva_Hacat_WT_T1_T2_T3_TMT10plex_Jacalin(Dec2016)_2h_HCD_ETD_high_pH_8_ETD_gr_TMT.mgf	321441	0	1	1	177	187	LQGLKTKQPGK 182-HexHexNAc	C11orf91	Q3C1V1	lQGLktkQPGk	N-Term(TMT10plex); K5(TMT10plex); T6(Hex1HexNAc1); K7(TMT10plex); K11(TMT10plex)	14587	10131.6	45191.8	13853.2	13415.2	16218.1	6366.35	9017.65	24558.3	27360.6	0.533139	0.370299	1.65171	0.506319	0.490311	0.592754	0.232683	0.329585	0.897579	182	NO
q7z7m9	KQSINETPLGSLSK	T7(Hex1HexNAc1)	ETD	161229_Fusion_(LC2)_Ieva_Hacat_WT_T1_T2_T3_TMT10plex_Jacalin(Dec2016)_2h_HCD_ETD_high_pH_7_ETD_gr_TMT.mgf	308904	0	1	1	290	303	KQSINETPLGSLSK 296-HexHexNAc	GALNT5	Q7Z7M9	kQSINEtPLGSLSk	N-Term(TMT10plex); K1(TMT10plex); T7(Hex1HexNAc1); K14(TMT10plex)	7441.75	12146.3	7689.75	17683.1	8800.05	12579.1	9136.65	11141.4	14189.9	13946.1	0.533608	0.870946	0.551391	1.26796	0.631004	0.90198	0.65514	0.79889	1.01748	296	NO
p02786	LAGTESPVREEPGEDFPAAR	T4(Hex1HexNAc1)	ETD	161229_Fusion_(LC2)_Ieva_Hacat_WT_T1_T2_T3_TMT10plex_Jacalin(Dec2016)_2h_HCD_ETD_high_pH_1_ETD_gr_TMT.mgf	249078	0	1	1	101	120	LAGTESPVREEPGEDFPAAR 104-HexHexNAc	TFRC	P02786	lAGtESPVREEPGEDFPAAR	N-Term(TMT10plex); T4(Hex1HexNAc1)	7701.1	6356.95	11151.1	10637.5	6017.35	12777.1	7952.55	9562	21291.8	14398.8	0.534843	0.441492	0.774446	0.738777	0.417906	0.887373	0.552306	0.664083	1.47872	104	NO
p16070	TNPEDIYPSNPTDDDVSSGSSSER	S9(Hex1HexNAc1);S17(Hex1HexNAc1);S18(Hex1HexNAc1)	ETD	161229_Fusion_(LC2)_Ieva_Hacat_WT_T1_T2_T3_TMT10plex_Jacalin(Dec2016)_2h_HCD_ETD_high_pH_1_ETD_gr_TMT.mgf	248232	0	3	3	163	186	TNPEDIYPSNPTDDDVSSGSSSER 171-HexHexNAc;179-HexHexNAc;180-HexHexNAc	CD44	P16070	tNPEDIYPsNPTDDDVssGSSSER	N-Term(TMT10plex); S9(Hex1HexNAc1); S17(Hex1HexNAc1); S18(Hex1HexNAc1)	7533.6	4415.96	11213.1	6219.8	3252.56	7656.95	9101.1	5551.75	19840.5	14080.1	0.535053	0.313631	0.796379	0.441744	0.231004	0.543814	0.64638	0.394298	1.40912	171	NO
p16070	TNPEDIYPSNPTDDDVSSGSSSER	S9(Hex1HexNAc1);S17(Hex1HexNAc1);S18(Hex1HexNAc1)	ETD	161229_Fusion_(LC2)_Ieva_Hacat_WT_T1_T2_T3_TMT10plex_Jacalin(Dec2016)_2h_HCD_ETD_high_pH_1_ETD_gr_TMT.mgf	248232	0	3	3	163	186	TNPEDIYPSNPTDDDVSSGSSSER 171-HexHexNAc;179-HexHexNAc;180-HexHexNAc	CD44	P16070	tNPEDIYPsNPTDDDVssGSSSER	N-Term(TMT10plex); S9(Hex1HexNAc1); S17(Hex1HexNAc1); S18(Hex1HexNAc1)	7533.6	4415.96	11213.1	6219.8	3252.56	7656.95	9101.1	5551.75	19840.5	14080.1	0.535053	0.313631	0.796379	0.441744	0.231004	0.543814	0.64638	0.394298	1.40912	179	NO
p16070	TNPEDIYPSNPTDDDVSSGSSSER	S9(Hex1HexNAc1);S17(Hex1HexNAc1);S18(Hex1HexNAc1)	ETD	161229_Fusion_(LC2)_Ieva_Hacat_WT_T1_T2_T3_TMT10plex_Jacalin(Dec2016)_2h_HCD_ETD_high_pH_1_ETD_gr_TMT.mgf	248232	0	3	3	163	186	TNPEDIYPSNPTDDDVSSGSSSER 171-HexHexNAc;179-HexHexNAc;180-HexHexNAc	CD44	P16070	tNPEDIYPsNPTDDDVssGSSSER	N-Term(TMT10plex); S9(Hex1HexNAc1); S17(Hex1HexNAc1); S18(Hex1HexNAc1)	7533.6	4415.96	11213.1	6219.8	3252.56	7656.95	9101.1	5551.75	19840.5	14080.1	0.535053	0.313631	0.796379	0.441744	0.231004	0.543814	0.64638	0.394298	1.40912	180	NO
q03247	VQLALRPSPTSPPSENH	S8(Hex1HexNAc1)	ETD	161229_Fusion_(LC2)_Ieva_Hacat_WT_T1_T2_T3_TMT10plex_Jacalin(Dec2016)_2h_HCD_ETD_high_pH_8_ETD_gr_TMT.mgf	321500	0	1	1	300	316	VQLALRPSPTSPPSENH 307-HexHexNAc	Q03247	Q03247	vQLALRPsPTSPPSENH	N-Term(TMT10plex); S8(Hex1HexNAc1)	2728.76	3746.1	664.815	3809.61	1648.81	4860.89	4789.46	3381.21	2537.43	5094.8	0.535597	0.735279	0.130489	0.747745	0.323626	0.954088	0.940068	0.663659	0.498043	307	NO
q9ukm7	ADTDPENLPEISSQK	S13(Hex1HexNAc1)	ETD	161229_Fusion_(LC2)_Ieva_Hacat_WT_T1_T2_T3_TMT10plex_Jacalin(Dec2016)_2h_HCD_ETD_high_pH_3_ETD_gr_TMT.mgf	279683	0	1	1	142	156	ADTDPENLPEISSQK 154-HexHexNAc	MAN1B1	Q9UKM7	aDTDPENLPEISsQk	N-Term(TMT10plex); S13(Hex1HexNAc1); K15(TMT10plex)	16450.6	9762.1	15895.4	38078.9	28934.4	26208.5	32748.5	33102	27961.8	30658.7	0.536572	0.318412	0.518463	1.24203	0.943758	0.854847	1.06816	1.07969	0.912035	154	NO
p02786	LAGTESPVREEPGEDFPAA	T4(Hex1HexNAc1)	ETD	161229_Fusion_(LC2)_Ieva_Hacat_WT_T1_T2_T3_TMT10plex_Jacalin(Dec2016)_2h_HCD_ETD_high_pH_1_ETD_gr_TMT.mgf	249478	0	1	1	101	119	LAGTESPVREEPGEDFPAA 104-HexHexNAc	TFRC	P02786	lAGtESPVREEPGEDFPAA	N-Term(TMT10plex); T4(Hex1HexNAc1)	52338	50747	121737	65508	34138.5	131887	63426.5	58348.5	353282	97408	0.537307	0.520974	1.24976	0.672511	0.350469	1.35396	0.651143	0.599011	3.62683	104	NO
q5jra6	AVLGTIHPDPEIEESK	T5(HexNAc)	ETD	161229_Fusion_(LC2)_Ieva_Hacat_WT_T1_T2_T3_TMT10plex_Jacalin(Dec2016)_2h_HCD_ETD_high_pH_3_ETD_gr_TMT.mgf	280145	1	0	1	764	779	AVLGTIHPDPEIEESK 768-HexNAc	MIA3	Q5JRA6	aVLGtIHPDPEIEESk	N-Term(TMT10plex); T5(HexNAc); K16(TMT10plex)	27120.5	33491.2	27939.2	22438.7	15942.2	13920.5	33717.8	37312.6	25111.1	50464.5	0.537417	0.663659	0.553641	0.444643	0.315909	0.275847	0.668149	0.739383	0.497599	768	NO
p02786	LAGTESPVREEPGEDFPAAR	T4(Hex1HexNAc1)	ETD	161229_Fusion_(LC2)_Ieva_Hacat_WT_T1_T2_T3_TMT10plex_Jacalin(Dec2016)_2h_HCD_ETD_high_pH_1_ETD_gr_TMT.mgf	248996	0	1	1	101	120	LAGTESPVREEPGEDFPAAR 104-HexHexNAc	TFRC	P02786	lAGtESPVREEPGEDFPAAR	N-Term(TMT10plex); T4(Hex1HexNAc1)	9311.45	11335.9	13941.5	15653.2	6859.9	14394.7	11734.6	12544.6	22259	17315.1	0.537765	0.654683	0.805164	0.90402	0.39618	0.831338	0.677709	0.724489	1.28553	104	NO
p02786	LAGTESPVREEPGEDFPAAR	T4(Hex1HexNAc1)	ETD	161229_Fusion_(LC2)_Ieva_Hacat_WT_T1_T2_T3_TMT10plex_Jacalin(Dec2016)_2h_HCD_ETD_high_pH_3_ETD_gr_TMT.mgf	279280	0	1	1	101	120	LAGTESPVREEPGEDFPAAR 104-HexHexNAc	TFRC	P02786	lAGtESPVREEPGEDFPAAR	N-Term(TMT10plex); T4(Hex1HexNAc1)	598430	607135	806125	1044430	447685	1328580	627655	1096320	2293110	1111340	0.538476	0.546309	0.725363	0.939793	0.402834	1.19548	0.564773	0.986485	2.06337	104	NO
p50281	GIQQLYGGESGFPTKMPPQPR	T14(Hex1HexNAc1)	ETD	161229_Fusion_(LC2)_Ieva_Hacat_WT_T1_T2_T3_TMT10plex_Jacalin(Dec2016)_2h_HCD_ETD_high_pH_7_ETD_gr_TMT.mgf	309849	0	1	1	278	298	GIQQLYGGESGFPTKMPPQPR 291-HexHexNAc	MMP14	P50281	gIQQLYGGESGFPtkMPPQPR	N-Term(TMT10plex); T14(Hex1HexNAc1); K15(TMT10plex)	5318	2589.5	5026.1	2490.88	3175.46	8635.3	5167.85	9055.55	9757.05	9843.55	0.540252	0.263066	0.510598	0.253047	0.322593	0.877255	0.524999	0.919948	0.991213	291	NO
q9bs26	SSPPESSFQK	S1(HexNAc)	ETD	161229_Fusion_(LC2)_Ieva_Hacat_WT_T1_T2_T3_TMT10plex_Jacalin(Dec2016)_2h_HCD_ETD_high_pH_4_ETD_gr_TMT.mgf	293284	1	0	1	380	389	SSPPESSFQK 380-HexNAc	ERP44	Q9BS26	sSPPESSFQk	N-Term(TMT10plex); S1(HexNAc); K10(TMT10plex)	237643	287525	216254	407857	170776	158308	428081	295297	155967	439474	0.540744	0.654248	0.492075	0.928057	0.388592	0.360222	0.974076	0.671933	0.354895	380	NO
q9nx61	LSPDPSSASAAPIGSGEDEVQQTAAR	S9(Hex1HexNAc1)	ETD	161229_Fusion_(LC2)_Ieva_Hacat_WT_T1_T2_T3_TMT10plex_Jacalin(Dec2016)_2h_HCD_ETD_high_pH_1_ETD_gr_TMT.mgf	248998	0	1	1	408	433	LSPDPSSASAAPIGSGEDEVQQTAAR 416-HexHexNAc	TMEM161A	Q9NX61	lSPDPSSAsAAPIGSGEDEVQQTAAR	N-Term(TMT10plex); S9(Hex1HexNAc1)	5928.45	6089.2	8046.8	9526.45	1697.76	4907.23	6608.55	9732.05	7062.8	10948.9	0.541465	0.556147	0.734941	0.870083	0.155062	0.448194	0.603581	0.888861	0.645069	416	NO
p07602	LPALTVHVTQPK	T5(Hex1HexNAc1);T9(Hex1HexNAc1)	ETD	161229_Fusion_(LC2)_Ieva_Hacat_WT_T1_T2_T3_TMT10plex_Jacalin(Dec2016)_2h_HCD_ETD_high_pH_7_ETD_gr_TMT.mgf	308836	0	2	2	393	404	LPALTVHVTQPK 397-HexHexNAc;401-HexHexNAc	PSAP	P07602	lPALtVHVtQPk	N-Term(TMT10plex); T5(Hex1HexNAc1); T9(Hex1HexNAc1); K12(TMT10plex)	15323	12680.5	21119.6	16028.9	19301.9	26537.4	12732.1	10678.4	10857.6	28257.1	0.542271	0.448754	0.747409	0.567252	0.683081	0.939141	0.450581	0.377901	0.384243	397	NO
p07602	LPALTVHVTQPK	T5(Hex1HexNAc1);T9(Hex1HexNAc1)	ETD	161229_Fusion_(LC2)_Ieva_Hacat_WT_T1_T2_T3_TMT10plex_Jacalin(Dec2016)_2h_HCD_ETD_high_pH_7_ETD_gr_TMT.mgf	308836	0	2	2	393	404	LPALTVHVTQPK 397-HexHexNAc;401-HexHexNAc	PSAP	P07602	lPALtVHVtQPk	N-Term(TMT10plex); T5(Hex1HexNAc1); T9(Hex1HexNAc1); K12(TMT10plex)	15323	12680.5	21119.6	16028.9	19301.9	26537.4	12732.1	10678.4	10857.6	28257.1	0.542271	0.448754	0.747409	0.567252	0.683081	0.939141	0.450581	0.377901	0.384243	401	NO
q02818	GAPNKEETPATESPDTGLYYHR	T8(HexNAc);T11(HexNAc)	ETD	161229_Fusion_(LC2)_Ieva_Hacat_WT_T1_T2_T3_TMT10plex_Jacalin(Dec2016)_2h_HCD_ETD_high_pH_4_ETD_gr_TMT.mgf	293511	2	0	2	32	53	GAPNKEETPATESPDTGLYYHR 39-HexNAc;42-HexNAc	NUCB1	Q02818	gAPNkEEtPAtESPDTGLYYHR	N-Term(TMT10plex); K5(TMT10plex); T8(HexNAc); T11(HexNAc)	11929.3	15382.9	14609.7	13783.4	6370.3	24696.4	15996.7	13676.7	12703.4	21893.6	0.544876	0.702621	0.667305	0.629563	0.290966	1.12802	0.730656	0.624689	0.580233	39	NO
q02818	GAPNKEETPATESPDTGLYYHR	T8(HexNAc);T11(HexNAc)	ETD	161229_Fusion_(LC2)_Ieva_Hacat_WT_T1_T2_T3_TMT10plex_Jacalin(Dec2016)_2h_HCD_ETD_high_pH_4_ETD_gr_TMT.mgf	293511	2	0	2	32	53	GAPNKEETPATESPDTGLYYHR 39-HexNAc;42-HexNAc	NUCB1	Q02818	gAPNkEEtPAtESPDTGLYYHR	N-Term(TMT10plex); K5(TMT10plex); T8(HexNAc); T11(HexNAc)	11929.3	15382.9	14609.7	13783.4	6370.3	24696.4	15996.7	13676.7	12703.4	21893.6	0.544876	0.702621	0.667305	0.629563	0.290966	1.12802	0.730656	0.624689	0.580233	42	NO
q99715	TLPILTTQAPK	T7(Hex1HexNAc1)	ETD	161229_Fusion_(LC2)_Ieva_Hacat_WT_T1_T2_T3_TMT10plex_Jacalin(Dec2016)_2h_HCD_ETD_high_pH_7_ETD_gr_TMT.mgf	309423	0	1	1	1743	1753	TLPILTTQAPK 1749-HexHexNAc	COL12A1	Q99715	tLPILTtQAPk	N-Term(TMT10plex); T7(Hex1HexNAc1); K11(TMT10plex)	53140	22139.2	146800	81010	221365	234412	79006.5	96795	422923	97425	0.545445	0.227244	1.5068	0.831511	2.27216	2.40608	0.810947	0.993533	4.34101	1749	NO
p50281	GIQQLYGGESGFPTKMPPQPR	T14(Hex1HexNAc1)	ETD	161229_Fusion_(LC2)_Ieva_Hacat_WT_T1_T2_T3_TMT10plex_Jacalin(Dec2016)_2h_HCD_ETD_high_pH_7_ETD_gr_TMT.mgf	309858	0	1	1	278	298	GIQQLYGGESGFPTKMPPQPR 291-HexHexNAc	MMP14	P50281	gIQQLYGGESGFPtkMPPQPR	N-Term(TMT10plex); T14(Hex1HexNAc1); K15(TMT10plex)	4415.46	2795.93	3529.01	2004.81	3211.55	5737.35	4222.75	6567.65	6815.05	8091.2	0.545711	0.345552	0.436154	0.247777	0.396919	0.709085	0.521894	0.811703	0.842279	291	NO
q96rq1	STSTALPPREDDSSQSPNACR	T4(HexNAc)	ETD	161229_Fusion_(LC2)_Ieva_Hacat_WT_T1_T2_T3_TMT10plex_Jacalin(Dec2016)_2h_HCD_ETD_high_pH_3_ETD_gr_TMT.mgf	277314	1	0	1	151	171	STSTALPPREDDSSQSPNACR 154-HexNAc	ERGIC2	Q96RQ1	sTStALPPREDDSSQSPNAcR	N-Term(TMT10plex); T4(HexNAc); C20(Carbamidomethyl)	13656.4	12963	14235.9	10969.4	12699.7	21689.9	17094.2	17637.4	27626.5	24987.3	0.546534	0.518784	0.569725	0.438999	0.508246	0.868037	0.684116	0.705855	1.10562	154	NO
p16070	NDVTGGRR	T4(Hex1HexNAc1)	ETD	161229_Fusion_(LC2)_Ieva_Hacat_WT_T1_T2_T3_TMT10plex_Jacalin(Dec2016)_2h_HCD_ETD_high_pH_1_ETD_gr_TMT.mgf	244729	0	1	1	538	545	NDVTGGRR 541-HexHexNAc	CD44	P16070	nDVtGGRR	N-Term(TMT10plex); T4(Hex1HexNAc1)	2843.57	1803.54	2633.54	4020.86	7031.1	5910.95	3916.48	2342.87	5626.4	5201.55	0.546677	0.346731	0.506299	0.773012	1.35173	1.13638	0.752945	0.450418	1.08168	541	NO
q02818	GAPNKEETPATESPDTGLYYHR	T8(HexNAc);T11(Hex1HexNAc1);S13(HexNAc)	ETD	161229_Fusion_(LC2)_Ieva_Hacat_WT_T1_T2_T3_TMT10plex_Jacalin(Dec2016)_2h_HCD_ETD_high_pH_3_ETD_gr_TMT.mgf	278542	2	1	3	32	53	GAPNKEETPATESPDTGLYYHR 39-HexNAc;42-HexHexNAc;44-HexNAc	NUCB1	Q02818	gAPNkEEtPAtEsPDTGLYYHR	N-Term(TMT10plex); K5(TMT10plex); T8(HexNAc); T11(Hex1HexNAc1); S13(HexNAc)	151035	160493	150762	276702	111983	637695	348871	258057	399847	275975	0.547278	0.581549	0.546289	1.00263	0.405772	2.3107	1.26414	0.935074	1.44885	39	NO
q02818	GAPNKEETPATESPDTGLYYHR	T8(HexNAc);T11(Hex1HexNAc1);S13(HexNAc)	ETD	161229_Fusion_(LC2)_Ieva_Hacat_WT_T1_T2_T3_TMT10plex_Jacalin(Dec2016)_2h_HCD_ETD_high_pH_3_ETD_gr_TMT.mgf	278542	2	1	3	32	53	GAPNKEETPATESPDTGLYYHR 39-HexNAc;42-HexHexNAc;44-HexNAc	NUCB1	Q02818	gAPNkEEtPAtEsPDTGLYYHR	N-Term(TMT10plex); K5(TMT10plex); T8(HexNAc); T11(Hex1HexNAc1); S13(HexNAc)	151035	160493	150762	276702	111983	637695	348871	258057	399847	275975	0.547278	0.581549	0.546289	1.00263	0.405772	2.3107	1.26414	0.935074	1.44885	42	NO
q02818	GAPNKEETPATESPDTGLYYHR	T8(HexNAc);T11(Hex1HexNAc1);S13(HexNAc)	ETD	161229_Fusion_(LC2)_Ieva_Hacat_WT_T1_T2_T3_TMT10plex_Jacalin(Dec2016)_2h_HCD_ETD_high_pH_3_ETD_gr_TMT.mgf	278542	2	1	3	32	53	GAPNKEETPATESPDTGLYYHR 39-HexNAc;42-HexHexNAc;44-HexNAc	NUCB1	Q02818	gAPNkEEtPAtEsPDTGLYYHR	N-Term(TMT10plex); K5(TMT10plex); T8(HexNAc); T11(Hex1HexNAc1); S13(HexNAc)	151035	160493	150762	276702	111983	637695	348871	258057	399847	275975	0.547278	0.581549	0.546289	1.00263	0.405772	2.3107	1.26414	0.935074	1.44885	44	NO
p26572	GLLQQIGDALSSQR	S12(Hex1HexNAc1)	ETD	161229_Fusion_(LC2)_Ieva_Hacat_WT_T1_T2_T3_TMT10plex_Jacalin(Dec2016)_2h_HCD_ETD_high_pH_7_ETD_gr_TMT.mgf	311578	0	1	1	70	83	GLLQQIGDALSSQR 81-HexHexNAc	MGAT1	P26572	gLLQQIGDALSsQR	N-Term(TMT10plex); S12(Hex1HexNAc1)	58881	30431	100399	162680	67012.5	103064	70680	80984	198312	107174	0.549396	0.28394	0.936785	1.51791	0.625268	0.961651	0.659488	0.755631	1.85037	81	NO
q9ukm7	RAEVPTKPPLPPAR	T6(Hex1HexNAc1)	ETD	161229_Fusion_(LC2)_Ieva_Hacat_WT_T1_T2_T3_TMT10plex_Jacalin(Dec2016)_2h_HCD_ETD_high_pH_7_ETD_gr_TMT.mgf	307912	0	1	1	225	238	RAEVPTKPPLPPAR 230-HexHexNAc	MAN1B1	Q9UKM7	rAEVPtkPPLPPAR	N-Term(TMT10plex); T6(Hex1HexNAc1); K7(TMT10plex)	5249.1	3626.33	8543.9	5854.45	6649.25	10947.5	4651.78	6862.6	6223.95	9545.35	0.549912	0.379905	0.895085	0.61333	0.696596	1.14689	0.487335	0.718947	0.65204	230	NO
q13444	KVLQTSLPEPLR	T5(Hex1HexNAc1)	ETD	161229_Fusion_(LC2)_Ieva_Hacat_WT_T1_T2_T3_TMT10plex_Jacalin(Dec2016)_2h_HCD_ETD_high_pH_7_ETD_gr_TMT.mgf	308990	0	1	1	59	70	KVLQTSLPEPLR 63-HexHexNAc	ADAM15	Q13444	kVLQtSLPEPLR	N-Term(TMT10plex); K1(TMT10plex); T5(Hex1HexNAc1)	19349.1	12347.5	25361.5	21390.1	9729.55	19132.1	14148.4	12230.7	19909	35157.2	0.55036	0.351208	0.721374	0.608413	0.276744	0.544187	0.402433	0.347886	0.566285	63	NO
p02786	GTESPVREEPGEDFPAAR	T2(Hex1HexNAc1)	ETD	161229_Fusion_(LC2)_Ieva_Hacat_WT_T1_T2_T3_TMT10plex_Jacalin(Dec2016)_2h_HCD_ETD_high_pH_1_ETD_gr_TMT.mgf	248003	0	1	1	103	120	GTESPVREEPGEDFPAAR 104-HexHexNAc	TFRC	P02786	gtESPVREEPGEDFPAAR	N-Term(TMT10plex); T2(Hex1HexNAc1)	70945.5	153228	72885.5	179063	102888	183854	141358	125264	290415	128721	0.551157	1.19039	0.566229	1.39109	0.79931	1.42831	1.09817	0.973143	2.25616	104	NO
o95994	RDTTVKPGAK	T4(HexNAc)	ETD	161229_Fusion_(LC2)_Ieva_Hacat_WT_T1_T2_T3_TMT10plex_Jacalin(Dec2016)_2h_HCD_ETD_high_pH_7_ETD_gr_TMT.mgf	306393	1	0	1	21	30	RDTTVKPGAK 24-HexNAc	AGR2	O95994	rDTtVkPGAk	N-Term(TMT10plex); T4(HexNAc); K6(TMT10plex); K10(TMT10plex)	692140	858435	526125	714650	445251	114264	143906	378953	17721.1	1255790	0.551159	0.683582	0.418959	0.569084	0.354558	0.0909897	0.114594	0.301765	0.0141115	24	NO
q7z7m9	KTEESVLK	T2(HexNAc)	ETD	161229_Fusion_(LC2)_Ieva_Hacat_WT_T1_T2_T3_TMT10plex_Jacalin(Dec2016)_2h_HCD_ETD_high_pH_4_ETD_gr_TMT.mgf	293265	1	0	1	93	100	KTEESVLK 94-HexNAc	GALNT5	Q7Z7M9	ktEESVLk	N-Term(TMT10plex); K1(TMT10plex); T2(HexNAc); K8(TMT10plex)	214404	268853	353263	266908	115866	374245	272335	231892	407883	387624	0.553124	0.693592	0.911355	0.688574	0.298913	0.965485	0.702575	0.59824	1.05226	94	NO
q10471	AQSMETLPPGK	T6(Hex1HexNAc1)	ETD	161229_Fusion_(LC2)_Ieva_Hacat_WT_T1_T2_T3_TMT10plex_Jacalin(Dec2016)_2h_HCD_ETD_high_pH_3_ETD_gr_TMT.mgf	278172	0	1	1	65	75	AQSMETLPPGK 70-HexHexNAc	GALNT2	Q10471	aQSmEtLPPGk	N-Term(TMT10plex); M4(Oxidation); T6(Hex1HexNAc1); K11(TMT10plex)	1164550	1083370	1950790	607915	196497	221367	1658480	1808360	1585000	2100780	0.554342	0.515699	0.928603	0.289376	0.0935353	0.105374	0.789459	0.860804	0.754482	70	NO
q9bs26	EFHHGPDPTDTAPGEQAQDVASSPPESSFQK	T9(HexNAc);S27(HexNAc);S28(HexNAc)	ETD	161229_Fusion_(LC2)_Ieva_Hacat_WT_T1_T2_T3_TMT10plex_Jacalin(Dec2016)_2h_HCD_ETD_high_pH_2_ETD_gr_TMT.mgf	264126	3	0	3	359	389	EFHHGPDPTDTAPGEQAQDVASSPPESSFQK 367-HexNAc;385-HexNAc;386-HexNAc	ERP44	Q9BS26	eFHHGPDPtDTAPGEQAQDVASSPPEssFQk	N-Term(TMT10plex); T9(HexNAc); S27(HexNAc); S28(HexNAc); K31(TMT10plex)	20386.3	22026.2	25196	38289.8	9833.8	12544.1	31662.1	28799.4	11367.7	36736.6	0.554932	0.599571	0.685856	1.04228	0.267684	0.341461	0.861868	0.783943	0.309438	367	NO
q9bs26	EFHHGPDPTDTAPGEQAQDVASSPPESSFQK	T9(HexNAc);S27(HexNAc);S28(HexNAc)	ETD	161229_Fusion_(LC2)_Ieva_Hacat_WT_T1_T2_T3_TMT10plex_Jacalin(Dec2016)_2h_HCD_ETD_high_pH_2_ETD_gr_TMT.mgf	264126	3	0	3	359	389	EFHHGPDPTDTAPGEQAQDVASSPPESSFQK 367-HexNAc;385-HexNAc;386-HexNAc	ERP44	Q9BS26	eFHHGPDPtDTAPGEQAQDVASSPPEssFQk	N-Term(TMT10plex); T9(HexNAc); S27(HexNAc); S28(HexNAc); K31(TMT10plex)	20386.3	22026.2	25196	38289.8	9833.8	12544.1	31662.1	28799.4	11367.7	36736.6	0.554932	0.599571	0.685856	1.04228	0.267684	0.341461	0.861868	0.783943	0.309438	385	NO
q9bs26	EFHHGPDPTDTAPGEQAQDVASSPPESSFQK	T9(HexNAc);S27(HexNAc);S28(HexNAc)	ETD	161229_Fusion_(LC2)_Ieva_Hacat_WT_T1_T2_T3_TMT10plex_Jacalin(Dec2016)_2h_HCD_ETD_high_pH_2_ETD_gr_TMT.mgf	264126	3	0	3	359	389	EFHHGPDPTDTAPGEQAQDVASSPPESSFQK 367-HexNAc;385-HexNAc;386-HexNAc	ERP44	Q9BS26	eFHHGPDPtDTAPGEQAQDVASSPPEssFQk	N-Term(TMT10plex); T9(HexNAc); S27(HexNAc); S28(HexNAc); K31(TMT10plex)	20386.3	22026.2	25196	38289.8	9833.8	12544.1	31662.1	28799.4	11367.7	36736.6	0.554932	0.599571	0.685856	1.04228	0.267684	0.341461	0.861868	0.783943	0.309438	386	NO
q7z7m9	ANTSLPFPK	T3(HexNAc)	ETD	161229_Fusion_(LC2)_Ieva_Hacat_WT_T1_T2_T3_TMT10plex_Jacalin(Dec2016)_2h_HCD_ETD_high_pH_7_ETD_gr_TMT.mgf	309115	1	0	1	272	280	ANTSLPFPK 274-HexNAc	GALNT5	Q7Z7M9	aNtSLPFPk	N-Term(TMT10plex); T3(HexNAc); K9(TMT10plex)	12994.1	11285.2	24673.5	11669.5	8266.9	33517.9	15125.8	13057.3	57937.5	23368.6	0.55605	0.482922	1.05584	0.499367	0.353761	1.43431	0.64727	0.558754	2.47929	274	NO
p98172	EADNTVKMATQAPGSR	T5(Hex1HexNAc1);T10(Hex1HexNAc1)	ETD	161229_Fusion_(LC2)_Ieva_Hacat_WT_T1_T2_T3_TMT10plex_Jacalin(Dec2016)_2h_HCD_ETD_high_pH_2_ETD_gr_TMT.mgf	261558	0	2	2	184	199	EADNTVKMATQAPGSR 188-HexHexNAc;193-HexHexNAc	EFNB1	P98172	eADNtVkmAtQAPGSR	N-Term(TMT10plex); T5(Hex1HexNAc1); K7(TMT10plex); M8(Oxidation); T10(Hex1HexNAc1)	4663.35	2541.31	7135.55	9563.35	4098.51	10260.9	6162.4	5607.7	10566.8	8359	0.557884	0.304021	0.853637	1.14408	0.490311	1.22753	0.737217	0.670858	1.26412	188	NO
p98172	EADNTVKMATQAPGSR	T5(Hex1HexNAc1);T10(Hex1HexNAc1)	ETD	161229_Fusion_(LC2)_Ieva_Hacat_WT_T1_T2_T3_TMT10plex_Jacalin(Dec2016)_2h_HCD_ETD_high_pH_2_ETD_gr_TMT.mgf	261558	0	2	2	184	199	EADNTVKMATQAPGSR 188-HexHexNAc;193-HexHexNAc	EFNB1	P98172	eADNtVkmAtQAPGSR	N-Term(TMT10plex); T5(Hex1HexNAc1); K7(TMT10plex); M8(Oxidation); T10(Hex1HexNAc1)	4663.35	2541.31	7135.55	9563.35	4098.51	10260.9	6162.4	5607.7	10566.8	8359	0.557884	0.304021	0.853637	1.14408	0.490311	1.22753	0.737217	0.670858	1.26412	193	NO
q92692	VEHESFEEPALIPVTLSVR	T15(HexNAc)	ETD	161229_Fusion_(LC2)_Ieva_Hacat_WT_T1_T2_T3_TMT10plex_Jacalin(Dec2016)_2h_HCD_ETD_high_pH_3_ETD_gr_TMT.mgf	281786	1	0	1	240	258	VEHESFEEPALIPVTLSVR 254-HexNAc	NECTIN2	Q92692	vEHESFEEPALIPVtLSVR	N-Term(TMT10plex); T15(HexNAc)	1819.28	2316.38	2560.5	4184.74	4181.54	2361.12	3499.58	2055.28	2747.12	3258.59	0.558303	0.710853	0.785769	1.28422	1.28324	0.724583	1.07396	0.630727	0.843039	254	NO
q5jra6	DVAATASK	T5(HexNAc)	ETD	161229_Fusion_(LC2)_Ieva_Hacat_WT_T1_T2_T3_TMT10plex_Jacalin(Dec2016)_2h_HCD_ETD_high_pH_4_ETD_gr_TMT.mgf	292344	1	0	1	662	669	DVAATASK 666-HexNAc	MIA3	Q5JRA6	dVAAtASk	N-Term(TMT10plex); T5(HexNAc); K8(TMT10plex)	425763	398436	418213	721085	465574	380297	345476	407274	242237	761655	0.558997	0.523119	0.549085	0.946734	0.611266	0.499303	0.453586	0.534722	0.31804	666	NO
q9brn9	ESTEIPPYVMK	T3(Hex1HexNAc1)	ETD	161229_Fusion_(LC2)_Ieva_Hacat_WT_T1_T2_T3_TMT10plex_Jacalin(Dec2016)_2h_HCD_ETD_high_pH_3_ETD_gr_TMT.mgf	279466	0	1	1	57	67	ESTEIPPYVMK 59-HexHexNAc	TM2D3	Q9BRN9	eStEIPPYVmk	N-Term(TMT10plex); T3(Hex1HexNAc1); M10(Oxidation); K11(TMT10plex)	216841	254197	324643	385394	200343	257435	425604	477931	350813	385725	0.562165	0.659011	0.841644	0.999142	0.519393	0.667406	1.10339	1.23905	0.90949	59	NO
p12272	EQPLKTPGKK	T6(Hex1HexNAc1)	ETD	161229_Fusion_(LC2)_Ieva_Hacat_WT_T1_T2_T3_TMT10plex_Jacalin(Dec2016)_2h_HCD_ETD_high_pH_7_ETD_gr_TMT.mgf	307282	0	1	1	116	125	EQPLKTPGKK 121-HexHexNAc	PTHLH	P12272	eQPLktPGkk	N-Term(TMT10plex); K5(TMT10plex); T6(Hex1HexNAc1); K9(TMT10plex); K10(TMT10plex)	23348.1	13338.8	77276.5	8561.35	17991.4	20631.4	7651.65	16208.3	25165	41465.6	0.563072	0.321684	1.86363	0.206469	0.433887	0.497555	0.18453	0.390885	0.606889	121	NO
p02786	LAGTESPVREEPGEDFPAAR	T4(Hex1HexNAc1)	ETD	161229_Fusion_(LC2)_Ieva_Hacat_WT_T1_T2_T3_TMT10plex_Jacalin(Dec2016)_2h_HCD_ETD_high_pH_7_ETD_gr_TMT.mgf	308324	0	1	1	101	120	LAGTESPVREEPGEDFPAAR 104-HexHexNAc	TFRC	P02786	lAGtESPVREEPGEDFPAAR	N-Term(TMT10plex); T4(Hex1HexNAc1)	14034.5	12853	20750.1	21865.3	9093.3	28922.1	12840.2	24211.8	51119.5	24849.7	0.564775	0.51723	0.835024	0.879902	0.365932	1.16388	0.516714	0.97433	2.05715	104	NO
o43493	SGAEEQTSKDSPNK	T7(Hex1HexNAc1)	ETD	161229_Fusion_(LC2)_Ieva_Hacat_WT_T1_T2_T3_TMT10plex_Jacalin(Dec2016)_2h_HCD_ETD_high_pH_3_ETD_gr_TMT.mgf	277084	0	1	1	238	251	SGAEEQTSKDSPNK 244-HexHexNAc	TGOLN2	O43493	sGAEEQtSkDSPNk	N-Term(TMT10plex); T7(Hex1HexNAc1); K9(TMT10plex); K14(TMT10plex)	76231	41959.2	58847	156384	150448	135144	179244	169270	205389	134587	0.566407	0.311763	0.437241	1.16195	1.11785	1.00414	1.33181	1.2577	1.52607	244	NO
q7lga3	EIEQRHTMDGPR	T7(Hex1HexNAc1)	ETD	161229_Fusion_(LC2)_Ieva_Hacat_WT_T1_T2_T3_TMT10plex_Jacalin(Dec2016)_2h_HCD_ETD_high_pH_1_ETD_gr_TMT.mgf	245733	0	1	1	52	63	EIEQRHTMDGPR 58-HexHexNAc	HS2ST1	Q7LGA3	eIEQRHtmDGPR	N-Term(TMT10plex); T7(Hex1HexNAc1); M8(Oxidation)	169434	120757	343135	378372	232329	238965	293286	343967	325155	298050	0.568475	0.405157	1.15127	1.26949	0.779497	0.801761	0.984016	1.15406	1.09094	58	NO
p02786	LAGTESPVREEPGEDFPAAR	T4(Hex1HexNAc1)	ETD	161229_Fusion_(LC2)_Ieva_Hacat_WT_T1_T2_T3_TMT10plex_Jacalin(Dec2016)_2h_HCD_ETD_high_pH_2_ETD_gr_TMT.mgf	264437	0	1	1	101	120	LAGTESPVREEPGEDFPAAR 104-HexHexNAc	TFRC	P02786	lAGtESPVREEPGEDFPAAR	N-Term(TMT10plex); T4(Hex1HexNAc1)	10464.5	10479.7	17269.9	16222	8576.6	15281.3	15270.9	17868.1	26310.3	18299.3	0.571852	0.572683	0.943746	0.886482	0.468685	0.835076	0.834507	0.976436	1.43778	104	NO
q7z7m9	IDVTLSPR	T4(HexNAc)	ETD	161229_Fusion_(LC2)_Ieva_Hacat_WT_T1_T2_T3_TMT10plex_Jacalin(Dec2016)_2h_HCD_ETD_high_pH_4_ETD_gr_TMT.mgf	294048	1	0	1	426	433	IDVTLSPR 429-HexNAc	GALNT5	Q7Z7M9	iDVtLSPR	N-Term(TMT10plex); T4(HexNAc)	22018.3	26149.9	41937.2	39594.1	24289.7	55761	27903.8	28288.5	61416.5	38262.6	0.575452	0.683432	1.09604	1.0348	0.634816	1.45732	0.729271	0.739325	1.60513	429	NO
q7z7m9	SEMSSSSLAPHR	S5(HexNAc);S6(HexNAc);S7(HexNAc)	ETD	161229_Fusion_(LC2)_Ieva_Hacat_WT_T1_T2_T3_TMT10plex_Jacalin(Dec2016)_2h_HCD_ETD_high_pH_3_ETD_gr_TMT.mgf	276091	3	0	3	364	375	SEMSSSSLAPHR 368-HexNAc;369-HexNAc;370-HexNAc	GALNT5	Q7Z7M9	sEmSsssLAPHR	N-Term(TMT10plex); M3(Oxidation); S5(HexNAc); S6(HexNAc); S7(HexNAc)	4306.42	4892.89	6368.5	4267.4	2937	6175.25	4032.76	3629.82	9625	7471.55	0.576376	0.654869	0.852367	0.571153	0.393091	0.826502	0.539749	0.485819	1.28822	368	NO
q7z7m9	SEMSSSSLAPHR	S5(HexNAc);S6(HexNAc);S7(HexNAc)	ETD	161229_Fusion_(LC2)_Ieva_Hacat_WT_T1_T2_T3_TMT10plex_Jacalin(Dec2016)_2h_HCD_ETD_high_pH_3_ETD_gr_TMT.mgf	276091	3	0	3	364	375	SEMSSSSLAPHR 368-HexNAc;369-HexNAc;370-HexNAc	GALNT5	Q7Z7M9	sEmSsssLAPHR	N-Term(TMT10plex); M3(Oxidation); S5(HexNAc); S6(HexNAc); S7(HexNAc)	4306.42	4892.89	6368.5	4267.4	2937	6175.25	4032.76	3629.82	9625	7471.55	0.576376	0.654869	0.852367	0.571153	0.393091	0.826502	0.539749	0.485819	1.28822	369	NO
q7z7m9	SEMSSSSLAPHR	S5(HexNAc);S6(HexNAc);S7(HexNAc)	ETD	161229_Fusion_(LC2)_Ieva_Hacat_WT_T1_T2_T3_TMT10plex_Jacalin(Dec2016)_2h_HCD_ETD_high_pH_3_ETD_gr_TMT.mgf	276091	3	0	3	364	375	SEMSSSSLAPHR 368-HexNAc;369-HexNAc;370-HexNAc	GALNT5	Q7Z7M9	sEmSsssLAPHR	N-Term(TMT10plex); M3(Oxidation); S5(HexNAc); S6(HexNAc); S7(HexNAc)	4306.42	4892.89	6368.5	4267.4	2937	6175.25	4032.76	3629.82	9625	7471.55	0.576376	0.654869	0.852367	0.571153	0.393091	0.826502	0.539749	0.485819	1.28822	370	NO
p14543	AATERPLGPPTER	T3(HexNAc);T11(HexNAc)	ETD	161229_Fusion_(LC2)_Ieva_Hacat_WT_T1_T2_T3_TMT10plex_Jacalin(Dec2016)_2h_HCD_ETD_high_pH_3_ETD_gr_TMT.mgf	277462	2	0	2	337	349	AATERPLGPPTER 339-HexNAc;347-HexNAc	NID1	P14543	aAtERPLGPPtER	N-Term(TMT10plex); T3(HexNAc); T11(HexNAc)	23046.3	16840.6	30067.3	12196.8	13664.9	12415.1	16452.4	16302.2	12195.9	39961.7	0.57671	0.421419	0.752403	0.305212	0.34195	0.310675	0.411704	0.407946	0.30519	339	NO
p14543	AATERPLGPPTER	T3(HexNAc);T11(HexNAc)	ETD	161229_Fusion_(LC2)_Ieva_Hacat_WT_T1_T2_T3_TMT10plex_Jacalin(Dec2016)_2h_HCD_ETD_high_pH_3_ETD_gr_TMT.mgf	277462	2	0	2	337	349	AATERPLGPPTER 339-HexNAc;347-HexNAc	NID1	P14543	aAtERPLGPPtER	N-Term(TMT10plex); T3(HexNAc); T11(HexNAc)	23046.3	16840.6	30067.3	12196.8	13664.9	12415.1	16452.4	16302.2	12195.9	39961.7	0.57671	0.421419	0.752403	0.305212	0.34195	0.310675	0.411704	0.407946	0.30519	347	NO
q8nbs9	TETGATETVTPSEAPVLAAEPEADKGTVLAL	T10(HexNAc)	ETD	161229_Fusion_(LC2)_Ieva_Hacat_WT_T1_T2_T3_TMT10plex_Jacalin(Dec2016)_2h_HCD_ETD_high_pH_2_ETD_gr_TMT.mgf	267039	1	0	1	297	327	TETGATETVTPSEAPVLAAEPEADKGTVLAL 306-HexNAc	TXNDC5	Q8NBS9	tETGATETVtPSEAPVLAAEPEADkGTVLAL	N-Term(TMT10plex); T10(HexNAc); K25(TMT10plex)	981.86	574.22	1895.33	2420.01	10736.9	7077.6	856.155	1362.41	668.225	1699.82	0.577626	0.337812	1.11502	1.42369	6.31649	4.16373	0.503674	0.801503	0.393115	306	NO
q9y4l1	EEAEAPVEDGSQPPPPEPK	S11(Hex1HexNAc1)	ETD	161229_Fusion_(LC2)_Ieva_Hacat_WT_T1_T2_T3_TMT10plex_Jacalin(Dec2016)_2h_HCD_ETD_high_pH_1_ETD_gr_TMT.mgf	248097	0	1	1	624	642	EEAEAPVEDGSQPPPPEPK 634-HexHexNAc	HYOU1	Q9Y4L1	eEAEAPVEDGsQPPPPEPk	N-Term(TMT10plex); S11(Hex1HexNAc1); K19(TMT10plex)	6010.65	8708.15	7141.1	9432.15	10693	15823.4	10643.4	13693.9	17066	10402.5	0.577808	0.837121	0.686479	0.90672	1.02793	1.52112	1.02316	1.3164	1.64057	634	NO
q15363	GQDMETEAHQNK	T6(HexNAc)	ETD	161229_Fusion_(LC2)_Ieva_Hacat_WT_T1_T2_T3_TMT10plex_Jacalin(Dec2016)_2h_HCD_ETD_high_pH_1_ETD_gr_TMT.mgf	245786	1	0	1	118	129	GQDMETEAHQNK 123-HexNAc	TMED2	Q15363	gQDmEtEAHQNk	N-Term(TMT10plex); M4(Oxidation); T6(HexNAc); K12(TMT10plex)	164160	280044	210418	263068	141618	109791	201066	119351	77483.5	283949	0.578132	0.986248	0.741042	0.926462	0.498744	0.386657	0.708106	0.420325	0.272878	123	NO
q9y4l1	TISSLFGGGTTPDAK	T11(HexNAc)	ETD	161229_Fusion_(LC2)_Ieva_Hacat_WT_T1_T2_T3_TMT10plex_Jacalin(Dec2016)_2h_HCD_ETD_high_pH_7_ETD_gr_TMT.mgf	310267	1	0	1	580	594	TISSLFGGGTTPDAK 590-HexNAc	HYOU1	Q9Y4L1	tISSLFGGGTtPDAk	N-Term(TMT10plex); T11(HexNAc); K15(TMT10plex)	472099	500575	505580	784585	610640	674390	323563	294240	417889	815450	0.578943	0.613864	0.620001	0.96215	0.748838	0.827016	0.396791	0.360831	0.512464	590	NO
o95994	RDTTVKPGAK	T4(Hex1HexNAc1)	ETD	161229_Fusion_(LC2)_Ieva_Hacat_WT_T1_T2_T3_TMT10plex_Jacalin(Dec2016)_2h_HCD_ETD_high_pH_7_ETD_gr_TMT.mgf	306275	0	1	1	21	30	RDTTVKPGAK 24-HexHexNAc	AGR2	O95994	rDTtVkPGAk	N-Term(TMT10plex); T4(Hex1HexNAc1); K6(TMT10plex); K10(TMT10plex)	104260	103872	115056	168172	575590	69150.5	80163	178716	17725.7	179752	0.580021	0.577863	0.640082	0.935578	3.20213	0.384699	0.445964	0.994237	0.098612	24	NO
p98172	VGQDPNAVTPEQLTTSRPSK	T9(Hex1HexNAc1);T14(Hex1HexNAc1);T15(Hex1HexNAc1)	ETD	161229_Fusion_(LC2)_Ieva_Hacat_WT_T1_T2_T3_TMT10plex_Jacalin(Dec2016)_2h_HCD_ETD_high_pH_4_ETD_gr_TMT.mgf	293102	0	3	3	164	183	VGQDPNAVTPEQLTTSRPSK 172-HexHexNAc;177-HexHexNAc;178-HexHexNAc	EFNB1	P98172	vGQDPNAVtPEQLttSRPSk	N-Term(TMT10plex); T9(Hex1HexNAc1); T14(Hex1HexNAc1); T15(Hex1HexNAc1); K20(TMT10plex)	17021.9	21436.4	25223.9	23706	17677.3	35372.1	32568.9	19822.6	92750.5	29332.4	0.580311	0.73081	0.859933	0.808185	0.602654	1.20591	1.11034	0.675792	3.16205	172	NO
p98172	VGQDPNAVTPEQLTTSRPSK	T9(Hex1HexNAc1);T14(Hex1HexNAc1);T15(Hex1HexNAc1)	ETD	161229_Fusion_(LC2)_Ieva_Hacat_WT_T1_T2_T3_TMT10plex_Jacalin(Dec2016)_2h_HCD_ETD_high_pH_4_ETD_gr_TMT.mgf	293102	0	3	3	164	183	VGQDPNAVTPEQLTTSRPSK 172-HexHexNAc;177-HexHexNAc;178-HexHexNAc	EFNB1	P98172	vGQDPNAVtPEQLttSRPSk	N-Term(TMT10plex); T9(Hex1HexNAc1); T14(Hex1HexNAc1); T15(Hex1HexNAc1); K20(TMT10plex)	17021.9	21436.4	25223.9	23706	17677.3	35372.1	32568.9	19822.6	92750.5	29332.4	0.580311	0.73081	0.859933	0.808185	0.602654	1.20591	1.11034	0.675792	3.16205	177	NO
p98172	VGQDPNAVTPEQLTTSRPSK	T9(Hex1HexNAc1);T14(Hex1HexNAc1);T15(Hex1HexNAc1)	ETD	161229_Fusion_(LC2)_Ieva_Hacat_WT_T1_T2_T3_TMT10plex_Jacalin(Dec2016)_2h_HCD_ETD_high_pH_4_ETD_gr_TMT.mgf	293102	0	3	3	164	183	VGQDPNAVTPEQLTTSRPSK 172-HexHexNAc;177-HexHexNAc;178-HexHexNAc	EFNB1	P98172	vGQDPNAVtPEQLttSRPSk	N-Term(TMT10plex); T9(Hex1HexNAc1); T14(Hex1HexNAc1); T15(Hex1HexNAc1); K20(TMT10plex)	17021.9	21436.4	25223.9	23706	17677.3	35372.1	32568.9	19822.6	92750.5	29332.4	0.580311	0.73081	0.859933	0.808185	0.602654	1.20591	1.11034	0.675792	3.16205	178	NO
p42785	ALGSLHLPTNPTSLPAVAK	T12(HexNAc)	ETD	161229_Fusion_(LC2)_Ieva_Hacat_WT_T1_T2_T3_TMT10plex_Jacalin(Dec2016)_2h_HCD_ETD_high_pH_8_ETD_gr_TMT.mgf	324082	1	0	1	28	46	ALGSLHLPTNPTSLPAVAK 39-HexNAc	PRCP	P42785	aLGSLHLPTNPtSLPAVAk	N-Term(TMT10plex); T12(HexNAc); K19(TMT10plex)	7886.8	13391.7	8711.9	5534.5	1685.49	3581.52	11447.8	8229.4	13794.6	13577.7	0.580864	0.986301	0.641633	0.407617	0.124137	0.26378	0.843132	0.606097	1.01597	39	NO
p16070	EDSHSTTGTAAASAHTSHPMQGR	T16(HexNAc)	ETD	161229_Fusion_(LC2)_Ieva_Hacat_WT_T1_T2_T3_TMT10plex_Jacalin(Dec2016)_2h_HCD_ETD_high_pH_2_ETD_gr_TMT.mgf	261061	1	0	1	418	440	EDSHSTTGTAAASAHTSHPMQGR 433-HexNAc	CD44	P16070	eDSHSTTGTAAASAHtSHPmQGR	N-Term(TMT10plex); T16(HexNAc); M20(Oxidation)	3576.13	5041.65	4113.41	5253.2	3764.86	4202.96	4725.11	4090.39	4580.94	6145.2	0.581939	0.820421	0.66937	0.854846	0.612651	0.683942	0.768911	0.665624	0.74545	433	NO
p55085	VDGTSHVTGK	T8(HexNAc)	ETD	161229_Fusion_(LC2)_Ieva_Hacat_WT_T1_T2_T3_TMT10plex_Jacalin(Dec2016)_2h_HCD_ETD_high_pH_4_ETD_gr_TMT.mgf	292306	1	0	1	42	51	VDGTSHVTGK 49-HexNAc	F2RL1	P55085	vDGTSHVtGk	N-Term(TMT10plex); T8(HexNAc); K10(TMT10plex)	56282.5	46883.5	62090	44110	49059.1	109484	43476.1	52071	73249	96444	0.583577	0.486121	0.643793	0.457364	0.50868	1.13521	0.450791	0.539909	0.759498	49	NO
p07602	EMPMQTLVPAK	T6(Hex1HexNAc1)	ETD	161229_Fusion_(LC2)_Ieva_Hacat_WT_T1_T2_T3_TMT10plex_Jacalin(Dec2016)_2h_HCD_ETD_high_pH_4_ETD_gr_TMT.mgf	293589	0	1	1	276	286	EMPMQTLVPAK 281-HexHexNAc	PSAP	P07602	emPmQtLVPAk	N-Term(TMT10plex); M2(Oxidation); M4(Oxidation); T6(Hex1HexNAc1); K11(TMT10plex)	987095	1083150	2240630	1283720	777215	1147100	1229870	1054890	887110	1684420	0.586015	0.64304	1.33021	0.762114	0.461414	0.681006	0.730145	0.626263	0.526656	281	NO
q9y4l1	LGNTISSLFGGGTTPDAK	T14(HexNAc)	ETD	161229_Fusion_(LC2)_Ieva_Hacat_WT_T1_T2_T3_TMT10plex_Jacalin(Dec2016)_2h_HCD_ETD_high_pH_7_ETD_gr_TMT.mgf	310977	1	0	1	577	594	LGNTISSLFGGGTTPDAK 590-HexNAc	HYOU1	Q9Y4L1	lGNTISSLFGGGTtPDAk	N-Term(TMT10plex); T14(HexNAc); K18(TMT10plex)	13019.3	19555.8	14253.6	29912.8	21792.4	23071.1	12409.9	14360.2	12782.3	22200.2	0.58645	0.880884	0.642048	1.34741	0.981631	1.03923	0.558999	0.64685	0.575774	590	NO
q8wuf8	TSSLKPAVTR	T9(HexNAc)	ETD	161229_Fusion_(LC2)_Ieva_Hacat_WT_T1_T2_T3_TMT10plex_Jacalin(Dec2016)_2h_HCD_ETD_high_pH_8_ETD_gr_TMT.mgf	320644	1	0	1	397	406	TSSLKPAVTR 405-HexNAc	FAM172A	Q8WUF8	tSSLkPAVtR	N-Term(TMT10plex); K5(TMT10plex); T9(HexNAc)	31868	36188.9	28756.5	41454.2	27461.4	18472.4	14998.8	16364	30925.2	54225.5	0.587694	0.667378	0.530313	0.764478	0.50643	0.340659	0.2766	0.301777	0.570307	405	NO
q9y4l1	LGNTISSLFGGGTTPDAK	T14(HexNAc)	ETD	161229_Fusion_(LC2)_Ieva_Hacat_WT_T1_T2_T3_TMT10plex_Jacalin(Dec2016)_2h_HCD_ETD_high_pH_7_ETD_gr_TMT.mgf	311080	1	0	1	577	594	LGNTISSLFGGGTTPDAK 590-HexNAc	HYOU1	Q9Y4L1	lGNTISSLFGGGTtPDAk	N-Term(TMT10plex); T14(HexNAc); K18(TMT10plex)	2044.61	988.845	2794.19	3646.78	2817.42	3300.55	2170.14	2560.68	1938.81	3474.85	0.588402	0.284572	0.804118	1.04948	0.810803	0.94984	0.624528	0.736918	0.557955	590	NO
q13444	LPSLPPMAAFCGN	S3(Hex1HexNAc1)	ETD	161229_Fusion_(LC2)_Ieva_Hacat_WT_T1_T2_T3_TMT10plex_Jacalin(Dec2016)_2h_HCD_ETD_high_pH_7_ETD_gr_TMT.mgf	310461	0	1	1	414	426	LPSLPPMAAFCGN 416-HexHexNAc	ADAM15	Q13444	lPsLPPmAAFcGN	N-Term(TMT10plex); S3(Hex1HexNAc1); M7(Oxidation); C11(Carbamidomethyl)	1962.05	3180.1	3345.83	2591.45	1078.88	664.745	2981.62	3418.18	3006.43	3328.65	0.589443	0.955372	1.00516	0.778529	0.324119	0.199704	0.895745	1.0269	0.903198	416	NO
q99808	DAQASAAPAAPLPERN	S5(Hex1HexNAc1)	ETD	161229_Fusion_(LC2)_Ieva_Hacat_WT_T1_T2_T3_TMT10plex_Jacalin(Dec2016)_2h_HCD_ETD_high_pH_2_ETD_gr_TMT.mgf	262745	0	1	1	59	74	DAQASAAPAAPLPERN 63-HexHexNAc	SLC29A1	Q99808	dAQAsAAPAAPLPERN	N-Term(TMT10plex); S5(Hex1HexNAc1)	11300.6	15341.7	18319.3	15659.9	5224.1	10431	18868.3	18193.8	23553.2	19109	0.591376	0.802852	0.958674	0.819504	0.273384	0.545868	0.987404	0.952106	1.23257	63	NO
q9y4l1	LGNTISSLFGGGTTPDAK	T13(HexNAc);T14(HexNAc)	ETD	161229_Fusion_(LC2)_Ieva_Hacat_WT_T1_T2_T3_TMT10plex_Jacalin(Dec2016)_2h_HCD_ETD_high_pH_7_ETD_gr_TMT.mgf	311466	2	0	2	577	594	LGNTISSLFGGGTTPDAK 589-HexNAc;590-HexNAc	HYOU1	Q9Y4L1	lGNTISSLFGGGttPDAk	N-Term(TMT10plex); T13(HexNAc); T14(HexNAc); K18(TMT10plex)	29681.3	38004.9	38523.3	52679.5	56289.5	51896.5	23781.8	24408.4	17930.1	50039.5	0.593157	0.759498	0.769858	1.05276	1.1249	1.03711	0.475261	0.487783	0.358319	589	NO
q9y4l1	LGNTISSLFGGGTTPDAK	T13(HexNAc);T14(HexNAc)	ETD	161229_Fusion_(LC2)_Ieva_Hacat_WT_T1_T2_T3_TMT10plex_Jacalin(Dec2016)_2h_HCD_ETD_high_pH_7_ETD_gr_TMT.mgf	311466	2	0	2	577	594	LGNTISSLFGGGTTPDAK 589-HexNAc;590-HexNAc	HYOU1	Q9Y4L1	lGNTISSLFGGGttPDAk	N-Term(TMT10plex); T13(HexNAc); T14(HexNAc); K18(TMT10plex)	29681.3	38004.9	38523.3	52679.5	56289.5	51896.5	23781.8	24408.4	17930.1	50039.5	0.593157	0.759498	0.769858	1.05276	1.1249	1.03711	0.475261	0.487783	0.358319	590	NO
q8nbj4	SQTPAPSSEVVLDSK	S1(Hex1HexNAc1);S7(Hex1HexNAc1);S8(Hex1HexNAc1)	ETD	161229_Fusion_(LC2)_Ieva_Hacat_WT_T1_T2_T3_TMT10plex_Jacalin(Dec2016)_2h_HCD_ETD_high_pH_3_ETD_gr_TMT.mgf	278484	0	3	3	233	247	SQTPAPSSEVVLDSK 233-HexHexNAc;239-HexHexNAc;240-HexHexNAc	GOLM1	Q8NBJ4	sQTPAPssEVVLDSk	S1(Hex1HexNAc1); N-Term(TMT10plex); S7(Hex1HexNAc1); S8(Hex1HexNAc1); K15(TMT10plex)	105781	135768	170859	144675	28456.5	69963	342632	268741	226867	178267	0.593385	0.761599	0.958444	0.811564	0.159629	0.392462	1.92202	1.50752	1.27262	233	NO
q8nbj4	SQTPAPSSEVVLDSK	S1(Hex1HexNAc1);S7(Hex1HexNAc1);S8(Hex1HexNAc1)	ETD	161229_Fusion_(LC2)_Ieva_Hacat_WT_T1_T2_T3_TMT10plex_Jacalin(Dec2016)_2h_HCD_ETD_high_pH_3_ETD_gr_TMT.mgf	278484	0	3	3	233	247	SQTPAPSSEVVLDSK 233-HexHexNAc;239-HexHexNAc;240-HexHexNAc	GOLM1	Q8NBJ4	sQTPAPssEVVLDSk	S1(Hex1HexNAc1); N-Term(TMT10plex); S7(Hex1HexNAc1); S8(Hex1HexNAc1); K15(TMT10plex)	105781	135768	170859	144675	28456.5	69963	342632	268741	226867	178267	0.593385	0.761599	0.958444	0.811564	0.159629	0.392462	1.92202	1.50752	1.27262	239	NO
q8nbj4	SQTPAPSSEVVLDSK	S1(Hex1HexNAc1);S7(Hex1HexNAc1);S8(Hex1HexNAc1)	ETD	161229_Fusion_(LC2)_Ieva_Hacat_WT_T1_T2_T3_TMT10plex_Jacalin(Dec2016)_2h_HCD_ETD_high_pH_3_ETD_gr_TMT.mgf	278484	0	3	3	233	247	SQTPAPSSEVVLDSK 233-HexHexNAc;239-HexHexNAc;240-HexHexNAc	GOLM1	Q8NBJ4	sQTPAPssEVVLDSk	S1(Hex1HexNAc1); N-Term(TMT10plex); S7(Hex1HexNAc1); S8(Hex1HexNAc1); K15(TMT10plex)	105781	135768	170859	144675	28456.5	69963	342632	268741	226867	178267	0.593385	0.761599	0.958444	0.811564	0.159629	0.392462	1.92202	1.50752	1.27262	240	NO
q7z7m9	SEMSSSSLAPHR	S6(HexNAc);S7(HexNAc)	ETD	161229_Fusion_(LC2)_Ieva_Hacat_WT_T1_T2_T3_TMT10plex_Jacalin(Dec2016)_2h_HCD_ETD_high_pH_2_ETD_gr_TMT.mgf	261341	2	0	2	364	375	SEMSSSSLAPHR 369-HexNAc;370-HexNAc	GALNT5	Q7Z7M9	sEmSSssLAPHR	N-Term(TMT10plex); M3(Oxidation); S6(HexNAc); S7(HexNAc)	4901.72	3774.87	5903.55	4446.7	4687.75	8983.25	6867.5	5952.7	28971.2	8247.05	0.59436	0.457724	0.715838	0.539187	0.568415	1.08927	0.832722	0.721797	3.51292	369	NO
q7z7m9	SEMSSSSLAPHR	S6(HexNAc);S7(HexNAc)	ETD	161229_Fusion_(LC2)_Ieva_Hacat_WT_T1_T2_T3_TMT10plex_Jacalin(Dec2016)_2h_HCD_ETD_high_pH_2_ETD_gr_TMT.mgf	261341	2	0	2	364	375	SEMSSSSLAPHR 369-HexNAc;370-HexNAc	GALNT5	Q7Z7M9	sEmSSssLAPHR	N-Term(TMT10plex); M3(Oxidation); S6(HexNAc); S7(HexNAc)	4901.72	3774.87	5903.55	4446.7	4687.75	8983.25	6867.5	5952.7	28971.2	8247.05	0.59436	0.457724	0.715838	0.539187	0.568415	1.08927	0.832722	0.721797	3.51292	370	NO
p98160	AYDGLSLPEDIETVTASQMR	T15(HexNAc)	ETD	161229_Fusion_(LC2)_Ieva_Hacat_WT_T1_T2_T3_TMT10plex_Jacalin(Dec2016)_2h_HCD_ETD_high_pH_3_ETD_gr_TMT.mgf	281571	1	0	1	28	47	AYDGLSLPEDIETVTASQMR 42-HexNAc	HSPG2	P98160	aYDGLSLPEDIETVtASQmR	N-Term(TMT10plex); T15(HexNAc); M19(Oxidation)	35204.8	27601.1	43394.8	70621	49967.7	32696.7	55820	43813.6	39496.7	59065	0.596035	0.4673	0.734696	1.19565	0.845978	0.553571	0.945061	0.741786	0.668699	42	NO
p98172	EADNTVKMATQAPGSR	T5(Hex1HexNAc1);T10(Hex1HexNAc1);S15(Hex1HexNAc1)	ETD	161229_Fusion_(LC2)_Ieva_Hacat_WT_T1_T2_T3_TMT10plex_Jacalin(Dec2016)_2h_HCD_ETD_high_pH_3_ETD_gr_TMT.mgf	276422	0	3	3	184	199	EADNTVKMATQAPGSR 188-HexHexNAc;193-HexHexNAc;198-HexHexNAc	EFNB1	P98172	eADNtVkmAtQAPGsR	N-Term(TMT10plex); T5(Hex1HexNAc1); K7(TMT10plex); M8(Oxidation); T10(Hex1HexNAc1); S15(Hex1HexNAc1)	5235.85	2701.72	5423.35	8503.8	5396.65	8153.85	5279.95	6145.3	10566.5	8767.6	0.597182	0.308148	0.618567	0.969912	0.615522	0.929998	0.602212	0.70091	1.20518	188	NO
p98172	EADNTVKMATQAPGSR	T5(Hex1HexNAc1);T10(Hex1HexNAc1);S15(Hex1HexNAc1)	ETD	161229_Fusion_(LC2)_Ieva_Hacat_WT_T1_T2_T3_TMT10plex_Jacalin(Dec2016)_2h_HCD_ETD_high_pH_3_ETD_gr_TMT.mgf	276422	0	3	3	184	199	EADNTVKMATQAPGSR 188-HexHexNAc;193-HexHexNAc;198-HexHexNAc	EFNB1	P98172	eADNtVkmAtQAPGsR	N-Term(TMT10plex); T5(Hex1HexNAc1); K7(TMT10plex); M8(Oxidation); T10(Hex1HexNAc1); S15(Hex1HexNAc1)	5235.85	2701.72	5423.35	8503.8	5396.65	8153.85	5279.95	6145.3	10566.5	8767.6	0.597182	0.308148	0.618567	0.969912	0.615522	0.929998	0.602212	0.70091	1.20518	193	NO
p98172	EADNTVKMATQAPGSR	T5(Hex1HexNAc1);T10(Hex1HexNAc1);S15(Hex1HexNAc1)	ETD	161229_Fusion_(LC2)_Ieva_Hacat_WT_T1_T2_T3_TMT10plex_Jacalin(Dec2016)_2h_HCD_ETD_high_pH_3_ETD_gr_TMT.mgf	276422	0	3	3	184	199	EADNTVKMATQAPGSR 188-HexHexNAc;193-HexHexNAc;198-HexHexNAc	EFNB1	P98172	eADNtVkmAtQAPGsR	N-Term(TMT10plex); T5(Hex1HexNAc1); K7(TMT10plex); M8(Oxidation); T10(Hex1HexNAc1); S15(Hex1HexNAc1)	5235.85	2701.72	5423.35	8503.8	5396.65	8153.85	5279.95	6145.3	10566.5	8767.6	0.597182	0.308148	0.618567	0.969912	0.615522	0.929998	0.602212	0.70091	1.20518	198	NO
p98172	VGQDPNAVTPEQLTTSRPSK	T14(Hex1HexNAc1);T15(Hex1HexNAc1)	ETD	161229_Fusion_(LC2)_Ieva_Hacat_WT_T1_T2_T3_TMT10plex_Jacalin(Dec2016)_2h_HCD_ETD_LWAC22_ETD_gr_TMT.mgf	352368	0	2	2	164	183	VGQDPNAVTPEQLTTSRPSK 177-HexHexNAc;178-HexHexNAc	EFNB1	P98172	vGQDPNAVTPEQLttSRPSk	N-Term(TMT10plex); T14(Hex1HexNAc1); T15(Hex1HexNAc1); K20(TMT10plex)	6145.1	8464.7	6641.65	7411.95	7033.8	7240.4	21750.7	15028.1	28489.1	10267.5	0.5985	0.824417	0.646861	0.721885	0.685055	0.705177	2.1184	1.46366	2.77469	177	NO
p98172	VGQDPNAVTPEQLTTSRPSK	T14(Hex1HexNAc1);T15(Hex1HexNAc1)	ETD	161229_Fusion_(LC2)_Ieva_Hacat_WT_T1_T2_T3_TMT10plex_Jacalin(Dec2016)_2h_HCD_ETD_LWAC22_ETD_gr_TMT.mgf	352368	0	2	2	164	183	VGQDPNAVTPEQLTTSRPSK 177-HexHexNAc;178-HexHexNAc	EFNB1	P98172	vGQDPNAVTPEQLttSRPSk	N-Term(TMT10plex); T14(Hex1HexNAc1); T15(Hex1HexNAc1); K20(TMT10plex)	6145.1	8464.7	6641.65	7411.95	7033.8	7240.4	21750.7	15028.1	28489.1	10267.5	0.5985	0.824417	0.646861	0.721885	0.685055	0.705177	2.1184	1.46366	2.77469	178	NO
p16070	QEGGANTTSGPIR	T8(Hex1HexNAc1)	ETD	161229_Fusion_(LC2)_Ieva_Hacat_WT_T1_T2_T3_TMT10plex_Jacalin(Dec2016)_2h_HCD_ETD_high_pH_1_ETD_gr_TMT.mgf	246162	0	1	1	631	643	QEGGANTTSGPIR 638-HexHexNAc	CD44	P16070	qEGGANTtSGPIR	N-Term(TMT10plex); T8(Hex1HexNAc1)	53882	74191	69234.5	47888.4	55192	100324	89143.5	80452.5	239444	89870	0.599555	0.825537	0.770385	0.532863	0.614132	1.11632	0.991916	0.89521	2.66434	638	NO
o95994	RDTTVKPGAK	T4(HexNAc)	ETD	161229_Fusion_(LC2)_Ieva_Hacat_WT_T1_T2_T3_TMT10plex_Jacalin(Dec2016)_2h_HCD_ETD_high_pH_8_ETD_gr_TMT.mgf	319864	1	0	1	21	30	RDTTVKPGAK 24-HexNAc	AGR2	O95994	rDTtVkPGAk	N-Term(TMT10plex); T4(HexNAc); K6(TMT10plex); K10(TMT10plex)	63181	77719	50567.5	60765	39844.5	10273.3	13201.1	33545	2779.03	105363	0.599651	0.737631	0.479936	0.57672	0.378164	0.0975039	0.125292	0.318376	0.0263758	24	NO
p26572	GLLQQIGDALSSQR	S12(Hex1HexNAc1)	ETD	161229_Fusion_(LC2)_Ieva_Hacat_WT_T1_T2_T3_TMT10plex_Jacalin(Dec2016)_2h_HCD_ETD_high_pH_7_ETD_gr_TMT.mgf	311548	0	1	1	70	83	GLLQQIGDALSSQR 81-HexHexNAc	MGAT1	P26572	gLLQQIGDALSsQR	N-Term(TMT10plex); S12(Hex1HexNAc1)	27030.3	18363.1	42090.1	64309.5	29342.5	45761.5	32037.9	31489.9	88165.5	45023.8	0.600356	0.407853	0.934841	1.42834	0.651711	1.01638	0.711577	0.699406	1.9582	81	NO
o75976	KAEATTTTTSAGAEAAEGQFDR	T5(Hex1HexNAc1);T6(Hex1HexNAc1);T7(Hex1HexNAc1);T8(Hex1HexNAc1);T9(Hex1HexNAc1)	ETD	161229_Fusion_(LC2)_Ieva_Hacat_WT_T1_T2_T3_TMT10plex_Jacalin(Dec2016)_2h_HCD_ETD_high_pH_2_ETD_gr_TMT.mgf	262538	0	5	5	36	57	KAEATTTTTSAGAEAAEGQFDR 40-HexHexNAc;41-HexHexNAc;42-HexHexNAc;43-HexHexNAc;44-HexHexNAc	CPD	O75976	kAEAtttttSAGAEAAEGQFDR	N-Term(TMT10plex); K1(TMT10plex); T5(Hex1HexNAc1); T6(Hex1HexNAc1); T7(Hex1HexNAc1); T8(Hex1HexNAc1); T9(Hex1HexNAc1)	1835.88	2329.03	2782.8	2006.8	1725.92	2138.83	1886.98	3857.91	4846.4	3054.55	0.601031	0.762479	0.911034	0.656987	0.565032	0.700211	0.61776	1.263	1.58662	40	NO
o75976	KAEATTTTTSAGAEAAEGQFDR	T5(Hex1HexNAc1);T6(Hex1HexNAc1);T7(Hex1HexNAc1);T8(Hex1HexNAc1);T9(Hex1HexNAc1)	ETD	161229_Fusion_(LC2)_Ieva_Hacat_WT_T1_T2_T3_TMT10plex_Jacalin(Dec2016)_2h_HCD_ETD_high_pH_2_ETD_gr_TMT.mgf	262538	0	5	5	36	57	KAEATTTTTSAGAEAAEGQFDR 40-HexHexNAc;41-HexHexNAc;42-HexHexNAc;43-HexHexNAc;44-HexHexNAc	CPD	O75976	kAEAtttttSAGAEAAEGQFDR	N-Term(TMT10plex); K1(TMT10plex); T5(Hex1HexNAc1); T6(Hex1HexNAc1); T7(Hex1HexNAc1); T8(Hex1HexNAc1); T9(Hex1HexNAc1)	1835.88	2329.03	2782.8	2006.8	1725.92	2138.83	1886.98	3857.91	4846.4	3054.55	0.601031	0.762479	0.911034	0.656987	0.565032	0.700211	0.61776	1.263	1.58662	41	NO
o75976	KAEATTTTTSAGAEAAEGQFDR	T5(Hex1HexNAc1);T6(Hex1HexNAc1);T7(Hex1HexNAc1);T8(Hex1HexNAc1);T9(Hex1HexNAc1)	ETD	161229_Fusion_(LC2)_Ieva_Hacat_WT_T1_T2_T3_TMT10plex_Jacalin(Dec2016)_2h_HCD_ETD_high_pH_2_ETD_gr_TMT.mgf	262538	0	5	5	36	57	KAEATTTTTSAGAEAAEGQFDR 40-HexHexNAc;41-HexHexNAc;42-HexHexNAc;43-HexHexNAc;44-HexHexNAc	CPD	O75976	kAEAtttttSAGAEAAEGQFDR	N-Term(TMT10plex); K1(TMT10plex); T5(Hex1HexNAc1); T6(Hex1HexNAc1); T7(Hex1HexNAc1); T8(Hex1HexNAc1); T9(Hex1HexNAc1)	1835.88	2329.03	2782.8	2006.8	1725.92	2138.83	1886.98	3857.91	4846.4	3054.55	0.601031	0.762479	0.911034	0.656987	0.565032	0.700211	0.61776	1.263	1.58662	42	NO
o75976	KAEATTTTTSAGAEAAEGQFDR	T5(Hex1HexNAc1);T6(Hex1HexNAc1);T7(Hex1HexNAc1);T8(Hex1HexNAc1);T9(Hex1HexNAc1)	ETD	161229_Fusion_(LC2)_Ieva_Hacat_WT_T1_T2_T3_TMT10plex_Jacalin(Dec2016)_2h_HCD_ETD_high_pH_2_ETD_gr_TMT.mgf	262538	0	5	5	36	57	KAEATTTTTSAGAEAAEGQFDR 40-HexHexNAc;41-HexHexNAc;42-HexHexNAc;43-HexHexNAc;44-HexHexNAc	CPD	O75976	kAEAtttttSAGAEAAEGQFDR	N-Term(TMT10plex); K1(TMT10plex); T5(Hex1HexNAc1); T6(Hex1HexNAc1); T7(Hex1HexNAc1); T8(Hex1HexNAc1); T9(Hex1HexNAc1)	1835.88	2329.03	2782.8	2006.8	1725.92	2138.83	1886.98	3857.91	4846.4	3054.55	0.601031	0.762479	0.911034	0.656987	0.565032	0.700211	0.61776	1.263	1.58662	43	NO
o75976	KAEATTTTTSAGAEAAEGQFDR	T5(Hex1HexNAc1);T6(Hex1HexNAc1);T7(Hex1HexNAc1);T8(Hex1HexNAc1);T9(Hex1HexNAc1)	ETD	161229_Fusion_(LC2)_Ieva_Hacat_WT_T1_T2_T3_TMT10plex_Jacalin(Dec2016)_2h_HCD_ETD_high_pH_2_ETD_gr_TMT.mgf	262538	0	5	5	36	57	KAEATTTTTSAGAEAAEGQFDR 40-HexHexNAc;41-HexHexNAc;42-HexHexNAc;43-HexHexNAc;44-HexHexNAc	CPD	O75976	kAEAtttttSAGAEAAEGQFDR	N-Term(TMT10plex); K1(TMT10plex); T5(Hex1HexNAc1); T6(Hex1HexNAc1); T7(Hex1HexNAc1); T8(Hex1HexNAc1); T9(Hex1HexNAc1)	1835.88	2329.03	2782.8	2006.8	1725.92	2138.83	1886.98	3857.91	4846.4	3054.55	0.601031	0.762479	0.911034	0.656987	0.565032	0.700211	0.61776	1.263	1.58662	44	NO
p02786	LAGTESPVREEPGEDFPAAR	T4(Hex1HexNAc1)	ETD	161229_Fusion_(LC2)_Ieva_Hacat_WT_T1_T2_T3_TMT10plex_Jacalin(Dec2016)_2h_HCD_ETD_high_pH_4_ETD_gr_TMT.mgf	294080	0	1	1	101	120	LAGTESPVREEPGEDFPAAR 104-HexHexNAc	TFRC	P02786	lAGtESPVREEPGEDFPAAR	N-Term(TMT10plex); T4(Hex1HexNAc1)	21043.3	20292	25595.9	22931.9	14116.7	29188.8	23529.2	25919.7	50233.5	34920.3	0.602609	0.581095	0.732981	0.656693	0.404255	0.835869	0.673797	0.742253	1.43852	104	NO
p05067	GLTTRPGSGLTNIK	T3(Hex1HexNAc1)	ETD	161229_Fusion_(LC2)_Ieva_Hacat_WT_T1_T2_T3_TMT10plex_Jacalin(Dec2016)_2h_HCD_ETD_high_pH_8_ETD_gr_TMT.mgf	321528	0	1	1	649	662	GLTTRPGSGLTNIK 651-HexHexNAc	APP	P05067	gLtTRPGSGLTNIk	N-Term(TMT10plex); T3(Hex1HexNAc1); K14(TMT10plex)	2278.43	3562.8	3994.4	3363.39	5875.55	4239.36	54598.5	25726.4	63094.5	3775.02	0.603554	0.943783	1.05811	0.89096	1.55643	1.123	14.4631	6.8149	16.7137	651	NO
o95994	RDTTVKPGAK	T4(HexNAc)	ETD	161229_Fusion_(LC2)_Ieva_Hacat_WT_T1_T2_T3_TMT10plex_Jacalin(Dec2016)_2h_HCD_ETD_high_pH_8_ETD_gr_TMT.mgf	319867	1	0	1	21	30	RDTTVKPGAK 24-HexNAc	AGR2	O95994	rDTtVkPGAk	N-Term(TMT10plex); T4(HexNAc); K6(TMT10plex); K10(TMT10plex)	62555.5	78575	45092.2	59553	39814.5	10296.6	15023.2	31334.3	2809.3	103511	0.604337	0.759098	0.435627	0.57533	0.38464	0.0994735	0.145136	0.302715	0.0271401	24	NO
o60704	GAMRPEQEELVMVGTNHVEYR	T15(Hex1HexNAc1)	ETD	161229_Fusion_(LC2)_Ieva_Hacat_WT_T1_T2_T3_TMT10plex_Jacalin(Dec2016)_2h_HCD_ETD_high_pH_2_ETD_gr_TMT.mgf	263602	0	1	1	43	63	GAMRPEQEELVMVGTNHVEYR 57-HexHexNAc	TPST2	O60704	gAmRPEQEELVmVGtNHVEYR	N-Term(TMT10plex); M3(Oxidation); M12(Oxidation); T15(Hex1HexNAc1)	18918.1	18218.2	28546.3	33839.9	18698.4	32123.4	30054.7	39201.6	32625.8	31290.8	0.60459	0.582222	0.912291	1.08146	0.597569	1.02661	0.960496	1.25282	1.04266	57	NO
p05067	GLTTRPGSGLTNIK	T4(Hex1HexNAc1);T11(Hex1HexNAc1)	ETD	161229_Fusion_(LC2)_Ieva_Hacat_WT_T1_T2_T3_TMT10plex_Jacalin(Dec2016)_2h_HCD_ETD_high_pH_7_ETD_gr_TMT.mgf	307680	0	2	2	649	662	GLTTRPGSGLTNIK 652-HexHexNAc;659-HexHexNAc	APP	P05067	gLTtRPGSGLtNIk	N-Term(TMT10plex); T4(Hex1HexNAc1); T11(Hex1HexNAc1); K14(TMT10plex)	4320.91	6741	5765.5	7443.95	7354.6	7130.4	21569	10663.3	27351.9	7146.5	0.604619	0.943259	0.806759	1.04162	1.02912	0.997747	3.01812	1.4921	3.82731	652	NO
p05067	GLTTRPGSGLTNIK	T4(Hex1HexNAc1);T11(Hex1HexNAc1)	ETD	161229_Fusion_(LC2)_Ieva_Hacat_WT_T1_T2_T3_TMT10plex_Jacalin(Dec2016)_2h_HCD_ETD_high_pH_7_ETD_gr_TMT.mgf	307680	0	2	2	649	662	GLTTRPGSGLTNIK 652-HexHexNAc;659-HexHexNAc	APP	P05067	gLTtRPGSGLtNIk	N-Term(TMT10plex); T4(Hex1HexNAc1); T11(Hex1HexNAc1); K14(TMT10plex)	4320.91	6741	5765.5	7443.95	7354.6	7130.4	21569	10663.3	27351.9	7146.5	0.604619	0.943259	0.806759	1.04162	1.02912	0.997747	3.01812	1.4921	3.82731	659	NO
q02818	GAPNKEETPATESPDTGLYY	T8(HexNAc);T11(HexNAc)	ETD	161229_Fusion_(LC2)_Ieva_Hacat_WT_T1_T2_T3_TMT10plex_Jacalin(Dec2016)_2h_HCD_ETD_high_pH_2_ETD_gr_TMT.mgf	264656	2	0	2	32	51	GAPNKEETPATESPDTGLYY 39-HexNAc;42-HexNAc	NUCB1	Q02818	gAPNkEEtPAtESPDTGLYY	N-Term(TMT10plex); K5(TMT10plex); T8(HexNAc); T11(HexNAc)	33156.9	43167.3	39568.4	41753.8	15383	37089.8	50364.5	39577.6	38529.7	54828	0.604744	0.787322	0.721682	0.761542	0.280568	0.676476	0.918591	0.72185	0.702738	39	NO
q02818	GAPNKEETPATESPDTGLYY	T8(HexNAc);T11(HexNAc)	ETD	161229_Fusion_(LC2)_Ieva_Hacat_WT_T1_T2_T3_TMT10plex_Jacalin(Dec2016)_2h_HCD_ETD_high_pH_2_ETD_gr_TMT.mgf	264656	2	0	2	32	51	GAPNKEETPATESPDTGLYY 39-HexNAc;42-HexNAc	NUCB1	Q02818	gAPNkEEtPAtESPDTGLYY	N-Term(TMT10plex); K5(TMT10plex); T8(HexNAc); T11(HexNAc)	33156.9	43167.3	39568.4	41753.8	15383	37089.8	50364.5	39577.6	38529.7	54828	0.604744	0.787322	0.721682	0.761542	0.280568	0.676476	0.918591	0.72185	0.702738	42	NO
p98173	IQQLFTSPESSVTAAPR	T13(Hex1HexNAc1)	ETD	161229_Fusion_(LC2)_Ieva_Hacat_WT_T1_T2_T3_TMT10plex_Jacalin(Dec2016)_2h_HCD_ETD_high_pH_7_ETD_gr_TMT.mgf	310100	0	1	1	37	53	IQQLFTSPESSVTAAPR 49-HexHexNAc	FAM3A	P98173	iQQLFTSPESSVtAAPR	N-Term(TMT10plex); T13(Hex1HexNAc1)	49254.8	54223.7	76920.3	67294.9	58494.2	102121	81988.7	118273	98761.5	81366.3	0.605346	0.666415	0.945358	0.827061	0.7189	1.25508	1.00765	1.45359	1.21379	49	NO
q10471	AQSMETLPPGK	T6(Hex1HexNAc1)	ETD	161229_Fusion_(LC2)_Ieva_Hacat_WT_T1_T2_T3_TMT10plex_Jacalin(Dec2016)_2h_HCD_ETD_high_pH_3_ETD_gr_TMT.mgf	278219	0	1	1	65	75	AQSMETLPPGK 70-HexHexNAc	GALNT2	Q10471	aQSmEtLPPGk	N-Term(TMT10plex); M4(Oxidation); T6(Hex1HexNAc1); K11(TMT10plex)	414833	380437	701920	255284	70295.5	72959.5	607560	596900	612330	684665	0.605892	0.555654	1.0252	0.37286	0.102671	0.106562	0.887383	0.871813	0.89435	70	NO
p02786	LAGTESPVREEPGEDFPAAR	T4(Hex1HexNAc1)	ETD	161229_Fusion_(LC2)_Ieva_Hacat_WT_T1_T2_T3_TMT10plex_Jacalin(Dec2016)_2h_HCD_ETD_high_pH_8_ETD_gr_TMT.mgf	321833	0	1	1	101	120	LAGTESPVREEPGEDFPAAR 104-HexHexNAc	TFRC	P02786	lAGtESPVREEPGEDFPAAR	N-Term(TMT10plex); T4(Hex1HexNAc1)	2635.61	2766.4	3096.56	3558.72	930.935	4255.45	2460.69	3316.82	9387.4	4347.64	0.606216	0.636299	0.712239	0.818541	0.214124	0.978795	0.565983	0.762901	2.15919	104	NO
p02786	LAGTESPVREEPGEDFPA	T4(Hex1HexNAc1)	ETD	161229_Fusion_(LC2)_Ieva_Hacat_WT_T1_T2_T3_TMT10plex_Jacalin(Dec2016)_2h_HCD_ETD_high_pH_1_ETD_gr_TMT.mgf	249396	0	1	1	101	118	LAGTESPVREEPGEDFPA 104-HexHexNAc	TFRC	P02786	lAGtESPVREEPGEDFPA	N-Term(TMT10plex); T4(Hex1HexNAc1)	20493.8	25550.1	29654.4	40846.5	26136.6	58126.5	26900.3	32159.3	112168	33804.6	0.606243	0.755817	0.87723	1.20831	0.773167	1.71948	0.795759	0.951329	3.31813	104	NO
q96db9	DTTSSSSADSTIMDIQVPTR	T19(HexNAc)	ETD	161229_Fusion_(LC2)_Ieva_Hacat_WT_T1_T2_T3_TMT10plex_Jacalin(Dec2016)_2h_HCD_ETD_high_pH_3_ETD_gr_TMT.mgf	279780	1	0	1	26	45	DTTSSSSADSTIMDIQVPTR 44-HexNAc	FXYD5	Q96DB9	dTTSSSSADSTImDIQVPtR	N-Term(TMT10plex); M13(Oxidation); T19(HexNAc)	9399.2	7859.55	11691.2	10031.1	7422.55	10904.6	9065.8	8657.1	20361.9	15503.2	0.606275	0.506963	0.754115	0.647034	0.478775	0.703377	0.58477	0.558407	1.3134	44	NO
p02786	LAGTESPVREEPGEDF	T4(Hex1HexNAc1)	ETD	161229_Fusion_(LC2)_Ieva_Hacat_WT_T1_T2_T3_TMT10plex_Jacalin(Dec2016)_2h_HCD_ETD_high_pH_1_ETD_gr_TMT.mgf	249205	0	1	1	101	116	LAGTESPVREEPGEDF 104-HexHexNAc	TFRC	P02786	lAGtESPVREEPGEDF	N-Term(TMT10plex); T4(Hex1HexNAc1)	8414.75	8154.25	11652.3	11335.9	8556.3	15532.5	9511.15	11281	27481.8	13848.8	0.607616	0.588806	0.841394	0.818547	0.617837	1.12158	0.686785	0.814583	1.98442	104	NO
q8nbs9	TETGATETVTPSEAPVLAAEPEADKGTVLAL	T6(HexNAc);T8(HexNAc);T10(HexNAc)	ETD	161229_Fusion_(LC2)_Ieva_Hacat_WT_T1_T2_T3_TMT10plex_Jacalin(Dec2016)_2h_HCD_ETD_high_pH_2_ETD_gr_TMT.mgf	266723	3	0	3	297	327	TETGATETVTPSEAPVLAAEPEADKGTVLAL 302-HexNAc;304-HexNAc;306-HexNAc	TXNDC5	Q8NBS9	tETGAtEtVtPSEAPVLAAEPEADkGTVLAL	N-Term(TMT10plex); T6(HexNAc); T8(HexNAc); T10(HexNAc); K25(TMT10plex)	6291.2	4540.47	7249.85	14113.9	14775.1	8752.4	15614.7	11416.6	9777.3	10340.8	0.608386	0.439083	0.701092	1.36488	1.42882	0.846395	1.51001	1.10403	0.945507	302	NO
q8nbs9	TETGATETVTPSEAPVLAAEPEADKGTVLAL	T6(HexNAc);T8(HexNAc);T10(HexNAc)	ETD	161229_Fusion_(LC2)_Ieva_Hacat_WT_T1_T2_T3_TMT10plex_Jacalin(Dec2016)_2h_HCD_ETD_high_pH_2_ETD_gr_TMT.mgf	266723	3	0	3	297	327	TETGATETVTPSEAPVLAAEPEADKGTVLAL 302-HexNAc;304-HexNAc;306-HexNAc	TXNDC5	Q8NBS9	tETGAtEtVtPSEAPVLAAEPEADkGTVLAL	N-Term(TMT10plex); T6(HexNAc); T8(HexNAc); T10(HexNAc); K25(TMT10plex)	6291.2	4540.47	7249.85	14113.9	14775.1	8752.4	15614.7	11416.6	9777.3	10340.8	0.608386	0.439083	0.701092	1.36488	1.42882	0.846395	1.51001	1.10403	0.945507	304	NO
q8nbs9	TETGATETVTPSEAPVLAAEPEADKGTVLAL	T6(HexNAc);T8(HexNAc);T10(HexNAc)	ETD	161229_Fusion_(LC2)_Ieva_Hacat_WT_T1_T2_T3_TMT10plex_Jacalin(Dec2016)_2h_HCD_ETD_high_pH_2_ETD_gr_TMT.mgf	266723	3	0	3	297	327	TETGATETVTPSEAPVLAAEPEADKGTVLAL 302-HexNAc;304-HexNAc;306-HexNAc	TXNDC5	Q8NBS9	tETGAtEtVtPSEAPVLAAEPEADkGTVLAL	N-Term(TMT10plex); T6(HexNAc); T8(HexNAc); T10(HexNAc); K25(TMT10plex)	6291.2	4540.47	7249.85	14113.9	14775.1	8752.4	15614.7	11416.6	9777.3	10340.8	0.608386	0.439083	0.701092	1.36488	1.42882	0.846395	1.51001	1.10403	0.945507	306	NO
p17936	SAGSVESPSVSSTHR	T13(Hex1HexNAc1)	ETD	161229_Fusion_(LC2)_Ieva_Hacat_WT_T1_T2_T3_TMT10plex_Jacalin(Dec2016)_2h_HCD_ETD_high_pH_2_ETD_gr_TMT.mgf	261704	0	1	1	145	159	SAGSVESPSVSSTHR 157-HexHexNAc	IGFBP3	P17936	sAGSVESPSVSStHR	N-Term(TMT10plex); T13(Hex1HexNAc1)	21553	5328.95	15516.7	27239.3	24806.6	21619.6	15627.1	9752.2	9673.9	35362.3	0.609491	0.150696	0.438792	0.770292	0.701498	0.611374	0.441914	0.27578	0.273565	157	NO
q9ul01	MVTTTHSR	T3(Hex1HexNAc1)	ETD	161229_Fusion_(LC2)_Ieva_Hacat_WT_T1_T2_T3_TMT10plex_Jacalin(Dec2016)_2h_HCD_ETD_high_pH_3_ETD_gr_TMT.mgf	275450	0	1	1	885	892	MVTTTHSR 887-HexHexNAc	DSE	Q9UL01	mVtTTHSR	N-Term(TMT10plex); M1(Oxidation); T3(Hex1HexNAc1)	8711.55	12935.3	16196.6	17184.2	10367.3	23566.2	12425.5	10321.4	15691.3	14287.5	0.609732	0.905358	1.13362	1.20274	0.72562	1.64943	0.869676	0.722408	1.09825	887	NO
p17936	SAGSVESPSVSSTHR	S9(Hex1HexNAc1)	ETD	161229_Fusion_(LC2)_Ieva_Hacat_WT_T1_T2_T3_TMT10plex_Jacalin(Dec2016)_2h_HCD_ETD_high_pH_3_ETD_gr_TMT.mgf	276922	0	1	1	145	159	SAGSVESPSVSSTHR 153-HexHexNAc	IGFBP3	P17936	sAGSVESPsVSSTHR	N-Term(TMT10plex); S9(Hex1HexNAc1)	30960.7	7916.55	22877.2	17251.8	11362.7	10216.1	23293.4	16528.5	17507.3	50664.5	0.611093	0.156254	0.451543	0.340511	0.224273	0.201642	0.459758	0.326234	0.345554	153	NO
q9y4l1	LGNTISSLFGGGTTPDAK	T13(HexNAc);T14(HexNAc)	ETD	161229_Fusion_(LC2)_Ieva_Hacat_WT_T1_T2_T3_TMT10plex_Jacalin(Dec2016)_2h_HCD_ETD_high_pH_8_ETD_gr_TMT.mgf	324719	2	0	2	577	594	LGNTISSLFGGGTTPDAK 589-HexNAc;590-HexNAc	HYOU1	Q9Y4L1	lGNTISSLFGGGttPDAk	N-Term(TMT10plex); T13(HexNAc); T14(HexNAc); K18(TMT10plex)	13874.9	19985.2	16123	26117.5	23969.1	22544	9261.84	12014.4	8970.62	22640.8	0.612827	0.882707	0.712121	1.15356	1.05867	0.995725	0.409077	0.530653	0.396215	589	NO
q9y4l1	LGNTISSLFGGGTTPDAK	T13(HexNAc);T14(HexNAc)	ETD	161229_Fusion_(LC2)_Ieva_Hacat_WT_T1_T2_T3_TMT10plex_Jacalin(Dec2016)_2h_HCD_ETD_high_pH_8_ETD_gr_TMT.mgf	324719	2	0	2	577	594	LGNTISSLFGGGTTPDAK 589-HexNAc;590-HexNAc	HYOU1	Q9Y4L1	lGNTISSLFGGGttPDAk	N-Term(TMT10plex); T13(HexNAc); T14(HexNAc); K18(TMT10plex)	13874.9	19985.2	16123	26117.5	23969.1	22544	9261.84	12014.4	8970.62	22640.8	0.612827	0.882707	0.712121	1.15356	1.05867	0.995725	0.409077	0.530653	0.396215	590	NO
q07065	LEGLGSSEADQDGLASTVR	T17(HexNAc)	ETD	161229_Fusion_(LC2)_Ieva_Hacat_WT_T1_T2_T3_TMT10plex_Jacalin(Dec2016)_2h_HCD_ETD_high_pH_2_ETD_gr_TMT.mgf	264934	1	0	1	455	473	LEGLGSSEADQDGLASTVR 471-HexNAc	CKAP4	Q07065	lEGLGSSEADQDGLAStVR	N-Term(TMT10plex); T17(HexNAc)	2795.33	3354.71	4019.57	3851.03	4070.96	2921.41	3679.81	4394.72	2188.78	4557.72	0.613318	0.73605	0.881926	0.844947	0.893201	0.640981	0.80738	0.964237	0.480236	471	NO
o60243	EDADEPGRVPTEDYMSHIIEK	T11(Hex1HexNAc1)	ETD	161229_Fusion_(LC2)_Ieva_Hacat_WT_T1_T2_T3_TMT10plex_Jacalin(Dec2016)_2h_HCD_ETD_high_pH_2_ETD_gr_TMT.mgf	264249	0	1	1	390	410	EDADEPGRVPTEDYMSHIIEK 400-HexHexNAc	HS6ST1	O60243	eDADEPGRVPtEDYmSHIIEk	N-Term(TMT10plex); T11(Hex1HexNAc1); M15(Oxidation); K21(TMT10plex)	11065.5	10960.3	13063.3	15454.2	8317	9966.25	13724.5	19681.6	15019	18007.6	0.614491	0.608649	0.725433	0.858204	0.461861	0.553447	0.76215	1.09296	0.834037	400	NO
q86x29	QMTSTPTQPIVIWK	T5(Hex1HexNAc1)	ETD	161229_Fusion_(LC2)_Ieva_Hacat_WT_T1_T2_T3_TMT10plex_Jacalin(Dec2016)_2h_HCD_ETD_high_pH_7_ETD_gr_TMT.mgf	310009	0	1	1	114	127	QMTSTPTQPIVIWK 118-HexHexNAc	LSR	Q86X29	qmTStPTQPIVIWk	N-Term(TMT10plex); M2(Oxidation); T5(Hex1HexNAc1); K14(TMT10plex)	10006.6	8466.55	17015.9	13851	11537.2	19838.7	4426.95	3533.86	6384.6	16267.1	0.615143	0.520471	1.04603	0.851473	0.709235	1.21956	0.272141	0.21724	0.392485	118	NO
p05067	GLTTRPGSGLTNIK	T4(Hex1HexNAc1)	ETD	161229_Fusion_(LC2)_Ieva_Hacat_WT_T1_T2_T3_TMT10plex_Jacalin(Dec2016)_2h_HCD_ETD_high_pH_8_ETD_gr_TMT.mgf	321584	0	1	1	649	662	GLTTRPGSGLTNIK 652-HexHexNAc	APP	P05067	gLTtRPGSGLTNIk	N-Term(TMT10plex); T4(Hex1HexNAc1); K14(TMT10plex)	41098.1	74227	69964.5	68730.5	97644	81138	398882	219783	668620	66798.5	0.615255	1.11121	1.0474	1.02892	1.46177	1.21467	5.97142	3.29024	10.0095	652	NO
q9y4l1	LGNTISSLFGGGTTPDAK	T14(HexNAc)	ETD	161229_Fusion_(LC2)_Ieva_Hacat_WT_T1_T2_T3_TMT10plex_Jacalin(Dec2016)_2h_HCD_ETD_high_pH_7_ETD_gr_TMT.mgf	311426	1	0	1	577	594	LGNTISSLFGGGTTPDAK 590-HexNAc	HYOU1	Q9Y4L1	lGNTISSLFGGGTtPDAk	N-Term(TMT10plex); T14(HexNAc); K18(TMT10plex)	9045.5	11005.5	8463.1	19504.5	12664.1	16320.7	5907	7623	9671.2	14673.1	0.616468	0.750046	0.576777	1.32927	0.863083	1.11229	0.402573	0.519522	0.659111	590	NO
q9brn9	ESTEIPPYVMK	T3(Hex1HexNAc1)	ETD	161229_Fusion_(LC2)_Ieva_Hacat_WT_T1_T2_T3_TMT10plex_Jacalin(Dec2016)_2h_HCD_ETD_high_pH_3_ETD_gr_TMT.mgf	279511	0	1	1	57	67	ESTEIPPYVMK 59-HexHexNAc	TM2D3	Q9BRN9	eStEIPPYVmk	N-Term(TMT10plex); T3(Hex1HexNAc1); M10(Oxidation); K11(TMT10plex)	86915	101932	115626	157629	94599.5	106471	153645	198751	137951	140829	0.617167	0.7238	0.821038	1.11929	0.671733	0.75603	1.091	1.41129	0.979564	59	NO
q10471	AQSMETLPPGK	T6(Hex1HexNAc1)	ETD	161229_Fusion_(LC2)_Ieva_Hacat_WT_T1_T2_T3_TMT10plex_Jacalin(Dec2016)_2h_HCD_ETD_high_pH_3_ETD_gr_TMT.mgf	278125	0	1	1	65	75	AQSMETLPPGK 70-HexHexNAc	GALNT2	Q10471	aQSmEtLPPGk	N-Term(TMT10plex); M4(Oxidation); T6(Hex1HexNAc1); K11(TMT10plex)	105427	85113.5	163974	61119	18237.2	22735.7	149215	157904	140398	170737	0.617482	0.498506	0.960389	0.357972	0.106815	0.133162	0.873946	0.924838	0.822306	70	NO
q8nbj4	SQTPAPSSEVVLDSK	S1(Hex1HexNAc1);S7(Hex1HexNAc1);S8(Hex1HexNAc1)	ETD	161229_Fusion_(LC2)_Ieva_Hacat_WT_T1_T2_T3_TMT10plex_Jacalin(Dec2016)_2h_HCD_ETD_high_pH_2_ETD_gr_TMT.mgf	263321	0	3	3	233	247	SQTPAPSSEVVLDSK 233-HexHexNAc;239-HexHexNAc;240-HexHexNAc	GOLM1	Q8NBJ4	sQTPAPssEVVLDSk	S1(Hex1HexNAc1); N-Term(TMT10plex); S7(Hex1HexNAc1); S8(Hex1HexNAc1); K15(TMT10plex)	34982.3	42692.1	48537.7	45559.7	10748.4	20951.9	92009	74556	65369	56610.5	0.617947	0.754137	0.857397	0.804792	0.189866	0.370106	1.6253	1.317	1.15472	233	NO
q8nbj4	SQTPAPSSEVVLDSK	S1(Hex1HexNAc1);S7(Hex1HexNAc1);S8(Hex1HexNAc1)	ETD	161229_Fusion_(LC2)_Ieva_Hacat_WT_T1_T2_T3_TMT10plex_Jacalin(Dec2016)_2h_HCD_ETD_high_pH_2_ETD_gr_TMT.mgf	263321	0	3	3	233	247	SQTPAPSSEVVLDSK 233-HexHexNAc;239-HexHexNAc;240-HexHexNAc	GOLM1	Q8NBJ4	sQTPAPssEVVLDSk	S1(Hex1HexNAc1); N-Term(TMT10plex); S7(Hex1HexNAc1); S8(Hex1HexNAc1); K15(TMT10plex)	34982.3	42692.1	48537.7	45559.7	10748.4	20951.9	92009	74556	65369	56610.5	0.617947	0.754137	0.857397	0.804792	0.189866	0.370106	1.6253	1.317	1.15472	239	NO
q8nbj4	SQTPAPSSEVVLDSK	S1(Hex1HexNAc1);S7(Hex1HexNAc1);S8(Hex1HexNAc1)	ETD	161229_Fusion_(LC2)_Ieva_Hacat_WT_T1_T2_T3_TMT10plex_Jacalin(Dec2016)_2h_HCD_ETD_high_pH_2_ETD_gr_TMT.mgf	263321	0	3	3	233	247	SQTPAPSSEVVLDSK 233-HexHexNAc;239-HexHexNAc;240-HexHexNAc	GOLM1	Q8NBJ4	sQTPAPssEVVLDSk	S1(Hex1HexNAc1); N-Term(TMT10plex); S7(Hex1HexNAc1); S8(Hex1HexNAc1); K15(TMT10plex)	34982.3	42692.1	48537.7	45559.7	10748.4	20951.9	92009	74556	65369	56610.5	0.617947	0.754137	0.857397	0.804792	0.189866	0.370106	1.6253	1.317	1.15472	240	NO
q8nbs9	TETGATETVTPSEAPVLAAEPEADKGTVL	T8(HexNAc);T10(HexNAc)	ETD	161229_Fusion_(LC2)_Ieva_Hacat_WT_T1_T2_T3_TMT10plex_Jacalin(Dec2016)_2h_HCD_ETD_high_pH_3_ETD_gr_TMT.mgf	280901	2	0	2	297	325	TETGATETVTPSEAPVLAAEPEADKGTVL 304-HexNAc;306-HexNAc	TXNDC5	Q8NBS9	tETGATEtVtPSEAPVLAAEPEADkGTVL	N-Term(TMT10plex); T8(HexNAc); T10(HexNAc); K25(TMT10plex)	19802.1	16718.7	20156.9	50299	35188.7	17208.9	44153.3	27601.3	15247	32040.2	0.618039	0.521804	0.629113	1.56987	1.09827	0.537103	1.37806	0.861458	0.475871	304	NO
q8nbs9	TETGATETVTPSEAPVLAAEPEADKGTVL	T8(HexNAc);T10(HexNAc)	ETD	161229_Fusion_(LC2)_Ieva_Hacat_WT_T1_T2_T3_TMT10plex_Jacalin(Dec2016)_2h_HCD_ETD_high_pH_3_ETD_gr_TMT.mgf	280901	2	0	2	297	325	TETGATETVTPSEAPVLAAEPEADKGTVL 304-HexNAc;306-HexNAc	TXNDC5	Q8NBS9	tETGATEtVtPSEAPVLAAEPEADkGTVL	N-Term(TMT10plex); T8(HexNAc); T10(HexNAc); K25(TMT10plex)	19802.1	16718.7	20156.9	50299	35188.7	17208.9	44153.3	27601.3	15247	32040.2	0.618039	0.521804	0.629113	1.56987	1.09827	0.537103	1.37806	0.861458	0.475871	306	NO
p02786	LAGTESPVREEPGEDFPAAR	T4(Hex1HexNAc1)	ETD	161229_Fusion_(LC2)_Ieva_Hacat_WT_T1_T2_T3_TMT10plex_Jacalin(Dec2016)_2h_HCD_ETD_high_pH_1_ETD_gr_TMT.mgf	249031	0	1	1	101	120	LAGTESPVREEPGEDFPAAR 104-HexHexNAc	TFRC	P02786	lAGtESPVREEPGEDFPAAR	N-Term(TMT10plex); T4(Hex1HexNAc1)	8326.6	14290.6	26153.5	16164.7	18791.2	20899.8	12476.5	18989.9	26516.9	13455.7	0.618816	1.06205	1.94367	1.20133	1.39652	1.55323	0.927228	1.41129	1.97068	104	NO
q7z7m9	SEMSSSSLAPHR	S6(HexNAc);S7(HexNAc)	ETD	161229_Fusion_(LC2)_Ieva_Hacat_WT_T1_T2_T3_TMT10plex_Jacalin(Dec2016)_2h_HCD_ETD_high_pH_2_ETD_gr_TMT.mgf	261273	2	0	2	364	375	SEMSSSSLAPHR 369-HexNAc;370-HexNAc	GALNT5	Q7Z7M9	sEmSSssLAPHR	N-Term(TMT10plex); M3(Oxidation); S6(HexNAc); S7(HexNAc)	6243.6	4325.33	6785.6	5131.6	6394.45	11660.7	7670.7	6870.95	10954.3	10072.9	0.619841	0.429403	0.673649	0.509446	0.634817	1.15763	0.761519	0.682122	1.0875	369	NO
q7z7m9	SEMSSSSLAPHR	S6(HexNAc);S7(HexNAc)	ETD	161229_Fusion_(LC2)_Ieva_Hacat_WT_T1_T2_T3_TMT10plex_Jacalin(Dec2016)_2h_HCD_ETD_high_pH_2_ETD_gr_TMT.mgf	261273	2	0	2	364	375	SEMSSSSLAPHR 369-HexNAc;370-HexNAc	GALNT5	Q7Z7M9	sEmSSssLAPHR	N-Term(TMT10plex); M3(Oxidation); S6(HexNAc); S7(HexNAc)	6243.6	4325.33	6785.6	5131.6	6394.45	11660.7	7670.7	6870.95	10954.3	10072.9	0.619841	0.429403	0.673649	0.509446	0.634817	1.15763	0.761519	0.682122	1.0875	370	NO
q16610	EGTPAPFGDQSHPEPESWNAA	T3(Hex1HexNAc1)	ETD	161229_Fusion_(LC2)_Ieva_Hacat_WT_T1_T2_T3_TMT10plex_Jacalin(Dec2016)_2h_HCD_ETD_high_pH_2_ETD_gr_TMT.mgf	264726	0	1	1	128	148	EGTPAPFGDQSHPEPESWNAA 130-HexHexNAc	ECM1	Q16610	eGtPAPFGDQSHPEPESWNAA	N-Term(TMT10plex); T3(Hex1HexNAc1)	8205.1	34176.5	9279.75	10389.7	4252.55	5458.5	18035.9	18052.8	10653.5	13235.4	0.619936	2.5822	0.701131	0.784993	0.321301	0.412417	1.3627	1.36398	0.804925	130	NO
p53634	GTDECAIESIAVAATPIPK	T15(HexNAc)	ETD	161229_Fusion_(LC2)_Ieva_Hacat_WT_T1_T2_T3_TMT10plex_Jacalin(Dec2016)_2h_HCD_ETD_high_pH_4_ETD_gr_TMT.mgf	296238	1	0	1	444	462	GTDECAIESIAVAATPIPK 458-HexNAc	CTSC	P53634	gTDEcAIESIAVAAtPIPk	N-Term(TMT10plex); C5(Carbamidomethyl); T15(HexNAc); K19(TMT10plex)	7071.85	8751.4	8243	13210.3	15848.8	9462.55	12770.5	17897.6	22545.4	11403.4	0.620153	0.767438	0.722855	1.15845	1.38983	0.829801	1.11989	1.5695	1.97708	458	NO
o43493	SGSEAQTTKDSTSK	T8(Hex1HexNAc1)	ETD	161229_Fusion_(LC2)_Ieva_Hacat_WT_T1_T2_T3_TMT10plex_Jacalin(Dec2016)_2h_HCD_ETD_high_pH_7_ETD_gr_TMT.mgf	305916	0	1	1	112	125	SGSEAQTTKDSTSK 119-HexHexNAc	TGOLN2	O43493	sGSEAQTtkDSTSk	N-Term(TMT10plex); T8(Hex1HexNAc1); K9(TMT10plex); K14(TMT10plex)	2283.13	2971.82	4013.78	3881.48	3737.96	4158.15	7880.45	8179.7	6831.55	3659.27	0.62393	0.812135	1.09688	1.06073	1.0215	1.13633	2.15356	2.23534	1.86692	119	NO
o43493	TESGEETDLISPPQEEVK	S11(Hex1HexNAc1)	ETD	161229_Fusion_(LC2)_Ieva_Hacat_WT_T1_T2_T3_TMT10plex_Jacalin(Dec2016)_2h_HCD_ETD_high_pH_2_ETD_gr_TMT.mgf	264812	0	1	1	296	313	TESGEETDLISPPQEEVK 306-HexHexNAc	TGOLN2	O43493	tESGEETDLIsPPQEEVk	N-Term(TMT10plex); S11(Hex1HexNAc1); K18(TMT10plex)	3488.82	4639.18	5453.7	5981.65	3011.84	5775.35	5433.25	6345.2	4508.64	5589	0.62423	0.830055	0.975792	1.07025	0.538887	1.03334	0.972133	1.1353	0.806699	306	NO
p15907	LAMGSDSQSVSSSSTQDPHR	S14(Hex1HexNAc1)	ETD	161229_Fusion_(LC2)_Ieva_Hacat_WT_T1_T2_T3_TMT10plex_Jacalin(Dec2016)_2h_HCD_ETD_high_pH_3_ETD_gr_TMT.mgf	277047	0	1	1	54	73	LAMGSDSQSVSSSSTQDPHR 67-HexHexNAc	ST6GAL1	P15907	lAmGSDSQSVSSSsTQDPHR	N-Term(TMT10plex); M3(Oxidation); S14(Hex1HexNAc1)	13419.9	6500.85	24473.3	46940.6	46906.1	23136.5	22638.6	24542.8	11886.5	21483.6	0.624658	0.302596	1.13916	2.18495	2.18334	1.07694	1.05376	1.1424	0.553283	67	NO
o43493	SGAEEQTSKDSPNK	T7(Hex1HexNAc1)	ETD	161229_Fusion_(LC2)_Ieva_Hacat_WT_T1_T2_T3_TMT10plex_Jacalin(Dec2016)_2h_HCD_ETD_high_pH_3_ETD_gr_TMT.mgf	277075	0	1	1	238	251	SGAEEQTSKDSPNK 244-HexHexNAc	TGOLN2	O43493	sGAEEQtSkDSPNk	N-Term(TMT10plex); T7(Hex1HexNAc1); K9(TMT10plex); K14(TMT10plex)	152565	80419.5	130920	319211	294633	251681	372342	343223	406130	244042	0.625159	0.329531	0.536465	1.30802	1.2073	1.0313	1.52573	1.40641	1.66418	244	NO
p26572	GLLQQIGDALSSQR	S12(Hex1HexNAc1)	ETD	161229_Fusion_(LC2)_Ieva_Hacat_WT_T1_T2_T3_TMT10plex_Jacalin(Dec2016)_2h_HCD_ETD_high_pH_7_ETD_gr_TMT.mgf	311614	0	1	1	70	83	GLLQQIGDALSSQR 81-HexHexNAc	MGAT1	P26572	gLLQQIGDALSsQR	N-Term(TMT10plex); S12(Hex1HexNAc1)	5724.15	3714.41	10243.4	16743.6	5658.25	9875.3	7476.05	8238.5	20791.4	9148.55	0.625689	0.406011	1.11967	1.83019	0.618486	1.07944	0.817184	0.900525	2.27264	81	NO
q96j42	VSSEPSGVTCGAGGAEDSR	T9(HexNAc)	ETD	161229_Fusion_(LC2)_Ieva_Hacat_WT_T1_T2_T3_TMT10plex_Jacalin(Dec2016)_2h_HCD_ETD_high_pH_1_ETD_gr_TMT.mgf	247130	1	0	1	105	123	VSSEPSGVTCGAGGAEDSR 113-HexNAc	TXNDC15	Q96J42	vSSEPSGVtcGAGGAEDSR	N-Term(TMT10plex); T9(HexNAc); C10(Carbamidomethyl)	34592.7	24359.5	39744.5	47980.1	47661.7	63516.5	31659.8	46489.5	51863	55280.5	0.625767	0.440653	0.718961	0.867939	0.862179	1.14899	0.572712	0.840975	0.938179	113	NO
q9nx62	EGAEDKMTSGDVLSNR	S9(Hex1HexNAc1)	ETD	161229_Fusion_(LC2)_Ieva_Hacat_WT_T1_T2_T3_TMT10plex_Jacalin(Dec2016)_2h_HCD_ETD_high_pH_2_ETD_gr_TMT.mgf	262689	0	1	1	100	115	EGAEDKMTSGDVLSNR 108-HexHexNAc	IMPAD1	Q9NX62	eGAEDkmTsGDVLSNR	N-Term(TMT10plex); K6(TMT10plex); M7(Oxidation); S9(Hex1HexNAc1)	24429.5	16948.7	41053.9	59313.5	25785	39998.1	43127.7	54290	59363.5	38953.4	0.627147	0.435102	1.05392	1.52268	0.661945	1.02682	1.10716	1.39372	1.52396	108	NO
q99715	TLPILTTQAPK	T7(Hex1HexNAc1)	ETD	161229_Fusion_(LC2)_Ieva_Hacat_WT_T1_T2_T3_TMT10plex_Jacalin(Dec2016)_2h_HCD_ETD_high_pH_8_ETD_gr_TMT.mgf	322825	0	1	1	1743	1753	TLPILTTQAPK 1749-HexHexNAc	COL12A1	Q99715	tLPILTtQAPk	N-Term(TMT10plex); T7(Hex1HexNAc1); K11(TMT10plex)	2811.74	1806.23	7077.95	4895.1	8870.65	9588.8	3136.91	4966.38	17810.2	4482.78	0.627231	0.402926	1.57892	1.09198	1.97883	2.13903	0.699769	1.10788	3.97303	1749	NO
p07339	YSQAVPAVTEGPIPEVLK	T9(HexNAc)	ETD	161229_Fusion_(LC2)_Ieva_Hacat_WT_T1_T2_T3_TMT10plex_Jacalin(Dec2016)_2h_HCD_ETD_high_pH_4_ETD_gr_TMT.mgf	296166	1	0	1	55	72	YSQAVPAVTEGPIPEVLK 63-HexNAc	CTSD	P07339	ySQAVPAVtEGPIPEVLk	N-Term(TMT10plex); T9(HexNAc); K18(TMT10plex)	42640.7	86599.5	35970.8	32737.9	15028.3	26741	43484.7	44383.2	45070.9	67970.5	0.627341	1.27407	0.529212	0.481649	0.2211	0.393421	0.639758	0.652977	0.663095	63	NO
q7z7m9	QSINETPLGSLSKDDGAR	T6(Hex1HexNAc1)	ETD	161229_Fusion_(LC2)_Ieva_Hacat_WT_T1_T2_T3_TMT10plex_Jacalin(Dec2016)_2h_HCD_ETD_high_pH_4_ETD_gr_TMT.mgf	294251	0	1	1	291	308	QSINETPLGSLSKDDGAR 296-HexHexNAc	GALNT5	Q7Z7M9	qSINEtPLGSLSkDDGAR	N-Term(TMT10plex); T6(Hex1HexNAc1); K13(TMT10plex)	14889.3	16164.2	18156.9	29274.6	20809.8	28250.9	23545.9	38553.9	35391.4	23714.2	0.627864	0.681625	0.765655	1.23448	0.877525	1.19131	0.992903	1.62577	1.49241	296	NO
q9bs26	EFHHGPDPTDTAPGEQAQDVASSPPESSFQK	T9(Hex1HexNAc1);T11(Hex1HexNAc1)	ETD	161229_Fusion_(LC2)_Ieva_Hacat_WT_T1_T2_T3_TMT10plex_Jacalin(Dec2016)_2h_HCD_ETD_high_pH_2_ETD_gr_TMT.mgf	264071	0	2	2	359	389	EFHHGPDPTDTAPGEQAQDVASSPPESSFQK 367-HexHexNAc;369-HexHexNAc	ERP44	Q9BS26	eFHHGPDPtDtAPGEQAQDVASSPPESSFQk	N-Term(TMT10plex); T9(Hex1HexNAc1); T11(Hex1HexNAc1); K31(TMT10plex)	27588.6	14677.2	58161.5	73413	17860.8	29480.2	38468.7	61582	28524.5	43768	0.630337	0.335341	1.32886	1.67732	0.408079	0.673556	0.878923	1.40701	0.65172	367	NO
q9bs26	EFHHGPDPTDTAPGEQAQDVASSPPESSFQK	T9(Hex1HexNAc1);T11(Hex1HexNAc1)	ETD	161229_Fusion_(LC2)_Ieva_Hacat_WT_T1_T2_T3_TMT10plex_Jacalin(Dec2016)_2h_HCD_ETD_high_pH_2_ETD_gr_TMT.mgf	264071	0	2	2	359	389	EFHHGPDPTDTAPGEQAQDVASSPPESSFQK 367-HexHexNAc;369-HexHexNAc	ERP44	Q9BS26	eFHHGPDPtDtAPGEQAQDVASSPPESSFQk	N-Term(TMT10plex); T9(Hex1HexNAc1); T11(Hex1HexNAc1); K31(TMT10plex)	27588.6	14677.2	58161.5	73413	17860.8	29480.2	38468.7	61582	28524.5	43768	0.630337	0.335341	1.32886	1.67732	0.408079	0.673556	0.878923	1.40701	0.65172	369	NO
q10471	AQSMETLPPGK	T6(HexNAc)	ETD	161229_Fusion_(LC2)_Ieva_Hacat_WT_T1_T2_T3_TMT10plex_Jacalin(Dec2016)_2h_HCD_ETD_high_pH_4_ETD_gr_TMT.mgf	292983	1	0	1	65	75	AQSMETLPPGK 70-HexNAc	GALNT2	Q10471	aQSmEtLPPGk	N-Term(TMT10plex); M4(Oxidation); T6(HexNAc); K11(TMT10plex)	30653	25043.1	51381	20548.9	13545	12152.8	33639.5	39048.7	38410.4	48579.8	0.630982	0.515504	1.05766	0.422993	0.27882	0.250162	0.692459	0.803805	0.790666	70	NO
p01130	LKVSSTAVR	S4(HexNAc);S5(HexNAc);T6(HexNAc)	ETD	161229_Fusion_(LC2)_Ieva_Hacat_WT_T1_T2_T3_TMT10plex_Jacalin(Dec2016)_2h_HCD_ETD_high_pH_8_ETD_gr_TMT.mgf	320196	3	0	3	729	737	LKVSSTAVR 732-HexNAc;733-HexNAc;734-HexNAc	LDLR	P01130	lkVsstAVR	N-Term(TMT10plex); K2(TMT10plex); S4(HexNAc); S5(HexNAc); T6(HexNAc)	10447.1	11104.5	11237.8	18027.3	10364.7	25650.5	10630.6	13502.9	16439.7	16553.1	0.631126	0.670841	0.678894	1.08906	0.626149	1.54959	0.642212	0.815732	0.993149	732	NO
p01130	LKVSSTAVR	S4(HexNAc);S5(HexNAc);T6(HexNAc)	ETD	161229_Fusion_(LC2)_Ieva_Hacat_WT_T1_T2_T3_TMT10plex_Jacalin(Dec2016)_2h_HCD_ETD_high_pH_8_ETD_gr_TMT.mgf	320196	3	0	3	729	737	LKVSSTAVR 732-HexNAc;733-HexNAc;734-HexNAc	LDLR	P01130	lkVsstAVR	N-Term(TMT10plex); K2(TMT10plex); S4(HexNAc); S5(HexNAc); T6(HexNAc)	10447.1	11104.5	11237.8	18027.3	10364.7	25650.5	10630.6	13502.9	16439.7	16553.1	0.631126	0.670841	0.678894	1.08906	0.626149	1.54959	0.642212	0.815732	0.993149	733	NO
p01130	LKVSSTAVR	S4(HexNAc);S5(HexNAc);T6(HexNAc)	ETD	161229_Fusion_(LC2)_Ieva_Hacat_WT_T1_T2_T3_TMT10plex_Jacalin(Dec2016)_2h_HCD_ETD_high_pH_8_ETD_gr_TMT.mgf	320196	3	0	3	729	737	LKVSSTAVR 732-HexNAc;733-HexNAc;734-HexNAc	LDLR	P01130	lkVsstAVR	N-Term(TMT10plex); K2(TMT10plex); S4(HexNAc); S5(HexNAc); T6(HexNAc)	10447.1	11104.5	11237.8	18027.3	10364.7	25650.5	10630.6	13502.9	16439.7	16553.1	0.631126	0.670841	0.678894	1.08906	0.626149	1.54959	0.642212	0.815732	0.993149	734	NO
o60704	KVTIAGFDLSSYR	T3(Hex1HexNAc1)	ETD	161229_Fusion_(LC2)_Ieva_Hacat_WT_T1_T2_T3_TMT10plex_Jacalin(Dec2016)_2h_HCD_ETD_high_pH_8_ETD_gr_TMT.mgf	323576	0	1	1	196	208	KVTIAGFDLSSYR 198-HexHexNAc	TPST2	O60704	kVtIAGFDLSSYR	N-Term(TMT10plex); K1(TMT10plex); T3(Hex1HexNAc1)	2577.73	1953.24	6444.95	6084.85	4367.8	4209.46	4826.04	2388.35	5808	4080.78	0.631676	0.478644	1.57934	1.4911	1.07033	1.03153	1.18263	0.585268	1.42326	198	NO
p02786	LAGTESPVREEPG	T4(Hex1HexNAc1)	ETD	161229_Fusion_(LC2)_Ieva_Hacat_WT_T1_T2_T3_TMT10plex_Jacalin(Dec2016)_2h_HCD_ETD_high_pH_1_ETD_gr_TMT.mgf	247577	0	1	1	101	113	LAGTESPVREEPG 104-HexHexNAc	TFRC	P02786	lAGtESPVREEPG	N-Term(TMT10plex); T4(Hex1HexNAc1)	22603.8	23786.5	27676.6	29549.8	16672.2	33868	23850.3	26767.5	58310.5	35779.9	0.631746	0.664801	0.773524	0.825877	0.465966	0.946565	0.666584	0.748116	1.6297	104	NO
q9y2b1	FKTSLQILDK	T3(Hex1HexNAc1)	ETD	161229_Fusion_(LC2)_Ieva_Hacat_WT_T1_T2_T3_TMT10plex_Jacalin(Dec2016)_2h_HCD_ETD_high_pH_8_ETD_gr_TMT.mgf	323784	0	1	1	81	90	FKTSLQILDK 83-HexHexNAc	TMEM5	Q9Y2B1	fktSLQILDk	N-Term(TMT10plex); K2(TMT10plex); T3(Hex1HexNAc1); K10(TMT10plex)	8012.5	4159.81	11103.9	8473.4	8693.15	12745.3	9663.45	9141.15	11128.5	12678	0.632	0.328112	0.87584	0.668355	0.685688	1.00531	0.762222	0.721025	0.87778	83	NO
o43493	SGSEAQTTK	T8(Hex1HexNAc1)	ETD	161229_Fusion_(LC2)_Ieva_Hacat_WT_T1_T2_T3_TMT10plex_Jacalin(Dec2016)_2h_HCD_ETD_high_pH_3_ETD_gr_TMT.mgf	276464	0	1	1	112	120	SGSEAQTTK 119-HexHexNAc	TGOLN2	O43493	sGSEAQTtk	N-Term(TMT10plex); T8(Hex1HexNAc1); K9(TMT10plex)	41018.6	26238.4	51269.5	38348.2	63185	101283	100175	98911.5	155048	64895.5	0.632072	0.404318	0.790032	0.590922	0.973642	1.56071	1.54364	1.52417	2.38919	119	NO
p98172	MATQAPGSRGSLGDSDGK	T3(Hex1HexNAc1);S15(Hex1HexNAc1)	ETD	161229_Fusion_(LC2)_Ieva_Hacat_WT_T1_T2_T3_TMT10plex_Jacalin(Dec2016)_2h_HCD_ETD_high_pH_3_ETD_gr_TMT.mgf	277000	0	2	2	191	208	MATQAPGSRGSLGDSDGK 193-HexHexNAc;205-HexHexNAc	EFNB1	P98172	mAtQAPGSRGSLGDsDGk	N-Term(TMT10plex); M1(Oxidation); T3(Hex1HexNAc1); S15(Hex1HexNAc1); K18(TMT10plex)	8931.85	8182.5	11093.3	9760.35	7426.15	12846.5	11587.2	7609.05	11203.7	14128	0.632209	0.579169	0.7852	0.690852	0.525633	0.909294	0.820159	0.538579	0.793014	193	NO
p98172	MATQAPGSRGSLGDSDGK	T3(Hex1HexNAc1);S15(Hex1HexNAc1)	ETD	161229_Fusion_(LC2)_Ieva_Hacat_WT_T1_T2_T3_TMT10plex_Jacalin(Dec2016)_2h_HCD_ETD_high_pH_3_ETD_gr_TMT.mgf	277000	0	2	2	191	208	MATQAPGSRGSLGDSDGK 193-HexHexNAc;205-HexHexNAc	EFNB1	P98172	mAtQAPGSRGSLGDsDGk	N-Term(TMT10plex); M1(Oxidation); T3(Hex1HexNAc1); S15(Hex1HexNAc1); K18(TMT10plex)	8931.85	8182.5	11093.3	9760.35	7426.15	12846.5	11587.2	7609.05	11203.7	14128	0.632209	0.579169	0.7852	0.690852	0.525633	0.909294	0.820159	0.538579	0.793014	205	NO
p02786	TESPVREEPGEDFPAAR	T1(Hex1HexNAc1)	ETD	161229_Fusion_(LC2)_Ieva_Hacat_WT_T1_T2_T3_TMT10plex_Jacalin(Dec2016)_2h_HCD_ETD_high_pH_1_ETD_gr_TMT.mgf	248034	0	1	1	104	120	TESPVREEPGEDFPAAR 104-HexHexNAc	TFRC	P02786	tESPVREEPGEDFPAAR	N-Term(TMT10plex); T1(Hex1HexNAc1)	12297.7	19678.5	13290.3	17435.9	10706.5	19074.5	17117.6	14641.6	29255.5	19451.7	0.632217	1.01166	0.683246	0.896369	0.550415	0.980608	0.880005	0.752716	1.50401	104	NO
q15363	GQDMETEAHQNK	T6(HexNAc)	ETD	161229_Fusion_(LC2)_Ieva_Hacat_WT_T1_T2_T3_TMT10plex_Jacalin(Dec2016)_2h_HCD_ETD_high_pH_2_ETD_gr_TMT.mgf	261190	1	0	1	118	129	GQDMETEAHQNK 123-HexNAc	TMED2	Q15363	gQDmEtEAHQNk	N-Term(TMT10plex); M4(Oxidation); T6(HexNAc); K12(TMT10plex)	15296.3	22308.6	17814.6	21492.1	12723.4	10043.9	17183.4	9057.4	8050.4	24179.4	0.632617	0.922628	0.736768	0.88886	0.526208	0.415391	0.710663	0.374592	0.332945	123	NO
q02818	EETPATESPDTGLYYHR	T3(HexNAc);T6(HexNAc)	ETD	161229_Fusion_(LC2)_Ieva_Hacat_WT_T1_T2_T3_TMT10plex_Jacalin(Dec2016)_2h_HCD_ETD_high_pH_1_ETD_gr_TMT.mgf	248004	2	0	2	37	53	EETPATESPDTGLYYHR 39-HexNAc;42-HexNAc	NUCB1	Q02818	eEtPAtESPDTGLYYHR	N-Term(TMT10plex); T3(HexNAc); T6(HexNAc)	38445.6	43005.7	48135.3	38430.9	21108.2	39781.1	44574.7	41273.9	46331.4	60636	0.634039	0.709244	0.79384	0.633797	0.348113	0.656064	0.735119	0.680683	0.764091	39	NO
q02818	EETPATESPDTGLYYHR	T3(HexNAc);T6(HexNAc)	ETD	161229_Fusion_(LC2)_Ieva_Hacat_WT_T1_T2_T3_TMT10plex_Jacalin(Dec2016)_2h_HCD_ETD_high_pH_1_ETD_gr_TMT.mgf	248004	2	0	2	37	53	EETPATESPDTGLYYHR 39-HexNAc;42-HexNAc	NUCB1	Q02818	eEtPAtESPDTGLYYHR	N-Term(TMT10plex); T3(HexNAc); T6(HexNAc)	38445.6	43005.7	48135.3	38430.9	21108.2	39781.1	44574.7	41273.9	46331.4	60636	0.634039	0.709244	0.79384	0.633797	0.348113	0.656064	0.735119	0.680683	0.764091	42	NO
q02818	LVTLEEFLASTQR	S10(HexNAc)	ETD	161229_Fusion_(LC2)_Ieva_Hacat_WT_T1_T2_T3_TMT10plex_Jacalin(Dec2016)_2h_HCD_ETD_high_pH_7_ETD_gr_TMT.mgf	312087	1	0	1	311	323	LVTLEEFLASTQR 320-HexNAc	NUCB1	Q02818	lVTLEEFLAsTQR	N-Term(TMT10plex); S10(HexNAc)	3409.42	3335.09	4847.07	6956.45	4963.29	6147.35	3462.82	2656.26	3404.11	5371.85	0.634683	0.620846	0.902309	1.29498	0.923944	1.14436	0.644623	0.494478	0.633694	320	NO
p07339	SQAVPAVTEGPIPEVLK	T8(Hex1HexNAc1)	ETD	161229_Fusion_(LC2)_Ieva_Hacat_WT_T1_T2_T3_TMT10plex_Jacalin(Dec2016)_2h_HCD_ETD_high_pH_4_ETD_gr_TMT.mgf	295501	0	1	1	56	72	SQAVPAVTEGPIPEVLK 63-HexHexNAc	CTSD	P07339	sQAVPAVtEGPIPEVLk	N-Term(TMT10plex); T8(Hex1HexNAc1); K17(TMT10plex)	12868.1	26390.8	17426.9	10361.8	4680.7	6542.9	12923.8	14258.2	10966.6	20265	0.634991	1.30228	0.859951	0.511315	0.230975	0.322867	0.63774	0.703587	0.54116	63	NO
q9brn9	AAESTEIPPYVMK	T5(Hex1HexNAc1)	ETD	161229_Fusion_(LC2)_Ieva_Hacat_WT_T1_T2_T3_TMT10plex_Jacalin(Dec2016)_2h_HCD_ETD_high_pH_3_ETD_gr_TMT.mgf	279611	0	1	1	55	67	AAESTEIPPYVMK 59-HexHexNAc	TM2D3	Q9BRN9	aAEStEIPPYVmk	N-Term(TMT10plex); T5(Hex1HexNAc1); M12(Oxidation); K13(TMT10plex)	12267.1	11243.9	14418.8	17902.8	16729.2	15654.7	18965	26051.9	21748.5	19249.5	0.637269	0.584114	0.749048	0.93004	0.869072	0.813252	0.98522	1.35338	1.12982	59	NO
q9y4l1	TISSLFGGGTTPDAK	T11(HexNAc)	ETD	161229_Fusion_(LC2)_Ieva_Hacat_WT_T1_T2_T3_TMT10plex_Jacalin(Dec2016)_2h_HCD_ETD_high_pH_7_ETD_gr_TMT.mgf	310260	1	0	1	580	594	TISSLFGGGTTPDAK 590-HexNAc	HYOU1	Q9Y4L1	tISSLFGGGTtPDAk	N-Term(TMT10plex); T11(HexNAc); K15(TMT10plex)	26241.3	29237.2	28582.2	45252.5	38650.4	36864.4	18428.2	17269.9	23759.1	41148.3	0.637725	0.710532	0.694614	1.09974	0.939295	0.895891	0.447848	0.419699	0.577402	590	NO
p14314	SEALPTDLPAPSAPDLTEPK	T6(Hex1HexNAc1)	ETD	161229_Fusion_(LC2)_Ieva_Hacat_WT_T1_T2_T3_TMT10plex_Jacalin(Dec2016)_2h_HCD_ETD_high_pH_3_ETD_gr_TMT.mgf	281101	0	1	1	282	301	SEALPTDLPAPSAPDLTEPK 287-HexHexNAc	PRKCSH	P14314	sEALPtDLPAPSAPDLTEPk	N-Term(TMT10plex); T6(Hex1HexNAc1); K20(TMT10plex)	8093.15	31345.4	9206.2	17932.1	5339.3	6397	10187.9	13743.7	16116.8	12629.9	0.640793	2.48184	0.728921	1.41981	0.422751	0.506496	0.806649	1.08819	1.27608	287	NO
p14625	DDEVDVDGTVEEDLGK	T9(HexNAc)	ETD	161229_Fusion_(LC2)_Ieva_Hacat_WT_T1_T2_T3_TMT10plex_Jacalin(Dec2016)_2h_HCD_ETD_high_pH_1_ETD_gr_TMT.mgf	249746	1	0	1	22	37	DDEVDVDGTVEEDLGK 30-HexNAc	HSP90B1	P14625	dDEVDVDGtVEEDLGk	N-Term(TMT10plex); T9(HexNAc); K16(TMT10plex)	11830.7	16313.3	14854.5	28577	25159.4	19205.5	19370	18821.9	15499.5	18450.3	0.64122	0.884175	0.805109	1.54886	1.36363	1.04093	1.04985	1.02014	0.840068	30	NO
q9ul01	RQTEEAIDR	T3(Hex1HexNAc1)	ETD	161229_Fusion_(LC2)_Ieva_Hacat_WT_T1_T2_T3_TMT10plex_Jacalin(Dec2016)_2h_HCD_ETD_high_pH_wash_ETD_gr_TMT.mgf	334771	0	1	1	784	792	RQTEEAIDR 786-HexHexNAc	DSE	Q9UL01	rQtEEAIDR	N-Term(TMT10plex); T3(Hex1HexNAc1)	18174.3	11979.2	24210.7	31790.9	22056.2	34415.9	20928.7	12994.3	47411.3	28330.1	0.641519	0.422844	0.854593	1.12216	0.778543	1.21482	0.738744	0.458675	1.67353	786	NO
p02786	LAGTESPVREEPGEDFPAAR	T4(Hex1HexNAc1)	ETD	161229_Fusion_(LC2)_Ieva_Hacat_WT_T1_T2_T3_TMT10plex_Jacalin(Dec2016)_2h_HCD_ETD_high_pH_2_ETD_gr_TMT.mgf	264993	0	1	1	101	120	LAGTESPVREEPGEDFPAAR 104-HexHexNAc	TFRC	P02786	lAGtESPVREEPGEDFPAAR	N-Term(TMT10plex); T4(Hex1HexNAc1)	3211.65	2689.3	4506.74	3417.2	2092.67	3656.59	2766.94	4453.03	7041.2	4999.22	0.64243	0.537944	0.901489	0.683547	0.418599	0.731432	0.553474	0.890745	1.40846	104	NO
q10471	AQSMETLPPGK	T6(Hex1HexNAc1)	ETD	161229_Fusion_(LC2)_Ieva_Hacat_WT_T1_T2_T3_TMT10plex_Jacalin(Dec2016)_2h_HCD_ETD_high_pH_4_ETD_gr_TMT.mgf	293157	0	1	1	65	75	AQSMETLPPGK 70-HexHexNAc	GALNT2	Q10471	aQSmEtLPPGk	N-Term(TMT10plex); M4(Oxidation); T6(Hex1HexNAc1); K11(TMT10plex)	203153	268658	279961	136644	30915.1	39752.3	218665	231158	227475	316167	0.64255	0.849734	0.885485	0.432189	0.0977809	0.125732	0.691612	0.731126	0.719477	70	NO
q14696	AAEGSPGTPDESTPPPR	T13(HexNAc)	ETD	161229_Fusion_(LC2)_Ieva_Hacat_WT_T1_T2_T3_TMT10plex_Jacalin(Dec2016)_2h_HCD_ETD_high_pH_1_ETD_gr_TMT.mgf	246892	1	0	1	33	49	AAEGSPGTPDESTPPPR 45-HexNAc	MESDC2	Q14696	aAEGSPGTPDEStPPPR	N-Term(TMT10plex); T13(HexNAc)	22641.9	17045.7	19039.2	10620.9	8820.75	17199.5	7675	34009.8	10833.6	35207.3	0.643102	0.484152	0.540774	0.301668	0.250538	0.488521	0.217995	0.965987	0.307709	45	NO
p15907	LAMGSDSQSVSSSSTQDPHR	S14(Hex1HexNAc1);T15(Hex1HexNAc1)	ETD	161229_Fusion_(LC2)_Ieva_Hacat_WT_T1_T2_T3_TMT10plex_Jacalin(Dec2016)_2h_HCD_ETD_high_pH_2_ETD_gr_TMT.mgf	261735	0	2	2	54	73	LAMGSDSQSVSSSSTQDPHR 67-HexHexNAc;68-HexHexNAc	ST6GAL1	P15907	lAmGSDSQSVSSSstQDPHR	N-Term(TMT10plex); M3(Oxidation); S14(Hex1HexNAc1); T15(Hex1HexNAc1)	4638.99	722.17	5767.55	14758.9	18048.8	7128.1	5842.55	4470.23	5485.9	7208.65	0.643531	0.100181	0.800087	2.04739	2.50377	0.988826	0.810492	0.62012	0.761016	67	NO
p15907	LAMGSDSQSVSSSSTQDPHR	S14(Hex1HexNAc1);T15(Hex1HexNAc1)	ETD	161229_Fusion_(LC2)_Ieva_Hacat_WT_T1_T2_T3_TMT10plex_Jacalin(Dec2016)_2h_HCD_ETD_high_pH_2_ETD_gr_TMT.mgf	261735	0	2	2	54	73	LAMGSDSQSVSSSSTQDPHR 67-HexHexNAc;68-HexHexNAc	ST6GAL1	P15907	lAmGSDSQSVSSSstQDPHR	N-Term(TMT10plex); M3(Oxidation); S14(Hex1HexNAc1); T15(Hex1HexNAc1)	4638.99	722.17	5767.55	14758.9	18048.8	7128.1	5842.55	4470.23	5485.9	7208.65	0.643531	0.100181	0.800087	2.04739	2.50377	0.988826	0.810492	0.62012	0.761016	68	NO
q8ncl4	SPHTFPKGTSVIAR	T9(Hex1HexNAc1)	ETD	161229_Fusion_(LC2)_Ieva_Hacat_WT_T1_T2_T3_TMT10plex_Jacalin(Dec2016)_2h_HCD_ETD_high_pH_8_ETD_gr_TMT.mgf	320814	0	1	1	413	426	SPHTFPKGTSVIAR 421-HexHexNAc	GALNT6	Q8NCL4	sPHTFPkGtSVIAR	N-Term(TMT10plex); K7(TMT10plex); T9(Hex1HexNAc1)	6058.75	2780.52	7749	7898.2	4518.66	9079.35	4841.85	5326.8	8870.5	9412.3	0.643706	0.295413	0.823284	0.839136	0.48008	0.964626	0.514417	0.56594	0.942437	421	NO
q9y4l1	LGNTISSLFGGGTTPDAK	T14(HexNAc)	ETD	161229_Fusion_(LC2)_Ieva_Hacat_WT_T1_T2_T3_TMT10plex_Jacalin(Dec2016)_2h_HCD_ETD_high_pH_7_ETD_gr_TMT.mgf	311644	1	0	1	577	594	LGNTISSLFGGGTTPDAK 590-HexNAc	HYOU1	Q9Y4L1	lGNTISSLFGGGTtPDAk	N-Term(TMT10plex); T14(HexNAc); K18(TMT10plex)	7998.95	11799.5	7288.65	12728.4	10415.2	10857.4	6772.1	6806.2	6662.5	12416.3	0.64423	0.950323	0.587023	1.02514	0.838833	0.874447	0.54542	0.548167	0.536593	590	NO
q9y4l1	LGNTISSLFGGGTTPDAK	T14(HexNAc)	ETD	161229_Fusion_(LC2)_Ieva_Hacat_WT_T1_T2_T3_TMT10plex_Jacalin(Dec2016)_2h_HCD_ETD_high_pH_7_ETD_gr_TMT.mgf	311531	1	0	1	577	594	LGNTISSLFGGGTTPDAK 590-HexNAc	HYOU1	Q9Y4L1	lGNTISSLFGGGTtPDAk	N-Term(TMT10plex); T14(HexNAc); K18(TMT10plex)	20206.4	21400.2	23194.6	35038.1	35051.3	29068.7	17673.6	16167.4	16398.9	31291.9	0.645739	0.683889	0.741233	1.11972	1.12014	0.928953	0.564798	0.516664	0.524062	590	NO
q9ukm7	GAVIEPEQGTELPSR	T10(Hex1HexNAc1)	ETD	161229_Fusion_(LC2)_Ieva_Hacat_WT_T1_T2_T3_TMT10plex_Jacalin(Dec2016)_2h_HCD_ETD_high_pH_2_ETD_gr_TMT.mgf	263659	0	1	1	210	224	GAVIEPEQGTELPSR 219-HexHexNAc	MAN1B1	Q9UKM7	gAVIEPEQGtELPSR	N-Term(TMT10plex); T10(Hex1HexNAc1)	32274.8	8778.7	94560	162381	311359	223789	45984.9	53670.5	65547.5	49972.9	0.645846	0.175669	1.89223	3.24938	6.23056	4.47821	0.920197	1.07399	1.31166	219	NO
p05067	GLTTRPGSGLTNIK	T3(Hex1HexNAc1)	ETD	161229_Fusion_(LC2)_Ieva_Hacat_WT_T1_T2_T3_TMT10plex_Jacalin(Dec2016)_2h_HCD_ETD_high_pH_7_ETD_gr_TMT.mgf	308158	0	1	1	649	662	GLTTRPGSGLTNIK 651-HexHexNAc	APP	P05067	gLtTRPGSGLTNIk	N-Term(TMT10plex); T3(Hex1HexNAc1); K14(TMT10plex)	4226.28	4176.94	5398.85	4429.43	6334.6	6108.4	55171.5	27853.3	71241.5	6530.45	0.647165	0.63961	0.826719	0.678273	0.97001	0.935372	8.44835	4.26514	10.9091	651	NO
o75354	ATATQAFFSITR	T11(Hex1HexNAc1)	ETD	161229_Fusion_(LC2)_Ieva_Hacat_WT_T1_T2_T3_TMT10plex_Jacalin(Dec2016)_2h_HCD_ETD_high_pH_7_ETD_gr_TMT.mgf	309713	0	1	1	65	76	ATATQAFFSITR 75-HexHexNAc	ENTPD6	O75354	aTATQAFFSItR	N-Term(TMT10plex); T11(Hex1HexNAc1)	3153.12	2990.18	5782	6423.95	5531.75	7334.7	5038.35	6782.95	7483.5	4864.47	0.648194	0.614698	1.18862	1.32059	1.13717	1.50781	1.03574	1.39439	1.5384	75	NO
q7z7m9	AHPASTAVPK	T6(Hex1HexNAc1)	ETD	161229_Fusion_(LC2)_Ieva_Hacat_WT_T1_T2_T3_TMT10plex_Jacalin(Dec2016)_2h_HCD_ETD_high_pH_8_ETD_gr_TMT.mgf	319794	0	1	1	239	248	AHPASTAVPK 244-HexHexNAc	GALNT5	Q7Z7M9	aHPAStAVPk	N-Term(TMT10plex); T6(Hex1HexNAc1); K10(TMT10plex)	2603.57	1597.32	6320.75	7467.05	6378.65	10095.7	4960.11	5196.05	16220.2	4015.32	0.648409	0.397806	1.57416	1.85964	1.58858	2.5143	1.2353	1.29406	4.03958	244	NO
q7z7m9	AHPASTAVPK	S5(HexNAc);T6(HexNAc)	ETD	161229_Fusion_(LC2)_Ieva_Hacat_WT_T1_T2_T3_TMT10plex_Jacalin(Dec2016)_2h_HCD_ETD_high_pH_7_ETD_gr_TMT.mgf	306017	2	0	2	239	248	AHPASTAVPK 243-HexNAc;244-HexNAc	GALNT5	Q7Z7M9	aHPAstAVPk	N-Term(TMT10plex); S5(HexNAc); T6(HexNAc); K10(TMT10plex)	17728.6	13937.5	29597.2	13554.1	9975.1	31573.4	13864.6	13269.9	39354.2	27298.9	0.649425	0.510552	1.08419	0.496507	0.365403	1.15658	0.507881	0.486097	1.4416	243	NO
q7z7m9	AHPASTAVPK	S5(HexNAc);T6(HexNAc)	ETD	161229_Fusion_(LC2)_Ieva_Hacat_WT_T1_T2_T3_TMT10plex_Jacalin(Dec2016)_2h_HCD_ETD_high_pH_7_ETD_gr_TMT.mgf	306017	2	0	2	239	248	AHPASTAVPK 243-HexNAc;244-HexNAc	GALNT5	Q7Z7M9	aHPAstAVPk	N-Term(TMT10plex); S5(HexNAc); T6(HexNAc); K10(TMT10plex)	17728.6	13937.5	29597.2	13554.1	9975.1	31573.4	13864.6	13269.9	39354.2	27298.9	0.649425	0.510552	1.08419	0.496507	0.365403	1.15658	0.507881	0.486097	1.4416	244	NO
p02786	RLAGTESPVREEPGEDFPAAR	T5(Hex1HexNAc1)	ETD	161229_Fusion_(LC2)_Ieva_Hacat_WT_T1_T2_T3_TMT10plex_Jacalin(Dec2016)_2h_HCD_ETD_high_pH_2_ETD_gr_TMT.mgf	263636	0	1	1	100	120	RLAGTESPVREEPGEDFPAAR 104-HexHexNAc	TFRC	P02786	rLAGtESPVREEPGEDFPAAR	N-Term(TMT10plex); T5(Hex1HexNAc1)	8167.1	8301	11486	12350	7197	13507.6	10233.1	15386.4	20745.3	12557.7	0.650366	0.661029	0.914658	0.98346	0.573115	1.07564	0.814886	1.22526	1.652	104	NO
q5sri9	INSETNTK	T7(Hex1HexNAc1)	ETD	161229_Fusion_(LC2)_Ieva_Hacat_WT_T1_T2_T3_TMT10plex_Jacalin(Dec2016)_2h_HCD_ETD_high_pH_4_ETD_gr_TMT.mgf	292310	0	1	1	67	74	INSETNTK 73-HexHexNAc	MANEA	Q5SRI9	iNSETNtk	N-Term(TMT10plex); T7(Hex1HexNAc1); K8(TMT10plex)	29808.7	21821.2	30307.6	47303.5	31761.1	35144.9	33204.3	33663.8	39742.3	45659.2	0.652852	0.477915	0.663779	1.03601	0.695612	0.769722	0.72722	0.737284	0.870412	73	NO
q8nbs9	TETGATETVTPSEAPVLAAEPEADKGTVL	T10(HexNAc);S12(Hex1HexNAc1)	ETD	161229_Fusion_(LC2)_Ieva_Hacat_WT_T1_T2_T3_TMT10plex_Jacalin(Dec2016)_2h_HCD_ETD_high_pH_1_ETD_gr_TMT.mgf	250407	1	1	2	297	325	TETGATETVTPSEAPVLAAEPEADKGTVL 306-HexNAc;308-HexHexNAc	TXNDC5	Q8NBS9	tETGATETVtPsEAPVLAAEPEADkGTVL	N-Term(TMT10plex); T10(HexNAc); S12(Hex1HexNAc1); K25(TMT10plex)	7926.45	8452.8	12737.7	20272.9	35786.3	23188.6	19537.7	23692.1	27412.3	12066.7	0.656886	0.700506	1.05561	1.68007	2.96571	1.9217	1.61914	1.96343	2.27173	306	NO
q8nbs9	TETGATETVTPSEAPVLAAEPEADKGTVL	T10(HexNAc);S12(Hex1HexNAc1)	ETD	161229_Fusion_(LC2)_Ieva_Hacat_WT_T1_T2_T3_TMT10plex_Jacalin(Dec2016)_2h_HCD_ETD_high_pH_1_ETD_gr_TMT.mgf	250407	1	1	2	297	325	TETGATETVTPSEAPVLAAEPEADKGTVL 306-HexNAc;308-HexHexNAc	TXNDC5	Q8NBS9	tETGATETVtPsEAPVLAAEPEADkGTVL	N-Term(TMT10plex); T10(HexNAc); S12(Hex1HexNAc1); K25(TMT10plex)	7926.45	8452.8	12737.7	20272.9	35786.3	23188.6	19537.7	23692.1	27412.3	12066.7	0.656886	0.700506	1.05561	1.68007	2.96571	1.9217	1.61914	1.96343	2.27173	308	NO
p23229	LPNAGTQVRVTVFPSK	T11(Hex1HexNAc1)	ETD	161229_Fusion_(LC2)_Ieva_Hacat_WT_T1_T2_T3_TMT10plex_Jacalin(Dec2016)_2h_HCD_ETD_high_pH_8_ETD_gr_TMT.mgf	322957	0	1	1	1029	1044	LPNAGTQVRVTVFPSK 1039-HexHexNAc	ITGA6	P23229	lPNAGTQVRVtVFPSk	N-Term(TMT10plex); T11(Hex1HexNAc1); K16(TMT10plex)	5329.3	3130.76	11916.1	9587.55	4814.73	8169.25	3218.11	3563.4	8857.3	8092.7	0.658532	0.386862	1.47245	1.18472	0.594947	1.00946	0.397656	0.440323	1.09448	1039	NO
o00468	TTAAPTTR	T2(HexNAc)	ETD	161229_Fusion_(LC2)_Ieva_Hacat_WT_T1_T2_T3_TMT10plex_Jacalin(Dec2016)_2h_HCD_ETD_high_pH_3_ETD_gr_TMT.mgf	275763	1	0	1	1301	1308	TTAAPTTR 1302-HexNAc	AGRN	O00468	ttAAPTTR	N-Term(TMT10plex); T2(HexNAc)	13141	21234.9	23190.1	14442.9	8104.6	15357.5	38249.3	40272.1	39077.2	19952.2	0.658624	1.06429	1.16228	0.723875	0.406201	0.769715	1.91705	2.01843	1.95854	1302	NO
q8nbs9	TETGATETVTPSEAPVLA	T8(HexNAc);T10(HexNAc)	ETD	161229_Fusion_(LC2)_Ieva_Hacat_WT_T1_T2_T3_TMT10plex_Jacalin(Dec2016)_2h_HCD_ETD_high_pH_1_ETD_gr_TMT.mgf	248956	2	0	2	297	314	TETGATETVTPSEAPVLA 304-HexNAc;306-HexNAc	TXNDC5	Q8NBS9	tETGATEtVtPSEAPVLA	N-Term(TMT10plex); T8(HexNAc); T10(HexNAc)	14452.5	11662.6	19514.6	23730.3	16138.5	24098.9	16282.8	17743.6	19916.2	21932.3	0.65896	0.531755	0.889765	1.08198	0.735833	1.09879	0.742412	0.809017	0.908076	304	NO
q8nbs9	TETGATETVTPSEAPVLA	T8(HexNAc);T10(HexNAc)	ETD	161229_Fusion_(LC2)_Ieva_Hacat_WT_T1_T2_T3_TMT10plex_Jacalin(Dec2016)_2h_HCD_ETD_high_pH_1_ETD_gr_TMT.mgf	248956	2	0	2	297	314	TETGATETVTPSEAPVLA 304-HexNAc;306-HexNAc	TXNDC5	Q8NBS9	tETGATEtVtPSEAPVLA	N-Term(TMT10plex); T8(HexNAc); T10(HexNAc)	14452.5	11662.6	19514.6	23730.3	16138.5	24098.9	16282.8	17743.6	19916.2	21932.3	0.65896	0.531755	0.889765	1.08198	0.735833	1.09879	0.742412	0.809017	0.908076	306	NO
p18827	DTQLLTAIPTSPEPTGLEATAA	S11(Hex1HexNAc1)	ETD	161229_Fusion_(LC2)_Ieva_Hacat_WT_T1_T2_T3_TMT10plex_Jacalin(Dec2016)_2h_HCD_ETD_high_pH_3_ETD_gr_TMT.mgf	281718	0	1	1	67	88	DTQLLTAIPTSPEPTGLEATAA 77-HexHexNAc	SDC1	P18827	dTQLLTAIPTsPEPTGLEATAA	N-Term(TMT10plex); S11(Hex1HexNAc1)	589.865	863.795	930.26	1468.34	10995.9	3933.99	955.54	840.445	2710.36	894.645	0.659329	0.965517	1.03981	1.64125	12.2908	4.39726	1.06807	0.939417	3.02954	77	NO
p14209	ALPDNENKKPTAIPK	T11(Hex1HexNAc1)	ETD	161229_Fusion_(LC2)_Ieva_Hacat_WT_T1_T2_T3_TMT10plex_Jacalin(Dec2016)_2h_HCD_ETD_high_pH_7_ETD_gr_TMT.mgf	308308	0	1	1	31	45	ALPDNENKKPTAIPK 41-HexHexNAc	CD99	P14209	aLPDNENkkPtAIPk	N-Term(TMT10plex); K8(TMT10plex); K9(TMT10plex); T11(Hex1HexNAc1); K15(TMT10plex)	12943.8	16557.6	14230.6	21681.5	13449.7	26352.1	19598.1	20379.8	22357.3	19602.3	0.66032	0.844676	0.725966	1.10607	0.686129	1.34434	0.999786	1.03966	1.14054	41	NO
p30101	GFPTIYFSPANK	T4(Hex1HexNAc1)	ETD	161229_Fusion_(LC2)_Ieva_Hacat_WT_T1_T2_T3_TMT10plex_Jacalin(Dec2016)_2h_HCD_ETD_high_pH_8_ETD_gr_TMT.mgf	324147	0	1	1	449	460	GFPTIYFSPANK 452-HexHexNAc	PDIA3	P30101	gFPtIYFSPANk	N-Term(TMT10plex); T4(Hex1HexNAc1); K12(TMT10plex)	1853.38	778.295	2971.75	3048.16	6190.2	3309.63	7508.4	13371.2	8356.6	2803.23	0.661159	0.277642	1.06012	1.08737	2.20824	1.18065	2.67848	4.76993	2.98106	452	NO
q9y2b1	FKTSLQILDK	T3(Hex1HexNAc1)	ETD	161229_Fusion_(LC2)_Ieva_Hacat_WT_T1_T2_T3_TMT10plex_Jacalin(Dec2016)_2h_HCD_ETD_high_pH_8_ETD_gr_TMT.mgf	323747	0	1	1	81	90	FKTSLQILDK 83-HexHexNAc	TMEM5	Q9Y2B1	fktSLQILDk	N-Term(TMT10plex); K2(TMT10plex); T3(Hex1HexNAc1); K10(TMT10plex)	19849.9	11223.9	30547.3	22574.9	19398.5	28481.7	23750.6	24599.2	27081.4	29996.1	0.661749	0.374179	1.01838	0.752595	0.646701	0.949513	0.79179	0.82008	0.902831	83	NO
p98160	AYDGLSLPEDIETVTASQMR	T15(HexNAc)	ETD	161229_Fusion_(LC2)_Ieva_Hacat_WT_T1_T2_T3_TMT10plex_Jacalin(Dec2016)_2h_HCD_ETD_high_pH_2_ETD_gr_TMT.mgf	266495	1	0	1	28	47	AYDGLSLPEDIETVTASQMR 42-HexNAc	HSPG2	P98160	aYDGLSLPEDIETVtASQmR	N-Term(TMT10plex); T15(HexNAc); M19(Oxidation)	9900.75	6712.75	10902.7	18312.4	12543.2	7873.05	15957.7	13661.9	10978	14958.5	0.661881	0.448758	0.728863	1.22421	0.838533	0.526326	1.0668	0.91332	0.733897	42	NO
q8nbj4	LQAAGLPHTEVPQGK	T9(Hex1HexNAc1)	ETD	161229_Fusion_(LC2)_Ieva_Hacat_WT_T1_T2_T3_TMT10plex_Jacalin(Dec2016)_2h_HCD_ETD_high_pH_8_ETD_gr_TMT.mgf	321601	0	1	1	210	224	LQAAGLPHTEVPQGK 218-HexHexNAc	GOLM1	Q8NBJ4	lQAAGLPHtEVPQGk	N-Term(TMT10plex); T9(Hex1HexNAc1); K15(TMT10plex)	13720.7	10485.1	25698.1	28425	13230.5	25271.3	18898.9	15521.4	18180	20641.6	0.664711	0.50796	1.24497	1.37707	0.640963	1.22429	0.915573	0.751948	0.880746	218	NO
p26572	VPVTPAPAVIPILVIACDR	T4(Hex1HexNAc1)	ETD	161229_Fusion_(LC2)_Ieva_Hacat_WT_T1_T2_T3_TMT10plex_Jacalin(Dec2016)_2h_HCD_ETD_high_pH_7_ETD_gr_TMT.mgf	312047	0	1	1	97	115	VPVTPAPAVIPILVIACDR 100-HexHexNAc	MGAT1	P26572	vPVtPAPAVIPILVIAcDR	N-Term(TMT10plex); T4(Hex1HexNAc1); C17(Carbamidomethyl)	80891.5	113056	146634	129778	143245	154846	121256	130717	187411	121109	0.667923	0.933506	1.21076	1.07158	1.18278	1.27857	1.00121	1.07933	1.54746	100	NO
p26572	GRVPTAAPPAQPR	T5(Hex1HexNAc1)	ETD	161229_Fusion_(LC2)_Ieva_Hacat_WT_T1_T2_T3_TMT10plex_Jacalin(Dec2016)_2h_HCD_ETD_high_pH_8_ETD_gr_TMT.mgf	319842	0	1	1	84	96	GRVPTAAPPAQPR 88-HexHexNAc	MGAT1	P26572	gRVPtAAPPAQPR	N-Term(TMT10plex); T5(Hex1HexNAc1)	9278.65	8107.8	10430.9	13767.1	9960.75	14714	11294	11720.8	17914.1	13887.9	0.66811	0.583803	0.751078	0.991302	0.717225	1.05948	0.813226	0.843958	1.28991	88	NO
p52799	VGQDASSAGSTR	T11(Hex1HexNAc1)	ETD	161229_Fusion_(LC2)_Ieva_Hacat_WT_T1_T2_T3_TMT10plex_Jacalin(Dec2016)_2h_HCD_ETD_high_pH_2_ETD_gr_TMT.mgf	261294	0	1	1	164	175	VGQDASSAGSTR 174-HexHexNAc	EFNB2	P52799	vGQDASSAGStR	N-Term(TMT10plex); T11(Hex1HexNAc1)	10381.2	5815.45	11803.1	9402.6	10394.3	25695.2	15215.5	15027.7	23408	15494	0.670014	0.375336	0.761785	0.606854	0.67086	1.6584	0.982025	0.969904	1.51078	174	NO
q9ukm7	ADTDPENLPEISSQK	S13(Hex1HexNAc1)	ETD	161229_Fusion_(LC2)_Ieva_Hacat_WT_T1_T2_T3_TMT10plex_Jacalin(Dec2016)_2h_HCD_ETD_high_pH_2_ETD_gr_TMT.mgf	264546	0	1	1	142	156	ADTDPENLPEISSQK 154-HexHexNAc	MAN1B1	Q9UKM7	aDTDPENLPEISsQk	N-Term(TMT10plex); S13(Hex1HexNAc1); K15(TMT10plex)	40366.4	20385.3	42558.9	86239	64658	62962.5	64804.5	67025.5	60113.5	60221.5	0.670299	0.338505	0.706706	1.43203	1.07367	1.04552	1.0761	1.11298	0.998207	154	NO
p02786	LAGTESPVREEPGEDFPAAR	T4(Hex1HexNAc1)	ETD	161229_Fusion_(LC2)_Ieva_Hacat_WT_T1_T2_T3_TMT10plex_Jacalin(Dec2016)_2h_HCD_ETD_high_pH_2_ETD_gr_TMT.mgf	265135	0	1	1	101	120	LAGTESPVREEPGEDFPAAR 104-HexHexNAc	TFRC	P02786	lAGtESPVREEPGEDFPAAR	N-Term(TMT10plex); T4(Hex1HexNAc1)	2505.98	2020.14	3246.04	4447.09	2213.91	4938.53	3285.96	3808.32	6854.75	3738.17	0.670376	0.540409	0.86835	1.18964	0.592244	1.32111	0.879029	1.01877	1.83372	104	NO
q9nrb3	KETEQPPAPGSMEESVR	T3(Hex1HexNAc1)	ETD	161229_Fusion_(LC2)_Ieva_Hacat_WT_T1_T2_T3_TMT10plex_Jacalin(Dec2016)_2h_HCD_ETD_high_pH_3_ETD_gr_TMT.mgf	277551	0	1	1	86	102	KETEQPPAPGSMEESVR 88-HexHexNAc	CHST12	Q9NRB3	kEtEQPPAPGSmEESVR	N-Term(TMT10plex); K1(TMT10plex); T3(Hex1HexNAc1); M12(Oxidation)	20208	15768.6	20977.3	29220.3	17550.1	30503.4	22350.9	25279.2	35218.5	30097.7	0.671413	0.523914	0.696974	0.970848	0.583104	1.01348	0.742612	0.839905	1.17014	88	NO
q9y4l1	LGNTISSLFGGGTTPDAK	T13(HexNAc);T14(HexNAc)	ETD	161229_Fusion_(LC2)_Ieva_Hacat_WT_T1_T2_T3_TMT10plex_Jacalin(Dec2016)_2h_HCD_ETD_high_pH_7_ETD_gr_TMT.mgf	311458	2	0	2	577	594	LGNTISSLFGGGTTPDAK 589-HexNAc;590-HexNAc	HYOU1	Q9Y4L1	lGNTISSLFGGGttPDAk	N-Term(TMT10plex); T13(HexNAc); T14(HexNAc); K18(TMT10plex)	339139	355315	413263	524790	573940	530585	227177	276323	186488	504690	0.671975	0.704026	0.818845	1.03983	1.13721	1.05131	0.450132	0.54751	0.36951	589	NO
q9y4l1	LGNTISSLFGGGTTPDAK	T13(HexNAc);T14(HexNAc)	ETD	161229_Fusion_(LC2)_Ieva_Hacat_WT_T1_T2_T3_TMT10plex_Jacalin(Dec2016)_2h_HCD_ETD_high_pH_7_ETD_gr_TMT.mgf	311458	2	0	2	577	594	LGNTISSLFGGGTTPDAK 589-HexNAc;590-HexNAc	HYOU1	Q9Y4L1	lGNTISSLFGGGttPDAk	N-Term(TMT10plex); T13(HexNAc); T14(HexNAc); K18(TMT10plex)	339139	355315	413263	524790	573940	530585	227177	276323	186488	504690	0.671975	0.704026	0.818845	1.03983	1.13721	1.05131	0.450132	0.54751	0.36951	590	NO
p26572	GRVPTAAPPAQPR	T5(Hex1HexNAc1)	ETD	161229_Fusion_(LC2)_Ieva_Hacat_WT_T1_T2_T3_TMT10plex_Jacalin(Dec2016)_2h_HCD_ETD_high_pH_7_ETD_gr_TMT.mgf	306265	0	1	1	84	96	GRVPTAAPPAQPR 88-HexHexNAc	MGAT1	P26572	gRVPtAAPPAQPR	N-Term(TMT10plex); T5(Hex1HexNAc1)	67765.5	55531	94297	88781	77734	118589	77064.5	79783.5	143609	100793	0.672323	0.550941	0.935551	0.880825	0.771224	1.17656	0.764582	0.791558	1.42479	88	NO
q92896	CAIGVTHFQLVQMK	T6(Hex1HexNAc1)	ETD	161229_Fusion_(LC2)_Ieva_Hacat_WT_T1_T2_T3_TMT10plex_Jacalin(Dec2016)_2h_HCD_ETD_high_pH_7_ETD_gr_TMT.mgf	308980	0	1	1	734	747	CAIGVTHFQLVQMK 739-HexHexNAc	GLG1	Q92896	cAIGVtHFQLVQmk	N-Term(TMT10plex); C1(Carbamidomethyl); T6(Hex1HexNAc1); M13(Oxidation); K14(TMT10plex)	13818.7	14901.8	18017.4	37160.4	24214.5	28255.4	30697.6	38702.5	22377.6	20536.9	0.672872	0.725611	0.877318	1.80945	1.17907	1.37584	1.49475	1.88453	1.08963	739	NO
q8nbz7	SFTQKYPPVK	T3(Hex1HexNAc1)	ETD	161229_Fusion_(LC2)_Ieva_Hacat_WT_T1_T2_T3_TMT10plex_Jacalin(Dec2016)_2h_HCD_ETD_high_pH_8_ETD_gr_TMT.mgf	321730	0	1	1	72	81	SFTQKYPPVK 74-HexHexNAc	UXS1	Q8NBZ7	sFtQkYPPVk	N-Term(TMT10plex); T3(Hex1HexNAc1); K5(TMT10plex); K10(TMT10plex)	45503	18729.9	77229.5	50363	44265	55158	25846.2	26016.3	34748.4	67566.5	0.673455	0.277207	1.14301	0.745384	0.655132	0.816351	0.38253	0.385047	0.514284	74	NO
q86un2	FSFDIMPTARPK	T8(Hex1HexNAc1)	ETD	161229_Fusion_(LC2)_Ieva_Hacat_WT_T1_T2_T3_TMT10plex_Jacalin(Dec2016)_2h_HCD_ETD_high_pH_8_ETD_gr_TMT.mgf	322926	0	1	1	388	399	FSFDIMPTARPK 395-HexHexNAc	RTN4RL1	Q86UN2	fSFDImPtARPk	N-Term(TMT10plex); M6(Oxidation); T8(Hex1HexNAc1); K12(TMT10plex)	2988.59	1863.04	3378.78	2126.61	2396.2	5775.1	4480.09	16165.9	4862.07	4434.33	0.673967	0.42014	0.76196	0.479579	0.540375	1.30236	1.01032	3.64562	1.09646	395	NO
o43493	SHPELQTPKDSTGK	T7(Hex1HexNAc1)	ETD	161229_Fusion_(LC2)_Ieva_Hacat_WT_T1_T2_T3_TMT10plex_Jacalin(Dec2016)_2h_HCD_ETD_high_pH_7_ETD_gr_TMT.mgf	306976	0	1	1	126	139	SHPELQTPKDSTGK 132-HexHexNAc	TGOLN2	O43493	sHPELQtPkDSTGk	N-Term(TMT10plex); T7(Hex1HexNAc1); K9(TMT10plex); K14(TMT10plex)	11610.9	10402.5	12874.7	19015.1	19404.6	17925.9	39814.3	40615.3	39494.9	17212.7	0.674554	0.60435	0.747977	1.10471	1.12734	1.04143	2.31308	2.35961	2.29452	132	NO
p05067	GLTTRPGSGLTNIK	T4(Hex1HexNAc1)	ETD	161229_Fusion_(LC2)_Ieva_Hacat_WT_T1_T2_T3_TMT10plex_Jacalin(Dec2016)_2h_HCD_ETD_high_pH_7_ETD_gr_TMT.mgf	308199	0	1	1	649	662	GLTTRPGSGLTNIK 652-HexHexNAc	APP	P05067	gLTtRPGSGLTNIk	N-Term(TMT10plex); T4(Hex1HexNAc1); K14(TMT10plex)	12959.8	20534.2	20525.4	15578.7	24643	22711	95387.5	56566.5	160132	19197.4	0.675081	1.06963	1.06918	0.811501	1.28366	1.18302	4.96877	2.94657	8.34134	652	NO
q9bs26	EFHHGPDPTDTAPGEQAQDVASSPPESSFQK	T9(HexNAc);T11(HexNAc)	ETD	161229_Fusion_(LC2)_Ieva_Hacat_WT_T1_T2_T3_TMT10plex_Jacalin(Dec2016)_2h_HCD_ETD_high_pH_8_ETD_gr_TMT.mgf	321862	2	0	2	359	389	EFHHGPDPTDTAPGEQAQDVASSPPESSFQK 367-HexNAc;369-HexNAc	ERP44	Q9BS26	eFHHGPDPtDtAPGEQAQDVASSPPESSFQk	N-Term(TMT10plex); T9(HexNAc); T11(HexNAc); K31(TMT10plex)	5985.9	5901.75	6732.7	10576.9	922.1	742.05	10082.3	7804.3	2593.81	8849.6	0.676403	0.666895	0.760791	1.19518	0.104197	0.0838512	1.13929	0.881882	0.293099	367	NO
q9bs26	EFHHGPDPTDTAPGEQAQDVASSPPESSFQK	T9(HexNAc);T11(HexNAc)	ETD	161229_Fusion_(LC2)_Ieva_Hacat_WT_T1_T2_T3_TMT10plex_Jacalin(Dec2016)_2h_HCD_ETD_high_pH_8_ETD_gr_TMT.mgf	321862	2	0	2	359	389	EFHHGPDPTDTAPGEQAQDVASSPPESSFQK 367-HexNAc;369-HexNAc	ERP44	Q9BS26	eFHHGPDPtDtAPGEQAQDVASSPPESSFQk	N-Term(TMT10plex); T9(HexNAc); T11(HexNAc); K31(TMT10plex)	5985.9	5901.75	6732.7	10576.9	922.1	742.05	10082.3	7804.3	2593.81	8849.6	0.676403	0.666895	0.760791	1.19518	0.104197	0.0838512	1.13929	0.881882	0.293099	369	NO
q00839	SSGPTSLFAVTVAPPGAR	T11(HexNAc)	ETD	161229_Fusion_(LC2)_Ieva_Hacat_WT_T1_T2_T3_TMT10plex_Jacalin(Dec2016)_2h_HCD_ETD_high_pH_7_ETD_gr_TMT.mgf	310174	1	0	1	187	204	SSGPTSLFAVTVAPPGAR 197-HexNAc	HNRNPU	Q00839	sSGPTSLFAVtVAPPGAR	N-Term(TMT10plex); T11(HexNAc)	3792.43	1898.48	3282.36	5163.15	3032.08	5974.7	3303.42	2886.16	3295.34	5606.35	0.676453	0.33863	0.585472	0.920947	0.54083	1.0657	0.589228	0.514802	0.587787	197	NO
p02786	LAGTESPVREEPGEDFPAAR	T4(Hex1HexNAc1)	ETD	161229_Fusion_(LC2)_Ieva_Hacat_WT_T1_T2_T3_TMT10plex_Jacalin(Dec2016)_2h_HCD_ETD_high_pH_2_ETD_gr_TMT.mgf	264492	0	1	1	101	120	LAGTESPVREEPGEDFPAAR 104-HexHexNAc	TFRC	P02786	lAGtESPVREEPGEDFPAAR	N-Term(TMT10plex); T4(Hex1HexNAc1)	6385.05	6199.25	8765.25	8010.75	5380.85	9466.85	6075.2	9102.45	13292.8	9427.35	0.67729	0.657581	0.929768	0.849735	0.57077	1.00419	0.644423	0.965536	1.41003	104	NO
p05067	GLTTRPGSGLTNIK	T4(Hex1HexNAc1)	ETD	161229_Fusion_(LC2)_Ieva_Hacat_WT_T1_T2_T3_TMT10plex_Jacalin(Dec2016)_2h_HCD_ETD_high_pH_8_ETD_gr_TMT.mgf	321595	0	1	1	649	662	GLTTRPGSGLTNIK 652-HexHexNAc	APP	P05067	gLTtRPGSGLTNIk	N-Term(TMT10plex); T4(Hex1HexNAc1); K14(TMT10plex)	8855.3	11193.5	11698.7	13391.3	12799.6	11198.8	37005.2	24152.4	62920	13051.2	0.678505	0.857661	0.89637	1.02606	0.980722	0.858067	2.83539	1.85059	4.82101	652	NO
q8nbj4	LQAAGLPHTEVPQGK	T9(Hex1HexNAc1)	ETD	161229_Fusion_(LC2)_Ieva_Hacat_WT_T1_T2_T3_TMT10plex_Jacalin(Dec2016)_2h_HCD_ETD_high_pH_7_ETD_gr_TMT.mgf	308154	0	1	1	210	224	LQAAGLPHTEVPQGK 218-HexHexNAc	GOLM1	Q8NBJ4	lQAAGLPHtEVPQGk	N-Term(TMT10plex); T9(Hex1HexNAc1); K15(TMT10plex)	16095	14966.2	19066.3	18722.4	14315	21466	15056.7	14045.5	15412.5	23649.1	0.680576	0.632844	0.806217	0.791675	0.605308	0.907688	0.636671	0.593913	0.651716	218	NO
p02786	LAGTESPVREEPGEDFPAAR	T4(Hex1HexNAc1)	ETD	161229_Fusion_(LC2)_Ieva_Hacat_WT_T1_T2_T3_TMT10plex_Jacalin(Dec2016)_2h_HCD_ETD_LWAC22_ETD_gr_TMT.mgf	352853	0	1	1	101	120	LAGTESPVREEPGEDFPAAR 104-HexHexNAc	TFRC	P02786	lAGtESPVREEPGEDFPAAR	N-Term(TMT10plex); T4(Hex1HexNAc1)	8458.95	7869.35	11608	10651.8	6002.55	13664	7477.95	12062.2	15572.7	12422.3	0.680949	0.633486	0.934449	0.857474	0.483208	1.09996	0.601978	0.971012	1.25361	104	NO
q8tb61	SYGATATSPGER	T5(Hex1HexNAc1)	ETD	161229_Fusion_(LC2)_Ieva_Hacat_WT_T1_T2_T3_TMT10plex_Jacalin(Dec2016)_2h_HCD_ETD_high_pH_2_ETD_gr_TMT.mgf	261817	0	1	1	137	148	SYGATATSPGER 141-HexHexNAc	SLC35B2	Q8TB61	sYGAtATSPGER	N-Term(TMT10plex); T5(Hex1HexNAc1)	18087.5	10918.5	22628.5	8081.8	5018.2	5894.5	15504	18870	7020.65	26562.1	0.680951	0.411056	0.851909	0.304261	0.188923	0.221914	0.583689	0.710411	0.264311	141	NO
p02786	LAGTESPVREEPGEDFPAAR	T4(Hex1HexNAc1)	ETD	161229_Fusion_(LC2)_Ieva_Hacat_WT_T1_T2_T3_TMT10plex_Jacalin(Dec2016)_2h_HCD_ETD_high_pH_2_ETD_gr_TMT.mgf	264592	0	1	1	101	120	LAGTESPVREEPGEDFPAAR 104-HexHexNAc	TFRC	P02786	lAGtESPVREEPGEDFPAAR	N-Term(TMT10plex); T4(Hex1HexNAc1)	5205.4	4832.17	7182.85	8416	4699.62	7870.6	5782.1	7750.9	11556.9	7621.25	0.683011	0.634039	0.942477	1.10428	0.616647	1.03272	0.758681	1.01701	1.5164	104	NO
p02786	LAGTESPVREEPGEDFPAAR	T4(Hex1HexNAc1)	ETD	161229_Fusion_(LC2)_Ieva_Hacat_WT_T1_T2_T3_TMT10plex_Jacalin(Dec2016)_2h_HCD_ETD_high_pH_2_ETD_gr_TMT.mgf	264208	0	1	1	101	120	LAGTESPVREEPGEDFPAAR 104-HexHexNAc	TFRC	P02786	lAGtESPVREEPGEDFPAAR	N-Term(TMT10plex); T4(Hex1HexNAc1)	13614.6	12671.6	18246.2	18973.2	9251.1	20536.6	11841.8	19114.2	36146.2	19931	0.683087	0.635773	0.915468	0.951944	0.464156	1.03038	0.59414	0.959019	1.81357	104	NO
q9brn9	AAESTEIPPYVMK	T5(Hex1HexNAc1)	ETD	161229_Fusion_(LC2)_Ieva_Hacat_WT_T1_T2_T3_TMT10plex_Jacalin(Dec2016)_2h_HCD_ETD_high_pH_3_ETD_gr_TMT.mgf	279550	0	1	1	55	67	AAESTEIPPYVMK 59-HexHexNAc	TM2D3	Q9BRN9	aAEStEIPPYVmk	N-Term(TMT10plex); T5(Hex1HexNAc1); M12(Oxidation); K13(TMT10plex)	40740.5	30472.1	51228.5	47884.5	52029.5	43894.3	61188.5	91893.5	79537.5	59611	0.683439	0.511182	0.85938	0.803283	0.872817	0.736346	1.02646	1.54155	1.33428	59	NO
p55085	VDGTSHVTGK	T8(Hex1HexNAc1)	ETD	161229_Fusion_(LC2)_Ieva_Hacat_WT_T1_T2_T3_TMT10plex_Jacalin(Dec2016)_2h_HCD_ETD_high_pH_8_ETD_gr_TMT.mgf	319854	0	1	1	42	51	VDGTSHVTGK 49-HexHexNAc	F2RL1	P55085	vDGTSHVtGk	N-Term(TMT10plex); T8(Hex1HexNAc1); K10(TMT10plex)	14654	18750.8	19050.3	19239.2	14823.4	33288.2	17720.6	18921.2	28610.9	21371.7	0.685673	0.877366	0.89138	0.900219	0.693599	1.55758	0.829162	0.885339	1.33873	49	NO
p02786	LAGTESPVREEPGEDFPAAR	T4(Hex1HexNAc1)	ETD	161229_Fusion_(LC2)_Ieva_Hacat_WT_T1_T2_T3_TMT10plex_Jacalin(Dec2016)_2h_HCD_ETD_high_pH_1_ETD_gr_TMT.mgf	249131	0	1	1	101	120	LAGTESPVREEPGEDFPAAR 104-HexHexNAc	TFRC	P02786	lAGtESPVREEPGEDFPAAR	N-Term(TMT10plex); T4(Hex1HexNAc1)	4376.48	5603	6609.75	7587.85	3652.71	8821.85	5374.75	5871.95	11921.6	6373.8	0.686636	0.879067	1.03702	1.19048	0.573082	1.38408	0.843257	0.921264	1.87041	104	NO
q8nbj4	SQTPAPSSEVVLDSK	T3(Hex1HexNAc1)	ETD	161229_Fusion_(LC2)_Ieva_Hacat_WT_T1_T2_T3_TMT10plex_Jacalin(Dec2016)_2h_HCD_ETD_high_pH_3_ETD_gr_TMT.mgf	278874	0	1	1	233	247	SQTPAPSSEVVLDSK 235-HexHexNAc	GOLM1	Q8NBJ4	sQtPAPSSEVVLDSk	N-Term(TMT10plex); T3(Hex1HexNAc1); K15(TMT10plex)	8628.9	6494.45	12306.3	16785.9	25030.5	38239.1	10557.4	10009.8	9704.05	12544.8	0.687847	0.517701	0.980988	1.33808	1.99529	3.0482	0.841576	0.797924	0.773552	235	NO
q9y4l1	LGNTISSLFGGGTTPDAK	T14(HexNAc)	ETD	161229_Fusion_(LC2)_Ieva_Hacat_WT_T1_T2_T3_TMT10plex_Jacalin(Dec2016)_2h_HCD_ETD_high_pH_7_ETD_gr_TMT.mgf	311051	1	0	1	577	594	LGNTISSLFGGGTTPDAK 590-HexNAc	HYOU1	Q9Y4L1	lGNTISSLFGGGTtPDAk	N-Term(TMT10plex); T14(HexNAc); K18(TMT10plex)	3954.38	3453.83	3801.87	6328.6	4668.92	5197.75	3153.44	2974.02	2505.98	5748	0.687958	0.600875	0.661425	1.10101	0.812269	0.904271	0.548615	0.517401	0.435974	590	NO
q10471	AQSMETLPPGK	T6(Hex1HexNAc1)	ETD	161229_Fusion_(LC2)_Ieva_Hacat_WT_T1_T2_T3_TMT10plex_Jacalin(Dec2016)_2h_HCD_ETD_high_pH_3_ETD_gr_TMT.mgf	278322	0	1	1	65	75	AQSMETLPPGK 70-HexHexNAc	GALNT2	Q10471	aQSmEtLPPGk	N-Term(TMT10plex); M4(Oxidation); T6(Hex1HexNAc1); K11(TMT10plex)	166301	143284	246363	103692	41621.2	55794	206420	215569	200458	240928	0.690252	0.594717	1.02256	0.430386	0.172754	0.23158	0.85677	0.894744	0.832025	70	NO
p02786	LAGTESPVREEPGEDFPAAR	T4(Hex1HexNAc1)	ETD	161229_Fusion_(LC2)_Ieva_Hacat_WT_T1_T2_T3_TMT10plex_Jacalin(Dec2016)_2h_HCD_ETD_high_pH_1_ETD_gr_TMT.mgf	249616	0	1	1	101	120	LAGTESPVREEPGEDFPAAR 104-HexHexNAc	TFRC	P02786	lAGtESPVREEPGEDFPAAR	N-Term(TMT10plex); T4(Hex1HexNAc1)	2948.03	2748.08	4938.01	4134.15	2597.89	4484.73	3731.2	4467.58	7445.5	4264.87	0.691236	0.644353	1.15783	0.96935	0.609137	1.05155	0.874868	1.04753	1.74577	104	NO
p26572	VPVTPAPAVIPILVIACDR	T4(Hex1HexNAc1)	ETD	161229_Fusion_(LC2)_Ieva_Hacat_WT_T1_T2_T3_TMT10plex_Jacalin(Dec2016)_2h_HCD_ETD_high_pH_8_ETD_gr_TMT.mgf	325109	0	1	1	97	115	VPVTPAPAVIPILVIACDR 100-HexHexNAc	MGAT1	P26572	vPVtPAPAVIPILVIAcDR	N-Term(TMT10plex); T4(Hex1HexNAc1); C17(Carbamidomethyl)	1433.8	900.62	2626.17	2515.56	2424.61	3402.13	2165.72	1008.99	3753.25	2070.38	0.69253	0.435002	1.26845	1.21502	1.17109	1.64324	1.04605	0.487345	1.81283	100	NO
q96rq1	STSTALPPREDDSSQSPNACR	T4(HexNAc)	ETD	161229_Fusion_(LC2)_Ieva_Hacat_WT_T1_T2_T3_TMT10plex_Jacalin(Dec2016)_2h_HCD_ETD_high_pH_2_ETD_gr_TMT.mgf	262673	1	0	1	151	171	STSTALPPREDDSSQSPNACR 154-HexNAc	ERGIC2	Q96RQ1	sTStALPPREDDSSQSPNAcR	N-Term(TMT10plex); T4(HexNAc); C20(Carbamidomethyl)	9496.1	6766	9579.8	11480.2	6996.65	9984.4	10820.1	10426.4	10231.6	13670.7	0.694632	0.494927	0.700754	0.839767	0.511799	0.73035	0.791481	0.762682	0.748433	154	NO
q9y2b1	FKTSLQILDKSTK	T3(Hex1HexNAc1);S11(Hex1HexNAc1);T12(Hex1HexNAc1)	ETD	161229_Fusion_(LC2)_Ieva_Hacat_WT_T1_T2_T3_TMT10plex_Jacalin(Dec2016)_2h_HCD_ETD_high_pH_8_ETD_gr_TMT.mgf	323492	0	3	3	81	93	FKTSLQILDKSTK 83-HexHexNAc;91-HexHexNAc;92-HexHexNAc	TMEM5	Q9Y2B1	fktSLQILDkstk	N-Term(TMT10plex); K2(TMT10plex); T3(Hex1HexNAc1); K10(TMT10plex); S11(Hex1HexNAc1); T12(Hex1HexNAc1); K13(TMT10plex)	8778.1	2057.36	12368.9	6197.45	6798.45	7330.45	10854.2	10045.2	15215	12636.5	0.694662	0.162811	0.978823	0.49044	0.538001	0.580101	0.858956	0.794935	1.20405	83	NO
q9y2b1	FKTSLQILDKSTK	T3(Hex1HexNAc1);S11(Hex1HexNAc1);T12(Hex1HexNAc1)	ETD	161229_Fusion_(LC2)_Ieva_Hacat_WT_T1_T2_T3_TMT10plex_Jacalin(Dec2016)_2h_HCD_ETD_high_pH_8_ETD_gr_TMT.mgf	323492	0	3	3	81	93	FKTSLQILDKSTK 83-HexHexNAc;91-HexHexNAc;92-HexHexNAc	TMEM5	Q9Y2B1	fktSLQILDkstk	N-Term(TMT10plex); K2(TMT10plex); T3(Hex1HexNAc1); K10(TMT10plex); S11(Hex1HexNAc1); T12(Hex1HexNAc1); K13(TMT10plex)	8778.1	2057.36	12368.9	6197.45	6798.45	7330.45	10854.2	10045.2	15215	12636.5	0.694662	0.162811	0.978823	0.49044	0.538001	0.580101	0.858956	0.794935	1.20405	91	NO
q9y2b1	FKTSLQILDKSTK	T3(Hex1HexNAc1);S11(Hex1HexNAc1);T12(Hex1HexNAc1)	ETD	161229_Fusion_(LC2)_Ieva_Hacat_WT_T1_T2_T3_TMT10plex_Jacalin(Dec2016)_2h_HCD_ETD_high_pH_8_ETD_gr_TMT.mgf	323492	0	3	3	81	93	FKTSLQILDKSTK 83-HexHexNAc;91-HexHexNAc;92-HexHexNAc	TMEM5	Q9Y2B1	fktSLQILDkstk	N-Term(TMT10plex); K2(TMT10plex); T3(Hex1HexNAc1); K10(TMT10plex); S11(Hex1HexNAc1); T12(Hex1HexNAc1); K13(TMT10plex)	8778.1	2057.36	12368.9	6197.45	6798.45	7330.45	10854.2	10045.2	15215	12636.5	0.694662	0.162811	0.978823	0.49044	0.538001	0.580101	0.858956	0.794935	1.20405	92	NO
q02818	FHPDTDDVPVPAPAGDQK	T5(HexNAc)	ETD	161229_Fusion_(LC2)_Ieva_Hacat_WT_T1_T2_T3_TMT10plex_Jacalin(Dec2016)_2h_HCD_ETD_high_pH_3_ETD_gr_TMT.mgf	279838	1	0	1	422	439	FHPDTDDVPVPAPAGDQK 426-HexNAc	NUCB1	Q02818	fHPDtDDVPVPAPAGDQk	N-Term(TMT10plex); T5(HexNAc); K18(TMT10plex)	44073.9	85721.5	52466	47499.2	36835.2	45845.3	94306.5	44883.9	41607.2	63437	0.694766	1.35129	0.827057	0.748762	0.580658	0.72269	1.48662	0.707535	0.655882	426	NO
q7z7m9	VEVDLDQTQRER	T8(Hex1HexNAc1)	ETD	161229_Fusion_(LC2)_Ieva_Hacat_WT_T1_T2_T3_TMT10plex_Jacalin(Dec2016)_2h_HCD_ETD_high_pH_1_ETD_gr_TMT.mgf	247807	0	1	1	101	112	VEVDLDQTQRER 108-HexHexNAc	GALNT5	Q7Z7M9	vEVDLDQtQRER	N-Term(TMT10plex); T8(Hex1HexNAc1)	163107	49901.5	286229	284429	151601	211003	144852	112037	301685	234250	0.696295	0.213027	1.2219	1.21421	0.647176	0.90076	0.618365	0.47828	1.28788	108	NO
q02818	GAPNKEETPATESPDTGLYYHR	T8(HexNAc);T11(HexNAc)	ETD	161229_Fusion_(LC2)_Ieva_Hacat_WT_T1_T2_T3_TMT10plex_Jacalin(Dec2016)_2h_HCD_ETD_high_pH_7_ETD_gr_TMT.mgf	307703	2	0	2	32	53	GAPNKEETPATESPDTGLYYHR 39-HexNAc;42-HexNAc	NUCB1	Q02818	gAPNkEEtPAtESPDTGLYYHR	N-Term(TMT10plex); K5(TMT10plex); T8(HexNAc); T11(HexNAc)	2842.09	4227.09	3938.49	3955.31	1942.23	2625.92	4226.95	2525.34	3204.32	4078.21	0.696896	1.03651	0.96574	0.969864	0.476246	0.64389	1.03647	0.619228	0.785717	39	NO
q02818	GAPNKEETPATESPDTGLYYHR	T8(HexNAc);T11(HexNAc)	ETD	161229_Fusion_(LC2)_Ieva_Hacat_WT_T1_T2_T3_TMT10plex_Jacalin(Dec2016)_2h_HCD_ETD_high_pH_7_ETD_gr_TMT.mgf	307703	2	0	2	32	53	GAPNKEETPATESPDTGLYYHR 39-HexNAc;42-HexNAc	NUCB1	Q02818	gAPNkEEtPAtESPDTGLYYHR	N-Term(TMT10plex); K5(TMT10plex); T8(HexNAc); T11(HexNAc)	2842.09	4227.09	3938.49	3955.31	1942.23	2625.92	4226.95	2525.34	3204.32	4078.21	0.696896	1.03651	0.96574	0.969864	0.476246	0.64389	1.03647	0.619228	0.785717	42	NO
q6nut3	VEPTQDISISDQLGGQDVPVFR	T4(Hex1HexNAc1)	ETD	161229_Fusion_(LC2)_Ieva_Hacat_WT_T1_T2_T3_TMT10plex_Jacalin(Dec2016)_2h_HCD_ETD_high_pH_3_ETD_gr_TMT.mgf	281533	0	1	1	197	218	VEPTQDISISDQLGGQDVPVFR 200-HexHexNAc	MFSD12	Q6NUT3	vEPtQDISISDQLGGQDVPVFR	N-Term(TMT10plex); T4(Hex1HexNAc1)	11954.9	9914.6	18779.4	9154.15	1807.34	2325.17	11540.1	17465.5	8606.15	17127.2	0.698007	0.57888	1.09647	0.53448	0.105525	0.135759	0.673788	1.01975	0.502484	200	NO
p14209	LPDNENKKPTAIPK	T10(Hex1HexNAc1)	ETD	161229_Fusion_(LC2)_Ieva_Hacat_WT_T1_T2_T3_TMT10plex_Jacalin(Dec2016)_2h_HCD_ETD_high_pH_7_ETD_gr_TMT.mgf	308390	0	1	1	32	45	LPDNENKKPTAIPK 41-HexHexNAc	CD99	P14209	lPDNENkkPtAIPk	N-Term(TMT10plex); K7(TMT10plex); K8(TMT10plex); T10(Hex1HexNAc1); K14(TMT10plex)	67827	143616	64375.5	161777	139799	140994	182956	77302	158748	97057	0.698837	1.47971	0.663275	1.66682	1.44038	1.45269	1.88504	0.79646	1.63562	41	NO
q8wxi7	KIESETTFSLIFR	T6(Hex1HexNAc1)	ETD	161229_Fusion_(LC2)_Ieva_Hacat_WT_T1_T2_T3_TMT10plex_Jacalin(Dec2016)_2h_HCD_ETD_high_pH_7_ETD_gr_TMT.mgf	310936	0	1	1	6355	6367	KIESETTFSLIFR 6360-HexHexNAc	MUC16	Q8WXI7	kIESEtTFSLIFR	N-Term(TMT10plex); K1(TMT10plex); T6(Hex1HexNAc1)	2613.86	1806.37	952.91	4803.4	3091.91	6467.85	3115.08	2793.1	630.525	3740.17	0.698861	0.482965	0.254777	1.28427	0.826676	1.72929	0.832871	0.746784	0.168582	6360	NO
p05067	GLTTRPGSGLTNIK	T3(Hex1HexNAc1)	ETD	161229_Fusion_(LC2)_Ieva_Hacat_WT_T1_T2_T3_TMT10plex_Jacalin(Dec2016)_2h_HCD_ETD_high_pH_8_ETD_gr_TMT.mgf	321538	0	1	1	649	662	GLTTRPGSGLTNIK 651-HexHexNAc	APP	P05067	gLtTRPGSGLTNIk	N-Term(TMT10plex); T3(Hex1HexNAc1); K14(TMT10plex)	1558.07	2599.54	949.68	1951.59	2005.13	2156.97	8708.55	4538.65	11454.9	2224.02	0.700565	1.16885	0.427011	0.877506	0.901579	0.969852	3.91568	2.04074	5.15054	651	NO
q86x52	IHQAITLHPNK	T6(Hex1HexNAc1)	ETD	161229_Fusion_(LC2)_Ieva_Hacat_WT_T1_T2_T3_TMT10plex_Jacalin(Dec2016)_2h_HCD_ETD_high_pH_7_ETD_gr_TMT.mgf	307606	0	1	1	297	307	IHQAITLHPNK 302-HexHexNAc	CHSY1	Q86X52	iHQAItLHPNk	N-Term(TMT10plex); T6(Hex1HexNAc1); K11(TMT10plex)	28109.3	21369.3	41272.4	31332.1	28710.8	27066	17288	21728.4	19358.7	40111.1	0.700786	0.532753	1.02895	0.781133	0.715782	0.674776	0.431003	0.541705	0.482627	302	NO
p07339	AVPAVTEGPIPEVLK	T6(Hex1HexNAc1)	ETD	161229_Fusion_(LC2)_Ieva_Hacat_WT_T1_T2_T3_TMT10plex_Jacalin(Dec2016)_2h_HCD_ETD_high_pH_4_ETD_gr_TMT.mgf	295638	0	1	1	58	72	AVPAVTEGPIPEVLK 63-HexHexNAc	CTSD	P07339	aVPAVtEGPIPEVLk	N-Term(TMT10plex); T6(Hex1HexNAc1); K15(TMT10plex)	67490	182556	78961.5	37475.8	18987.8	21116.4	110137	71925	60292	96119.5	0.702147	1.89926	0.821493	0.389888	0.197544	0.219689	1.14583	0.748287	0.627261	63	NO
p16070	QEGGANTTSGPIR	T7(Hex1HexNAc1);T8(Hex1HexNAc1)	ETD	161229_Fusion_(LC2)_Ieva_Hacat_WT_T1_T2_T3_TMT10plex_Jacalin(Dec2016)_2h_HCD_ETD_high_pH_1_ETD_gr_TMT.mgf	245775	0	2	2	631	643	QEGGANTTSGPIR 637-HexHexNAc;638-HexHexNAc	CD44	P16070	qEGGANttSGPIR	N-Term(TMT10plex); T7(Hex1HexNAc1); T8(Hex1HexNAc1)	17716.9	19737.8	17585.9	12162	24165.1	43809.8	19892.9	9363.65	43875.4	25204.6	0.702923	0.783103	0.697726	0.482531	0.958758	1.73817	0.789257	0.371506	1.74077	637	NO
p16070	QEGGANTTSGPIR	T7(Hex1HexNAc1);T8(Hex1HexNAc1)	ETD	161229_Fusion_(LC2)_Ieva_Hacat_WT_T1_T2_T3_TMT10plex_Jacalin(Dec2016)_2h_HCD_ETD_high_pH_1_ETD_gr_TMT.mgf	245775	0	2	2	631	643	QEGGANTTSGPIR 637-HexHexNAc;638-HexHexNAc	CD44	P16070	qEGGANttSGPIR	N-Term(TMT10plex); T7(Hex1HexNAc1); T8(Hex1HexNAc1)	17716.9	19737.8	17585.9	12162	24165.1	43809.8	19892.9	9363.65	43875.4	25204.6	0.702923	0.783103	0.697726	0.482531	0.958758	1.73817	0.789257	0.371506	1.74077	638	NO
q14696	AAEGSPGTPDESTPPPR	T13(HexNAc)	ETD	161229_Fusion_(LC2)_Ieva_Hacat_WT_T1_T2_T3_TMT10plex_Jacalin(Dec2016)_2h_HCD_ETD_high_pH_1_ETD_gr_TMT.mgf	246736	1	0	1	33	49	AAEGSPGTPDESTPPPR 45-HexNAc	MESDC2	Q14696	aAEGSPGTPDEStPPPR	N-Term(TMT10plex); T13(HexNAc)	2040020	683035	1984050	524330	410124	959215	695090	3779550	392640	2900930	0.70323	0.235454	0.683936	0.180745	0.141377	0.330658	0.239609	1.30288	0.13535	45	NO
o00461	EVQEVSRNNDVWQNHEAVPGR	S6(Hex1HexNAc1)	ETD	161229_Fusion_(LC2)_Ieva_Hacat_WT_T1_T2_T3_TMT10plex_Jacalin(Dec2016)_2h_HCD_ETD_high_pH_2_ETD_gr_TMT.mgf	263594	0	1	1	278	298	EVQEVSRNNDVWQNHEAVPGR 283-HexHexNAc	GOLIM4	O00461	eVQEVsRNNDVWQNHEAVPGR	N-Term(TMT10plex); S6(Hex1HexNAc1)	9610.75	5675.9	18812	20121.9	29453.8	28045.6	15166.4	25974	40895.7	13654	0.703878	0.415695	1.37776	1.4737	2.15716	2.05402	1.11077	1.9023	2.99514	283	NO
q9y4l1	LGNTISSLFGGGTTPDAK	T14(HexNAc)	ETD	161229_Fusion_(LC2)_Ieva_Hacat_WT_T1_T2_T3_TMT10plex_Jacalin(Dec2016)_2h_HCD_ETD_high_pH_8_ETD_gr_TMT.mgf	324838	1	0	1	577	594	LGNTISSLFGGGTTPDAK 590-HexNAc	HYOU1	Q9Y4L1	lGNTISSLFGGGTtPDAk	N-Term(TMT10plex); T14(HexNAc); K18(TMT10plex)	7959.45	7303.15	7994.85	14455.5	12476.1	9725.2	5376.6	5980.35	6833	11304.8	0.704077	0.646022	0.707208	1.2787	1.10361	0.860272	0.475603	0.52901	0.604434	590	NO
q96db9	DTTSSSSADSTIMDIQVPTR	T19(HexNAc)	ETD	161229_Fusion_(LC2)_Ieva_Hacat_WT_T1_T2_T3_TMT10plex_Jacalin(Dec2016)_2h_HCD_ETD_high_pH_1_ETD_gr_TMT.mgf	249293	1	0	1	26	45	DTTSSSSADSTIMDIQVPTR 44-HexNAc	FXYD5	Q96DB9	dTTSSSSADSTImDIQVPtR	N-Term(TMT10plex); M13(Oxidation); T19(HexNAc)	4151.98	4233.69	4954.85	4547.46	2340.1	4711.49	3820.33	6584.85	8107.35	5894.8	0.704346	0.718208	0.840546	0.771436	0.396977	0.799262	0.648085	1.11706	1.37534	44	NO
p16070	SLSGDQDTFHPSGGSHTTHGSESDGHSHGS	T18(Hex1HexNAc1)	ETD	161229_Fusion_(LC2)_Ieva_Hacat_WT_T1_T2_T3_TMT10plex_Jacalin(Dec2016)_2h_HCD_ETD_high_pH_2_ETD_gr_TMT.mgf	262054	0	1	1	601	630	SLSGDQDTFHPSGGSHTTHGSESDGHSHGS 618-HexHexNAc	CD44	P16070	sLSGDQDTFHPSGGSHTtHGSESDGHSHGS	N-Term(TMT10plex); T18(Hex1HexNAc1)	7559.35	5562.45	9276.15	11631.6	16126	21559.1	14681.9	17104.1	40587.9	10724.6	0.704861	0.518663	0.864941	1.08457	1.50365	2.01025	1.36899	1.59485	3.78456	618	NO
q10471	AQSMETLPPGK	T6(Hex1HexNAc1)	ETD	161229_Fusion_(LC2)_Ieva_Hacat_WT_T1_T2_T3_TMT10plex_Jacalin(Dec2016)_2h_HCD_ETD_high_pH_3_ETD_gr_TMT.mgf	278395	0	1	1	65	75	AQSMETLPPGK 70-HexHexNAc	GALNT2	Q10471	aQSmEtLPPGk	N-Term(TMT10plex); M4(Oxidation); T6(Hex1HexNAc1); K11(TMT10plex)	65936.5	61699	103703	45666.3	19866.5	24702.7	101207	97051	96451.5	93442.5	0.705637	0.660288	1.10981	0.48871	0.212607	0.264363	1.08309	1.03862	1.0322	70	NO
q8nbj4	SQTPAPSSEVVLDSK	S1(Hex1HexNAc1);S7(Hex1HexNAc1)	ETD	161229_Fusion_(LC2)_Ieva_Hacat_WT_T1_T2_T3_TMT10plex_Jacalin(Dec2016)_2h_HCD_ETD_high_pH_3_ETD_gr_TMT.mgf	278494	0	2	2	233	247	SQTPAPSSEVVLDSK 233-HexHexNAc;239-HexHexNAc	GOLM1	Q8NBJ4	sQTPAPsSEVVLDSk	N-Term(TMT10plex); S1(Hex1HexNAc1); S7(Hex1HexNAc1); K15(TMT10plex)	23892.1	15250.2	47820.8	37021.7	10751.3	19308.5	37795	29728	41463.1	33858.9	0.705637	0.450404	1.41236	1.09341	0.317532	0.570264	1.11625	0.877997	1.22458	233	NO
q8nbj4	SQTPAPSSEVVLDSK	S1(Hex1HexNAc1);S7(Hex1HexNAc1)	ETD	161229_Fusion_(LC2)_Ieva_Hacat_WT_T1_T2_T3_TMT10plex_Jacalin(Dec2016)_2h_HCD_ETD_high_pH_3_ETD_gr_TMT.mgf	278494	0	2	2	233	247	SQTPAPSSEVVLDSK 233-HexHexNAc;239-HexHexNAc	GOLM1	Q8NBJ4	sQTPAPsSEVVLDSk	N-Term(TMT10plex); S1(Hex1HexNAc1); S7(Hex1HexNAc1); K15(TMT10plex)	23892.1	15250.2	47820.8	37021.7	10751.3	19308.5	37795	29728	41463.1	33858.9	0.705637	0.450404	1.41236	1.09341	0.317532	0.570264	1.11625	0.877997	1.22458	239	NO
p15907	LAMGSDSQSVSSSSTQDPHR	S13(Hex1HexNAc1);S14(Hex1HexNAc1)	ETD	161229_Fusion_(LC2)_Ieva_Hacat_WT_T1_T2_T3_TMT10plex_Jacalin(Dec2016)_2h_HCD_ETD_high_pH_3_ETD_gr_TMT.mgf	276885	0	2	2	54	73	LAMGSDSQSVSSSSTQDPHR 66-HexHexNAc;67-HexHexNAc	ST6GAL1	P15907	lAmGSDSQSVSSssTQDPHR	N-Term(TMT10plex); M3(Oxidation); S13(Hex1HexNAc1); S14(Hex1HexNAc1)	2798.83	2202.6	4360.75	8188.45	6095.25	4037.22	2361.72	1912.44	2211.49	3965.56	0.705784	0.555432	1.09966	2.06489	1.53705	1.01807	0.595558	0.482262	0.557674	66	NO
p15907	LAMGSDSQSVSSSSTQDPHR	S13(Hex1HexNAc1);S14(Hex1HexNAc1)	ETD	161229_Fusion_(LC2)_Ieva_Hacat_WT_T1_T2_T3_TMT10plex_Jacalin(Dec2016)_2h_HCD_ETD_high_pH_3_ETD_gr_TMT.mgf	276885	0	2	2	54	73	LAMGSDSQSVSSSSTQDPHR 66-HexHexNAc;67-HexHexNAc	ST6GAL1	P15907	lAmGSDSQSVSSssTQDPHR	N-Term(TMT10plex); M3(Oxidation); S13(Hex1HexNAc1); S14(Hex1HexNAc1)	2798.83	2202.6	4360.75	8188.45	6095.25	4037.22	2361.72	1912.44	2211.49	3965.56	0.705784	0.555432	1.09966	2.06489	1.53705	1.01807	0.595558	0.482262	0.557674	67	NO
o43493	SGSEAQTTKDSTSK	T8(Hex1HexNAc1);T12(Hex1HexNAc1)	ETD	161229_Fusion_(LC2)_Ieva_Hacat_WT_T1_T2_T3_TMT10plex_Jacalin(Dec2016)_2h_HCD_ETD_high_pH_3_ETD_gr_TMT.mgf	276698	0	2	2	112	125	SGSEAQTTKDSTSK 119-HexHexNAc;123-HexHexNAc	TGOLN2	O43493	sGSEAQTtkDStSk	N-Term(TMT10plex); T8(Hex1HexNAc1); K9(TMT10plex); T12(Hex1HexNAc1); K14(TMT10plex)	14245.7	16217	20048.9	13044	23073.9	21404.1	15483.8	13582.2	21382.7	20174.9	0.70611	0.803821	0.993755	0.646546	1.14369	1.06093	0.767478	0.673223	1.05987	119	NO
o43493	SGSEAQTTKDSTSK	T8(Hex1HexNAc1);T12(Hex1HexNAc1)	ETD	161229_Fusion_(LC2)_Ieva_Hacat_WT_T1_T2_T3_TMT10plex_Jacalin(Dec2016)_2h_HCD_ETD_high_pH_3_ETD_gr_TMT.mgf	276698	0	2	2	112	125	SGSEAQTTKDSTSK 119-HexHexNAc;123-HexHexNAc	TGOLN2	O43493	sGSEAQTtkDStSk	N-Term(TMT10plex); T8(Hex1HexNAc1); K9(TMT10plex); T12(Hex1HexNAc1); K14(TMT10plex)	14245.7	16217	20048.9	13044	23073.9	21404.1	15483.8	13582.2	21382.7	20174.9	0.70611	0.803821	0.993755	0.646546	1.14369	1.06093	0.767478	0.673223	1.05987	123	NO
p02786	LAGTESPVREEPGEDFPAAR	T4(Hex1HexNAc1)	ETD	161229_Fusion_(LC2)_Ieva_Hacat_WT_T1_T2_T3_TMT10plex_Jacalin(Dec2016)_2h_HCD_ETD_high_pH_1_ETD_gr_TMT.mgf	249252	0	1	1	101	120	LAGTESPVREEPGEDFPAAR 104-HexHexNAc	TFRC	P02786	lAGtESPVREEPGEDFPAAR	N-Term(TMT10plex); T4(Hex1HexNAc1)	4625.93	3788.33	6667.15	6985.1	3610.33	6707.05	4298.13	5910.1	10564.3	6549.1	0.706346	0.57845	1.01803	1.06657	0.551271	1.02412	0.656293	0.902429	1.61309	104	NO
q10471	AQSMETLPPGK	T6(Hex1HexNAc1)	ETD	161229_Fusion_(LC2)_Ieva_Hacat_WT_T1_T2_T3_TMT10plex_Jacalin(Dec2016)_2h_HCD_ETD_high_pH_3_ETD_gr_TMT.mgf	278124	0	1	1	65	75	AQSMETLPPGK 70-HexHexNAc	GALNT2	Q10471	aQSmEtLPPGk	N-Term(TMT10plex); M4(Oxidation); T6(Hex1HexNAc1); K11(TMT10plex)	10345400	7902850	15108000	4689360	1191170	1710260	12299500	13599400	13155100	14627500	0.707257	0.540273	1.03285	0.320585	0.0814336	0.116921	0.840848	0.929715	0.89934	70	NO
o43493	SGSEAQTTKDSTSK	T8(Hex1HexNAc1)	ETD	161229_Fusion_(LC2)_Ieva_Hacat_WT_T1_T2_T3_TMT10plex_Jacalin(Dec2016)_2h_HCD_ETD_high_pH_8_ETD_gr_TMT.mgf	319635	0	1	1	112	125	SGSEAQTTKDSTSK 119-HexHexNAc	TGOLN2	O43493	sGSEAQTtkDSTSk	N-Term(TMT10plex); T8(Hex1HexNAc1); K9(TMT10plex); K14(TMT10plex)	3055.43	2540.87	4825.53	6011.25	7576.85	5052.2	11878.4	12865.1	11209.2	4319.77	0.707313	0.588196	1.11708	1.39157	1.75399	1.16955	2.74978	2.97819	2.59486	119	NO
q10471	AQSMETLPPGK	S3(Hex1HexNAc1);T6(Hex1HexNAc1)	ETD	161229_Fusion_(LC2)_Ieva_Hacat_WT_T1_T2_T3_TMT10plex_Jacalin(Dec2016)_2h_HCD_ETD_high_pH_3_ETD_gr_TMT.mgf	277918	0	2	2	65	75	AQSMETLPPGK 67-HexHexNAc;70-HexHexNAc	GALNT2	Q10471	aQsmEtLPPGk	N-Term(TMT10plex); S3(Hex1HexNAc1); M4(Oxidation); T6(Hex1HexNAc1); K11(TMT10plex)	23072.8	13726.4	41238.7	18651.5	15198.7	17306.1	26895.9	22496.1	34792.9	32581.9	0.708148	0.421289	1.26569	0.57245	0.466477	0.531157	0.825486	0.690448	1.06786	67	NO
q10471	AQSMETLPPGK	S3(Hex1HexNAc1);T6(Hex1HexNAc1)	ETD	161229_Fusion_(LC2)_Ieva_Hacat_WT_T1_T2_T3_TMT10plex_Jacalin(Dec2016)_2h_HCD_ETD_high_pH_3_ETD_gr_TMT.mgf	277918	0	2	2	65	75	AQSMETLPPGK 67-HexHexNAc;70-HexHexNAc	GALNT2	Q10471	aQsmEtLPPGk	N-Term(TMT10plex); S3(Hex1HexNAc1); M4(Oxidation); T6(Hex1HexNAc1); K11(TMT10plex)	23072.8	13726.4	41238.7	18651.5	15198.7	17306.1	26895.9	22496.1	34792.9	32581.9	0.708148	0.421289	1.26569	0.57245	0.466477	0.531157	0.825486	0.690448	1.06786	70	NO
q7lga3	EIEQRHTMDGPR	T7(Hex1HexNAc1)	ETD	161229_Fusion_(LC2)_Ieva_Hacat_WT_T1_T2_T3_TMT10plex_Jacalin(Dec2016)_2h_HCD_ETD_high_pH_2_ETD_gr_TMT.mgf	261240	0	1	1	52	63	EIEQRHTMDGPR 58-HexHexNAc	HS2ST1	Q7LGA3	eIEQRHtmDGPR	N-Term(TMT10plex); T7(Hex1HexNAc1); M8(Oxidation)	17198.9	12909.1	30601	29638.1	17971.4	20877.3	22450.8	23654.2	29082.3	24269.5	0.708663	0.531906	1.26088	1.22121	0.740493	0.860228	0.925062	0.974647	1.19831	58	NO
p17936	SAGSVESPSVSSTHR	S7(Hex1HexNAc1)	ETD	161229_Fusion_(LC2)_Ieva_Hacat_WT_T1_T2_T3_TMT10plex_Jacalin(Dec2016)_2h_HCD_ETD_high_pH_2_ETD_gr_TMT.mgf	261822	0	1	1	145	159	SAGSVESPSVSSTHR 151-HexHexNAc	IGFBP3	P17936	sAGSVEsPSVSSTHR	N-Term(TMT10plex); S7(Hex1HexNAc1)	36129.7	8997.3	24991.2	18119.1	7099.3	9850.65	29404.9	16574.7	16860.6	50981	0.70869	0.176483	0.490206	0.355409	0.139254	0.193222	0.576782	0.325115	0.330723	151	NO
o60512	ISRPPTSVGHYK	S2(Hex1HexNAc1)	ETD	161229_Fusion_(LC2)_Ieva_Hacat_WT_T1_T2_T3_TMT10plex_Jacalin(Dec2016)_2h_HCD_ETD_high_pH_7_ETD_gr_TMT.mgf	307461	0	1	1	276	287	ISRPPTSVGHYK 277-HexHexNAc	B4GALT3	O60512	isRPPTSVGHYk	N-Term(TMT10plex); S2(Hex1HexNAc1); K12(TMT10plex)	8780.85	6098	13809	14680.5	10326.8	18369.9	8670.7	8113.3	19629	12388.1	0.708813	0.492247	1.1147	1.18505	0.833606	1.48287	0.699922	0.654927	1.5845	277	NO
q7z7m9	TSFIAAKGTQVVK	T1(HexNAc);S2(HexNAc);T9(Hex1HexNAc1)	ETD	161229_Fusion_(LC2)_Ieva_Hacat_WT_T1_T2_T3_TMT10plex_Jacalin(Dec2016)_2h_HCD_ETD_high_pH_8_ETD_gr_TMT.mgf	321905	2	1	3	171	183	TSFIAAKGTQVVK 171-HexNAc;172-HexNAc;179-HexHexNAc	GALNT5	Q7Z7M9	tsFIAAkGtQVVk	N-Term(TMT10plex); T1(HexNAc); S2(HexNAc); K7(TMT10plex); T9(Hex1HexNAc1); K13(TMT10plex)	6605.8	2211.04	18760.7	4520.18	2914.83	32012	12946.6	15176.1	50933	9316.8	0.70902	0.237318	2.01364	0.485164	0.312857	3.43594	1.3896	1.6289	5.46679	171	NO
q7z7m9	TSFIAAKGTQVVK	T1(HexNAc);S2(HexNAc);T9(Hex1HexNAc1)	ETD	161229_Fusion_(LC2)_Ieva_Hacat_WT_T1_T2_T3_TMT10plex_Jacalin(Dec2016)_2h_HCD_ETD_high_pH_8_ETD_gr_TMT.mgf	321905	2	1	3	171	183	TSFIAAKGTQVVK 171-HexNAc;172-HexNAc;179-HexHexNAc	GALNT5	Q7Z7M9	tsFIAAkGtQVVk	N-Term(TMT10plex); T1(HexNAc); S2(HexNAc); K7(TMT10plex); T9(Hex1HexNAc1); K13(TMT10plex)	6605.8	2211.04	18760.7	4520.18	2914.83	32012	12946.6	15176.1	50933	9316.8	0.70902	0.237318	2.01364	0.485164	0.312857	3.43594	1.3896	1.6289	5.46679	172	NO
q7z7m9	TSFIAAKGTQVVK	T1(HexNAc);S2(HexNAc);T9(Hex1HexNAc1)	ETD	161229_Fusion_(LC2)_Ieva_Hacat_WT_T1_T2_T3_TMT10plex_Jacalin(Dec2016)_2h_HCD_ETD_high_pH_8_ETD_gr_TMT.mgf	321905	2	1	3	171	183	TSFIAAKGTQVVK 171-HexNAc;172-HexNAc;179-HexHexNAc	GALNT5	Q7Z7M9	tsFIAAkGtQVVk	N-Term(TMT10plex); T1(HexNAc); S2(HexNAc); K7(TMT10plex); T9(Hex1HexNAc1); K13(TMT10plex)	6605.8	2211.04	18760.7	4520.18	2914.83	32012	12946.6	15176.1	50933	9316.8	0.70902	0.237318	2.01364	0.485164	0.312857	3.43594	1.3896	1.6289	5.46679	179	NO
p17936	YGQPLPGYTTKGK	T10(Hex1HexNAc1)	ETD	161229_Fusion_(LC2)_Ieva_Hacat_WT_T1_T2_T3_TMT10plex_Jacalin(Dec2016)_2h_HCD_ETD_high_pH_7_ETD_gr_TMT.mgf	308392	0	1	1	268	280	YGQPLPGYTTKGK 277-HexHexNAc	IGFBP3	P17936	yGQPLPGYTtkGk	N-Term(TMT10plex); T10(Hex1HexNAc1); K11(TMT10plex); K13(TMT10plex)	101549	8455.8	64242.5	128845	91456.5	74829	14281.6	11126.6	13173.9	142908	0.71059	0.0591695	0.449537	0.901594	0.639968	0.523617	0.0999356	0.0778585	0.0921845	277	NO
p15291	LPQLVGVSTPLQGGSNSAAAIGQSSGELR	T9(Hex1HexNAc1)	ETD	161229_Fusion_(LC2)_Ieva_Hacat_WT_T1_T2_T3_TMT10plex_Jacalin(Dec2016)_2h_HCD_ETD_high_pH_7_ETD_gr_TMT.mgf	310551	0	1	1	50	78	LPQLVGVSTPLQGGSNSAAAIGQSSGELR 58-HexHexNAc	B4GALT1	P15291	lPQLVGVStPLQGGSNSAAAIGQSSGELR	N-Term(TMT10plex); T9(Hex1HexNAc1)	2938.54	2027.77	5535.5	5732.25	3011.54	7273.95	1417.54	2532.08	3585.92	4126.07	0.712189	0.491453	1.34159	1.38928	0.729881	1.76292	0.343557	0.613678	0.869089	58	NO
q10471	AQSMETLPPGK	T6(HexNAc)	ETD	161229_Fusion_(LC2)_Ieva_Hacat_WT_T1_T2_T3_TMT10plex_Jacalin(Dec2016)_2h_HCD_ETD_high_pH_4_ETD_gr_TMT.mgf	293215	1	0	1	65	75	AQSMETLPPGK 70-HexNAc	GALNT2	Q10471	aQSmEtLPPGk	N-Term(TMT10plex); M4(Oxidation); T6(HexNAc); K11(TMT10plex)	132268	204488	171000	107199	69155.5	60824	179387	125096	104327	185501	0.713031	1.10236	0.921828	0.577889	0.372804	0.32789	0.967041	0.674368	0.562407	70	NO
q99808	DAQASAAPAAPLPER	S5(Hex1HexNAc1)	ETD	161229_Fusion_(LC2)_Ieva_Hacat_WT_T1_T2_T3_TMT10plex_Jacalin(Dec2016)_2h_HCD_ETD_high_pH_1_ETD_gr_TMT.mgf	247539	0	1	1	59	73	DAQASAAPAAPLPER 63-HexHexNAc	SLC29A1	Q99808	dAQAsAAPAAPLPER	N-Term(TMT10plex); S5(Hex1HexNAc1)	25347.6	23917.5	31172.4	24752	12332	21191.1	43703.4	34327.3	42132.3	35531	0.713394	0.673145	0.87733	0.696631	0.347077	0.596412	1.23001	0.966123	1.18579	63	NO
o43493	SSEPTEDVEPK	T5(Hex1HexNAc1)	ETD	161229_Fusion_(LC2)_Ieva_Hacat_WT_T1_T2_T3_TMT10plex_Jacalin(Dec2016)_2h_HCD_ETD_high_pH_1_ETD_gr_TMT.mgf	247265	0	1	1	314	324	SSEPTEDVEPK 318-HexHexNAc	TGOLN2	O43493	sSEPtEDVEPk	N-Term(TMT10plex); T5(Hex1HexNAc1); K11(TMT10plex)	6505000	4960790	8127450	4268460	2415860	3792020	9104550	9420900	11422900	9113250	0.713796	0.544349	0.891828	0.46838	0.265093	0.4161	0.999045	1.03376	1.25344	318	NO
q10471	AQSMETLPPGK	T6(Hex1HexNAc1)	ETD	161229_Fusion_(LC2)_Ieva_Hacat_WT_T1_T2_T3_TMT10plex_Jacalin(Dec2016)_2h_HCD_ETD_high_pH_3_ETD_gr_TMT.mgf	278272	0	1	1	65	75	AQSMETLPPGK 70-HexHexNAc	GALNT2	Q10471	aQSmEtLPPGk	N-Term(TMT10plex); M4(Oxidation); T6(Hex1HexNAc1); K11(TMT10plex)	363746	288871	512440	178725	100266	117184	474821	493492	471044	508395	0.715479	0.568202	1.00796	0.351548	0.197221	0.230498	0.933961	0.970686	0.926532	70	NO
p98172	VGQDPNAVTPEQLTTSRPSK	T15(HexNAc);S16(Hex1HexNAc1);S19(Hex1HexNAc1)	ETD	161229_Fusion_(LC2)_Ieva_Hacat_WT_T1_T2_T3_TMT10plex_Jacalin(Dec2016)_2h_HCD_ETD_high_pH_4_ETD_gr_TMT.mgf	293374	1	2	3	164	183	VGQDPNAVTPEQLTTSRPSK 178-HexNAc;179-HexHexNAc;182-HexHexNAc	EFNB1	P98172	vGQDPNAVTPEQLTtsRPsk	N-Term(TMT10plex); T15(HexNAc); S16(Hex1HexNAc1); S19(Hex1HexNAc1); K20(TMT10plex)	4627.97	12117.1	6921.15	5031.35	3213.77	3779.57	18304.7	17047.3	30604.8	6466.3	0.715706	1.87388	1.07034	0.778088	0.497003	0.584503	2.83078	2.63633	4.73297	178	NO
p98172	VGQDPNAVTPEQLTTSRPSK	T15(HexNAc);S16(Hex1HexNAc1);S19(Hex1HexNAc1)	ETD	161229_Fusion_(LC2)_Ieva_Hacat_WT_T1_T2_T3_TMT10plex_Jacalin(Dec2016)_2h_HCD_ETD_high_pH_4_ETD_gr_TMT.mgf	293374	1	2	3	164	183	VGQDPNAVTPEQLTTSRPSK 178-HexNAc;179-HexHexNAc;182-HexHexNAc	EFNB1	P98172	vGQDPNAVTPEQLTtsRPsk	N-Term(TMT10plex); T15(HexNAc); S16(Hex1HexNAc1); S19(Hex1HexNAc1); K20(TMT10plex)	4627.97	12117.1	6921.15	5031.35	3213.77	3779.57	18304.7	17047.3	30604.8	6466.3	0.715706	1.87388	1.07034	0.778088	0.497003	0.584503	2.83078	2.63633	4.73297	179	NO
p98172	VGQDPNAVTPEQLTTSRPSK	T15(HexNAc);S16(Hex1HexNAc1);S19(Hex1HexNAc1)	ETD	161229_Fusion_(LC2)_Ieva_Hacat_WT_T1_T2_T3_TMT10plex_Jacalin(Dec2016)_2h_HCD_ETD_high_pH_4_ETD_gr_TMT.mgf	293374	1	2	3	164	183	VGQDPNAVTPEQLTTSRPSK 178-HexNAc;179-HexHexNAc;182-HexHexNAc	EFNB1	P98172	vGQDPNAVTPEQLTtsRPsk	N-Term(TMT10plex); T15(HexNAc); S16(Hex1HexNAc1); S19(Hex1HexNAc1); K20(TMT10plex)	4627.97	12117.1	6921.15	5031.35	3213.77	3779.57	18304.7	17047.3	30604.8	6466.3	0.715706	1.87388	1.07034	0.778088	0.497003	0.584503	2.83078	2.63633	4.73297	182	NO
q96rq1	STSTALPPREDDSSQSPNACR	T4(HexNAc)	ETD	161229_Fusion_(LC2)_Ieva_Hacat_WT_T1_T2_T3_TMT10plex_Jacalin(Dec2016)_2h_HCD_ETD_high_pH_1_ETD_gr_TMT.mgf	247026	1	0	1	151	171	STSTALPPREDDSSQSPNACR 154-HexNAc	ERGIC2	Q96RQ1	sTStALPPREDDSSQSPNAcR	N-Term(TMT10plex); T4(HexNAc); C20(Carbamidomethyl)	9747.4	9637.4	10936	9387.95	6758.7	6756.8	16747.6	10373.5	15464.5	13606.2	0.716394	0.708309	0.803751	0.689976	0.496737	0.496597	1.23088	0.76241	1.13658	154	NO
p17936	SAGSVESPSVSSTHR	T13(HexNAc)	ETD	161229_Fusion_(LC2)_Ieva_Hacat_WT_T1_T2_T3_TMT10plex_Jacalin(Dec2016)_2h_HCD_ETD_high_pH_2_ETD_gr_TMT.mgf	261780	1	0	1	145	159	SAGSVESPSVSSTHR 157-HexNAc	IGFBP3	P17936	sAGSVESPSVSStHR	N-Term(TMT10plex); T13(HexNAc)	20208.8	12458.9	18595.3	28529.9	23148.9	21092.7	19403.5	17758.5	17632.4	28109.1	0.718942	0.443234	0.66154	1.01497	0.823538	0.750387	0.690292	0.63177	0.627284	157	NO
q9y4l1	LGNTISSLFGGGTTPDAK	T14(HexNAc)	ETD	161229_Fusion_(LC2)_Ieva_Hacat_WT_T1_T2_T3_TMT10plex_Jacalin(Dec2016)_2h_HCD_ETD_LWAC22_ETD_gr_TMT.mgf	355132	1	0	1	577	594	LGNTISSLFGGGTTPDAK 590-HexNAc	HYOU1	Q9Y4L1	lGNTISSLFGGGTtPDAk	N-Term(TMT10plex); T14(HexNAc); K18(TMT10plex)	35819.1	45245.4	38074.5	69679	58764	52666.5	33642.7	32367.3	39722.5	49728.7	0.72029	0.909845	0.765644	1.40118	1.18169	1.05908	0.676525	0.650878	0.798784	590	NO
p98172	EADNTVKMATQAPGSR	T5(Hex1HexNAc1);T10(Hex1HexNAc1)	ETD	161229_Fusion_(LC2)_Ieva_Hacat_WT_T1_T2_T3_TMT10plex_Jacalin(Dec2016)_2h_HCD_ETD_high_pH_2_ETD_gr_TMT.mgf	261552	0	2	2	184	199	EADNTVKMATQAPGSR 188-HexHexNAc;193-HexHexNAc	EFNB1	P98172	eADNtVkmAtQAPGSR	N-Term(TMT10plex); T5(Hex1HexNAc1); K7(TMT10plex); M8(Oxidation); T10(Hex1HexNAc1)	22174.4	8619.85	34192.7	54125.5	20626.6	55212.5	33722.2	23390.9	49319.9	30779.8	0.720421	0.280049	1.11088	1.75847	0.670134	1.79379	1.0956	0.759943	1.60235	188	NO
p98172	EADNTVKMATQAPGSR	T5(Hex1HexNAc1);T10(Hex1HexNAc1)	ETD	161229_Fusion_(LC2)_Ieva_Hacat_WT_T1_T2_T3_TMT10plex_Jacalin(Dec2016)_2h_HCD_ETD_high_pH_2_ETD_gr_TMT.mgf	261552	0	2	2	184	199	EADNTVKMATQAPGSR 188-HexHexNAc;193-HexHexNAc	EFNB1	P98172	eADNtVkmAtQAPGSR	N-Term(TMT10plex); T5(Hex1HexNAc1); K7(TMT10plex); M8(Oxidation); T10(Hex1HexNAc1)	22174.4	8619.85	34192.7	54125.5	20626.6	55212.5	33722.2	23390.9	49319.9	30779.8	0.720421	0.280049	1.11088	1.75847	0.670134	1.79379	1.0956	0.759943	1.60235	193	NO
q9y4l1	LGNTISSLFGGGTTPDAK	T14(HexNAc)	ETD	161229_Fusion_(LC2)_Ieva_Hacat_WT_T1_T2_T3_TMT10plex_Jacalin(Dec2016)_2h_HCD_ETD_high_pH_8_ETD_gr_TMT.mgf	324828	1	0	1	577	594	LGNTISSLFGGGTTPDAK 590-HexNAc	HYOU1	Q9Y4L1	lGNTISSLFGGGTtPDAk	N-Term(TMT10plex); T14(HexNAc); K18(TMT10plex)	157699	160277	169442	297882	228667	236466	121617	116972	135465	218849	0.720584	0.732363	0.774242	1.36113	1.04486	1.0805	0.555712	0.534487	0.618988	590	NO
p02786	LAGTESPVREEPGEDFPAAR	T4(Hex1HexNAc1)	ETD	161229_Fusion_(LC2)_Ieva_Hacat_WT_T1_T2_T3_TMT10plex_Jacalin(Dec2016)_2h_HCD_ETD_high_pH_2_ETD_gr_TMT.mgf	264639	0	1	1	101	120	LAGTESPVREEPGEDFPAAR 104-HexHexNAc	TFRC	P02786	lAGtESPVREEPGEDFPAAR	N-Term(TMT10plex); T4(Hex1HexNAc1)	6317.25	6346.55	10803.1	8349.1	6493.5	11774.3	8815.95	7705.95	18481.8	8747.1	0.722211	0.72556	1.23505	0.954499	0.74236	1.34608	1.00787	0.880972	2.11291	104	NO
q14696	AAEGSPGTPDESTPPPR	T13(HexNAc)	ETD	161229_Fusion_(LC2)_Ieva_Hacat_WT_T1_T2_T3_TMT10plex_Jacalin(Dec2016)_2h_HCD_ETD_high_pH_1_ETD_gr_TMT.mgf	246792	1	0	1	33	49	AAEGSPGTPDESTPPPR 45-HexNAc	MESDC2	Q14696	aAEGSPGTPDEStPPPR	N-Term(TMT10plex); T13(HexNAc)	87756	28540.8	82616	26683.7	20015.3	49260.7	28697.2	168255	20361	121371	0.723039	0.235153	0.68069	0.219852	0.16491	0.405869	0.236442	1.38629	0.167758	45	NO
q07065	LEGLGSSEADQDGLASTVR	T17(HexNAc)	ETD	161229_Fusion_(LC2)_Ieva_Hacat_WT_T1_T2_T3_TMT10plex_Jacalin(Dec2016)_2h_HCD_ETD_high_pH_1_ETD_gr_TMT.mgf	249662	1	0	1	455	473	LEGLGSSEADQDGLASTVR 471-HexNAc	CKAP4	Q07065	lEGLGSSEADQDGLAStVR	N-Term(TMT10plex); T17(HexNAc)	6037.25	6285.1	7049.6	7177.5	9885.65	8280.95	7395.85	7705.05	8416.05	8315.55	0.726019	0.755825	0.847761	0.863142	1.18881	0.995839	0.8894	0.926583	1.01209	471	NO
p26572	GLLQQIGDALSSQR	S11(Hex1HexNAc1)	ETD	161229_Fusion_(LC2)_Ieva_Hacat_WT_T1_T2_T3_TMT10plex_Jacalin(Dec2016)_2h_HCD_ETD_high_pH_7_ETD_gr_TMT.mgf	311382	0	1	1	70	83	GLLQQIGDALSSQR 80-HexHexNAc	MGAT1	P26572	gLLQQIGDALsSQR	N-Term(TMT10plex); S11(Hex1HexNAc1)	10197.7	4592.11	16166.2	32025.8	13288.9	25609.6	11507.7	11001.6	38516.7	14005.4	0.728126	0.327881	1.15428	2.28668	0.948841	1.82855	0.821662	0.785526	2.75013	80	NO
p35318	MSSSYPTGLADVK	T7(Hex1HexNAc1)	ETD	161229_Fusion_(LC2)_Ieva_Hacat_WT_T1_T2_T3_TMT10plex_Jacalin(Dec2016)_2h_HCD_ETD_high_pH_4_ETD_gr_TMT.mgf	294400	0	1	1	48	60	MSSSYPTGLADVK 54-HexHexNAc	ADM	P35318	mSSSYPtGLADVk	N-Term(TMT10plex); M1(Oxidation); T7(Hex1HexNAc1); K13(TMT10plex)	41071.6	39692.5	37515.6	29226.7	20526	21860.4	37827.8	37464.5	28659	56404.5	0.728162	0.703712	0.665117	0.518163	0.363907	0.387565	0.670652	0.664211	0.508098	54	NO
p14314	SEALPTDLPAPSAPDLTEPK	T6(HexNAc)	ETD	161229_Fusion_(LC2)_Ieva_Hacat_WT_T1_T2_T3_TMT10plex_Jacalin(Dec2016)_2h_HCD_ETD_high_pH_3_ETD_gr_TMT.mgf	281255	1	0	1	282	301	SEALPTDLPAPSAPDLTEPK 287-HexNAc	PRKCSH	P14314	sEALPtDLPAPSAPDLTEPk	N-Term(TMT10plex); T6(HexNAc); K20(TMT10plex)	8825.75	40147.5	9756.15	11943.6	3231.73	2555.92	9283.9	7136.75	4788.98	12099.7	0.729419	3.31806	0.806313	0.987099	0.267092	0.211238	0.767283	0.589829	0.395793	287	NO
q7z7m9	VVPLWHPAHLQTLPVTPNK	T12(Hex1HexNAc1);T16(Hex1HexNAc1)	ETD	161229_Fusion_(LC2)_Ieva_Hacat_WT_T1_T2_T3_TMT10plex_Jacalin(Dec2016)_2h_HCD_ETD_high_pH_8_ETD_gr_TMT.mgf	324234	0	2	2	123	141	VVPLWHPAHLQTLPVTPNK 134-HexHexNAc;138-HexHexNAc	GALNT5	Q7Z7M9	vVPLWHPAHLQtLPVtPNk	N-Term(TMT10plex); T12(Hex1HexNAc1); T16(Hex1HexNAc1); K19(TMT10plex)	2336.49	2648.28	3697.93	2382.53	1947.47	3732.79	7617.1	7776.15	26718.7	3201.02	0.72992	0.827324	1.15523	0.744303	0.60839	1.16613	2.37959	2.42927	8.34693	134	NO
q7z7m9	VVPLWHPAHLQTLPVTPNK	T12(Hex1HexNAc1);T16(Hex1HexNAc1)	ETD	161229_Fusion_(LC2)_Ieva_Hacat_WT_T1_T2_T3_TMT10plex_Jacalin(Dec2016)_2h_HCD_ETD_high_pH_8_ETD_gr_TMT.mgf	324234	0	2	2	123	141	VVPLWHPAHLQTLPVTPNK 134-HexHexNAc;138-HexHexNAc	GALNT5	Q7Z7M9	vVPLWHPAHLQtLPVtPNk	N-Term(TMT10plex); T12(Hex1HexNAc1); T16(Hex1HexNAc1); K19(TMT10plex)	2336.49	2648.28	3697.93	2382.53	1947.47	3732.79	7617.1	7776.15	26718.7	3201.02	0.72992	0.827324	1.15523	0.744303	0.60839	1.16613	2.37959	2.42927	8.34693	138	NO
q10471	AQSMETLPPGK	T6(HexNAc)	ETD	161229_Fusion_(LC2)_Ieva_Hacat_WT_T1_T2_T3_TMT10plex_Jacalin(Dec2016)_2h_HCD_ETD_high_pH_3_ETD_gr_TMT.mgf	278127	1	0	1	65	75	AQSMETLPPGK 70-HexNAc	GALNT2	Q10471	aQSmEtLPPGk	N-Term(TMT10plex); M4(Oxidation); T6(HexNAc); K11(TMT10plex)	23858.2	18685.3	34527.6	13349.3	7244	7811.55	28501.7	32394.9	33043.4	32681.5	0.730022	0.571739	1.05649	0.408467	0.221654	0.239021	0.872105	0.991231	1.01107	70	NO
q9p273	VNSDTMPTNTVSLPSGDNGK	T8(Hex1HexNAc1)	ETD	161229_Fusion_(LC2)_Ieva_Hacat_WT_T1_T2_T3_TMT10plex_Jacalin(Dec2016)_2h_HCD_ETD_high_pH_3_ETD_gr_TMT.mgf	279027	0	1	1	353	372	VNSDTMPTNTVSLPSGDNGK 360-HexHexNAc	TENM3	Q9P273	vNSDTmPtNTVSLPSGDNGk	N-Term(TMT10plex); M6(Oxidation); T8(Hex1HexNAc1); K20(TMT10plex)	23318.9	29576.7	34902.7	18560.7	8513.35	12960	29328.8	53475	36010.9	31923.6	0.73046	0.926484	1.09332	0.58141	0.266679	0.405969	0.918718	1.67509	1.12803	360	NO
p19634	LQLSPTASTIR	T6(HexNAc)	ETD	161229_Fusion_(LC2)_Ieva_Hacat_WT_T1_T2_T3_TMT10plex_Jacalin(Dec2016)_2h_HCD_ETD_high_pH_7_ETD_gr_TMT.mgf	308531	1	0	1	37	47	LQLSPTASTIR 42-HexNAc	SLC9A1	P19634	lQLSPtASTIR	N-Term(TMT10plex); T6(HexNAc)	99386	64277.5	146762	66616.5	37184.6	56070	94472	146582	194407	135807	0.731818	0.4733	1.08067	0.490523	0.273805	0.412865	0.695634	1.07934	1.43149	42	NO
q02818	FHPDTDDVPVPAPAGDQK	T5(HexNAc)	ETD	161229_Fusion_(LC2)_Ieva_Hacat_WT_T1_T2_T3_TMT10plex_Jacalin(Dec2016)_2h_HCD_ETD_high_pH_3_ETD_gr_TMT.mgf	279837	1	0	1	422	439	FHPDTDDVPVPAPAGDQK 426-HexNAc	NUCB1	Q02818	fHPDtDDVPVPAPAGDQk	N-Term(TMT10plex); T5(HexNAc); K18(TMT10plex)	150956	328151	169193	174192	109940	128794	276331	171175	146153	206185	0.732139	1.59154	0.820588	0.844834	0.53321	0.624653	1.34021	0.830201	0.708844	426	NO
q9npr9	VDGGGTSAASKPKSTPAVIQGPSGK	T15(Hex1HexNAc1)	ETD	161229_Fusion_(LC2)_Ieva_Hacat_WT_T1_T2_T3_TMT10plex_Jacalin(Dec2016)_2h_HCD_ETD_high_pH_7_ETD_gr_TMT.mgf	307962	0	1	1	164	188	VDGGGTSAASKPKSTPAVIQGPSGK 178-HexHexNAc	GPR108	Q9NPR9	vDGGGTSAASkPkStPAVIQGPSGk	N-Term(TMT10plex); K11(TMT10plex); K13(TMT10plex); T15(Hex1HexNAc1); K25(TMT10plex)	13729.9	43753.9	15053.4	35273.3	19404.5	21584.6	34127.8	30047.8	34331.5	18697.6	0.734313	2.34008	0.805098	1.88651	1.03781	1.1544	1.82525	1.60704	1.83614	178	NO
p16070	TNPEDIYPSNPTDDDVSSGSSSER	S9(Hex1HexNAc1);T12(HexNAc)	ETD	161229_Fusion_(LC2)_Ieva_Hacat_WT_T1_T2_T3_TMT10plex_Jacalin(Dec2016)_2h_HCD_ETD_high_pH_1_ETD_gr_TMT.mgf	248342	1	1	2	163	186	TNPEDIYPSNPTDDDVSSGSSSER 171-HexHexNAc;174-HexNAc	CD44	P16070	tNPEDIYPsNPtDDDVSSGSSSER	N-Term(TMT10plex); S9(Hex1HexNAc1); T12(HexNAc)	8915.6	8588.85	7827.4	2634.08	1351.19	4920.17	5831.05	6383.15	10628.8	12112.3	0.736078	0.709101	0.646236	0.217471	0.111555	0.406213	0.481416	0.526997	0.877521	171	NO
p16070	TNPEDIYPSNPTDDDVSSGSSSER	S9(Hex1HexNAc1);T12(HexNAc)	ETD	161229_Fusion_(LC2)_Ieva_Hacat_WT_T1_T2_T3_TMT10plex_Jacalin(Dec2016)_2h_HCD_ETD_high_pH_1_ETD_gr_TMT.mgf	248342	1	1	2	163	186	TNPEDIYPSNPTDDDVSSGSSSER 171-HexHexNAc;174-HexNAc	CD44	P16070	tNPEDIYPsNPtDDDVSSGSSSER	N-Term(TMT10plex); S9(Hex1HexNAc1); T12(HexNAc)	8915.6	8588.85	7827.4	2634.08	1351.19	4920.17	5831.05	6383.15	10628.8	12112.3	0.736078	0.709101	0.646236	0.217471	0.111555	0.406213	0.481416	0.526997	0.877521	174	NO
p16070	QEGGANTTSGPIR	T8(Hex1HexNAc1)	ETD	161229_Fusion_(LC2)_Ieva_Hacat_WT_T1_T2_T3_TMT10plex_Jacalin(Dec2016)_2h_HCD_ETD_high_pH_2_ETD_gr_TMT.mgf	261566	0	1	1	631	643	QEGGANTTSGPIR 638-HexHexNAc	CD44	P16070	qEGGANTtSGPIR	N-Term(TMT10plex); T8(Hex1HexNAc1)	10379.7	10528.1	13707	8582.35	10497.8	17718.1	14955	14782.8	33872.1	14080.3	0.737179	0.747718	0.973488	0.609529	0.745567	1.25836	1.06212	1.04989	2.40564	638	NO
p26572	GRVPTAAPPAQPR	T5(Hex1HexNAc1)	ETD	161229_Fusion_(LC2)_Ieva_Hacat_WT_T1_T2_T3_TMT10plex_Jacalin(Dec2016)_2h_HCD_ETD_high_pH_8_ETD_gr_TMT.mgf	319817	0	1	1	84	96	GRVPTAAPPAQPR 88-HexHexNAc	MGAT1	P26572	gRVPtAAPPAQPR	N-Term(TMT10plex); T5(Hex1HexNAc1)	4212.91	4176.66	5109.9	5540.05	4802.21	7354.2	5306.8	4919.8	10267.2	5711.75	0.737587	0.73124	0.894629	0.969939	0.84076	1.28756	0.929102	0.861347	1.79756	88	NO
p49755	DLLVTGAYEISDQSGGAGGLR	T5(HexNAc)	ETD	161229_Fusion_(LC2)_Ieva_Hacat_WT_T1_T2_T3_TMT10plex_Jacalin(Dec2016)_2h_HCD_ETD_high_pH_3_ETD_gr_TMT.mgf	281269	1	0	1	51	71	DLLVTGAYEISDQSGGAGGLR 55-HexNAc	TMED10	P49755	dLLVtGAYEISDQSGGAGGLR	N-Term(TMT10plex); T5(HexNAc)	4163.02	4214.25	4271.04	7458.9	4371.3	4297.75	6854.3	4598.08	4972.84	5642.55	0.737791	0.74687	0.756934	1.3219	0.774703	0.761668	1.21475	0.814894	0.881311	55	NO
q14435	TTNLSVEEQK	T1(Hex1HexNAc1)	ETD	161229_Fusion_(LC2)_Ieva_Hacat_WT_T1_T2_T3_TMT10plex_Jacalin(Dec2016)_2h_HCD_ETD_high_pH_3_ETD_gr_TMT.mgf	278343	0	1	1	130	139	TTNLSVEEQK 130-HexHexNAc	GALNT3	Q14435	tTNLSVEEQk	N-Term(TMT10plex); T1(Hex1HexNAc1); K10(TMT10plex)	18380.6	11870.9	23821.1	18500.9	13692.5	20812.5	9376.65	11198.8	16116	24911.1	0.737848	0.476531	0.956244	0.742677	0.549655	0.835471	0.376404	0.449551	0.646941	130	NO
q9y4l1	LGNTISSLFGGGTTPDAK	T14(HexNAc)	ETD	161229_Fusion_(LC2)_Ieva_Hacat_WT_T1_T2_T3_TMT10plex_Jacalin(Dec2016)_2h_HCD_ETD_high_pH_8_ETD_gr_TMT.mgf	324808	1	0	1	577	594	LGNTISSLFGGGTTPDAK 590-HexNAc	HYOU1	Q9Y4L1	lGNTISSLFGGGTtPDAk	N-Term(TMT10plex); T14(HexNAc); K18(TMT10plex)	443501	458456	466322	755405	708470	579625	330218	347619	375076	600840	0.738135	0.763025	0.776117	1.25725	1.17913	0.964691	0.549594	0.578555	0.624253	590	NO
q03247	VQLALRPSPTSPPSENH	T10(Hex1HexNAc1)	ETD	161229_Fusion_(LC2)_Ieva_Hacat_WT_T1_T2_T3_TMT10plex_Jacalin(Dec2016)_2h_HCD_ETD_high_pH_7_ETD_gr_TMT.mgf	308057	0	1	1	300	316	VQLALRPSPTSPPSENH 309-HexHexNAc	Q03247	Q03247	vQLALRPSPtSPPSENH	N-Term(TMT10plex); T10(Hex1HexNAc1)	8063.1	7799.75	4450.06	7726.3	3850.23	9347.55	9642.6	8274.2	5496.8	10917.1	0.738575	0.714453	0.407623	0.707725	0.352679	0.85623	0.883257	0.757912	0.503504	309	NO
q9ukm7	GAVIEPEQGTELPSR	T10(Hex1HexNAc1)	ETD	161229_Fusion_(LC2)_Ieva_Hacat_WT_T1_T2_T3_TMT10plex_Jacalin(Dec2016)_2h_HCD_ETD_high_pH_1_ETD_gr_TMT.mgf	248289	0	1	1	210	224	GAVIEPEQGTELPSR 219-HexHexNAc	MAN1B1	Q9UKM7	gAVIEPEQGtELPSR	N-Term(TMT10plex); T10(Hex1HexNAc1)	343699	100252	944240	1462890	2925960	2036750	348354	461268	597690	465336	0.738604	0.21544	2.02916	3.14373	6.28784	4.37694	0.748607	0.991258	1.28443	219	NO
q99808	DAQASAAPAAPLPER	S5(Hex1HexNAc1)	ETD	161229_Fusion_(LC2)_Ieva_Hacat_WT_T1_T2_T3_TMT10plex_Jacalin(Dec2016)_2h_HCD_ETD_high_pH_4_ETD_gr_TMT.mgf	292901	0	1	1	59	73	DAQASAAPAAPLPER 63-HexHexNAc	SLC29A1	Q99808	dAQAsAAPAAPLPER	N-Term(TMT10plex); S5(Hex1HexNAc1)	10771.1	9593.5	14703.1	10602.6	6477.05	11121.9	12665.9	11302.9	18133.4	14580.4	0.738738	0.657972	1.00842	0.727182	0.44423	0.762798	0.868694	0.775212	1.24368	63	NO
q01973	FGPPPTASPGYSDEYEEDGFCQPYR	T6(Hex1HexNAc1)	ETD	161229_Fusion_(LC2)_Ieva_Hacat_WT_T1_T2_T3_TMT10plex_Jacalin(Dec2016)_2h_HCD_ETD_high_pH_3_ETD_gr_TMT.mgf	280954	0	1	1	150	174	FGPPPTASPGYSDEYEEDGFCQPYR 155-HexHexNAc	ROR1	Q01973	fGPPPtASPGYSDEYEEDGFcQPYR	N-Term(TMT10plex); T6(Hex1HexNAc1); C21(Carbamidomethyl)	10632.3	2323.85	19624.9	23227.1	13900.6	17264.1	12094.9	15414.7	28301.4	14377.7	0.739499	0.161629	1.36495	1.61549	0.966817	1.20076	0.841226	1.07213	1.96842	155	NO
p14314	SEALPTDLPAPSAPDLTEPK	T6(HexNAc);S12(HexNAc)	ETD	161229_Fusion_(LC2)_Ieva_Hacat_WT_T1_T2_T3_TMT10plex_Jacalin(Dec2016)_2h_HCD_ETD_high_pH_4_ETD_gr_TMT.mgf	295829	2	0	2	282	301	SEALPTDLPAPSAPDLTEPK 287-HexNAc;293-HexNAc	PRKCSH	P14314	sEALPtDLPAPsAPDLTEPk	N-Term(TMT10plex); T6(HexNAc); S12(HexNAc); K20(TMT10plex)	31873.5	50208.5	39218.7	35032.3	5065.9	6144.65	33525.8	23882.2	10201.2	43090.2	0.739693	1.1652	0.910154	0.812999	0.117565	0.1426	0.778038	0.554237	0.236741	287	NO
p14314	SEALPTDLPAPSAPDLTEPK	T6(HexNAc);S12(HexNAc)	ETD	161229_Fusion_(LC2)_Ieva_Hacat_WT_T1_T2_T3_TMT10plex_Jacalin(Dec2016)_2h_HCD_ETD_high_pH_4_ETD_gr_TMT.mgf	295829	2	0	2	282	301	SEALPTDLPAPSAPDLTEPK 287-HexNAc;293-HexNAc	PRKCSH	P14314	sEALPtDLPAPsAPDLTEPk	N-Term(TMT10plex); T6(HexNAc); S12(HexNAc); K20(TMT10plex)	31873.5	50208.5	39218.7	35032.3	5065.9	6144.65	33525.8	23882.2	10201.2	43090.2	0.739693	1.1652	0.910154	0.812999	0.117565	0.1426	0.778038	0.554237	0.236741	293	NO
p16070	TFIPVTSAKTGSFG	T1(HexNAc);T6(HexNAc);S7(HexNAc);T10(Hex1HexNAc1);S12(HexNAc)	ETD	161229_Fusion_(LC2)_Ieva_Hacat_WT_T1_T2_T3_TMT10plex_Jacalin(Dec2016)_2h_HCD_ETD_high_pH_7_ETD_gr_TMT.mgf	309024	4	1	5	572	585	TFIPVTSAKTGSFG 572-HexNAc;577-HexNAc;578-HexNAc;581-HexHexNAc;583-HexNAc	CD44	P16070	tFIPVtsAktGsFG	N-Term(TMT10plex); T1(HexNAc); T6(HexNAc); S7(HexNAc); K9(TMT10plex); T10(Hex1HexNAc1); S12(HexNAc)	3240.45	1524.52	2005.28	3409.86	11451.5	4331.91	4716.85	3315.58	12277	4380.12	0.739808	0.348054	0.457814	0.778486	2.61443	0.988993	1.07688	0.756961	2.80289	572	NO
p16070	TFIPVTSAKTGSFG	T1(HexNAc);T6(HexNAc);S7(HexNAc);T10(Hex1HexNAc1);S12(HexNAc)	ETD	161229_Fusion_(LC2)_Ieva_Hacat_WT_T1_T2_T3_TMT10plex_Jacalin(Dec2016)_2h_HCD_ETD_high_pH_7_ETD_gr_TMT.mgf	309024	4	1	5	572	585	TFIPVTSAKTGSFG 572-HexNAc;577-HexNAc;578-HexNAc;581-HexHexNAc;583-HexNAc	CD44	P16070	tFIPVtsAktGsFG	N-Term(TMT10plex); T1(HexNAc); T6(HexNAc); S7(HexNAc); K9(TMT10plex); T10(Hex1HexNAc1); S12(HexNAc)	3240.45	1524.52	2005.28	3409.86	11451.5	4331.91	4716.85	3315.58	12277	4380.12	0.739808	0.348054	0.457814	0.778486	2.61443	0.988993	1.07688	0.756961	2.80289	577	NO
p16070	TFIPVTSAKTGSFG	T1(HexNAc);T6(HexNAc);S7(HexNAc);T10(Hex1HexNAc1);S12(HexNAc)	ETD	161229_Fusion_(LC2)_Ieva_Hacat_WT_T1_T2_T3_TMT10plex_Jacalin(Dec2016)_2h_HCD_ETD_high_pH_7_ETD_gr_TMT.mgf	309024	4	1	5	572	585	TFIPVTSAKTGSFG 572-HexNAc;577-HexNAc;578-HexNAc;581-HexHexNAc;583-HexNAc	CD44	P16070	tFIPVtsAktGsFG	N-Term(TMT10plex); T1(HexNAc); T6(HexNAc); S7(HexNAc); K9(TMT10plex); T10(Hex1HexNAc1); S12(HexNAc)	3240.45	1524.52	2005.28	3409.86	11451.5	4331.91	4716.85	3315.58	12277	4380.12	0.739808	0.348054	0.457814	0.778486	2.61443	0.988993	1.07688	0.756961	2.80289	578	NO
p16070	TFIPVTSAKTGSFG	T1(HexNAc);T6(HexNAc);S7(HexNAc);T10(Hex1HexNAc1);S12(HexNAc)	ETD	161229_Fusion_(LC2)_Ieva_Hacat_WT_T1_T2_T3_TMT10plex_Jacalin(Dec2016)_2h_HCD_ETD_high_pH_7_ETD_gr_TMT.mgf	309024	4	1	5	572	585	TFIPVTSAKTGSFG 572-HexNAc;577-HexNAc;578-HexNAc;581-HexHexNAc;583-HexNAc	CD44	P16070	tFIPVtsAktGsFG	N-Term(TMT10plex); T1(HexNAc); T6(HexNAc); S7(HexNAc); K9(TMT10plex); T10(Hex1HexNAc1); S12(HexNAc)	3240.45	1524.52	2005.28	3409.86	11451.5	4331.91	4716.85	3315.58	12277	4380.12	0.739808	0.348054	0.457814	0.778486	2.61443	0.988993	1.07688	0.756961	2.80289	581	NO
p16070	TFIPVTSAKTGSFG	T1(HexNAc);T6(HexNAc);S7(HexNAc);T10(Hex1HexNAc1);S12(HexNAc)	ETD	161229_Fusion_(LC2)_Ieva_Hacat_WT_T1_T2_T3_TMT10plex_Jacalin(Dec2016)_2h_HCD_ETD_high_pH_7_ETD_gr_TMT.mgf	309024	4	1	5	572	585	TFIPVTSAKTGSFG 572-HexNAc;577-HexNAc;578-HexNAc;581-HexHexNAc;583-HexNAc	CD44	P16070	tFIPVtsAktGsFG	N-Term(TMT10plex); T1(HexNAc); T6(HexNAc); S7(HexNAc); K9(TMT10plex); T10(Hex1HexNAc1); S12(HexNAc)	3240.45	1524.52	2005.28	3409.86	11451.5	4331.91	4716.85	3315.58	12277	4380.12	0.739808	0.348054	0.457814	0.778486	2.61443	0.988993	1.07688	0.756961	2.80289	583	NO
p17936	SAGSVESPSVSSTHR	S9(Hex1HexNAc1)	ETD	161229_Fusion_(LC2)_Ieva_Hacat_WT_T1_T2_T3_TMT10plex_Jacalin(Dec2016)_2h_HCD_ETD_high_pH_2_ETD_gr_TMT.mgf	261863	0	1	1	145	159	SAGSVESPSVSSTHR 153-HexHexNAc	IGFBP3	P17936	sAGSVESPsVSSTHR	N-Term(TMT10plex); S9(Hex1HexNAc1)	15850.2	4843.32	13739	11601.1	4728.7	7096.65	12101.9	9091.05	7537.55	21401.2	0.740622	0.226311	0.641973	0.542077	0.220955	0.331601	0.565478	0.424792	0.352202	153	NO
q9y4l1	GDATPEGEKATEK	T4(HexNAc)	ETD	161229_Fusion_(LC2)_Ieva_Hacat_WT_T1_T2_T3_TMT10plex_Jacalin(Dec2016)_2h_HCD_ETD_high_pH_3_ETD_gr_TMT.mgf	277588	1	0	1	643	655	GDATPEGEKATEK 646-HexNAc	HYOU1	Q9Y4L1	gDAtPEGEkATEk	N-Term(TMT10plex); T4(HexNAc); K9(TMT10plex); K13(TMT10plex)	23062	18362.1	19855.5	27410.4	25785.6	23861.2	20512.8	21707.6	22532.8	31127.1	0.740898	0.589907	0.637885	0.880596	0.828397	0.766573	0.659001	0.697386	0.723897	646	NO
q14696	AAEGSPGTPDESTPPPR	T13(HexNAc)	ETD	161229_Fusion_(LC2)_Ieva_Hacat_WT_T1_T2_T3_TMT10plex_Jacalin(Dec2016)_2h_HCD_ETD_high_pH_1_ETD_gr_TMT.mgf	246738	1	0	1	33	49	AAEGSPGTPDESTPPPR 45-HexNAc	MESDC2	Q14696	aAEGSPGTPDEStPPPR	N-Term(TMT10plex); T13(HexNAc)	59432.5	31915.2	62543.5	26567.7	24947.5	44280	40374.3	87172.5	36280.6	80092	0.742053	0.398482	0.780896	0.331715	0.311486	0.552864	0.504099	1.0884	0.452987	45	NO
p16070	SLSGDQDTFHPSGGSHTTHGSESDGHSHGS	T8(Hex1HexNAc1);T17(Hex1HexNAc1);T18(Hex1HexNAc1)	ETD	161229_Fusion_(LC2)_Ieva_Hacat_WT_T1_T2_T3_TMT10plex_Jacalin(Dec2016)_2h_HCD_ETD_high_pH_3_ETD_gr_TMT.mgf	276928	0	3	3	601	630	SLSGDQDTFHPSGGSHTTHGSESDGHSHGS 608-HexHexNAc;617-HexHexNAc;618-HexHexNAc	CD44	P16070	sLSGDQDtFHPSGGSHttHGSESDGHSHGS	N-Term(TMT10plex); T8(Hex1HexNAc1); T17(Hex1HexNAc1); T18(Hex1HexNAc1)	2876.96	4423.38	5011.65	2991.07	3596.25	7244.95	3952.17	6086.75	7812.65	3875.34	0.742376	1.14142	1.29322	0.771821	0.927983	1.8695	1.01983	1.57064	2.01599	608	NO
p16070	SLSGDQDTFHPSGGSHTTHGSESDGHSHGS	T8(Hex1HexNAc1);T17(Hex1HexNAc1);T18(Hex1HexNAc1)	ETD	161229_Fusion_(LC2)_Ieva_Hacat_WT_T1_T2_T3_TMT10plex_Jacalin(Dec2016)_2h_HCD_ETD_high_pH_3_ETD_gr_TMT.mgf	276928	0	3	3	601	630	SLSGDQDTFHPSGGSHTTHGSESDGHSHGS 608-HexHexNAc;617-HexHexNAc;618-HexHexNAc	CD44	P16070	sLSGDQDtFHPSGGSHttHGSESDGHSHGS	N-Term(TMT10plex); T8(Hex1HexNAc1); T17(Hex1HexNAc1); T18(Hex1HexNAc1)	2876.96	4423.38	5011.65	2991.07	3596.25	7244.95	3952.17	6086.75	7812.65	3875.34	0.742376	1.14142	1.29322	0.771821	0.927983	1.8695	1.01983	1.57064	2.01599	617	NO
p16070	SLSGDQDTFHPSGGSHTTHGSESDGHSHGS	T8(Hex1HexNAc1);T17(Hex1HexNAc1);T18(Hex1HexNAc1)	ETD	161229_Fusion_(LC2)_Ieva_Hacat_WT_T1_T2_T3_TMT10plex_Jacalin(Dec2016)_2h_HCD_ETD_high_pH_3_ETD_gr_TMT.mgf	276928	0	3	3	601	630	SLSGDQDTFHPSGGSHTTHGSESDGHSHGS 608-HexHexNAc;617-HexHexNAc;618-HexHexNAc	CD44	P16070	sLSGDQDtFHPSGGSHttHGSESDGHSHGS	N-Term(TMT10plex); T8(Hex1HexNAc1); T17(Hex1HexNAc1); T18(Hex1HexNAc1)	2876.96	4423.38	5011.65	2991.07	3596.25	7244.95	3952.17	6086.75	7812.65	3875.34	0.742376	1.14142	1.29322	0.771821	0.927983	1.8695	1.01983	1.57064	2.01599	618	NO
p26572	VPVTPAPAVIPILVIACDR	T4(Hex1HexNAc1)	ETD	161229_Fusion_(LC2)_Ieva_Hacat_WT_T1_T2_T3_TMT10plex_Jacalin(Dec2016)_2h_HCD_ETD_high_pH_7_ETD_gr_TMT.mgf	312039	0	1	1	97	115	VPVTPAPAVIPILVIACDR 100-HexHexNAc	MGAT1	P26572	vPVtPAPAVIPILVIAcDR	N-Term(TMT10plex); T4(Hex1HexNAc1); C17(Carbamidomethyl)	581.53	470.791	1619.64	979.74	836.03	1549.28	657.02	921.355	1838.6	783.19	0.742515	0.60112	2.068	1.25096	1.06747	1.97817	0.838902	1.17641	2.34758	100	NO
q96rq1	STSTALPPREDDSSQSPNACR	T4(HexNAc)	ETD	161229_Fusion_(LC2)_Ieva_Hacat_WT_T1_T2_T3_TMT10plex_Jacalin(Dec2016)_2h_HCD_ETD_high_pH_1_ETD_gr_TMT.mgf	246990	1	0	1	151	171	STSTALPPREDDSSQSPNACR 154-HexNAc	ERGIC2	Q96RQ1	sTStALPPREDDSSQSPNAcR	N-Term(TMT10plex); T4(HexNAc); C20(Carbamidomethyl)	11772.6	12553.8	11423.6	8501.3	8728.55	6397.4	20252.9	13819.7	17021.7	15849.4	0.742779	0.792068	0.720759	0.53638	0.550718	0.403637	1.27783	0.871938	1.07396	154	NO
o43493	SGSEAQTTKDVPNK	T8(Hex1HexNAc1)	ETD	161229_Fusion_(LC2)_Ieva_Hacat_WT_T1_T2_T3_TMT10plex_Jacalin(Dec2016)_2h_HCD_ETD_high_pH_8_ETD_gr_TMT.mgf	320301	0	1	1	168	181	SGSEAQTTKDVPNK 175-HexHexNAc	TGOLN2	O43493	sGSEAQTtkDVPNk	N-Term(TMT10plex); T8(Hex1HexNAc1); K9(TMT10plex); K14(TMT10plex)	7393.45	4686.53	10989.2	10696.3	12490.3	10190.9	19812.5	20159.8	18730.1	9950.15	0.743049	0.471001	1.10443	1.07499	1.25529	1.0242	1.99118	2.02608	1.88239	175	NO
o43493	SHPEPQTPK	T7(Hex1HexNAc1)	ETD	161229_Fusion_(LC2)_Ieva_Hacat_WT_T1_T2_T3_TMT10plex_Jacalin(Dec2016)_2h_HCD_ETD_high_pH_3_ETD_gr_TMT.mgf	276823	0	1	1	56	64	SHPEPQTPK 62-HexHexNAc	TGOLN2	O43493	sHPEPQtPk	N-Term(TMT10plex); T7(Hex1HexNAc1); K9(TMT10plex)	9182.45	9968.45	10300.6	11317.5	12421.6	15277	14346	15109.9	15514.5	12356.4	0.743133	0.806744	0.833625	0.915922	1.00528	1.23636	1.16102	1.22284	1.25558	62	NO
o95994	RDTTVKPGAK	T3(HexNAc);T4(HexNAc)	ETD	161229_Fusion_(LC2)_Ieva_Hacat_WT_T1_T2_T3_TMT10plex_Jacalin(Dec2016)_2h_HCD_ETD_LWAC22_ETD_gr_TMT.mgf	350660	2	0	2	21	30	RDTTVKPGAK 23-HexNAc;24-HexNAc	AGR2	O95994	rDttVkPGAk	N-Term(TMT10plex); T3(HexNAc); T4(HexNAc); K6(TMT10plex); K10(TMT10plex)	21156.7	31269.4	17374.9	27754.8	21306.2	9765.5	11071.7	16286.2	7624.15	28467.1	0.743198	1.09844	0.61035	0.974978	0.74845	0.343045	0.38893	0.572106	0.267823	23	NO
o95994	RDTTVKPGAK	T3(HexNAc);T4(HexNAc)	ETD	161229_Fusion_(LC2)_Ieva_Hacat_WT_T1_T2_T3_TMT10plex_Jacalin(Dec2016)_2h_HCD_ETD_LWAC22_ETD_gr_TMT.mgf	350660	2	0	2	21	30	RDTTVKPGAK 23-HexNAc;24-HexNAc	AGR2	O95994	rDttVkPGAk	N-Term(TMT10plex); T3(HexNAc); T4(HexNAc); K6(TMT10plex); K10(TMT10plex)	21156.7	31269.4	17374.9	27754.8	21306.2	9765.5	11071.7	16286.2	7624.15	28467.1	0.743198	1.09844	0.61035	0.974978	0.74845	0.343045	0.38893	0.572106	0.267823	24	NO
q7z7m9	TKTIFPK	T3(Hex1HexNAc1)	ETD	161229_Fusion_(LC2)_Ieva_Hacat_WT_T1_T2_T3_TMT10plex_Jacalin(Dec2016)_2h_HCD_ETD_high_pH_8_ETD_gr_TMT.mgf	322049	0	1	1	343	349	TKTIFPK 345-HexHexNAc	GALNT5	Q7Z7M9	tktIFPk	N-Term(TMT10plex); K2(TMT10plex); T3(Hex1HexNAc1); K7(TMT10plex)	88893.5	105038	145621	120015	58898	116000	99831	121599	161392	119566	0.743468	0.878494	1.21791	1.00376	0.492598	0.970175	0.834945	1.017	1.34982	345	NO
p02777	TFVPLPADSEGGESEDLQCVCLK	T1(Hex1HexNAc1)	ETD	161229_Fusion_(LC2)_Ieva_Hacat_WT_T1_T2_T3_TMT10plex_Jacalin(Dec2016)_2h_HCD_ETD_high_pH_4_ETD_gr_TMT.mgf	296382	0	1	1	-1	21	TFVPLPADSEGGESEDLQCVCLK -1-HexHexNAc	P02777	P02777	tFVPLPADSEGGESEDLQcVcLk	T1(Hex1HexNAc1); N-Term(TMT10plex); C19(Carbamidomethyl); C21(Carbamidomethyl); K23(TMT10plex)	31400.1	17238.4	7793.9	78946	54966.5	15755.6	28216.9	22198.8	2503.41	42220.4	0.743719	0.408296	0.1846	1.86985	1.30189	0.373175	0.668324	0.525784	0.0592938	1	NO
q02818	GAPNKEETPATESPDTGLYYHR	T8(HexNAc)	ETD	161229_Fusion_(LC2)_Ieva_Hacat_WT_T1_T2_T3_TMT10plex_Jacalin(Dec2016)_2h_HCD_ETD_high_pH_3_ETD_gr_TMT.mgf	278837	1	0	1	32	53	GAPNKEETPATESPDTGLYYHR 39-HexNAc	NUCB1	Q02818	gAPNkEEtPATESPDTGLYYHR	N-Term(TMT10plex); K5(TMT10plex); T8(HexNAc)	20573	20602.7	20101.7	23306.5	22447.1	55856.5	24106.4	21070.7	21933.1	27652.8	0.743975	0.745049	0.726932	0.842826	0.811748	2.01992	0.871753	0.761973	0.79316	39	NO
q8nbs9	TETGATETVTPSEAPVLAAEPEADKGTVL	T10(Hex1HexNAc1);S12(HexNAc)	ETD	161229_Fusion_(LC2)_Ieva_Hacat_WT_T1_T2_T3_TMT10plex_Jacalin(Dec2016)_2h_HCD_ETD_high_pH_2_ETD_gr_TMT.mgf	265753	1	1	2	297	325	TETGATETVTPSEAPVLAAEPEADKGTVL 306-HexHexNAc;308-HexNAc	TXNDC5	Q8NBS9	tETGATETVtPsEAPVLAAEPEADkGTVL	N-Term(TMT10plex); T10(Hex1HexNAc1); S12(HexNAc); K25(TMT10plex)	25239.9	13043.2	34425.1	62555.5	130135	68162	50158	63866.5	68655	33906.4	0.744399	0.384683	1.0153	1.84495	3.83807	2.0103	1.47931	1.88361	2.02484	306	NO
q8nbs9	TETGATETVTPSEAPVLAAEPEADKGTVL	T10(Hex1HexNAc1);S12(HexNAc)	ETD	161229_Fusion_(LC2)_Ieva_Hacat_WT_T1_T2_T3_TMT10plex_Jacalin(Dec2016)_2h_HCD_ETD_high_pH_2_ETD_gr_TMT.mgf	265753	1	1	2	297	325	TETGATETVTPSEAPVLAAEPEADKGTVL 306-HexHexNAc;308-HexNAc	TXNDC5	Q8NBS9	tETGATETVtPsEAPVLAAEPEADkGTVL	N-Term(TMT10plex); T10(Hex1HexNAc1); S12(HexNAc); K25(TMT10plex)	25239.9	13043.2	34425.1	62555.5	130135	68162	50158	63866.5	68655	33906.4	0.744399	0.384683	1.0153	1.84495	3.83807	2.0103	1.47931	1.88361	2.02484	308	NO
o14672	YQMTGVEEVTQIPQEEHAANGPELLR	T10(HexNAc)	ETD	161229_Fusion_(LC2)_Ieva_Hacat_WT_T1_T2_T3_TMT10plex_Jacalin(Dec2016)_2h_HCD_ETD_high_pH_2_ETD_gr_TMT.mgf	265257	1	0	1	185	210	YQMTGVEEVTQIPQEEHAANGPELLR 194-HexNAc	ADAM10	O14672	yQmTGVEEVtQIPQEEHAANGPELLR	N-Term(TMT10plex); M3(Oxidation); T10(HexNAc)	2103.44	2249.34	2814.24	2860.92	3838.72	3185.41	3238.36	4182.8	4283.35	2824.17	0.744799	0.796461	0.996484	1.01301	1.35924	1.12791	1.14666	1.48107	1.51668	194	NO
q9y4l1	LGNTISSLFGGGTTPDAK	T14(HexNAc)	ETD	161229_Fusion_(LC2)_Ieva_Hacat_WT_T1_T2_T3_TMT10plex_Jacalin(Dec2016)_2h_HCD_ETD_high_pH_7_ETD_gr_TMT.mgf	311618	1	0	1	577	594	LGNTISSLFGGGTTPDAK 590-HexNAc	HYOU1	Q9Y4L1	lGNTISSLFGGGTtPDAk	N-Term(TMT10plex); T14(HexNAc); K18(TMT10plex)	29751.2	29084.8	32557.7	47534.3	42612.2	39112.7	18164.2	19568.9	23394.8	39917.4	0.745319	0.728625	0.815627	1.19082	1.06751	0.979841	0.455045	0.490235	0.58608	590	NO
p09758	TLVRPSEHALVDNDGLYDPDCDPEGR	T1(Hex1HexNAc1)	ETD	161229_Fusion_(LC2)_Ieva_Hacat_WT_T1_T2_T3_TMT10plex_Jacalin(Dec2016)_2h_HCD_ETD_high_pH_2_ETD_gr_TMT.mgf	265151	0	1	1	88	113	TLVRPSEHALVDNDGLYDPDCDPEGR 88-HexHexNAc	TACSTD2	P09758	tLVRPSEHALVDNDGLYDPDcDPEGR	N-Term(TMT10plex); T1(Hex1HexNAc1); C21(Carbamidomethyl)	6876.65	5093.75	7138.35	4803.88	5382.55	4912.74	4007.57	4413.79	3977.38	9226.4	0.745323	0.552084	0.773687	0.520667	0.583386	0.532466	0.434359	0.478387	0.431087	88	NO
o60512	YPPGSSQAFR	S6(Hex1HexNAc1)	ETD	161229_Fusion_(LC2)_Ieva_Hacat_WT_T1_T2_T3_TMT10plex_Jacalin(Dec2016)_2h_HCD_ETD_high_pH_4_ETD_gr_TMT.mgf	292964	0	1	1	357	366	YPPGSSQAFR 362-HexHexNAc	B4GALT3	O60512	yPPGSsQAFR	N-Term(TMT10plex); S6(Hex1HexNAc1)	48872.1	35110.9	56863.5	55692.5	35758.6	56016	48249.2	70030.5	53709.5	65547.5	0.745598	0.535656	0.867516	0.849651	0.545537	0.854586	0.736095	1.06839	0.819398	362	NO
p16070	TNPEDIYPSNPTDDDVSSGSSSER	S9(Hex1HexNAc1);S17(Hex1HexNAc1)	ETD	161229_Fusion_(LC2)_Ieva_Hacat_WT_T1_T2_T3_TMT10plex_Jacalin(Dec2016)_2h_HCD_ETD_high_pH_1_ETD_gr_TMT.mgf	248312	0	2	2	163	186	TNPEDIYPSNPTDDDVSSGSSSER 171-HexHexNAc;179-HexHexNAc	CD44	P16070	tNPEDIYPsNPTDDDVsSGSSSER	N-Term(TMT10plex); S9(Hex1HexNAc1); S17(Hex1HexNAc1)	11103.3	13515	17260	14000.4	9845.65	15157.8	9699.3	12210.3	19898.8	14882.6	0.746059	0.908107	1.15974	0.940723	0.661554	1.01849	0.651721	0.820441	1.33705	171	NO
p16070	TNPEDIYPSNPTDDDVSSGSSSER	S9(Hex1HexNAc1);S17(Hex1HexNAc1)	ETD	161229_Fusion_(LC2)_Ieva_Hacat_WT_T1_T2_T3_TMT10plex_Jacalin(Dec2016)_2h_HCD_ETD_high_pH_1_ETD_gr_TMT.mgf	248312	0	2	2	163	186	TNPEDIYPSNPTDDDVSSGSSSER 171-HexHexNAc;179-HexHexNAc	CD44	P16070	tNPEDIYPsNPTDDDVsSGSSSER	N-Term(TMT10plex); S9(Hex1HexNAc1); S17(Hex1HexNAc1)	11103.3	13515	17260	14000.4	9845.65	15157.8	9699.3	12210.3	19898.8	14882.6	0.746059	0.908107	1.15974	0.940723	0.661554	1.01849	0.651721	0.820441	1.33705	179	NO
q9brn9	AAESTEIPPYVMK	T5(Hex1HexNAc1)	ETD	161229_Fusion_(LC2)_Ieva_Hacat_WT_T1_T2_T3_TMT10plex_Jacalin(Dec2016)_2h_HCD_ETD_high_pH_4_ETD_gr_TMT.mgf	294283	0	1	1	55	67	AAESTEIPPYVMK 59-HexHexNAc	TM2D3	Q9BRN9	aAEStEIPPYVmk	N-Term(TMT10plex); T5(Hex1HexNAc1); M12(Oxidation); K13(TMT10plex)	23791.3	22550.9	33833.8	34086.2	29820.9	26248.4	27555.6	44227.6	39871.9	31867.7	0.746565	0.707641	1.0617	1.06962	0.935772	0.823668	0.864687	1.38785	1.25117	59	NO
p26572	GLLQQIGDALSSQR	S11(Hex1HexNAc1)	ETD	161229_Fusion_(LC2)_Ieva_Hacat_WT_T1_T2_T3_TMT10plex_Jacalin(Dec2016)_2h_HCD_ETD_high_pH_8_ETD_gr_TMT.mgf	324819	0	1	1	70	83	GLLQQIGDALSSQR 80-HexHexNAc	MGAT1	P26572	gLLQQIGDALsSQR	N-Term(TMT10plex); S11(Hex1HexNAc1)	3080.65	2658.89	4847.77	8079.2	3323.32	4580.78	3467.83	3891.56	7571.4	4120.12	0.747709	0.645343	1.17661	1.96091	0.806608	1.11181	0.841682	0.944526	1.83766	80	NO
q9y4l1	LGNTISSLFGGGTTPDAK	T14(HexNAc)	ETD	161229_Fusion_(LC2)_Ieva_Hacat_WT_T1_T2_T3_TMT10plex_Jacalin(Dec2016)_2h_HCD_ETD_high_pH_7_ETD_gr_TMT.mgf	311556	1	0	1	577	594	LGNTISSLFGGGTTPDAK 590-HexNAc	HYOU1	Q9Y4L1	lGNTISSLFGGGTtPDAk	N-Term(TMT10plex); T14(HexNAc); K18(TMT10plex)	2072990	2002160	2370570	3453960	3134050	3078050	1671850	1559240	1767930	2772350	0.747737	0.722189	0.855076	1.24586	1.13047	1.11027	0.603044	0.562425	0.637701	590	NO
q9ukm7	GAVIEPEQGTELPSR	T10(HexNAc)	ETD	161229_Fusion_(LC2)_Ieva_Hacat_WT_T1_T2_T3_TMT10plex_Jacalin(Dec2016)_2h_HCD_ETD_high_pH_2_ETD_gr_TMT.mgf	263808	1	0	1	210	224	GAVIEPEQGTELPSR 219-HexNAc	MAN1B1	Q9UKM7	gAVIEPEQGtELPSR	N-Term(TMT10plex); T10(HexNAc)	7878.45	6845.8	11503.2	8272	7468.65	7784.5	9980.5	8426.6	12684.9	10530.4	0.748162	0.650099	1.09238	0.785535	0.709247	0.739241	0.94778	0.800217	1.2046	219	NO
q9y4l1	LGNTISSLFGGGTTPDAK	T13(HexNAc);T14(HexNAc)	ETD	161229_Fusion_(LC2)_Ieva_Hacat_WT_T1_T2_T3_TMT10plex_Jacalin(Dec2016)_2h_HCD_ETD_LWAC22_ETD_gr_TMT.mgf	355112	2	0	2	577	594	LGNTISSLFGGGTTPDAK 589-HexNAc;590-HexNAc	HYOU1	Q9Y4L1	lGNTISSLFGGGttPDAk	N-Term(TMT10plex); T13(HexNAc); T14(HexNAc); K18(TMT10plex)	11809.7	14763.9	12647.6	19708.4	20578.4	16254.4	7505.8	9632.2	7097.75	15783.8	0.748217	0.935383	0.801303	1.24865	1.30377	1.02982	0.475538	0.610259	0.449686	589	NO
q9y4l1	LGNTISSLFGGGTTPDAK	T13(HexNAc);T14(HexNAc)	ETD	161229_Fusion_(LC2)_Ieva_Hacat_WT_T1_T2_T3_TMT10plex_Jacalin(Dec2016)_2h_HCD_ETD_LWAC22_ETD_gr_TMT.mgf	355112	2	0	2	577	594	LGNTISSLFGGGTTPDAK 589-HexNAc;590-HexNAc	HYOU1	Q9Y4L1	lGNTISSLFGGGttPDAk	N-Term(TMT10plex); T13(HexNAc); T14(HexNAc); K18(TMT10plex)	11809.7	14763.9	12647.6	19708.4	20578.4	16254.4	7505.8	9632.2	7097.75	15783.8	0.748217	0.935383	0.801303	1.24865	1.30377	1.02982	0.475538	0.610259	0.449686	590	NO
q6ux72	LRLTPEPHPAFR	T4(Hex1HexNAc1)	ETD	161229_Fusion_(LC2)_Ieva_Hacat_WT_T1_T2_T3_TMT10plex_Jacalin(Dec2016)_2h_HCD_ETD_high_pH_7_ETD_gr_TMT.mgf	308036	0	1	1	326	337	LRLTPEPHPAFR 329-HexHexNAc	B3GNT9	Q6UX72	lRLtPEPHPAFR	N-Term(TMT10plex); T4(Hex1HexNAc1)	4091.67	4840.82	4848.69	4929.06	2487.32	4614.52	5848.3	8319.9	6465.85	5461.2	0.749225	0.886402	0.887843	0.90256	0.455453	0.844964	1.07088	1.52346	1.18396	329	NO
q9brn9	ESTEIPPYVMK	T3(Hex1HexNAc1)	ETD	161229_Fusion_(LC2)_Ieva_Hacat_WT_T1_T2_T3_TMT10plex_Jacalin(Dec2016)_2h_HCD_ETD_high_pH_3_ETD_gr_TMT.mgf	279608	0	1	1	57	67	ESTEIPPYVMK 59-HexHexNAc	TM2D3	Q9BRN9	eStEIPPYVmk	N-Term(TMT10plex); T3(Hex1HexNAc1); M10(Oxidation); K11(TMT10plex)	27506.1	31566	33253.4	38483.9	21599.1	27539.2	40489.9	44597.9	35411.5	36689.8	0.749693	0.860348	0.906339	1.0489	0.588695	0.750596	1.10357	1.21554	0.965159	59	NO
q9brn9	ESTEIPPYVMK	T3(Hex1HexNAc1)	ETD	161229_Fusion_(LC2)_Ieva_Hacat_WT_T1_T2_T3_TMT10plex_Jacalin(Dec2016)_2h_HCD_ETD_high_pH_4_ETD_gr_TMT.mgf	294215	0	1	1	57	67	ESTEIPPYVMK 59-HexHexNAc	TM2D3	Q9BRN9	eStEIPPYVmk	N-Term(TMT10plex); T3(Hex1HexNAc1); M10(Oxidation); K11(TMT10plex)	92057	82357.5	123013	134695	106113	96115	120744	162570	119581	122336	0.752493	0.673207	1.00553	1.10103	0.86739	0.785664	0.986987	1.32888	0.97748	59	NO
q10471	AQSMETLPPGK	T6(Hex1HexNAc1)	ETD	161229_Fusion_(LC2)_Ieva_Hacat_WT_T1_T2_T3_TMT10plex_Jacalin(Dec2016)_2h_HCD_ETD_high_pH_4_ETD_gr_TMT.mgf	293114	0	1	1	65	75	AQSMETLPPGK 70-HexHexNAc	GALNT2	Q10471	aQSmEtLPPGk	N-Term(TMT10plex); M4(Oxidation); T6(Hex1HexNAc1); K11(TMT10plex)	369397	312575	562540	188314	52322.5	55631	447219	443939	483962	490732	0.752747	0.636957	1.14633	0.383741	0.106621	0.113363	0.91133	0.904647	0.986204	70	NO
q6uwp8	ALDGINSGITHAGR	T10(Hex1HexNAc1)	ETD	161229_Fusion_(LC2)_Ieva_Hacat_WT_T1_T2_T3_TMT10plex_Jacalin(Dec2016)_2h_HCD_ETD_high_pH_4_ETD_gr_TMT.mgf	293193	0	1	1	50	63	ALDGINSGITHAGR 59-HexHexNAc	SBSN	Q6UWP8	aLDGINSGItHAGR	N-Term(TMT10plex); T10(Hex1HexNAc1)	12257.4	13130.3	15249.4	8790.55	6406.35	6568.25	9108.95	10806	9125.6	16282.1	0.752814	0.806425	0.936575	0.53989	0.39346	0.403403	0.559446	0.663674	0.560468	59	NO
q14696	AAEGSPGTPDESTPPPR	T13(HexNAc)	ETD	161229_Fusion_(LC2)_Ieva_Hacat_WT_T1_T2_T3_TMT10plex_Jacalin(Dec2016)_2h_HCD_ETD_high_pH_1_ETD_gr_TMT.mgf	246842	1	0	1	33	49	AAEGSPGTPDESTPPPR 45-HexNAc	MESDC2	Q14696	aAEGSPGTPDEStPPPR	N-Term(TMT10plex); T13(HexNAc)	32984.1	11279.9	31386.2	12533.2	9495.6	15525.1	16106.9	53982.5	10399.9	43781.9	0.753373	0.257638	0.716876	0.286264	0.216884	0.354601	0.367889	1.23299	0.237539	45	NO
p07339	YSQAVPAVTEGPIPEVLK	T9(HexNAc)	ETD	161229_Fusion_(LC2)_Ieva_Hacat_WT_T1_T2_T3_TMT10plex_Jacalin(Dec2016)_2h_HCD_ETD_high_pH_4_ETD_gr_TMT.mgf	296182	1	0	1	55	72	YSQAVPAVTEGPIPEVLK 63-HexNAc	CTSD	P07339	ySQAVPAVtEGPIPEVLk	N-Term(TMT10plex); T9(HexNAc); K18(TMT10plex)	20967.5	36223.7	16664.5	12802.5	8059.55	12800	23705.7	21187.6	17447.8	27806.3	0.754056	1.30272	0.599307	0.460417	0.289846	0.460327	0.85253	0.761971	0.627477	63	NO
o43493	SGSEAQTTKDVPNK	T8(Hex1HexNAc1)	ETD	161229_Fusion_(LC2)_Ieva_Hacat_WT_T1_T2_T3_TMT10plex_Jacalin(Dec2016)_2h_HCD_ETD_high_pH_7_ETD_gr_TMT.mgf	306776	0	1	1	168	181	SGSEAQTTKDVPNK 175-HexHexNAc	TGOLN2	O43493	sGSEAQTtkDVPNk	N-Term(TMT10plex); T8(Hex1HexNAc1); K9(TMT10plex); K14(TMT10plex)	4343.11	2915.12	5719.85	5791.3	6789	5715.95	9664.65	9515.05	9501.8	5749.45	0.755396	0.507026	0.994852	1.00728	1.18081	0.994173	1.68097	1.65495	1.65265	175	NO
p16070	TFIPVTSAK	T6(HexNAc)	ETD	161229_Fusion_(LC2)_Ieva_Hacat_WT_T1_T2_T3_TMT10plex_Jacalin(Dec2016)_2h_HCD_ETD_high_pH_8_ETD_gr_TMT.mgf	322480	1	0	1	572	580	TFIPVTSAK 577-HexNAc	CD44	P16070	tFIPVtSAk	N-Term(TMT10plex); T6(HexNAc); K9(TMT10plex)	517305	642300	569235	418719	251887	353730	171013	179273	174150	684810	0.755399	0.937924	0.831231	0.611438	0.36782	0.516537	0.249723	0.261785	0.254304	577	NO
q14696	AAEGSPGTPDESTPPPR	S5(HexNAc);S12(HexNAc)	ETD	161229_Fusion_(LC2)_Ieva_Hacat_WT_T1_T2_T3_TMT10plex_Jacalin(Dec2016)_2h_HCD_ETD_high_pH_1_ETD_gr_TMT.mgf	246709	2	0	2	33	49	AAEGSPGTPDESTPPPR 37-HexNAc;44-HexNAc	MESDC2	Q14696	aAEGsPGTPDEsTPPPR	N-Term(TMT10plex); S5(HexNAc); S12(HexNAc)	23174.9	10309.4	16190.1	14821.4	10019.3	12205.3	15550.3	41757	8708.95	30643.8	0.756267	0.336427	0.528332	0.483667	0.32696	0.398296	0.507453	1.36266	0.284199	37	NO
q14696	AAEGSPGTPDESTPPPR	S5(HexNAc);S12(HexNAc)	ETD	161229_Fusion_(LC2)_Ieva_Hacat_WT_T1_T2_T3_TMT10plex_Jacalin(Dec2016)_2h_HCD_ETD_high_pH_1_ETD_gr_TMT.mgf	246709	2	0	2	33	49	AAEGSPGTPDESTPPPR 37-HexNAc;44-HexNAc	MESDC2	Q14696	aAEGsPGTPDEsTPPPR	N-Term(TMT10plex); S5(HexNAc); S12(HexNAc)	23174.9	10309.4	16190.1	14821.4	10019.3	12205.3	15550.3	41757	8708.95	30643.8	0.756267	0.336427	0.528332	0.483667	0.32696	0.398296	0.507453	1.36266	0.284199	44	NO
q02818	FHPDTDDVPVPAPAGDQK	T5(HexNAc)	ETD	161229_Fusion_(LC2)_Ieva_Hacat_WT_T1_T2_T3_TMT10plex_Jacalin(Dec2016)_2h_HCD_ETD_high_pH_4_ETD_gr_TMT.mgf	294590	1	0	1	422	439	FHPDTDDVPVPAPAGDQK 426-HexNAc	NUCB1	Q02818	fHPDtDDVPVPAPAGDQk	N-Term(TMT10plex); T5(HexNAc); K18(TMT10plex)	7780.75	11644	9683.2	9095.65	6314.85	7121.65	11042.8	7121.8	5424.1	10279.2	0.756941	1.13277	0.942019	0.88486	0.614333	0.692821	1.07429	0.692836	0.527677	426	NO
q7z7m9	SEMSSSSLAPHR	S7(Hex1HexNAc1)	ETD	161229_Fusion_(LC2)_Ieva_Hacat_WT_T1_T2_T3_TMT10plex_Jacalin(Dec2016)_2h_HCD_ETD_high_pH_3_ETD_gr_TMT.mgf	276440	0	1	1	364	375	SEMSSSSLAPHR 370-HexHexNAc	GALNT5	Q7Z7M9	sEmSSSsLAPHR	N-Term(TMT10plex); M3(Oxidation); S7(Hex1HexNAc1)	10477.7	7588.65	25290.9	18031.7	20945.8	36120.9	20031.4	22652	60273	13841.7	0.756966	0.548246	1.82715	1.30271	1.51324	2.60957	1.44718	1.6365	4.35445	370	NO
q10471	AQSMETLPPGK	T6(Hex1HexNAc1)	ETD	161229_Fusion_(LC2)_Ieva_Hacat_WT_T1_T2_T3_TMT10plex_Jacalin(Dec2016)_2h_HCD_ETD_high_pH_4_ETD_gr_TMT.mgf	293257	0	1	1	65	75	AQSMETLPPGK 70-HexHexNAc	GALNT2	Q10471	aQSmEtLPPGk	N-Term(TMT10plex); M4(Oxidation); T6(Hex1HexNAc1); K11(TMT10plex)	69698.5	61306.5	101490	38189.9	15339	20876.5	72113	78859.5	78511.5	92039.5	0.757267	0.666089	1.10268	0.414929	0.166657	0.226821	0.783501	0.856801	0.85302	70	NO
q8nbz7	SFTQKYPPVK	T3(Hex1HexNAc1)	ETD	161229_Fusion_(LC2)_Ieva_Hacat_WT_T1_T2_T3_TMT10plex_Jacalin(Dec2016)_2h_HCD_ETD_high_pH_8_ETD_gr_TMT.mgf	321718	0	1	1	72	81	SFTQKYPPVK 74-HexHexNAc	UXS1	Q8NBZ7	sFtQkYPPVk	N-Term(TMT10plex); T3(Hex1HexNAc1); K5(TMT10plex); K10(TMT10plex)	59087.5	20403	97704.5	61311.5	50294	70043	27136.6	28531.2	33011.3	77900.5	0.7585	0.261911	1.25422	0.787049	0.645618	0.899134	0.348349	0.366252	0.423762	74	NO
q86sf2	QYLTFKPQTFTYHDPVLR	T4(Hex1HexNAc1)	ETD	161229_Fusion_(LC2)_Ieva_Hacat_WT_T1_T2_T3_TMT10plex_Jacalin(Dec2016)_2h_HCD_ETD_high_pH_8_ETD_gr_TMT.mgf	324303	0	1	1	111	128	QYLTFKPQTFTYHDPVLR 114-HexHexNAc	GALNT7	Q86SF2	qYLtFkPQTFTYHDPVLR	N-Term(TMT10plex); T4(Hex1HexNAc1); K6(TMT10plex)	4075.99	3993.02	7192.3	6213.75	5607.55	6626.4	5759.75	5094.7	5246.8	5373.15	0.758585	0.743143	1.33856	1.15644	1.04362	1.23324	1.07195	0.948178	0.976485	114	NO
q9y4l1	LGNTISSLFGGGTTPDAK	T14(HexNAc)	ETD	161229_Fusion_(LC2)_Ieva_Hacat_WT_T1_T2_T3_TMT10plex_Jacalin(Dec2016)_2h_HCD_ETD_high_pH_7_ETD_gr_TMT.mgf	311594	1	0	1	577	594	LGNTISSLFGGGTTPDAK 590-HexNAc	HYOU1	Q9Y4L1	lGNTISSLFGGGTtPDAk	N-Term(TMT10plex); T14(HexNAc); K18(TMT10plex)	76224.5	72080.5	83568	145781	115144	102777	54458.5	52544.5	64268.5	100348	0.759602	0.718305	0.832782	1.45275	1.14745	1.02421	0.542696	0.523623	0.640456	590	NO
p02786	LAGTESPVREEPGEDFPAAR	T4(Hex1HexNAc1)	ETD	161229_Fusion_(LC2)_Ieva_Hacat_WT_T1_T2_T3_TMT10plex_Jacalin(Dec2016)_2h_HCD_ETD_high_pH_1_ETD_gr_TMT.mgf	249210	0	1	1	101	120	LAGTESPVREEPGEDFPAAR 104-HexHexNAc	TFRC	P02786	lAGtESPVREEPGEDFPAAR	N-Term(TMT10plex); T4(Hex1HexNAc1)	3811.64	3855.66	5020.25	4208.9	2904.86	6558	3774.72	4912.33	8034.7	5016.3	0.759851	0.768626	1.00079	0.839045	0.579084	1.30734	0.752491	0.979274	1.60172	104	NO
p14314	SEALPTDLPAPSAPDLTEPK	T6(HexNAc)	ETD	161229_Fusion_(LC2)_Ieva_Hacat_WT_T1_T2_T3_TMT10plex_Jacalin(Dec2016)_2h_HCD_ETD_high_pH_4_ETD_gr_TMT.mgf	295646	1	0	1	282	301	SEALPTDLPAPSAPDLTEPK 287-HexNAc	PRKCSH	P14314	sEALPtDLPAPSAPDLTEPk	N-Term(TMT10plex); T6(HexNAc); K20(TMT10plex)	9120.4	14542.9	9901.9	8251.3	2684.47	3470.35	10698.3	12906.9	10979.9	11999.8	0.760046	1.21193	0.825172	0.68762	0.22371	0.289201	0.89154	1.07559	0.915007	287	NO
p14314	SEALPTDLPAPSAPDLTEPK	T6(HexNAc);S12(HexNAc)	ETD	161229_Fusion_(LC2)_Ieva_Hacat_WT_T1_T2_T3_TMT10plex_Jacalin(Dec2016)_2h_HCD_ETD_high_pH_4_ETD_gr_TMT.mgf	295828	2	0	2	282	301	SEALPTDLPAPSAPDLTEPK 287-HexNAc;293-HexNAc	PRKCSH	P14314	sEALPtDLPAPsAPDLTEPk	N-Term(TMT10plex); T6(HexNAc); S12(HexNAc); K20(TMT10plex)	149461	211084	152690	137049	24327.7	15327.4	123777	123727	24528.3	196514	0.760562	1.07414	0.776993	0.697401	0.123796	0.0779965	0.629864	0.629609	0.124817	287	NO
p14314	SEALPTDLPAPSAPDLTEPK	T6(HexNAc);S12(HexNAc)	ETD	161229_Fusion_(LC2)_Ieva_Hacat_WT_T1_T2_T3_TMT10plex_Jacalin(Dec2016)_2h_HCD_ETD_high_pH_4_ETD_gr_TMT.mgf	295828	2	0	2	282	301	SEALPTDLPAPSAPDLTEPK 287-HexNAc;293-HexNAc	PRKCSH	P14314	sEALPtDLPAPsAPDLTEPk	N-Term(TMT10plex); T6(HexNAc); S12(HexNAc); K20(TMT10plex)	149461	211084	152690	137049	24327.7	15327.4	123777	123727	24528.3	196514	0.760562	1.07414	0.776993	0.697401	0.123796	0.0779965	0.629864	0.629609	0.124817	293	NO
o75976	GASSSTNDASDPTTK	T6(Hex1HexNAc1)	ETD	161229_Fusion_(LC2)_Ieva_Hacat_WT_T1_T2_T3_TMT10plex_Jacalin(Dec2016)_2h_HCD_ETD_high_pH_2_ETD_gr_TMT.mgf	261777	0	1	1	886	900	GASSSTNDASDPTTK 891-HexHexNAc	CPD	O75976	gASSStNDASDPTTk	N-Term(TMT10plex); T6(Hex1HexNAc1); K15(TMT10plex)	82213	41901.9	116323	85876	64665.5	101938	32602.5	36582.7	73332	107966	0.761471	0.388103	1.0774	0.795399	0.598943	0.944168	0.30197	0.338835	0.679214	891	NO
p26572	GRVPTAAPPAQPR	T5(Hex1HexNAc1)	ETD	161229_Fusion_(LC2)_Ieva_Hacat_WT_T1_T2_T3_TMT10plex_Jacalin(Dec2016)_2h_HCD_ETD_high_pH_7_ETD_gr_TMT.mgf	306223	0	1	1	84	96	GRVPTAAPPAQPR 88-HexHexNAc	MGAT1	P26572	gRVPtAAPPAQPR	N-Term(TMT10plex); T5(Hex1HexNAc1)	26108.2	28762.6	33982.2	29997	27786.6	40103.9	35283.2	32024.7	50536.5	34285.4	0.761496	0.838917	0.991157	0.874921	0.81045	1.16971	1.0291	0.934062	1.47399	88	NO
p57057	FSSQNRK	S3(Hex1HexNAc1)	ETD	161229_Fusion_(LC2)_Ieva_Hacat_WT_T1_T2_T3_TMT10plex_Jacalin(Dec2016)_2h_HCD_ETD_high_pH_7_ETD_gr_TMT.mgf	306128	0	1	1	63	69	FSSQNRK 65-HexHexNAc	SLC37A1	P57057	fSsQNRk	N-Term(TMT10plex); S3(Hex1HexNAc1); K7(TMT10plex)	7768.05	3806.96	11173.7	13944.6	8512.2	13101.2	12054.3	8014.7	10624.9	10192	0.762171	0.373524	1.09632	1.36819	0.835184	1.28544	1.18272	0.786372	1.04247	65	NO
p14314	SEALPTDLPAPSAPDLTEPK	T6(HexNAc);S12(HexNAc)	ETD	161229_Fusion_(LC2)_Ieva_Hacat_WT_T1_T2_T3_TMT10plex_Jacalin(Dec2016)_2h_HCD_ETD_high_pH_3_ETD_gr_TMT.mgf	281202	2	0	2	282	301	SEALPTDLPAPSAPDLTEPK 287-HexNAc;293-HexNAc	PRKCSH	P14314	sEALPtDLPAPsAPDLTEPk	N-Term(TMT10plex); T6(HexNAc); S12(HexNAc); K20(TMT10plex)	98545	159394	115758	100798	14038.9	13583.7	96298	70873.5	27756.4	129258	0.76239	1.23315	0.895558	0.77982	0.108611	0.10509	0.745006	0.54831	0.214736	287	NO
p14314	SEALPTDLPAPSAPDLTEPK	T6(HexNAc);S12(HexNAc)	ETD	161229_Fusion_(LC2)_Ieva_Hacat_WT_T1_T2_T3_TMT10plex_Jacalin(Dec2016)_2h_HCD_ETD_high_pH_3_ETD_gr_TMT.mgf	281202	2	0	2	282	301	SEALPTDLPAPSAPDLTEPK 287-HexNAc;293-HexNAc	PRKCSH	P14314	sEALPtDLPAPsAPDLTEPk	N-Term(TMT10plex); T6(HexNAc); S12(HexNAc); K20(TMT10plex)	98545	159394	115758	100798	14038.9	13583.7	96298	70873.5	27756.4	129258	0.76239	1.23315	0.895558	0.77982	0.108611	0.10509	0.745006	0.54831	0.214736	293	NO
q9bs26	EFHHGPDPTDTAPGEQAQDVASSPPESSFQK	T9(HexNAc);T11(HexNAc)	ETD	161229_Fusion_(LC2)_Ieva_Hacat_WT_T1_T2_T3_TMT10plex_Jacalin(Dec2016)_2h_HCD_ETD_high_pH_8_ETD_gr_TMT.mgf	321867	2	0	2	359	389	EFHHGPDPTDTAPGEQAQDVASSPPESSFQK 367-HexNAc;369-HexNAc	ERP44	Q9BS26	eFHHGPDPtDtAPGEQAQDVASSPPESSFQk	N-Term(TMT10plex); T9(HexNAc); T11(HexNAc); K31(TMT10plex)	2564.58	1841.15	2007.43	3258.07	704.105	673.885	3479.11	2720.37	1942.06	3334.22	0.769169	0.552198	0.602069	0.977161	0.211175	0.202112	1.04346	0.815894	0.582463	367	NO
q9bs26	EFHHGPDPTDTAPGEQAQDVASSPPESSFQK	T9(HexNAc);T11(HexNAc)	ETD	161229_Fusion_(LC2)_Ieva_Hacat_WT_T1_T2_T3_TMT10plex_Jacalin(Dec2016)_2h_HCD_ETD_high_pH_8_ETD_gr_TMT.mgf	321867	2	0	2	359	389	EFHHGPDPTDTAPGEQAQDVASSPPESSFQK 367-HexNAc;369-HexNAc	ERP44	Q9BS26	eFHHGPDPtDtAPGEQAQDVASSPPESSFQk	N-Term(TMT10plex); T9(HexNAc); T11(HexNAc); K31(TMT10plex)	2564.58	1841.15	2007.43	3258.07	704.105	673.885	3479.11	2720.37	1942.06	3334.22	0.769169	0.552198	0.602069	0.977161	0.211175	0.202112	1.04346	0.815894	0.582463	369	NO
q8nbs9	TETGATETVTPSEAPVLAAEPEADK	T8(Hex1HexNAc1);T10(Hex1HexNAc1)	ETD	161229_Fusion_(LC2)_Ieva_Hacat_WT_T1_T2_T3_TMT10plex_Jacalin(Dec2016)_2h_HCD_ETD_high_pH_1_ETD_gr_TMT.mgf	249037	0	2	2	297	321	TETGATETVTPSEAPVLAAEPEADK 304-HexHexNAc;306-HexHexNAc	TXNDC5	Q8NBS9	tETGATEtVtPSEAPVLAAEPEADk	N-Term(TMT10plex); T8(Hex1HexNAc1); T10(Hex1HexNAc1); K25(TMT10plex)	7341.9	5068.6	13826.4	18793.7	63696.5	47209.5	15144.6	20367.1	26041.9	9544.55	0.769224	0.531047	1.44862	1.96905	6.6736	4.94623	1.58673	2.1339	2.72846	304	NO
q8nbs9	TETGATETVTPSEAPVLAAEPEADK	T8(Hex1HexNAc1);T10(Hex1HexNAc1)	ETD	161229_Fusion_(LC2)_Ieva_Hacat_WT_T1_T2_T3_TMT10plex_Jacalin(Dec2016)_2h_HCD_ETD_high_pH_1_ETD_gr_TMT.mgf	249037	0	2	2	297	321	TETGATETVTPSEAPVLAAEPEADK 304-HexHexNAc;306-HexHexNAc	TXNDC5	Q8NBS9	tETGATEtVtPSEAPVLAAEPEADk	N-Term(TMT10plex); T8(Hex1HexNAc1); T10(Hex1HexNAc1); K25(TMT10plex)	7341.9	5068.6	13826.4	18793.7	63696.5	47209.5	15144.6	20367.1	26041.9	9544.55	0.769224	0.531047	1.44862	1.96905	6.6736	4.94623	1.58673	2.1339	2.72846	306	NO
q8nbs9	TETGATETVTPSEAPVL	S12(HexNAc)	ETD	161229_Fusion_(LC2)_Ieva_Hacat_WT_T1_T2_T3_TMT10plex_Jacalin(Dec2016)_2h_HCD_ETD_high_pH_1_ETD_gr_TMT.mgf	249652	1	0	1	297	313	TETGATETVTPSEAPVL 308-HexNAc	TXNDC5	Q8NBS9	tETGATETVTPsEAPVL	N-Term(TMT10plex); S12(HexNAc)	5904.85	12176.6	9863	9334.9	6249.7	6428.75	7752.55	8493.1	8627.15	7672.6	0.769602	1.58702	1.28548	1.21665	0.814548	0.837884	1.01042	1.10694	1.12441	308	NO
p98173	IQQLFTSPESSVTAAPR	T13(Hex1HexNAc1)	ETD	161229_Fusion_(LC2)_Ieva_Hacat_WT_T1_T2_T3_TMT10plex_Jacalin(Dec2016)_2h_HCD_ETD_high_pH_8_ETD_gr_TMT.mgf	323456	0	1	1	37	53	IQQLFTSPESSVTAAPR 49-HexHexNAc	FAM3A	P98173	iQQLFTSPESSVtAAPR	N-Term(TMT10plex); T13(Hex1HexNAc1)	11487.9	8514.25	15655.5	11192.7	11108.5	16218.3	12535.1	20289.2	16168.3	14863.2	0.772909	0.572841	1.05331	0.753048	0.747383	1.09117	0.843365	1.36506	1.08781	49	NO
p98172	HETVNQEEK	T3(Hex1HexNAc1)	ETD	161229_Fusion_(LC2)_Ieva_Hacat_WT_T1_T2_T3_TMT10plex_Jacalin(Dec2016)_2h_HCD_ETD_high_pH_1_ETD_gr_TMT.mgf	246159	0	1	1	209	217	HETVNQEEK 211-HexHexNAc	EFNB1	P98172	hEtVNQEEk	N-Term(TMT10plex); T3(Hex1HexNAc1); K9(TMT10plex)	27719.4	36297.7	36134.9	21049.4	18324.8	39360.8	35273.3	23518.8	67649	35847.8	0.773252	1.01255	1.00801	0.587188	0.511183	1.098	0.983974	0.656074	1.88712	211	NO
q10471	AQSMETLPPGK	T6(Hex1HexNAc1)	ETD	161229_Fusion_(LC2)_Ieva_Hacat_WT_T1_T2_T3_TMT10plex_Jacalin(Dec2016)_2h_HCD_ETD_high_pH_4_ETD_gr_TMT.mgf	293014	0	1	1	65	75	AQSMETLPPGK 70-HexHexNAc	GALNT2	Q10471	aQSmEtLPPGk	N-Term(TMT10plex); M4(Oxidation); T6(Hex1HexNAc1); K11(TMT10plex)	2851280	1894850	4325270	1196190	469149	462904	3061560	3187380	3057520	3686560	0.773426	0.513989	1.17325	0.324473	0.127259	0.125565	0.830465	0.864595	0.829369	70	NO
q9y4l1	LGNTISSLFGGGTTPDAK	T14(Hex1HexNAc1)	ETD	161229_Fusion_(LC2)_Ieva_Hacat_WT_T1_T2_T3_TMT10plex_Jacalin(Dec2016)_2h_HCD_ETD_high_pH_7_ETD_gr_TMT.mgf	311474	0	1	1	577	594	LGNTISSLFGGGTTPDAK 590-HexHexNAc	HYOU1	Q9Y4L1	lGNTISSLFGGGTtPDAk	N-Term(TMT10plex); T14(Hex1HexNAc1); K18(TMT10plex)	3625.07	3312.06	6905.5	8050.4	29619	41359.7	5625.55	6340	19985.6	4680.37	0.774526	0.707649	1.47542	1.72003	6.32835	8.83684	1.20195	1.35459	4.27009	590	NO
p14314	SEALPTDLPAPSAPDLTEPK	T6(Hex1HexNAc1);S12(HexNAc)	ETD	161229_Fusion_(LC2)_Ieva_Hacat_WT_T1_T2_T3_TMT10plex_Jacalin(Dec2016)_2h_HCD_ETD_high_pH_4_ETD_gr_TMT.mgf	295651	1	1	2	282	301	SEALPTDLPAPSAPDLTEPK 287-HexHexNAc;293-HexNAc	PRKCSH	P14314	sEALPtDLPAPsAPDLTEPk	N-Term(TMT10plex); T6(Hex1HexNAc1); S12(HexNAc); K20(TMT10plex)	53401.5	65810.5	69565.5	92943	9353.45	22921.7	79712	100898	46220.7	68943.5	0.774569	0.954557	1.00902	1.3481	0.135668	0.332471	1.15619	1.46349	0.670414	287	NO
p14314	SEALPTDLPAPSAPDLTEPK	T6(Hex1HexNAc1);S12(HexNAc)	ETD	161229_Fusion_(LC2)_Ieva_Hacat_WT_T1_T2_T3_TMT10plex_Jacalin(Dec2016)_2h_HCD_ETD_high_pH_4_ETD_gr_TMT.mgf	295651	1	1	2	282	301	SEALPTDLPAPSAPDLTEPK 287-HexHexNAc;293-HexNAc	PRKCSH	P14314	sEALPtDLPAPsAPDLTEPk	N-Term(TMT10plex); T6(Hex1HexNAc1); S12(HexNAc); K20(TMT10plex)	53401.5	65810.5	69565.5	92943	9353.45	22921.7	79712	100898	46220.7	68943.5	0.774569	0.954557	1.00902	1.3481	0.135668	0.332471	1.15619	1.46349	0.670414	293	NO
q9y624	LIVLVPPSKPTVNIPSSATIGNR	S8(Hex1HexNAc1)	ETD	161229_Fusion_(LC2)_Ieva_Hacat_WT_T1_T2_T3_TMT10plex_Jacalin(Dec2016)_2h_HCD_ETD_high_pH_8_ETD_gr_TMT.mgf	324560	0	1	1	126	148	LIVLVPPSKPTVNIPSSATIGNR 133-HexHexNAc	F11R	Q9Y624	lIVLVPPskPTVNIPSSATIGNR	N-Term(TMT10plex); S8(Hex1HexNAc1); K9(TMT10plex)	2867.12	4936.81	3346.3	433.688	709.13		6773.75	6458.9	2981.61	3690.35	0.776924	1.33776	0.90677	0.117519	0.192158		1.83553	1.75021	0.807948	133	NO
p02786	LAGTESPVREEPGEDFPAAR	T4(Hex1HexNAc1)	ETD	161229_Fusion_(LC2)_Ieva_Hacat_WT_T1_T2_T3_TMT10plex_Jacalin(Dec2016)_2h_HCD_ETD_high_pH_1_ETD_gr_TMT.mgf	249476	0	1	1	101	120	LAGTESPVREEPGEDFPAAR 104-HexHexNAc	TFRC	P02786	lAGtESPVREEPGEDFPAAR	N-Term(TMT10plex); T4(Hex1HexNAc1)	4826.27	3829.17	5440.3	6470.2	2550.35	6798.15	4503.97	6136.75	9090.4	6210.8	0.777077	0.616534	0.875942	1.04177	0.410631	1.09457	0.725184	0.988077	1.46364	104	NO
q08629	VIKPTSSNTAQGR	T5(Hex1HexNAc1)	ETD	161229_Fusion_(LC2)_Ieva_Hacat_WT_T1_T2_T3_TMT10plex_Jacalin(Dec2016)_2h_HCD_ETD_high_pH_7_ETD_gr_TMT.mgf	306593	0	1	1	224	236	VIKPTSSNTAQGR 228-HexHexNAc	SPOCK1	Q08629	vIkPtSSNTAQGR	N-Term(TMT10plex); K3(TMT10plex); T5(Hex1HexNAc1)	21456.2	4018.41	52074.5	11387.3	17869.4	30986.3	12913.3	29282.2	6222.15	27609.1	0.777142	0.145547	1.88614	0.412447	0.647229	1.12232	0.467719	1.0606	0.225366	228	NO
q5sri9	INSETNTKNLK	T7(Hex1HexNAc1)	ETD	161229_Fusion_(LC2)_Ieva_Hacat_WT_T1_T2_T3_TMT10plex_Jacalin(Dec2016)_2h_HCD_ETD_high_pH_8_ETD_gr_TMT.mgf	320933	0	1	1	67	77	INSETNTKNLK 73-HexHexNAc	MANEA	Q5SRI9	iNSETNtkNLk	N-Term(TMT10plex); T7(Hex1HexNAc1); K8(TMT10plex); K11(TMT10plex)	8866.9	4893.57	8582.65	10300.4	6501.3	8106.55	7411.25	6174.65	8496.85	11386.8	0.7787	0.429758	0.753737	0.904591	0.570951	0.711925	0.650863	0.542264	0.746202	73	NO
q8nbj4	SQTPAPSSEVVLDSK	S1(Hex1HexNAc1);S7(Hex1HexNAc1)	ETD	161229_Fusion_(LC2)_Ieva_Hacat_WT_T1_T2_T3_TMT10plex_Jacalin(Dec2016)_2h_HCD_ETD_high_pH_3_ETD_gr_TMT.mgf	278741	0	2	2	233	247	SQTPAPSSEVVLDSK 233-HexHexNAc;239-HexHexNAc	GOLM1	Q8NBJ4	sQTPAPsSEVVLDSk	N-Term(TMT10plex); S1(Hex1HexNAc1); S7(Hex1HexNAc1); K15(TMT10plex)	11331.4	6944.5	17098.5	15204.4	4680.3	9675.15	12567.7	14522.8	18321.2	14544.4	0.77909	0.477469	1.17561	1.04538	0.321794	0.665215	0.864092	0.998515	1.25967	233	NO
q8nbj4	SQTPAPSSEVVLDSK	S1(Hex1HexNAc1);S7(Hex1HexNAc1)	ETD	161229_Fusion_(LC2)_Ieva_Hacat_WT_T1_T2_T3_TMT10plex_Jacalin(Dec2016)_2h_HCD_ETD_high_pH_3_ETD_gr_TMT.mgf	278741	0	2	2	233	247	SQTPAPSSEVVLDSK 233-HexHexNAc;239-HexHexNAc	GOLM1	Q8NBJ4	sQTPAPsSEVVLDSk	N-Term(TMT10plex); S1(Hex1HexNAc1); S7(Hex1HexNAc1); K15(TMT10plex)	11331.4	6944.5	17098.5	15204.4	4680.3	9675.15	12567.7	14522.8	18321.2	14544.4	0.77909	0.477469	1.17561	1.04538	0.321794	0.665215	0.864092	0.998515	1.25967	239	NO
q8nbj4	SQTPAPSSEVVLDSK	S1(Hex1HexNAc1);S7(Hex1HexNAc1)	ETD	161229_Fusion_(LC2)_Ieva_Hacat_WT_T1_T2_T3_TMT10plex_Jacalin(Dec2016)_2h_HCD_ETD_high_pH_2_ETD_gr_TMT.mgf	263319	0	2	2	233	247	SQTPAPSSEVVLDSK 233-HexHexNAc;239-HexHexNAc	GOLM1	Q8NBJ4	sQTPAPsSEVVLDSk	N-Term(TMT10plex); S1(Hex1HexNAc1); S7(Hex1HexNAc1); K15(TMT10plex)	13484.4	7599.95	20795	17085.1	4213.82	7285.3	14914.1	13360.1	19355.4	17258.8	0.781306	0.440352	1.20489	0.989936	0.244155	0.422121	0.864145	0.774104	1.12148	233	NO
q8nbj4	SQTPAPSSEVVLDSK	S1(Hex1HexNAc1);S7(Hex1HexNAc1)	ETD	161229_Fusion_(LC2)_Ieva_Hacat_WT_T1_T2_T3_TMT10plex_Jacalin(Dec2016)_2h_HCD_ETD_high_pH_2_ETD_gr_TMT.mgf	263319	0	2	2	233	247	SQTPAPSSEVVLDSK 233-HexHexNAc;239-HexHexNAc	GOLM1	Q8NBJ4	sQTPAPsSEVVLDSk	N-Term(TMT10plex); S1(Hex1HexNAc1); S7(Hex1HexNAc1); K15(TMT10plex)	13484.4	7599.95	20795	17085.1	4213.82	7285.3	14914.1	13360.1	19355.4	17258.8	0.781306	0.440352	1.20489	0.989936	0.244155	0.422121	0.864145	0.774104	1.12148	239	NO
p26572	GRVPTAAPPAQPR	T5(Hex1HexNAc1)	ETD	161229_Fusion_(LC2)_Ieva_Hacat_WT_T1_T2_T3_TMT10plex_Jacalin(Dec2016)_2h_HCD_ETD_high_pH_8_ETD_gr_TMT.mgf	319875	0	1	1	84	96	GRVPTAAPPAQPR 88-HexHexNAc	MGAT1	P26572	gRVPtAAPPAQPR	N-Term(TMT10plex); T5(Hex1HexNAc1)	32495.1	27641.6	36468.2	33095.2	26864.3	41133.9	33882	37396.4	54651	41582.7	0.781457	0.664738	0.877004	0.795889	0.646045	0.989207	0.81481	0.899326	1.31427	88	NO
o43493	SGADGQTPK	T7(Hex1HexNAc1)	ETD	161229_Fusion_(LC2)_Ieva_Hacat_WT_T1_T2_T3_TMT10plex_Jacalin(Dec2016)_2h_HCD_ETD_high_pH_3_ETD_gr_TMT.mgf	276517	0	1	1	182	190	SGADGQTPK 188-HexHexNAc	TGOLN2	O43493	sGADGQtPk	N-Term(TMT10plex); T7(Hex1HexNAc1); K9(TMT10plex)	3573470	2573340	4769510	4284640	3357660	4770050	2254540	2136920	2440360	4570500	0.781855	0.563032	1.04354	0.937455	0.734637	1.04366	0.493281	0.467546	0.533937	188	NO
q9nyq8	GCSEGHCLVTPEIQR	T10(Hex1HexNAc1)	ETD	161229_Fusion_(LC2)_Ieva_Hacat_WT_T1_T2_T3_TMT10plex_Jacalin(Dec2016)_2h_HCD_ETD_high_pH_2_ETD_gr_TMT.mgf	262991	0	1	1	4027	4041	GCSEGHCLVTPEIQR 4036-HexHexNAc	FAT2	Q9NYQ8	gcSEGHcLVtPEIQR	N-Term(TMT10plex); C2(Carbamidomethyl); C7(Carbamidomethyl); T10(Hex1HexNAc1)	36233.6	46789.5	33704.4	48065	34186.8	28773.4	22859	21375.3	21426.4	46296.4	0.782644	1.01065	0.728013	1.0382	0.738433	0.621504	0.493753	0.461705	0.462809	4036	NO
p14314	SEALPTDLPAPSAPDLTEPK	T6(Hex1HexNAc1);S12(HexNAc)	ETD	161229_Fusion_(LC2)_Ieva_Hacat_WT_T1_T2_T3_TMT10plex_Jacalin(Dec2016)_2h_HCD_ETD_high_pH_3_ETD_gr_TMT.mgf	281016	1	1	2	282	301	SEALPTDLPAPSAPDLTEPK 287-HexHexNAc;293-HexNAc	PRKCSH	P14314	sEALPtDLPAPsAPDLTEPk	N-Term(TMT10plex); T6(Hex1HexNAc1); S12(HexNAc); K20(TMT10plex)	13926.6	15019.7	19212.9	21917.9	2897.31	7116.7	16130	24931.7	11364.1	17793.1	0.782697	0.844131	1.07979	1.23182	0.162833	0.39997	0.906531	1.4012	0.63868	287	NO
p14314	SEALPTDLPAPSAPDLTEPK	T6(Hex1HexNAc1);S12(HexNAc)	ETD	161229_Fusion_(LC2)_Ieva_Hacat_WT_T1_T2_T3_TMT10plex_Jacalin(Dec2016)_2h_HCD_ETD_high_pH_3_ETD_gr_TMT.mgf	281016	1	1	2	282	301	SEALPTDLPAPSAPDLTEPK 287-HexHexNAc;293-HexNAc	PRKCSH	P14314	sEALPtDLPAPsAPDLTEPk	N-Term(TMT10plex); T6(Hex1HexNAc1); S12(HexNAc); K20(TMT10plex)	13926.6	15019.7	19212.9	21917.9	2897.31	7116.7	16130	24931.7	11364.1	17793.1	0.782697	0.844131	1.07979	1.23182	0.162833	0.39997	0.906531	1.4012	0.63868	293	NO
q9bs26	EFHHGPDPTDTAPGEQAQDVASSPPESSFQK	S22(HexNAc);S23(HexNAc);S27(HexNAc)	ETD	161229_Fusion_(LC2)_Ieva_Hacat_WT_T1_T2_T3_TMT10plex_Jacalin(Dec2016)_2h_HCD_ETD_high_pH_2_ETD_gr_TMT.mgf	264143	3	0	3	359	389	EFHHGPDPTDTAPGEQAQDVASSPPESSFQK 380-HexNAc;381-HexNAc;385-HexNAc	ERP44	Q9BS26	eFHHGPDPTDTAPGEQAQDVAssPPEsSFQk	N-Term(TMT10plex); S22(HexNAc); S23(HexNAc); S27(HexNAc); K31(TMT10plex)	51603	43951.6	61535.5	63490.5	20670.9	20557.2	56056	58688	19457.7	65921	0.782801	0.666731	0.933473	0.96313	0.313571	0.311846	0.850351	0.890278	0.295167	380	NO
q9bs26	EFHHGPDPTDTAPGEQAQDVASSPPESSFQK	S22(HexNAc);S23(HexNAc);S27(HexNAc)	ETD	161229_Fusion_(LC2)_Ieva_Hacat_WT_T1_T2_T3_TMT10plex_Jacalin(Dec2016)_2h_HCD_ETD_high_pH_2_ETD_gr_TMT.mgf	264143	3	0	3	359	389	EFHHGPDPTDTAPGEQAQDVASSPPESSFQK 380-HexNAc;381-HexNAc;385-HexNAc	ERP44	Q9BS26	eFHHGPDPTDTAPGEQAQDVAssPPEsSFQk	N-Term(TMT10plex); S22(HexNAc); S23(HexNAc); S27(HexNAc); K31(TMT10plex)	51603	43951.6	61535.5	63490.5	20670.9	20557.2	56056	58688	19457.7	65921	0.782801	0.666731	0.933473	0.96313	0.313571	0.311846	0.850351	0.890278	0.295167	381	NO
q9bs26	EFHHGPDPTDTAPGEQAQDVASSPPESSFQK	S22(HexNAc);S23(HexNAc);S27(HexNAc)	ETD	161229_Fusion_(LC2)_Ieva_Hacat_WT_T1_T2_T3_TMT10plex_Jacalin(Dec2016)_2h_HCD_ETD_high_pH_2_ETD_gr_TMT.mgf	264143	3	0	3	359	389	EFHHGPDPTDTAPGEQAQDVASSPPESSFQK 380-HexNAc;381-HexNAc;385-HexNAc	ERP44	Q9BS26	eFHHGPDPTDTAPGEQAQDVAssPPEsSFQk	N-Term(TMT10plex); S22(HexNAc); S23(HexNAc); S27(HexNAc); K31(TMT10plex)	51603	43951.6	61535.5	63490.5	20670.9	20557.2	56056	58688	19457.7	65921	0.782801	0.666731	0.933473	0.96313	0.313571	0.311846	0.850351	0.890278	0.295167	385	NO
q9y4l1	TISSLFGGGTTPDAK	T11(HexNAc)	ETD	161229_Fusion_(LC2)_Ieva_Hacat_WT_T1_T2_T3_TMT10plex_Jacalin(Dec2016)_2h_HCD_ETD_high_pH_7_ETD_gr_TMT.mgf	310304	1	0	1	580	594	TISSLFGGGTTPDAK 590-HexNAc	HYOU1	Q9Y4L1	tISSLFGGGTtPDAk	N-Term(TMT10plex); T11(HexNAc); K15(TMT10plex)	10216.2	10547.9	12076.9	16404.5	12424.2	13728.2	6570.55	7592.15	8541.45	13042.5	0.783301	0.808733	0.925965	1.25777	0.952593	1.05257	0.50378	0.582108	0.654894	590	NO
p02786	LAGTESPVREEPGEDFPAAR	T4(Hex1HexNAc1)	ETD	161229_Fusion_(LC2)_Ieva_Hacat_WT_T1_T2_T3_TMT10plex_Jacalin(Dec2016)_2h_HCD_ETD_high_pH_3_ETD_gr_TMT.mgf	279332	0	1	1	101	120	LAGTESPVREEPGEDFPAAR 104-HexHexNAc	TFRC	P02786	lAGtESPVREEPGEDFPAAR	N-Term(TMT10plex); T4(Hex1HexNAc1)	36661.4	34065.8	43450.5	46041.9	17842.2	46317.6	37885.8	52482.5	94124.5	46778.5	0.783723	0.728236	0.928856	0.984253	0.381419	0.990147	0.809898	1.12194	2.01213	104	NO
o43278	GSSGAQATFPQGPSMER	T8(Hex1HexNAc1)	ETD	161229_Fusion_(LC2)_Ieva_Hacat_WT_T1_T2_T3_TMT10plex_Jacalin(Dec2016)_2h_HCD_ETD_high_pH_3_ETD_gr_TMT.mgf	278145	0	1	1	310	326	GSSGAQATFPQGPSMER 317-HexHexNAc	SPINT1	O43278	gSSGAQAtFPQGPSmER	N-Term(TMT10plex); T8(Hex1HexNAc1); M15(Oxidation)	40001.7	26962.8	48266.1	50070	24473.7	44096.9	31507.6	42734.5	43502.8	50984.5	0.784586	0.528843	0.946682	0.982063	0.480022	0.864908	0.617984	0.838186	0.853255	317	NO
q02818	GAPNKEETPATESPDTGLYYHR	T8(Hex1HexNAc1);T11(HexNAc);S13(Hex1HexNAc1);T16(HexNAc)	ETD	161229_Fusion_(LC2)_Ieva_Hacat_WT_T1_T2_T3_TMT10plex_Jacalin(Dec2016)_2h_HCD_ETD_high_pH_3_ETD_gr_TMT.mgf	278309	2	2	4	32	53	GAPNKEETPATESPDTGLYYHR 39-HexHexNAc;42-HexNAc;44-HexHexNAc;47-HexNAc	NUCB1	Q02818	gAPNkEEtPAtEsPDtGLYYHR	N-Term(TMT10plex); K5(TMT10plex); T8(Hex1HexNAc1); T11(HexNAc); S13(Hex1HexNAc1); T16(HexNAc)	15733.3	14923.8	15597.8	40561.2	16312.1	41083.1	30651.7	52022	41566.1	20052.4	0.784609	0.74424	0.777852	2.02276	0.813474	2.04879	1.52858	2.5943	2.07287	39	NO
q02818	GAPNKEETPATESPDTGLYYHR	T8(Hex1HexNAc1);T11(HexNAc);S13(Hex1HexNAc1);T16(HexNAc)	ETD	161229_Fusion_(LC2)_Ieva_Hacat_WT_T1_T2_T3_TMT10plex_Jacalin(Dec2016)_2h_HCD_ETD_high_pH_3_ETD_gr_TMT.mgf	278309	2	2	4	32	53	GAPNKEETPATESPDTGLYYHR 39-HexHexNAc;42-HexNAc;44-HexHexNAc;47-HexNAc	NUCB1	Q02818	gAPNkEEtPAtEsPDtGLYYHR	N-Term(TMT10plex); K5(TMT10plex); T8(Hex1HexNAc1); T11(HexNAc); S13(Hex1HexNAc1); T16(HexNAc)	15733.3	14923.8	15597.8	40561.2	16312.1	41083.1	30651.7	52022	41566.1	20052.4	0.784609	0.74424	0.777852	2.02276	0.813474	2.04879	1.52858	2.5943	2.07287	42	NO
q02818	GAPNKEETPATESPDTGLYYHR	T8(Hex1HexNAc1);T11(HexNAc);S13(Hex1HexNAc1);T16(HexNAc)	ETD	161229_Fusion_(LC2)_Ieva_Hacat_WT_T1_T2_T3_TMT10plex_Jacalin(Dec2016)_2h_HCD_ETD_high_pH_3_ETD_gr_TMT.mgf	278309	2	2	4	32	53	GAPNKEETPATESPDTGLYYHR 39-HexHexNAc;42-HexNAc;44-HexHexNAc;47-HexNAc	NUCB1	Q02818	gAPNkEEtPAtEsPDtGLYYHR	N-Term(TMT10plex); K5(TMT10plex); T8(Hex1HexNAc1); T11(HexNAc); S13(Hex1HexNAc1); T16(HexNAc)	15733.3	14923.8	15597.8	40561.2	16312.1	41083.1	30651.7	52022	41566.1	20052.4	0.784609	0.74424	0.777852	2.02276	0.813474	2.04879	1.52858	2.5943	2.07287	44	NO
q02818	GAPNKEETPATESPDTGLYYHR	T8(Hex1HexNAc1);T11(HexNAc);S13(Hex1HexNAc1);T16(HexNAc)	ETD	161229_Fusion_(LC2)_Ieva_Hacat_WT_T1_T2_T3_TMT10plex_Jacalin(Dec2016)_2h_HCD_ETD_high_pH_3_ETD_gr_TMT.mgf	278309	2	2	4	32	53	GAPNKEETPATESPDTGLYYHR 39-HexHexNAc;42-HexNAc;44-HexHexNAc;47-HexNAc	NUCB1	Q02818	gAPNkEEtPAtEsPDtGLYYHR	N-Term(TMT10plex); K5(TMT10plex); T8(Hex1HexNAc1); T11(HexNAc); S13(Hex1HexNAc1); T16(HexNAc)	15733.3	14923.8	15597.8	40561.2	16312.1	41083.1	30651.7	52022	41566.1	20052.4	0.784609	0.74424	0.777852	2.02276	0.813474	2.04879	1.52858	2.5943	2.07287	47	NO
p02786	LAGTESPVREEPGEDFPAAR	T4(Hex1HexNAc1)	ETD	161229_Fusion_(LC2)_Ieva_Hacat_WT_T1_T2_T3_TMT10plex_Jacalin(Dec2016)_2h_HCD_ETD_high_pH_2_ETD_gr_TMT.mgf	265075	0	1	1	101	120	LAGTESPVREEPGEDFPAAR 104-HexHexNAc	TFRC	P02786	lAGtESPVREEPGEDFPAAR	N-Term(TMT10plex); T4(Hex1HexNAc1)	3282.76	3193.86	3508.59	4019.71	2218.15	5448.35	3717.91	4120.29	7567.7	4180.57	0.785242	0.763977	0.839261	0.961522	0.530586	1.30326	0.889331	0.985581	1.81021	104	NO
q9bs26	EFHHGPDPTDTAPGEQAQDVASSPPESSFQK	T9(HexNAc);S28(HexNAc)	ETD	161229_Fusion_(LC2)_Ieva_Hacat_WT_T1_T2_T3_TMT10plex_Jacalin(Dec2016)_2h_HCD_ETD_high_pH_3_ETD_gr_TMT.mgf	279322	2	0	2	359	389	EFHHGPDPTDTAPGEQAQDVASSPPESSFQK 367-HexNAc;386-HexNAc	ERP44	Q9BS26	eFHHGPDPtDTAPGEQAQDVASSPPESsFQk	N-Term(TMT10plex); T9(HexNAc); S28(HexNAc); K31(TMT10plex)	244260	238350	240243	379798	70206	85842.5	395056	291316	114499	311012	0.785372	0.766369	0.772456	1.22117	0.225734	0.27601	1.27023	0.936671	0.36815	367	NO
q9bs26	EFHHGPDPTDTAPGEQAQDVASSPPESSFQK	T9(HexNAc);S28(HexNAc)	ETD	161229_Fusion_(LC2)_Ieva_Hacat_WT_T1_T2_T3_TMT10plex_Jacalin(Dec2016)_2h_HCD_ETD_high_pH_3_ETD_gr_TMT.mgf	279322	2	0	2	359	389	EFHHGPDPTDTAPGEQAQDVASSPPESSFQK 367-HexNAc;386-HexNAc	ERP44	Q9BS26	eFHHGPDPtDTAPGEQAQDVASSPPESsFQk	N-Term(TMT10plex); T9(HexNAc); S28(HexNAc); K31(TMT10plex)	244260	238350	240243	379798	70206	85842.5	395056	291316	114499	311012	0.785372	0.766369	0.772456	1.22117	0.225734	0.27601	1.27023	0.936671	0.36815	386	NO
q86vz4	ATAPNKPPALSNTEKR	T2(HexNAc);T13(HexNAc)	ETD	161229_Fusion_(LC2)_Ieva_Hacat_WT_T1_T2_T3_TMT10plex_Jacalin(Dec2016)_2h_HCD_ETD_high_pH_7_ETD_gr_TMT.mgf	307477	2	0	2	385	400	ATAPNKPPALSNTEKR 386-HexNAc;397-HexNAc	LRP11	Q86VZ4	atAPNkPPALSNtEkR	N-Term(TMT10plex); T2(HexNAc); K6(TMT10plex); T13(HexNAc); K15(TMT10plex)	30741.6	21166.6	42833	21873.2	12013.7	32048.1	8978.2	6773.2	7485.1	39139.6	0.785435	0.540798	1.09436	0.558851	0.306945	0.818815	0.229389	0.173052	0.191241	386	NO
q86vz4	ATAPNKPPALSNTEKR	T2(HexNAc);T13(HexNAc)	ETD	161229_Fusion_(LC2)_Ieva_Hacat_WT_T1_T2_T3_TMT10plex_Jacalin(Dec2016)_2h_HCD_ETD_high_pH_7_ETD_gr_TMT.mgf	307477	2	0	2	385	400	ATAPNKPPALSNTEKR 386-HexNAc;397-HexNAc	LRP11	Q86VZ4	atAPNkPPALSNtEkR	N-Term(TMT10plex); T2(HexNAc); K6(TMT10plex); T13(HexNAc); K15(TMT10plex)	30741.6	21166.6	42833	21873.2	12013.7	32048.1	8978.2	6773.2	7485.1	39139.6	0.785435	0.540798	1.09436	0.558851	0.306945	0.818815	0.229389	0.173052	0.191241	397	NO
p14314	SEALPTDLPAPSAPDLTEPK	T6(Hex1HexNAc1)	ETD	161229_Fusion_(LC2)_Ieva_Hacat_WT_T1_T2_T3_TMT10plex_Jacalin(Dec2016)_2h_HCD_ETD_high_pH_4_ETD_gr_TMT.mgf	295767	0	1	1	282	301	SEALPTDLPAPSAPDLTEPK 287-HexHexNAc	PRKCSH	P14314	sEALPtDLPAPSAPDLTEPk	N-Term(TMT10plex); T6(Hex1HexNAc1); K20(TMT10plex)	10543.9	34145.9	10971.1	16399.8	3492.94	5043.8	11621	10825.6	12331.9	13397.6	0.786999	2.54866	0.818885	1.22408	0.260714	0.37647	0.867394	0.808025	0.920456	287	NO
q8tct6	VATQPADNPLDVLSR	T3(Hex1HexNAc1)	ETD	161229_Fusion_(LC2)_Ieva_Hacat_WT_T1_T2_T3_TMT10plex_Jacalin(Dec2016)_2h_HCD_ETD_high_pH_4_ETD_gr_TMT.mgf	295433	0	1	1	219	233	VATQPADNPLDVLSR 221-HexHexNAc	SPPL3	Q8TCT6	vAtQPADNPLDVLSR	N-Term(TMT10plex); T3(Hex1HexNAc1)	14240.2	9999.3	12040.5	22796	19994.9	14376.7	19209.2	16797.9	8955.15	18076.1	0.787792	0.553178	0.666101	1.26111	1.10615	0.795343	1.06268	0.929288	0.495414	221	NO
q08629	VIKPTSSNTAQGR	T5(Hex1HexNAc1)	ETD	161229_Fusion_(LC2)_Ieva_Hacat_WT_T1_T2_T3_TMT10plex_Jacalin(Dec2016)_2h_HCD_ETD_high_pH_8_ETD_gr_TMT.mgf	320143	0	1	1	224	236	VIKPTSSNTAQGR 228-HexHexNAc	SPOCK1	Q08629	vIkPtSSNTAQGR	N-Term(TMT10plex); K3(TMT10plex); T5(Hex1HexNAc1)	9858.65	1542.29	21505.3	6156.8	7297.6	12631.3	5457.3	10802.1	2226.43	12486.1	0.78957	0.123521	1.72234	0.493092	0.584458	1.01163	0.43707	0.86513	0.178313	228	NO
p13987	FEHCNFNDVTTR	T11(HexNAc)	ETD	161229_Fusion_(LC2)_Ieva_Hacat_WT_T1_T2_T3_TMT10plex_Jacalin(Dec2016)_2h_HCD_ETD_high_pH_4_ETD_gr_TMT.mgf	293793	1	0	1	67	78	FEHCNFNDVTTR 77-HexNAc	CD59	P13987	fEHcNFNDVTtR	N-Term(TMT10plex); C4(Carbamidomethyl); T11(HexNAc)	21296.6	23301.5	21734.6	27202.7	15749.5	16776	16573.6	17636.6	13953.2	26953.7	0.790118	0.864501	0.806368	1.00924	0.584317	0.622401	0.614891	0.654329	0.517673	77	NO
q10471	AQSMETLPPGK	T6(Hex1HexNAc1)	ETD	161229_Fusion_(LC2)_Ieva_Hacat_WT_T1_T2_T3_TMT10plex_Jacalin(Dec2016)_2h_HCD_ETD_high_pH_4_ETD_gr_TMT.mgf	292975	0	1	1	65	75	AQSMETLPPGK 70-HexHexNAc	GALNT2	Q10471	aQSmEtLPPGk	N-Term(TMT10plex); M4(Oxidation); T6(Hex1HexNAc1); K11(TMT10plex)	105428	75054.5	147703	49322.5	19617	20079.4	107892	116802	115819	133352	0.790599	0.56283	1.10762	0.369867	0.147107	0.150574	0.809077	0.875892	0.868521	70	NO
q10471	AQSMETLPPGK	T6(Hex1HexNAc1)	ETD	161229_Fusion_(LC2)_Ieva_Hacat_WT_T1_T2_T3_TMT10plex_Jacalin(Dec2016)_2h_HCD_ETD_high_pH_4_ETD_gr_TMT.mgf	293204	0	1	1	65	75	AQSMETLPPGK 70-HexHexNAc	GALNT2	Q10471	aQSmEtLPPGk	N-Term(TMT10plex); M4(Oxidation); T6(Hex1HexNAc1); K11(TMT10plex)	136905	125382	186256	72048	33402.4	27122.6	135796	149247	140590	173140	0.790718	0.724165	1.07575	0.416126	0.192921	0.156651	0.784313	0.862002	0.812002	70	NO
p14314	SEALPTDLPAPSAPDLTEPK	T6(HexNAc);S12(HexNAc)	ETD	161229_Fusion_(LC2)_Ieva_Hacat_WT_T1_T2_T3_TMT10plex_Jacalin(Dec2016)_2h_HCD_ETD_high_pH_3_ETD_gr_TMT.mgf	281152	2	0	2	282	301	SEALPTDLPAPSAPDLTEPK 287-HexNAc;293-HexNAc	PRKCSH	P14314	sEALPtDLPAPsAPDLTEPk	N-Term(TMT10plex); T6(HexNAc); S12(HexNAc); K20(TMT10plex)	27393.3	42427.7	35323.2	26619.9	4103.74	5815.15	27557.1	22082.2	7639.7	34628.2	0.791069	1.22524	1.02007	0.768735	0.118509	0.167931	0.795799	0.637694	0.220621	287	NO
p14314	SEALPTDLPAPSAPDLTEPK	T6(HexNAc);S12(HexNAc)	ETD	161229_Fusion_(LC2)_Ieva_Hacat_WT_T1_T2_T3_TMT10plex_Jacalin(Dec2016)_2h_HCD_ETD_high_pH_3_ETD_gr_TMT.mgf	281152	2	0	2	282	301	SEALPTDLPAPSAPDLTEPK 287-HexNAc;293-HexNAc	PRKCSH	P14314	sEALPtDLPAPsAPDLTEPk	N-Term(TMT10plex); T6(HexNAc); S12(HexNAc); K20(TMT10plex)	27393.3	42427.7	35323.2	26619.9	4103.74	5815.15	27557.1	22082.2	7639.7	34628.2	0.791069	1.22524	1.02007	0.768735	0.118509	0.167931	0.795799	0.637694	0.220621	293	NO
q8nbj4	SQTPAPSSEVVLDSK	S1(Hex1HexNAc1);S7(Hex1HexNAc1)	ETD	161229_Fusion_(LC2)_Ieva_Hacat_WT_T1_T2_T3_TMT10plex_Jacalin(Dec2016)_2h_HCD_ETD_high_pH_2_ETD_gr_TMT.mgf	263513	0	2	2	233	247	SQTPAPSSEVVLDSK 233-HexHexNAc;239-HexHexNAc	GOLM1	Q8NBJ4	sQTPAPsSEVVLDSk	N-Term(TMT10plex); S1(Hex1HexNAc1); S7(Hex1HexNAc1); K15(TMT10plex)	15834.6	9220.45	27084.1	23902.7	7315.9	11393.4	17820.7	17626.3	24899.9	19986.5	0.792265	0.461334	1.35512	1.19594	0.366042	0.570055	0.891637	0.88191	1.24584	233	NO
q8nbj4	SQTPAPSSEVVLDSK	S1(Hex1HexNAc1);S7(Hex1HexNAc1)	ETD	161229_Fusion_(LC2)_Ieva_Hacat_WT_T1_T2_T3_TMT10plex_Jacalin(Dec2016)_2h_HCD_ETD_high_pH_2_ETD_gr_TMT.mgf	263513	0	2	2	233	247	SQTPAPSSEVVLDSK 233-HexHexNAc;239-HexHexNAc	GOLM1	Q8NBJ4	sQTPAPsSEVVLDSk	N-Term(TMT10plex); S1(Hex1HexNAc1); S7(Hex1HexNAc1); K15(TMT10plex)	15834.6	9220.45	27084.1	23902.7	7315.9	11393.4	17820.7	17626.3	24899.9	19986.5	0.792265	0.461334	1.35512	1.19594	0.366042	0.570055	0.891637	0.88191	1.24584	239	NO
p16070	SLSGDQDTFHPSGGSHTTHGSESDG	T18(Hex1HexNAc1)	ETD	161229_Fusion_(LC2)_Ieva_Hacat_WT_T1_T2_T3_TMT10plex_Jacalin(Dec2016)_2h_HCD_ETD_high_pH_1_ETD_gr_TMT.mgf	247038	0	1	1	601	625	SLSGDQDTFHPSGGSHTTHGSESDG 618-HexHexNAc	CD44	P16070	sLSGDQDTFHPSGGSHTtHGSESDG	N-Term(TMT10plex); T18(Hex1HexNAc1)	5826.4	5416.75	6494.55	6499.1	6572.1	8074.9	10289.6	8180.2	13169.5	7353.55	0.792325	0.736617	0.883186	0.883804	0.893732	1.0981	1.39927	1.11242	1.7909	618	NO
p02786	LAGTESPVREEPGEDFPAAR	T4(Hex1HexNAc1)	ETD	161229_Fusion_(LC2)_Ieva_Hacat_WT_T1_T2_T3_TMT10plex_Jacalin(Dec2016)_2h_HCD_ETD_high_pH_2_ETD_gr_TMT.mgf	264740	0	1	1	101	120	LAGTESPVREEPGEDFPAAR 104-HexHexNAc	TFRC	P02786	lAGtESPVREEPGEDFPAAR	N-Term(TMT10plex); T4(Hex1HexNAc1)	5421.9	4790.29	6218.8	6609.85	2981.02	6661.2	4555.91	5660.85	9874.3	6839.45	0.792739	0.700391	0.909254	0.96643	0.435857	0.973938	0.666122	0.827676	1.44373	104	NO
q10471	AQSMETLPPGK	T6(Hex1HexNAc1)	ETD	161229_Fusion_(LC2)_Ieva_Hacat_WT_T1_T2_T3_TMT10plex_Jacalin(Dec2016)_2h_HCD_ETD_high_pH_4_ETD_gr_TMT.mgf	293016	0	1	1	65	75	AQSMETLPPGK 70-HexHexNAc	GALNT2	Q10471	aQSmEtLPPGk	N-Term(TMT10plex); M4(Oxidation); T6(Hex1HexNAc1); K11(TMT10plex)	40931.6	29626.3	56524.5	21547.3	9478.45	10591.3	41306.5	46709.3	46896	51499	0.794804	0.575279	1.09758	0.418402	0.184051	0.20566	0.802084	0.906994	0.91062	70	NO
q9y4l1	LGNTISSLFGGGTTPDAK	T14(HexNAc)	ETD	161229_Fusion_(LC2)_Ieva_Hacat_WT_T1_T2_T3_TMT10plex_Jacalin(Dec2016)_2h_HCD_ETD_high_pH_8_ETD_gr_TMT.mgf	324814	1	0	1	577	594	LGNTISSLFGGGTTPDAK 590-HexNAc	HYOU1	Q9Y4L1	lGNTISSLFGGGTtPDAk	N-Term(TMT10plex); T14(HexNAc); K18(TMT10plex)	27122.1	24591.2	30109.6	42919.6	39149.8	34883.8	17594.1	17676.7	21649.4	34079	0.79586	0.721594	0.883524	1.25941	1.1488	1.02362	0.516274	0.518698	0.635271	590	NO
q13444	LPSLPPMAAFCGN	S3(Hex1HexNAc1)	ETD	161229_Fusion_(LC2)_Ieva_Hacat_WT_T1_T2_T3_TMT10plex_Jacalin(Dec2016)_2h_HCD_ETD_high_pH_7_ETD_gr_TMT.mgf	311503	0	1	1	414	426	LPSLPPMAAFCGN 416-HexHexNAc	ADAM15	Q13444	lPsLPPMAAFcGN	N-Term(TMT10plex); S3(Hex1HexNAc1); C11(Carbamidomethyl)	3837.22	3202.31	4233.95	3264.69	402.745	560.765	5335.2	4324.57	3038.51	4818.56	0.796342	0.664578	0.878675	0.677524	0.083582	0.116376	1.10722	0.897482	0.630585	416	NO
q10471	AQSMETLPPGK	T6(Hex1HexNAc1)	ETD	161229_Fusion_(LC2)_Ieva_Hacat_WT_T1_T2_T3_TMT10plex_Jacalin(Dec2016)_2h_HCD_ETD_high_pH_4_ETD_gr_TMT.mgf	292974	0	1	1	65	75	AQSMETLPPGK 70-HexHexNAc	GALNT2	Q10471	aQSmEtLPPGk	N-Term(TMT10plex); M4(Oxidation); T6(Hex1HexNAc1); K11(TMT10plex)	12309200	9387550	19492900	5573650	1706340	2284540	14377200	15406700	14985800	15444000	0.797021	0.607844	1.26217	0.360894	0.110486	0.147924	0.930925	0.997585	0.970332	70	NO
o43493	SSEPTEDVEPK	T5(Hex1HexNAc1)	ETD	161229_Fusion_(LC2)_Ieva_Hacat_WT_T1_T2_T3_TMT10plex_Jacalin(Dec2016)_2h_HCD_ETD_high_pH_wash_ETD_gr_TMT.mgf	335866	0	1	1	314	324	SSEPTEDVEPK 318-HexHexNAc	TGOLN2	O43493	sSEPtEDVEPk	N-Term(TMT10plex); T5(Hex1HexNAc1); K11(TMT10plex)	91074	65049.5	122771	60699.5	30768.2	46695.1	130585	134843	147982	114163	0.797754	0.569795	1.0754	0.531692	0.269511	0.409021	1.14385	1.18114	1.29623	318	NO
q14512	ETTPSSLAVTQTMATK	T12(HexNAc);T15(HexNAc)	ETD	161229_Fusion_(LC2)_Ieva_Hacat_WT_T1_T2_T3_TMT10plex_Jacalin(Dec2016)_2h_HCD_ETD_high_pH_4_ETD_gr_TMT.mgf	293670	2	0	2	178	193	ETTPSSLAVTQTMATK 189-HexNAc;192-HexNAc	FGFBP1	Q14512	eTTPSSLAVTQtmAtk	N-Term(TMT10plex); T12(HexNAc); M13(Oxidation); T15(HexNAc); K16(TMT10plex)	25552.8	107838	23005.8	32695.8	8921.5	40849.4	36903.2	47309	38643.3	32014.8	0.798156	3.36838	0.718599	1.02127	0.278668	1.27595	1.15269	1.47772	1.20704	189	NO
q14512	ETTPSSLAVTQTMATK	T12(HexNAc);T15(HexNAc)	ETD	161229_Fusion_(LC2)_Ieva_Hacat_WT_T1_T2_T3_TMT10plex_Jacalin(Dec2016)_2h_HCD_ETD_high_pH_4_ETD_gr_TMT.mgf	293670	2	0	2	178	193	ETTPSSLAVTQTMATK 189-HexNAc;192-HexNAc	FGFBP1	Q14512	eTTPSSLAVTQtmAtk	N-Term(TMT10plex); T12(HexNAc); M13(Oxidation); T15(HexNAc); K16(TMT10plex)	25552.8	107838	23005.8	32695.8	8921.5	40849.4	36903.2	47309	38643.3	32014.8	0.798156	3.36838	0.718599	1.02127	0.278668	1.27595	1.15269	1.47772	1.20704	192	NO
p26572	VPVTPAPAVIPILVIA	T4(Hex1HexNAc1)	ETD	161229_Fusion_(LC2)_Ieva_Hacat_WT_T1_T2_T3_TMT10plex_Jacalin(Dec2016)_2h_HCD_ETD_high_pH_8_ETD_gr_TMT.mgf	325361	0	1	1	97	112	VPVTPAPAVIPILVIA 100-HexHexNAc	MGAT1	P26572	vPVtPAPAVIPILVIA	N-Term(TMT10plex); T4(Hex1HexNAc1)	5992.85	11128.7	15246.5	6013.65	6580.6	13650.9	12302.7	5714.3	16119.9	7506.3	0.798376	1.48258	2.03116	0.801147	0.876677	1.81859	1.63898	0.761267	2.14752	100	NO
q10471	AQSMETLPPGK	T6(Hex1HexNAc1)	ETD	161229_Fusion_(LC2)_Ieva_Hacat_WT_T1_T2_T3_TMT10plex_Jacalin(Dec2016)_2h_HCD_ETD_high_pH_3_ETD_gr_TMT.mgf	278471	0	1	1	65	75	AQSMETLPPGK 70-HexHexNAc	GALNT2	Q10471	aQSmEtLPPGk	N-Term(TMT10plex); M4(Oxidation); T6(Hex1HexNAc1); K11(TMT10plex)	31146.6	27822.1	40276.5	22191.8	10981.1	11914	38407.3	38787.5	39118.2	38999.7	0.798637	0.713393	1.03274	0.569025	0.281569	0.30549	0.98481	0.994559	1.00304	70	NO
q14512	LVSSTLFGNTKPR	T10(Hex1HexNAc1)	ETD	161229_Fusion_(LC2)_Ieva_Hacat_WT_T1_T2_T3_TMT10plex_Jacalin(Dec2016)_2h_HCD_ETD_high_pH_8_ETD_gr_TMT.mgf	322919	0	1	1	150	162	LVSSTLFGNTKPR 159-HexHexNAc	FGFBP1	Q14512	lVSSTLFGNtkPR	N-Term(TMT10plex); T10(Hex1HexNAc1); K11(TMT10plex)	13200.4	33106.2	20528.1	17534.2	5419.1	19634.2	14022.2	23895.9	9740.7	16520.7	0.799022	2.00392	1.24257	1.06135	0.328019	1.18846	0.848765	1.44642	0.589606	159	NO
q6ux72	DGAAPTASAPR	T6(Hex1HexNAc1)	ETD	161229_Fusion_(LC2)_Ieva_Hacat_WT_T1_T2_T3_TMT10plex_Jacalin(Dec2016)_2h_HCD_ETD_high_pH_1_ETD_gr_TMT.mgf	246099	0	1	1	30	40	DGAAPTASAPR 35-HexHexNAc	B3GNT9	Q6UX72	dGAAPtASAPR	N-Term(TMT10plex); T6(Hex1HexNAc1)	66659.5	56929	98803	57957	29338.8	36071.6	97039	186771	122039	83415.5	0.799126	0.682475	1.18447	0.694799	0.351719	0.432433	1.16332	2.23904	1.46303	35	NO
p26572	GRVPTAAPPAQPR	T5(Hex1HexNAc1)	ETD	161229_Fusion_(LC2)_Ieva_Hacat_WT_T1_T2_T3_TMT10plex_Jacalin(Dec2016)_2h_HCD_ETD_high_pH_7_ETD_gr_TMT.mgf	306178	0	1	1	84	96	GRVPTAAPPAQPR 88-HexHexNAc	MGAT1	P26572	gRVPtAAPPAQPR	N-Term(TMT10plex); T5(Hex1HexNAc1)	8211.25	5914.05	11819.4	10350.8	7638.6	13544.4	9457.45	9786.65	17375.3	10274.9	0.799156	0.575582	1.15032	1.00739	0.743423	1.3182	0.920442	0.952481	1.69104	88	NO
q15125	TTNAGPLHPYWPQHLR	T2(HexNAc)	ETD	161229_Fusion_(LC2)_Ieva_Hacat_WT_T1_T2_T3_TMT10plex_Jacalin(Dec2016)_2h_HCD_ETD_high_pH_7_ETD_gr_TMT.mgf	309380	1	0	1	2	17	TTNAGPLHPYWPQHLR 3-HexNAc	EBP	Q15125	ttNAGPLHPYWPQHLR	N-Term(TMT10plex); T2(HexNAc)	4798.63	4644.2	6387.4	5825.7	3491.88	6477.25	7273.15	6515.6	8506.6	5999.75	0.799805	0.774066	1.06461	0.97099	0.582004	1.07959	1.21224	1.08598	1.41783	3	NO
q96rq1	STSTALPPREDDSSQSPNACR	T4(HexNAc)	ETD	161229_Fusion_(LC2)_Ieva_Hacat_WT_T1_T2_T3_TMT10plex_Jacalin(Dec2016)_2h_HCD_ETD_high_pH_1_ETD_gr_TMT.mgf	247137	1	0	1	151	171	STSTALPPREDDSSQSPNACR 154-HexNAc	ERGIC2	Q96RQ1	sTStALPPREDDSSQSPNAcR	N-Term(TMT10plex); T4(HexNAc); C20(Carbamidomethyl)	7993	7751.45	7319.85	6769.45	5313	5837.55	12326.6	7548.5	9125.3	9992.1	0.799932	0.775758	0.732564	0.67748	0.53172	0.584217	1.23363	0.755447	0.913251	154	NO
q99715	TLPILTTQAPK	T7(Hex1HexNAc1)	ETD	161229_Fusion_(LC2)_Ieva_Hacat_WT_T1_T2_T3_TMT10plex_Jacalin(Dec2016)_2h_HCD_ETD_high_pH_7_ETD_gr_TMT.mgf	309383	0	1	1	1743	1753	TLPILTTQAPK 1749-HexHexNAc	COL12A1	Q99715	tLPILTtQAPk	N-Term(TMT10plex); T7(Hex1HexNAc1); K11(TMT10plex)	31919	12675.9	73023.5	36677.8	96560.5	102923	35956.4	44531.1	181312	39842.6	0.801127	0.318149	1.8328	0.920567	2.42355	2.58324	0.902461	1.11768	4.55071	1749	NO
p36894	SENGVTLAPEDTLPFLK	T6(Hex1HexNAc1)	ETD	161229_Fusion_(LC2)_Ieva_Hacat_WT_T1_T2_T3_TMT10plex_Jacalin(Dec2016)_2h_HCD_ETD_high_pH_4_ETD_gr_TMT.mgf	296723	0	1	1	44	60	SENGVTLAPEDTLPFLK 49-HexHexNAc	BMPR1A	P36894	sENGVtLAPEDTLPFLk	N-Term(TMT10plex); T6(Hex1HexNAc1); K17(TMT10plex)	13608	5074.35	23456.9	15408.6	13935	15297.7	11325.3	11945.9	11247.4	16959.7	0.802373	0.2992	1.3831	0.908542	0.821654	0.902003	0.667777	0.70437	0.663184	49	NO
q7z7m9	TSFIAAKGTQVVK	T1(HexNAc);S2(HexNAc);T9(Hex1HexNAc1)	ETD	161229_Fusion_(LC2)_Ieva_Hacat_WT_T1_T2_T3_TMT10plex_Jacalin(Dec2016)_2h_HCD_ETD_high_pH_8_ETD_gr_TMT.mgf	321904	2	1	3	171	183	TSFIAAKGTQVVK 171-HexNAc;172-HexNAc;179-HexHexNAc	GALNT5	Q7Z7M9	tsFIAAkGtQVVk	N-Term(TMT10plex); T1(HexNAc); S2(HexNAc); K7(TMT10plex); T9(Hex1HexNAc1); K13(TMT10plex)	9580.95	4201.76	20060.7	6345.75	6935.75	39222.1	13805.5	18709.1	54062.5	11931.5	0.802996	0.352157	1.68132	0.531848	0.581297	3.28727	1.15706	1.56804	4.53107	171	NO
q7z7m9	TSFIAAKGTQVVK	T1(HexNAc);S2(HexNAc);T9(Hex1HexNAc1)	ETD	161229_Fusion_(LC2)_Ieva_Hacat_WT_T1_T2_T3_TMT10plex_Jacalin(Dec2016)_2h_HCD_ETD_high_pH_8_ETD_gr_TMT.mgf	321904	2	1	3	171	183	TSFIAAKGTQVVK 171-HexNAc;172-HexNAc;179-HexHexNAc	GALNT5	Q7Z7M9	tsFIAAkGtQVVk	N-Term(TMT10plex); T1(HexNAc); S2(HexNAc); K7(TMT10plex); T9(Hex1HexNAc1); K13(TMT10plex)	9580.95	4201.76	20060.7	6345.75	6935.75	39222.1	13805.5	18709.1	54062.5	11931.5	0.802996	0.352157	1.68132	0.531848	0.581297	3.28727	1.15706	1.56804	4.53107	172	NO
q7z7m9	TSFIAAKGTQVVK	T1(HexNAc);S2(HexNAc);T9(Hex1HexNAc1)	ETD	161229_Fusion_(LC2)_Ieva_Hacat_WT_T1_T2_T3_TMT10plex_Jacalin(Dec2016)_2h_HCD_ETD_high_pH_8_ETD_gr_TMT.mgf	321904	2	1	3	171	183	TSFIAAKGTQVVK 171-HexNAc;172-HexNAc;179-HexHexNAc	GALNT5	Q7Z7M9	tsFIAAkGtQVVk	N-Term(TMT10plex); T1(HexNAc); S2(HexNAc); K7(TMT10plex); T9(Hex1HexNAc1); K13(TMT10plex)	9580.95	4201.76	20060.7	6345.75	6935.75	39222.1	13805.5	18709.1	54062.5	11931.5	0.802996	0.352157	1.68132	0.531848	0.581297	3.28727	1.15706	1.56804	4.53107	179	NO
q8nbj4	LQAAGLPHTEVPQGK	T9(Hex1HexNAc1)	ETD	161229_Fusion_(LC2)_Ieva_Hacat_WT_T1_T2_T3_TMT10plex_Jacalin(Dec2016)_2h_HCD_ETD_high_pH_7_ETD_gr_TMT.mgf	308142	0	1	1	210	224	LQAAGLPHTEVPQGK 218-HexHexNAc	GOLM1	Q8NBJ4	lQAAGLPHtEVPQGk	N-Term(TMT10plex); T9(Hex1HexNAc1); K15(TMT10plex)	118337	63406.5	143853	149451	104328	154702	91864	103243	119886	147248	0.803658	0.43061	0.976944	1.01496	0.708519	1.05062	0.623873	0.70115	0.814177	218	NO
q9y4l1	LGNTISSLFGGGTTPDAK	T14(HexNAc)	ETD	161229_Fusion_(LC2)_Ieva_Hacat_WT_T1_T2_T3_TMT10plex_Jacalin(Dec2016)_2h_HCD_ETD_high_pH_7_ETD_gr_TMT.mgf	311563	1	0	1	577	594	LGNTISSLFGGGTTPDAK 590-HexNAc	HYOU1	Q9Y4L1	lGNTISSLFGGGTtPDAk	N-Term(TMT10plex); T14(HexNAc); K18(TMT10plex)	150067	140985	179989	257069	228675	198208	110203	104320	135507	186724	0.803684	0.755045	0.963931	1.37673	1.22467	1.0615	0.590192	0.558686	0.725707	590	NO
q99808	DAQASAAPAAPLPER	S5(Hex1HexNAc1)	ETD	161229_Fusion_(LC2)_Ieva_Hacat_WT_T1_T2_T3_TMT10plex_Jacalin(Dec2016)_2h_HCD_ETD_high_pH_7_ETD_gr_TMT.mgf	307053	0	1	1	59	73	DAQASAAPAAPLPER 63-HexHexNAc	SLC29A1	Q99808	dAQAsAAPAAPLPER	N-Term(TMT10plex); S5(Hex1HexNAc1)	11010.7	9088.35	10194.1	7978.55	6473	8966.5	12209.2	9554.95	15576.6	13680.7	0.804835	0.664319	0.745145	0.583197	0.473148	0.655412	0.89244	0.698426	1.13858	63	NO
q92520	SALDTAARSTKPPR	T10(Hex1HexNAc1)	ETD	161229_Fusion_(LC2)_Ieva_Hacat_WT_T1_T2_T3_TMT10plex_Jacalin(Dec2016)_2h_HCD_ETD_high_pH_7_ETD_gr_TMT.mgf	306904	0	1	1	42	55	SALDTAARSTKPPR 51-HexHexNAc	FAM3C	Q92520	sALDTAARStkPPR	N-Term(TMT10plex); T10(Hex1HexNAc1); K11(TMT10plex)	8751.85	17673.6	7485.75	24627.2	9779.65	11243.7	7739.1	8160	9649.3	10850.4	0.806592	1.62884	0.689905	2.2697	0.901317	1.03625	0.713255	0.752046	0.889304	51	NO
p17936	YGQPLPGYTTKGK	T10(Hex1HexNAc1)	ETD	161229_Fusion_(LC2)_Ieva_Hacat_WT_T1_T2_T3_TMT10plex_Jacalin(Dec2016)_2h_HCD_ETD_high_pH_7_ETD_gr_TMT.mgf	308397	0	1	1	268	280	YGQPLPGYTTKGK 277-HexHexNAc	IGFBP3	P17936	yGQPLPGYTtkGk	N-Term(TMT10plex); T10(Hex1HexNAc1); K11(TMT10plex); K13(TMT10plex)	25893	5285.55	13271.1	30665.6	17357.8	18689.3	7759.4	5696	6096.5	32053.3	0.807811	0.164899	0.414032	0.956706	0.541529	0.583069	0.242078	0.177704	0.190199	277	NO
q9y4l1	LGNTISSLFGGGTTPDAK	T14(Hex1HexNAc1)	ETD	161229_Fusion_(LC2)_Ieva_Hacat_WT_T1_T2_T3_TMT10plex_Jacalin(Dec2016)_2h_HCD_ETD_high_pH_7_ETD_gr_TMT.mgf	311457	0	1	1	577	594	LGNTISSLFGGGTTPDAK 590-HexHexNAc	HYOU1	Q9Y4L1	lGNTISSLFGGGTtPDAk	N-Term(TMT10plex); T14(Hex1HexNAc1); K18(TMT10plex)	1877.72	2128.37	3287.7	3010.85	10920.8	16718.7	3509.98	3170.88	8327.35	2320	0.809362	0.917401	1.41711	1.29778	4.70724	7.20634	1.51292	1.36676	3.58937	590	NO
p01130	WVCDGSAECQDGSDESQETCLSVTCK	T24(Hex1HexNAc1)	ETD	161229_Fusion_(LC2)_Ieva_Hacat_WT_T1_T2_T3_TMT10plex_Jacalin(Dec2016)_2h_HCD_ETD_high_pH_3_ETD_gr_TMT.mgf	280218	0	1	1	44	69	WVCDGSAECQDGSDESQETCLSVTCK 67-HexHexNAc	LDLR	P01130	wVcDGSAEcQDGSDESQETcLSVtck	N-Term(TMT10plex); C3(Carbamidomethyl); C9(Carbamidomethyl); C20(Carbamidomethyl); T24(Hex1HexNAc1); C25(Carbamidomethyl); K26(TMT10plex)	28342.7	27155.5	35441.6	30320.6	20492.8	45783.9	28164.6	34886.2	47065.1	35015.2	0.80944	0.775535	1.01218	0.865927	0.585254	1.30754	0.804354	0.996316	1.34413	67	NO
p14314	SEALPTDLPAPSAPDLTEPK	T6(HexNAc);S12(HexNAc)	ETD	161229_Fusion_(LC2)_Ieva_Hacat_WT_T1_T2_T3_TMT10plex_Jacalin(Dec2016)_2h_HCD_ETD_high_pH_3_ETD_gr_TMT.mgf	281191	2	0	2	282	301	SEALPTDLPAPSAPDLTEPK 287-HexNAc;293-HexNAc	PRKCSH	P14314	sEALPtDLPAPsAPDLTEPk	N-Term(TMT10plex); T6(HexNAc); S12(HexNAc); K20(TMT10plex)	81436	108616	85787	83299	8875.25	12337	72200	59012	21003.4	100479	0.810478	1.08098	0.85378	0.829019	0.0883294	0.122782	0.718558	0.587307	0.209033	287	NO
p14314	SEALPTDLPAPSAPDLTEPK	T6(HexNAc);S12(HexNAc)	ETD	161229_Fusion_(LC2)_Ieva_Hacat_WT_T1_T2_T3_TMT10plex_Jacalin(Dec2016)_2h_HCD_ETD_high_pH_3_ETD_gr_TMT.mgf	281191	2	0	2	282	301	SEALPTDLPAPSAPDLTEPK 287-HexNAc;293-HexNAc	PRKCSH	P14314	sEALPtDLPAPsAPDLTEPk	N-Term(TMT10plex); T6(HexNAc); S12(HexNAc); K20(TMT10plex)	81436	108616	85787	83299	8875.25	12337	72200	59012	21003.4	100479	0.810478	1.08098	0.85378	0.829019	0.0883294	0.122782	0.718558	0.587307	0.209033	293	NO
p20827	ITHSPQAHDNPQEK	T2(Hex1HexNAc1)	ETD	161229_Fusion_(LC2)_Ieva_Hacat_WT_T1_T2_T3_TMT10plex_Jacalin(Dec2016)_2h_HCD_ETD_high_pH_3_ETD_gr_TMT.mgf	276725	0	1	1	151	164	ITHSPQAHDNPQEK 152-HexHexNAc	EFNA1	P20827	itHSPQAHDNPQEk	N-Term(TMT10plex); T2(Hex1HexNAc1); K14(TMT10plex)	8293.85	7367.7	5825.65	9411.2	7709.8	8081.85	9523.7	9260.2	8747.35	10231.3	0.810635	0.720114	0.569395	0.919844	0.75355	0.789914	0.93084	0.905085	0.85496	152	NO
q9ukm7	GAVIEPEQGTELPSR	T10(Hex1HexNAc1);S14(HexNAc)	ETD	161229_Fusion_(LC2)_Ieva_Hacat_WT_T1_T2_T3_TMT10plex_Jacalin(Dec2016)_2h_HCD_ETD_high_pH_1_ETD_gr_TMT.mgf	248249	1	1	2	210	224	GAVIEPEQGTELPSR 219-HexHexNAc;223-HexNAc	MAN1B1	Q9UKM7	gAVIEPEQGtELPsR	N-Term(TMT10plex); T10(Hex1HexNAc1); S14(HexNAc)	11003.3	5916	14970.9	9840.8	6268.85	10130.5	9851.65	12023.5	10501.5	13571.5	0.810765	0.435913	1.10311	0.725108	0.461913	0.746454	0.725907	0.885937	0.773791	219	NO
q9ukm7	GAVIEPEQGTELPSR	T10(Hex1HexNAc1);S14(HexNAc)	ETD	161229_Fusion_(LC2)_Ieva_Hacat_WT_T1_T2_T3_TMT10plex_Jacalin(Dec2016)_2h_HCD_ETD_high_pH_1_ETD_gr_TMT.mgf	248249	1	1	2	210	224	GAVIEPEQGTELPSR 219-HexHexNAc;223-HexNAc	MAN1B1	Q9UKM7	gAVIEPEQGtELPsR	N-Term(TMT10plex); T10(Hex1HexNAc1); S14(HexNAc)	11003.3	5916	14970.9	9840.8	6268.85	10130.5	9851.65	12023.5	10501.5	13571.5	0.810765	0.435913	1.10311	0.725108	0.461913	0.746454	0.725907	0.885937	0.773791	223	NO
[truncated: 3,507 more rows]

## Sheet: Differential T1 KO TMT
1x GalNAc	KO/ref ≤ 0.5 in all three clones
[truncated: 164 more rows]

[truncated: 15 more sheets: T1 KO Dimethyl all, Differential T1 KO Dimethyl, Sorted T2 KO TMT, Differential T2 KO TMT, T2 KO Dimethyl all, Differential T2 KO Dimethyl, Sorted T3 KO TMT, Differential T3 KO TMT, T3 KO Dimethyl all, Differential T3 KO Dimethyl, T1 KO GO terms, T2 KO GO terms, T3 KO GO terms, Differential GO terms, Proteome before Jacalin LWAC]
